# Supplementary material for: Design and Analysis of Bar-seq Experiments
Source: G3 (Bethesda). 2013 Nov 5;4(1):11–8. doi: 10.1534/g3.113.008565 (PMC3887526; doi:10.1534/g3.113.008565)
Supplement: Supporting Information [file supp_g3.113.008565_TableS1.xlsx]

## Sheet: Sheet1
Primer Name	Index	Primer Sequence		Primer Name	Index	Primer Sequence
Illumina UPTAG Index 1	ATACC	ACG CTC TTC CGA TCT ATACC GTC CAC GAG GTC TCT		Illumina DNTAG Index 1	ATACC	ACG CTC TTC CGA TCT ATACC GTG TCG GTC TCG TAG
Illumina UPTAG Index 2	TCTAG	ACG CTC TTC CGA TCT TCTAG GTC CAC GAG GTC TCT		Illumina DNTAG Index 2	TCTAG	ACG CTC TTC CGA TCT TCTAG GTG TCG GTC TCG TAG
Illumina UPTAG Index 3	GCAGC	ACG CTC TTC CGA TCT GCAGC GTC CAC GAG GTC TCT		Illumina DNTAG Index 3	GCAGC	ACG CTC TTC CGA TCT GCAGC GTG TCG GTC TCG TAG
Illumina UPTAG Index 4	CCGAG	ACG CTC TTC CGA TCT CCGAG GTC CAC GAG GTC TCT		Illumina DNTAG Index 4	CCGAG	ACG CTC TTC CGA TCT CCGAG GTG TCG GTC TCG TAG
Illumina UPTAG Index 5	AAGAT	ACG CTC TTC CGA TCT AAGAT GTC CAC GAG GTC TCT		Illumina DNTAG Index 5	AAGAT	ACG CTC TTC CGA TCT AAGAT GTG TCG GTC TCG TAG
Illumina UPTAG Index 6	TAGTA	ACG CTC TTC CGA TCT TAGTA GTC CAC GAG GTC TCT		Illumina DNTAG Index 6	TAGTA	ACG CTC TTC CGA TCT TAGTA GTG TCG GTC TCG TAG
Illumina UPTAG Index 7	GAACT	ACG CTC TTC CGA TCT GAACT GTC CAC GAG GTC TCT		Illumina DNTAG Index 7	GAACT	ACG CTC TTC CGA TCT GAACT GTG TCG GTC TCG TAG
Illumina UPTAG Index 8	CAATG	ACG CTC TTC CGA TCT CAATG GTC CAC GAG GTC TCT		Illumina DNTAG Index 8	CAATG	ACG CTC TTC CGA TCT CAATG GTG TCG GTC TCG TAG
Illumina UPTAG Index 9	AGACA	ACG CTC TTC CGA TCT AGACA GTC CAC GAG GTC TCT		Illumina DNTAG Index 9	AGACA	ACG CTC TTC CGA TCT AGACA GTG TCG GTC TCG TAG
Illumina UPTAG Index 10	TGTTC	ACG CTC TTC CGA TCT TGTTC GTC CAC GAG GTC TCT		Illumina DNTAG Index 10	TGTTC	ACG CTC TTC CGA TCT TGTTC GTG TCG GTC TCG TAG
Illumina UPTAG Index 11	GCCGG	ACG CTC TTC CGA TCT GCCGG GTC CAC GAG GTC TCT		Illumina DNTAG Index 11	GCCGG	ACG CTC TTC CGA TCT GCCGG GTG TCG GTC TCG TAG
Illumina UPTAG Index 12	CGTAG	ACG CTC TTC CGA TCT CGTAG GTC CAC GAG GTC TCT		Illumina DNTAG Index 12	CGTAG	ACG CTC TTC CGA TCT CGTAG GTG TCG GTC TCG TAG
Illumina UPTAG Index 13	ACACG	ACG CTC TTC CGA TCT ATACC GTC CAC GAG GTC TCT		Illumina DNTAG Index 13	ACACG	ACG CTC TTC CGA TCT ACACG GTG TCG GTC TCG TAG
Illumina UPTAG Index 14	TGTAA	ACG CTC TTC CGA TCT TGTAA GTC CAC GAG GTC TCT		Illumina DNTAG Index 14	TGTAA	ACG CTC TTC CGA TCT TGTAA GTG TCG GTC TCG TAG
Illumina UPTAG Index 15	GTATT	ACG CTC TTC CGA TCT GTATT GTC CAC GAG GTC TCT		Illumina DNTAG Index 15	GTATT	ACG CTC TTC CGA TCT GTATT GTG TCG GTC TCG TAG
Illumina UPTAG Index 16	CTCTA	ACG CTC TTC CGA TCT CTCTA GTC CAC GAG GTC TCT		Illumina DNTAG Index 16	CTCTA	ACG CTC TTC CGA TCT CTCTA GTG TCG GTC TCG TAG
Illumina UPTAG Index 17	AAGGC	ACG CTC TTC CGA TCT AAGGC GTC CAC GAG GTC TCT		Illumina DNTAG Index 17	AAGGC	ACG CTC TTC CGA TCT AAGGC GTG TCG GTC TCG TAG
Illumina UPTAG Index 18	TTAAG	ACG CTC TTC CGA TCT TTAAG GTC CAC GAG GTC TCT		Illumina DNTAG Index 18	TTAAG	ACG CTC TTC CGA TCT TTAAG GTG TCG GTC TCG TAG
Illumina UPTAG Index 19	GGAAC	ACG CTC TTC CGA TCT GGAAC GTC CAC GAG GTC TCT		Illumina DNTAG Index 19	GGAAC	ACG CTC TTC CGA TCT GGAAC GTG TCG GTC TCG TAG
Illumina UPTAG Index 20	CTCAG	ACG CTC TTC CGA TCT CTCAG GTC CAC GAG GTC TCT		Illumina DNTAG Index 20	CTCAG	ACG CTC TTC CGA TCT CTCAG GTG TCG GTC TCG TAG
Illumina UPTAG Index 21	ACTGG	ACG CTC TTC CGA TCT ACTGG GTC CAC GAG GTC TCT		Illumina DNTAG Index 21	ACTGG	ACG CTC TTC CGA TCT ACTGG GTG TCG GTC TCG TAG
Illumina UPTAG Index 22	TACAT	ACG CTC TTC CGA TCT TACAT GTC CAC GAG GTC TCT		Illumina DNTAG Index 22	TACAT	ACG CTC TTC CGA TCT TACAT GTG TCG GTC TCG TAG
Illumina UPTAG Index 23	GGCAT	ACG CTC TTC CGA TCT GGCAT GTC CAC GAG GTC TCT		Illumina DNTAG Index 23	GGCAT	ACG CTC TTC CGA TCT GGCAT GTG TCG GTC TCG TAG
Illumina UPTAG Index 24	CAGTT	ACG CTC TTC CGA TCT CAGTT GTC CAC GAG GTC TCT		Illumina DNTAG Index 24	CAGTT	ACG CTC TTC CGA TCT CAGTT GTG TCG GTC TCG TAG
Illumina UPTAG Index 25	ACCAG	ACG CTC TTC CGA TCT ATACC GTC CAC GAG GTC TCT		Illumina DNTAG Index 25	ACCAG	ACG CTC TTC CGA TCT ACCAG GTG TCG GTC TCG TAG
Illumina UPTAG Index 26	TTAGC	ACG CTC TTC CGA TCT TTAGC GTC CAC GAG GTC TCT		Illumina DNTAG Index 26	TTAGC	ACG CTC TTC CGA TCT TTAGC GTG TCG GTC TCG TAG
Illumina UPTAG Index 27	GCCAC	ACG CTC TTC CGA TCT GCCAC GTC CAC GAG GTC TCT		Illumina DNTAG Index 27	GCCAC	ACG CTC TTC CGA TCT GCCAC GTG TCG GTC TCG TAG
Illumina UPTAG Index 28	CGACC	ACG CTC TTC CGA TCT CGACC GTC CAC GAG GTC TCT		Illumina DNTAG Index 28	CGACC	ACG CTC TTC CGA TCT CGACC GTG TCG GTC TCG TAG
Illumina UPTAG Index 29	ATTAG	ACG CTC TTC CGA TCT ATTAG GTC CAC GAG GTC TCT		Illumina DNTAG Index 29	ATTAG	ACG CTC TTC CGA TCT ATTAG GTG TCG GTC TCG TAG
Illumina UPTAG Index 30	TTCTT	ACG CTC TTC CGA TCT TTCTT GTC CAC GAG GTC TCT		Illumina DNTAG Index 30	TTCTT	ACG CTC TTC CGA TCT TTCTT GTG TCG GTC TCG TAG
Illumina UPTAG Index 31	GAGTG	ACG CTC TTC CGA TCT GAGTG GTC CAC GAG GTC TCT		Illumina DNTAG Index 31	GAGTG	ACG CTC TTC CGA TCT GAGTG GTG TCG GTC TCG TAG
Illumina UPTAG Index 32	CATAA	ACG CTC TTC CGA TCT CATAA GTC CAC GAG GTC TCT		Illumina DNTAG Index 32	CATAA	ACG CTC TTC CGA TCT CATAA GTG TCG GTC TCG TAG
Illumina UPTAG Index 33	ATGCG	ACG CTC TTC CGA TCT ATGCG GTC CAC GAG GTC TCT		Illumina DNTAG Index 33	ATGCG	ACG CTC TTC CGA TCT ATGCG GTG TCG GTC TCG TAG
Illumina UPTAG Index 34	TCAGG	ACG CTC TTC CGA TCT TCAGG GTC CAC GAG GTC TCT		Illumina DNTAG Index 34	TCAGG	ACG CTC TTC CGA TCT TCAGG GTG TCG GTC TCG TAG
Illumina UPTAG Index 35	GATCA	ACG CTC TTC CGA TCT GATCA GTC CAC GAG GTC TCT		Illumina DNTAG Index 35	GATCA	ACG CTC TTC CGA TCT GATCA GTG TCG GTC TCG TAG
Illumina UPTAG Index 36	CGCCG	ACG CTC TTC CGA TCT CGCCG GTC CAC GAG GTC TCT		Illumina DNTAG Index 36	CGCCG	ACG CTC TTC CGA TCT CGCCG GTG TCG GTC TCG TAG
Illumina UPTAG Index 37	AGGTT	ACG CTC TTC CGA TCT ATACC GTC CAC GAG GTC TCT		Illumina DNTAG Index 37	AGGTT	ACG CTC TTC CGA TCT AGGTT GTG TCG GTC TCG TAG
Illumina UPTAG Index 38	TCGCG	ACG CTC TTC CGA TCT TCGCG GTC CAC GAG GTC TCT		Illumina DNTAG Index 38	TCGCG	ACG CTC TTC CGA TCT TCGCG GTG TCG GTC TCG TAG
Illumina UPTAG Index 39	GTCGC	ACG CTC TTC CGA TCT GTCGC GTC CAC GAG GTC TCT		Illumina DNTAG Index 39	GTCGC	ACG CTC TTC CGA TCT GTCGC GTG TCG GTC TCG TAG
Illumina UPTAG Index 40	CACGG	ACG CTC TTC CGA TCT CACGG GTC CAC GAG GTC TCT		Illumina DNTAG Index 40	CACGG	ACG CTC TTC CGA TCT CACGG GTG TCG GTC TCG TAG
Illumina UPTAG Index 41	AACCT	ACG CTC TTC CGA TCT AACCT GTC CAC GAG GTC TCT		Illumina DNTAG Index 41	AACCT	ACG CTC TTC CGA TCT AACCT GTG TCG GTC TCG TAG
Illumina UPTAG Index 42	TCGAA	ACG CTC TTC CGA TCT TCGAA GTC CAC GAG GTC TCT		Illumina DNTAG Index 42	TCGAA	ACG CTC TTC CGA TCT TCGAA GTG TCG GTC TCG TAG
Illumina UPTAG Index 43	GCAAG	ACG CTC TTC CGA TCT GCAAG GTC CAC GAG GTC TCT		Illumina DNTAG Index 43	GCAAG	ACG CTC TTC CGA TCT GCAAG GTG TCG GTC TCG TAG
Illumina UPTAG Index 44	CTTGC	ACG CTC TTC CGA TCT CTTGC GTC CAC GAG GTC TCT		Illumina DNTAG Index 44	CTTGC	ACG CTC TTC CGA TCT CTTGC GTG TCG GTC TCG TAG
Illumina UPTAG Index 45	ACGTA	ACG CTC TTC CGA TCT ACGTA GTC CAC GAG GTC TCT		Illumina DNTAG Index 45	ACGTA	ACG CTC TTC CGA TCT ACGTA GTG TCG GTC TCG TAG
Illumina UPTAG Index 46	TCTGT	ACG CTC TTC CGA TCT TCTGT GTC CAC GAG GTC TCT		Illumina DNTAG Index 46	TCTGT	ACG CTC TTC CGA TCT TCTGT GTG TCG GTC TCG TAG
Illumina UPTAG Index 47	GAATC	ACG CTC TTC CGA TCT GAATC GTC CAC GAG GTC TCT		Illumina DNTAG Index 47	GAATC	ACG CTC TTC CGA TCT GAATC GTG TCG GTC TCG TAG
Illumina UPTAG Index 48	CTGAT	ACG CTC TTC CGA TCT CTGAT GTC CAC GAG GTC TCT		Illumina DNTAG Index 48	CTGAT	ACG CTC TTC CGA TCT CTGAT GTG TCG GTC TCG TAG
Illumina UPTAG Index 49	ACAGA	ACG CTC TTC CGA TCT ATACC GTC CAC GAG GTC TCT		Illumina DNTAG Index 49	ACAGA	ACG CTC TTC CGA TCT ACAGA GTG TCG GTC TCG TAG
Illumina UPTAG Index 50	TCATT	ACG CTC TTC CGA TCT TCATT GTC CAC GAG GTC TCT		Illumina DNTAG Index 50	TCATT	ACG CTC TTC CGA TCT TCATT GTG TCG GTC TCG TAG
Illumina UPTAG Index 51	GGTCT	ACG CTC TTC CGA TCT GGTCT GTC CAC GAG GTC TCT		Illumina DNTAG Index 51	GGTCT	ACG CTC TTC CGA TCT GGTCT GTG TCG GTC TCG TAG
Illumina UPTAG Index 52	CTGTG	ACG CTC TTC CGA TCT CTGTG GTC CAC GAG GTC TCT		Illumina DNTAG Index 52	CTGTG	ACG CTC TTC CGA TCT CTGTG GTG TCG GTC TCG TAG
Illumina UPTAG Index 53	ACGCC	ACG CTC TTC CGA TCT ACGCC GTC CAC GAG GTC TCT		Illumina DNTAG Index 53	ACGCC	ACG CTC TTC CGA TCT ACGCC GTG TCG GTC TCG TAG
Illumina UPTAG Index 54	TATGG	ACG CTC TTC CGA TCT TATGG GTC CAC GAG GTC TCT		Illumina DNTAG Index 54	TATGG	ACG CTC TTC CGA TCT TATGG GTG TCG GTC TCG TAG
Illumina UPTAG Index 55	GGTGG	ACG CTC TTC CGA TCT GGTGG GTC CAC GAG GTC TCT		Illumina DNTAG Index 55	GGTGG	ACG CTC TTC CGA TCT GGTGG GTG TCG GTC TCG TAG
Illumina UPTAG Index 56	CCTAC	ACG CTC TTC CGA TCT CCTAC GTC CAC GAG GTC TCT		Illumina DNTAG Index 56	CCTAC	ACG CTC TTC CGA TCT CCTAC GTG TCG GTC TCG TAG
Illumina UPTAG Index 57	AGTGT	ACG CTC TTC CGA TCT AGTGT GTC CAC GAG GTC TCT		Illumina DNTAG Index 57	AGTGT	ACG CTC TTC CGA TCT AGTGT GTG TCG GTC TCG TAG
Illumina UPTAG Index 58	TTCAC	ACG CTC TTC CGA TCT TTCAC GTC CAC GAG GTC TCT		Illumina DNTAG Index 58	TTCAC	ACG CTC TTC CGA TCT TTCAC GTG TCG GTC TCG TAG
Illumina UPTAG Index 59	GACGA	ACG CTC TTC CGA TCT GACGA GTC CAC GAG GTC TCT		Illumina DNTAG Index 59	GACGA	ACG CTC TTC CGA TCT GACGA GTG TCG GTC TCG TAG
Illumina UPTAG Index 60	CTGCA	ACG CTC TTC CGA TCT CTGCA GTC CAC GAG GTC TCT		Illumina DNTAG Index 60	CTGCA	ACG CTC TTC CGA TCT CTGCA GTG TCG GTC TCG TAG
Illumina UPTAG Index 61	AGCGA	ACG CTC TTC CGA TCT ATACC GTC CAC GAG GTC TCT		Illumina DNTAG Index 61	AGCGA	ACG CTC TTC CGA TCT AGCGA GTG TCG GTC TCG TAG
Illumina UPTAG Index 62	TAGAG	ACG CTC TTC CGA TCT TAGAG GTC CAC GAG GTC TCT		Illumina DNTAG Index 62	TAGAG	ACG CTC TTC CGA TCT TAGAG GTG TCG GTC TCG TAG
Illumina UPTAG Index 63	GGAGA	ACG CTC TTC CGA TCT GGAGA GTC CAC GAG GTC TCT		Illumina DNTAG Index 63	GGAGA	ACG CTC TTC CGA TCT GGAGA GTG TCG GTC TCG TAG
Illumina UPTAG Index 64	CCGCT	ACG CTC TTC CGA TCT CCGCT GTC CAC GAG GTC TCT		Illumina DNTAG Index 64	CCGCT	ACG CTC TTC CGA TCT CCGCT GTG TCG GTC TCG TAG
Illumina UPTAG Index 65	AGGAG	ACG CTC TTC CGA TCT AGGAG GTC CAC GAG GTC TCT		Illumina DNTAG Index 65	AGGAG	ACG CTC TTC CGA TCT AGGAG GTG TCG GTC TCG TAG
Illumina UPTAG Index 66	TAAGT	ACG CTC TTC CGA TCT TAAGT GTC CAC GAG GTC TCT		Illumina DNTAG Index 66	TAAGT	ACG CTC TTC CGA TCT TAAGT GTG TCG GTC TCG TAG
Illumina UPTAG Index 67	GCTGA	ACG CTC TTC CGA TCT GCTGA GTC CAC GAG GTC TCT		Illumina DNTAG Index 67	GCTGA	ACG CTC TTC CGA TCT GCTGA GTG TCG GTC TCG TAG
Illumina UPTAG Index 68	CGCAA	ACG CTC TTC CGA TCT CGCAA GTC CAC GAG GTC TCT		Illumina DNTAG Index 68	CGCAA	ACG CTC TTC CGA TCT CGCAA GTG TCG GTC TCG TAG
Illumina UPTAG Index 69	AATTG	ACG CTC TTC CGA TCT AATTG GTC CAC GAG GTC TCT		Illumina DNTAG Index 69	AATTG	ACG CTC TTC CGA TCT AATTG GTG TCG GTC TCG TAG
Illumina UPTAG Index 70	TGGTG	ACG CTC TTC CGA TCT TGGTG GTC CAC GAG GTC TCT		Illumina DNTAG Index 70	TGGTG	ACG CTC TTC CGA TCT TGGTG GTG TCG GTC TCG TAG
Illumina UPTAG Index 71	GTCCT	ACG CTC TTC CGA TCT GTCCT GTC CAC GAG GTC TCT		Illumina DNTAG Index 71	GTCCT	ACG CTC TTC CGA TCT GTCCT GTG TCG GTC TCG TAG
Illumina UPTAG Index 72	CCTTA	ACG CTC TTC CGA TCT CCTTA GTC CAC GAG GTC TCT		Illumina DNTAG Index 72	CCTTA	ACG CTC TTC CGA TCT CCTTA GTG TCG GTC TCG TAG
Illumina UPTAG Index 73	AATAC	ACG CTC TTC CGA TCT ATACC GTC CAC GAG GTC TCT		Illumina DNTAG Index 73	AATAC	ACG CTC TTC CGA TCT AATAC GTG TCG GTC TCG TAG
Illumina UPTAG Index 74	TAGCC	ACG CTC TTC CGA TCT TAGCC GTC CAC GAG GTC TCT		Illumina DNTAG Index 74	TAGCC	ACG CTC TTC CGA TCT TAGCC GTG TCG GTC TCG TAG
Illumina UPTAG Index 75	GTGCC	ACG CTC TTC CGA TCT GTGCC GTC CAC GAG GTC TCT		Illumina DNTAG Index 75	GTGCC	ACG CTC TTC CGA TCT GTGCC GTG TCG GTC TCG TAG
Illumina UPTAG Index 76	CGATA	ACG CTC TTC CGA TCT CGATA GTC CAC GAG GTC TCT		Illumina DNTAG Index 76	CGATA	ACG CTC TTC CGA TCT CGATA GTG TCG GTC TCG TAG
Illumina UPTAG Index 77	AAGCA	ACG CTC TTC CGA TCT AAGCA GTC CAC GAG GTC TCT		Illumina DNTAG Index 77	AAGCA	ACG CTC TTC CGA TCT AAGCA GTG TCG GTC TCG TAG
Illumina UPTAG Index 78	TCGGC	ACG CTC TTC CGA TCT TCGGC GTC CAC GAG GTC TCT		Illumina DNTAG Index 78	TCGGC	ACG CTC TTC CGA TCT TCGGC GTG TCG GTC TCG TAG
Illumina UPTAG Index 79	GGCTC	ACG CTC TTC CGA TCT GGCTC GTC CAC GAG GTC TCT		Illumina DNTAG Index 79	GGCTC	ACG CTC TTC CGA TCT GGCTC GTG TCG GTC TCG TAG
Illumina UPTAG Index 80	CAGAC	ACG CTC TTC CGA TCT CAGAC GTC CAC GAG GTC TCT		Illumina DNTAG Index 80	CAGAC	ACG CTC TTC CGA TCT CAGAC GTG TCG GTC TCG TAG
Illumina UPTAG Index 81	AGAGC	ACG CTC TTC CGA TCT AGAGC GTC CAC GAG GTC TCT		Illumina DNTAG Index 81	AGAGC	ACG CTC TTC CGA TCT AGAGC GTG TCG GTC TCG TAG
Illumina UPTAG Index 82	TTGGT	ACG CTC TTC CGA TCT TTGGT GTC CAC GAG GTC TCT		Illumina DNTAG Index 82	TTGGT	ACG CTC TTC CGA TCT TTGGT GTG TCG GTC TCG TAG
Illumina UPTAG Index 83	GCGCA	ACG CTC TTC CGA TCT GCGCA GTC CAC GAG GTC TCT		Illumina DNTAG Index 83	GCGCA	ACG CTC TTC CGA TCT GCGCA GTG TCG GTC TCG TAG
Illumina UPTAG Index 84	CCAAT	ACG CTC TTC CGA TCT CCAAT GTC CAC GAG GTC TCT		Illumina DNTAG Index 84	CCAAT	ACG CTC TTC CGA TCT CCAAT GTG TCG GTC TCG TAG
Illumina UPTAG Index 85	ACCGT	ACG CTC TTC CGA TCT ATACC GTC CAC GAG GTC TCT		Illumina DNTAG Index 85	ACCGT	ACG CTC TTC CGA TCT ACCGT GTG TCG GTC TCG TAG
Illumina UPTAG Index 86	TCACC	ACG CTC TTC CGA TCT TCACC GTC CAC GAG GTC TCT		Illumina DNTAG Index 86	TCACC	ACG CTC TTC CGA TCT TCACC GTG TCG GTC TCG TAG
Illumina UPTAG Index 87	GCGGT	ACG CTC TTC CGA TCT GCGGT GTC CAC GAG GTC TCT		Illumina DNTAG Index 87	GCGGT	ACG CTC TTC CGA TCT GCGGT GTG TCG GTC TCG TAG
Illumina UPTAG Index 88	CGCTT	ACG CTC TTC CGA TCT CGCTT GTC CAC GAG GTC TCT		Illumina DNTAG Index 88	CGCTT	ACG CTC TTC CGA TCT CGCTT GTG TCG GTC TCG TAG
Illumina UPTAG Index 89	ACTCA	ACG CTC TTC CGA TCT ACTCA GTC CAC GAG GTC TCT		Illumina DNTAG Index 89	ACTCA	ACG CTC TTC CGA TCT ACTCA GTG TCG GTC TCG TAG
Illumina UPTAG Index 90	TCCTG	ACG CTC TTC CGA TCT TCCTG GTC CAC GAG GTC TCT		Illumina DNTAG Index 90	TCCTG	ACG CTC TTC CGA TCT TCCTG GTG TCG GTC TCG TAG
Illumina UPTAG Index 91	GATGT	ACG CTC TTC CGA TCT GATGT GTC CAC GAG GTC TCT		Illumina DNTAG Index 91	GATGT	ACG CTC TTC CGA TCT GATGT GTG TCG GTC TCG TAG
Illumina UPTAG Index 92	CCACA	ACG CTC TTC CGA TCT CCACA GTC CAC GAG GTC TCT		Illumina DNTAG Index 92	CCACA	ACG CTC TTC CGA TCT CCACA GTG TCG GTC TCG TAG
Illumina UPTAG Index 93	ATATG	ACG CTC TTC CGA TCT ATATG GTC CAC GAG GTC TCT		Illumina DNTAG Index 93	ATATG	ACG CTC TTC CGA TCT ATATG GTG TCG GTC TCG TAG
Illumina UPTAG Index 94	TACGC	ACG CTC TTC CGA TCT TACGC GTC CAC GAG GTC TCT		Illumina DNTAG Index 94	TACGC	ACG CTC TTC CGA TCT TACGC GTG TCG GTC TCG TAG
Illumina UPTAG Index 95	GCATA	ACG CTC TTC CGA TCT GCATA GTC CAC GAG GTC TCT		Illumina DNTAG Index 95	GCATA	ACG CTC TTC CGA TCT GCATA GTG TCG GTC TCG TAG
Illumina UPTAG Index 96	CCGTC	ACG CTC TTC CGA TCT CCGTC GTC CAC GAG GTC TCT		Illumina DNTAG Index 96	CCGTC	ACG CTC TTC CGA TCT CCGTC GTG TCG GTC TCG TAG
Illumina UPTAG Index 97	ACTAT	ACG CTC TTC CGA TCT ATACC GTC CAC GAG GTC TCT		Illumina DNTAG Index 97	ACTAT	ACG CTC TTC CGA TCT ACTAT GTG TCG GTC TCG TAG
Illumina UPTAG Index 98	TGGAC	ACG CTC TTC CGA TCT TGGAC GTC CAC GAG GTC TCT		Illumina DNTAG Index 98	TGGAC	ACG CTC TTC CGA TCT TGGAC GTG TCG GTC TCG TAG
Illumina UPTAG Index 99	GACAG	ACG CTC TTC CGA TCT GACAG GTC CAC GAG GTC TCT		Illumina DNTAG Index 99	GACAG	ACG CTC TTC CGA TCT GACAG GTG TCG GTC TCG TAG
Illumina UPTAG Index 100	CGTCA	ACG CTC TTC CGA TCT CGTCA GTC CAC GAG GTC TCT		Illumina DNTAG Index 100	CGTCA	ACG CTC TTC CGA TCT CGTCA GTG TCG GTC TCG TAG
Illumina UPTAG Index 101	ATTGA	ACG CTC TTC CGA TCT ATTGA GTC CAC GAG GTC TCT		Illumina DNTAG Index 101	ATTGA	ACG CTC TTC CGA TCT ATTGA GTG TCG GTC TCG TAG
Illumina UPTAG Index 102	TACCG	ACG CTC TTC CGA TCT TACCG GTC CAC GAG GTC TCT		Illumina DNTAG Index 102	TACCG	ACG CTC TTC CGA TCT TACCG GTG TCG GTC TCG TAG
Illumina UPTAG Index 103	GCTCG	ACG CTC TTC CGA TCT GCTCG GTC CAC GAG GTC TCT		Illumina DNTAG Index 103	GCTCG	ACG CTC TTC CGA TCT GCTCG GTG TCG GTC TCG TAG
Illumina UPTAG Index 104	CTACT	ACG CTC TTC CGA TCT CTACT GTC CAC GAG GTC TCT		Illumina DNTAG Index 104	CTACT	ACG CTC TTC CGA TCT CTACT GTG TCG GTC TCG TAG
Illumina UPTAG Index 105	AGCTG	ACG CTC TTC CGA TCT AGCTG GTC CAC GAG GTC TCT		Illumina DNTAG Index 105	AGCTG	ACG CTC TTC CGA TCT AGCTG GTG TCG GTC TCG TAG
Illumina UPTAG Index 106	TATCT	ACG CTC TTC CGA TCT TATCT GTC CAC GAG GTC TCT		Illumina DNTAG Index 106	TATCT	ACG CTC TTC CGA TCT TATCT GTG TCG GTC TCG TAG
Illumina UPTAG Index 107	GGCCA	ACG CTC TTC CGA TCT GGCCA GTC CAC GAG GTC TCT		Illumina DNTAG Index 107	GGCCA	ACG CTC TTC CGA TCT GGCCA GTG TCG GTC TCG TAG
Illumina UPTAG Index 108	CTAGG	ACG CTC TTC CGA TCT CTAGG GTC CAC GAG GTC TCT		Illumina DNTAG Index 108	CTAGG	ACG CTC TTC CGA TCT CTAGG GTG TCG GTC TCG TAG
Illumina UPTAG Index 109	ATCAA	ACG CTC TTC CGA TCT ATACC GTC CAC GAG GTC TCT		Illumina DNTAG Index 109	ATCAA	ACG CTC TTC CGA TCT ATCAA GTG TCG GTC TCG TAG
Illumina UPTAG Index 110	TGCGG	ACG CTC TTC CGA TCT TGCGG GTC CAC GAG GTC TCT		Illumina DNTAG Index 110	TGCGG	ACG CTC TTC CGA TCT TGCGG GTG TCG GTC TCG TAG
Illumina UPTAG Index 111	GCTTC	ACG CTC TTC CGA TCT GCTTC GTC CAC GAG GTC TCT		Illumina DNTAG Index 111	GCTTC	ACG CTC TTC CGA TCT GCTTC GTG TCG GTC TCG TAG
Illumina UPTAG Index 112	CATCG	ACG CTC TTC CGA TCT CATCG GTC CAC GAG GTC TCT		Illumina DNTAG Index 112	CATCG	ACG CTC TTC CGA TCT CATCG GTG TCG GTC TCG TAG
Illumina UPTAG Index 113	AGCAC	ACG CTC TTC CGA TCT AGCAC GTC CAC GAG GTC TCT		Illumina DNTAG Index 113	AGCAC	ACG CTC TTC CGA TCT AGCAC GTG TCG GTC TCG TAG
Illumina UPTAG Index 114	TAACA	ACG CTC TTC CGA TCT TAACA GTC CAC GAG GTC TCT		Illumina DNTAG Index 114	TAACA	ACG CTC TTC CGA TCT TAACA GTG TCG GTC TCG TAG
Illumina UPTAG Index 115	GTGGA	ACG CTC TTC CGA TCT GTGGA GTC CAC GAG GTC TCT		Illumina DNTAG Index 115	GTGGA	ACG CTC TTC CGA TCT GTGGA GTG TCG GTC TCG TAG
Illumina UPTAG Index 116	CACCA	ACG CTC TTC CGA TCT CACCA GTC CAC GAG GTC TCT		Illumina DNTAG Index 116	CACCA	ACG CTC TTC CGA TCT CACCA GTG TCG GTC TCG TAG
Illumina UPTAG Index 117	AACTC	ACG CTC TTC CGA TCT AACTC GTC CAC GAG GTC TCT		Illumina DNTAG Index 117	AACTC	ACG CTC TTC CGA TCT AACTC GTG TCG GTC TCG TAG
Illumina UPTAG Index 118	TTCCA	ACG CTC TTC CGA TCT TTCCA GTC CAC GAG GTC TCT		Illumina DNTAG Index 118	TTCCA	ACG CTC TTC CGA TCT TTCCA GTG TCG GTC TCG TAG
Illumina UPTAG Index 119	GTTAA	ACG CTC TTC CGA TCT GTTAA GTC CAC GAG GTC TCT		Illumina DNTAG Index 119	GTTAA	ACG CTC TTC CGA TCT GTTAA GTG TCG GTC TCG TAG
Illumina UPTAG Index 120	CATTC	ACG CTC TTC CGA TCT CATTC GTC CAC GAG GTC TCT		Illumina DNTAG Index 120	CATTC	ACG CTC TTC CGA TCT CATTC GTG TCG GTC TCG TAG
