# Supplementary material for: Design and Analysis of Bar-seq Experiments
Source: G3 (Bethesda). 2013 Nov 5;4(1):11–8. doi: 10.1534/g3.113.008565 (PMC3887526; doi:10.1534/g3.113.008565)
Supplement: Supporting Information [file supp_g3.113.008565_TableS2.xlsx]

## Sheet: Sheet1
Sample Name	Sample ID	Index Primer Used	Index Sequence		Sample ID	Index Primer Used	Index Sequence	Replicate type*
YPD_A_1	UP-1	Illumina UPTAG Index 1	ATACC		DN-1	Illumina DNTAG Index 1	ATACC	technical	biological1
YPD_A_2	UP-2	Illumina UPTAG Index 2	TCTAG		DN-2	Illumina DNTAG Index 2	TCTAG
YPD_B_1	UP-3	Illumina UPTAG Index 3	GCAGC		DN-3	Illumina DNTAG Index 3	GCAGC	technical
YPD_B_2	UP-4	Illumina UPTAG Index 4	CCGAG		DN-4	Illumina DNTAG Index 22	TACAT
YPD_C_1	UP-5	Illumina UPTAG Index 5	AAGAT		DN-5	Illumina DNTAG Index 5	AAGAT	technical
YPD_C_2	UP-6	Illumina UPTAG Index 6	TAGTA		DN-6	Illumina DNTAG Index 6	TAGTA
YPD_D_1	UP-7	Illumina UPTAG Index 7	GAACT		DN-7	Illumina DNTAG Index 7	GAACT	technical
YPD_D_2	UP-8	Illumina UPTAG Index 8	CAATG		DN-8	Illumina DNTAG Index 8	CAATG
YPGAL_A_1	UP-9	Illumina UPTAG Index 9	AGACA		DN-9	Illumina DNTAG Index 9	AGACA	technical	biological1
YPGAL_A_2	UP-10	Illumina UPTAG Index 10	TGTTC		DN-10	Illumina DNTAG Index 10	TGTTC
YPGAL_B_1	UP-11	Illumina UPTAG Index 11	GCCGG		DN-11	Illumina DNTAG Index 11	GCCGG	technical
YPGAL_B_2	UP-12	Illumina UPTAG Index 12	CGTAG		DN-12	Illumina DNTAG Index 12	CGTAG
YPGAL_C_1	UP-13	Illumina UPTAG Index 21	ACTGG		DN-13	Illumina DNTAG Index 21	ACTGG	technical
YPGAL_C_2	UP-14	Illumina UPTAG Index 14	TGTAA		DN-14	Illumina DNTAG Index 14	TGTAA
YPGAL_D_1	UP-15	Illumina UPTAG Index 15	GTATT		DN-15	Illumina DNTAG Index 15	GTATT	technical
YPGAL_D_2	UP-16	Illumina UPTAG Index 16	CTCTA		DN-16	Illumina DNTAG Index 16	CTCTA
t_0_A_1	UP-17	Illumina UPTAG Index 17	AAGGC		DN-17	Illumina DNTAG Index 17	AAGGC	technical	biological2
t_0_A_2	UP-18	Illumina UPTAG Index 18	TTAAG		DN-18	Illumina DNTAG Index 18	TTAAG
t_0_B_1	UP-19	Illumina UPTAG Index 19	GGAAC		DN-19	Illumina DNTAG Index 19	GGAAC	technical
t_0_B_2	UP-20	Illumina UPTAG Index 20	CTCAG		DN-20	Illumina DNTAG Index 20	CTCAG
Replicate explanation
technical: the identical DNA sample was used as a template for molecular barcode amplification using different PCR primers
biological1: each unique sample was grown independently using identical conditions
biological2: each unique sample was obtained from the same common population
