# Supplementary material for: Design and Analysis of Bar-seq Experiments
Source: G3 (Bethesda). 2013 Nov 5;4(1):11–8. doi: 10.1534/g3.113.008565 (PMC3887526; doi:10.1534/g3.113.008565)
Supplement: Supporting Information [file supp_g3.113.008565_TableS3.xlsx]

## Sheet: Table_S3.xls
ORF	Gene	Included	YPD_A_1_UP	YPD_A_1_DN	YPD_A_2_UP	YPD_A_2_DN	YPD_B_1_UP	YPD_B_1_DN	YPD_B_2_UP	YPD_B_2_DN	YPD_C_1_UP	YPD_C_1_DN	YPD_C_2_UP	YPD_C_2_DN	YPD_D_1_UP	YPD_D_1_DN	YPD_D_2_UP	YPD_D_2_DN	YPGAL_A_1_UP	YPGAL_A_1_DN	YPGAL_A_2_UP	YPGAL_A_2_DN	YPGAL_B_1_UP	YPGAL_B_1_DN	YPGAL_B_2_UP	YPGAL_B_2_DN	YPGAL_C_1_UP	YPGAL_C_1_DN	YPGAL_C_2_UP	YPGAL_C_2_DN	YPGAL_D_1_UP	YPGAL_D_1_DN	YPGAL_D_2_UP	YPGAL_D_2_DN	t0_A_1_UP	t0_A_1_DN	t0_A_2_UP	t0_A_2_DN	t0_B_1_UP	t0_B_1_DN	t0_B_2_UP	t0_B_2_DN
YAL008W	FUN14	TRUE	664	0	691	0	490	0	603	0	684	0	820	0	516	0	522	0	770	0	741	0	885	0	1004	0	682	0	692	0	661	0	741	0	582	0	750	0	656	0	700	0
YBR255W	MTC4	TRUE	1244	1203	1152	1407	785	1237	873	1407	1131	1469	1217	1296	1031	1327	987	1457	1038	1071	1014	889	1201	808	1248	914	940	1102	1039	1014	1114	672	1183	959	947	956	1032	1092	813	922	953	1061
YGR164W	NA	TRUE	2	1217	8	1155	5	1102	1	1294	108	1327	5	1156	14	1026	18	1148	4	876	1	863	5	696	6	697	2	997	14	896	23	590	5	934	2	798	5	933	5	734	1	862
YGR131W	FHN1	TRUE	1225	1077	1154	1279	828	1114	859	1413	1074	1267	1120	1109	921	1055	885	1187	815	780	940	766	1219	820	1307	901	1039	1072	1082	1040	1143	764	1201	930	800	785	1035	953	681	757	770	783
YJL082W	IML2	TRUE	1139	1155	1166	1286	747	1114	690	1289	918	1215	1071	1103	823	931	739	1243	861	810	954	942	1076	763	1126	863	815	1023	974	918	1002	595	930	980	769	793	969	936	683	852	644	906
YJL142C	IRC9	TRUE	1237	5	1349	71	843	17	1015	13	1253	18	1240	11	720	11	706	88	687	1	743	8	1146	21	1345	43	663	23	755	11	771	9	795	5	1008	2	1275	76	1041	8	1030	46
YPL191C	NA	TRUE	1	1150	2	1368	4	1089	3	1449	10	1255	7	1208	7	1094	5	1213	4	1042	4	979	4	809	8	1039	4	1114	3	909	6	717	10	1017	5	759	2	1106	4	896	4	887
YGL215W	CLG1	TRUE	0	1190	0	1378	0	1200	0	1722	0	1387	0	1175	0	1249	0	1244	0	641	0	621	0	573	0	631	0	805	0	786	0	436	0	734	0	764	0	908	0	642	0	840
YKL074C	MUD2	TRUE	364	462	407	405	311	562	337	499	442	465	375	469	374	462	460	511	629	704	612	665	747	539	865	553	556	632	621	616	614	399	655	548	684	721	860	899	620	766	720	680
YJL077C	ICS3	TRUE	821	693	938	910	765	858	764	1074	1134	1038	1097	991	861	1042	760	1130	695	565	717	587	606	371	579	341	511	517	622	397	608	321	592	502	871	812	1173	862	902	905	915	991
YKL096W-A	CWP2	TRUE	89	439	141	672	139	611	67	564	638	638	277	497	301	677	222	782	290	660	168	600	241	648	95	634	185	744	361	634	459	363	204	576	154	434	231	563	191	513	118	661
YIL124W	AYR1	TRUE	768	911	887	924	624	868	554	990	924	1122	987	1140	591	742	582	872	733	686	724	664	974	798	1131	935	684	743	766	774	641	448	718	630	712	765	938	898	739	788	616	937
YPL039W	NA	TRUE	1855	502	1824	1739	1243	876	1238	967	1462	879	1552	1062	1205	934	1145	1856	1453	490	1525	749	1748	1046	1898	1405	1441	1370	1557	870	1307	659	1435	808	1136	501	1334	1139	1029	478	925	1204
YNL170W	NA	TRUE	483	480	494	518	301	468	307	557	459	677	519	626	445	638	401	700	344	350	297	293	377	277	411	355	262	326	279	361	396	235	445	412	789	831	905	1083	731	782	657	991
YGL141W	HUL5	TRUE	0	983	0	1218	0	1207	0	1303	0	1194	0	1158	0	1099	0	1208	0	830	0	823	0	746	0	844	0	724	0	720	0	547	0	849	0	1046	0	1462	0	1216	0	1286
YKL029C	MAE1	TRUE	1048	986	1171	1172	711	1114	819	1274	936	1082	950	1069	655	890	752	960	759	789	786	797	948	643	1093	704	760	975	806	828	914	490	871	737	646	778	821	883	672	819	809	950
YPL166W	ATG29	TRUE	1231	1149	1183	1194	686	1070	658	1162	883	1115	888	990	637	796	582	897	768	817	744	801	911	602	969	699	653	811	728	721	859	538	837	847	799	795	1004	995	813	864	777	884
YBL008W	HIR1	TRUE	750	187	725	650	627	386	656	414	637	380	683	396	640	334	535	666	580	178	560	305	728	447	820	533	500	434	511	268	601	229	540	325	839	359	1075	1014	782	352	884	788
YCL023C	NA	TRUE	0	1108	0	1168	0	980	0	1327	0	1315	0	1097	0	859	0	829	0	782	0	632	0	538	0	555	0	884	0	839	0	558	0	746	0	1120	0	1405	0	1056	0	1248
YOL116W	MSN1	TRUE	1653	331	1745	520	1201	496	1273	515	1279	444	1360	356	1172	506	1099	608	1434	419	1457	353	1645	297	1873	381	1589	354	1508	514	1468	417	1617	465	1149	250	1450	320	1073	381	1159	297
YNL255C	GIS2	TRUE	896	737	843	931	554	757	652	832	815	903	793	890	648	787	545	822	529	475	574	499	780	553	853	545	569	647	639	639	520	297	640	423	1389	1401	1725	1588	1315	1313	1461	1554
YNR032W	PPG1	TRUE	0	563	0	679	0	655	0	710	0	692	0	661	0	598	0	611	0	647	0	513	0	486	0	507	0	533	0	501	0	383	0	564	0	617	0	919	0	732	1	759
YNR045W	PET494	TRUE	337	0	346	1	198	0	191	0	267	0	317	0	259	0	163	0	101	0	80	0	122	0	130	0	75	0	93	0	89	0	80	0	580	1	744	1	558	0	524	0
YNL288W	CAF40	TRUE	1249	1101	1284	1255	861	1184	848	1305	1129	1296	1158	1214	845	984	761	1161	803	845	937	889	1002	617	1093	645	855	844	987	879	859	530	958	714	1081	998	1361	1290	1067	1023	1011	1116
YIL059C	NA	TRUE	36	1515	20	1842	62	1684	57	1978	83	1739	72	1443	86	1603	49	1807	93	1924	75	1627	77	1280	67	1338	71	1443	60	1569	67	1037	94	1636	33	975	24	1200	26	1010	35	1134
YNR018W	RCF2	TRUE	1006	1181	971	1379	869	1238	826	1564	1124	1380	973	1330	871	1173	819	1154	756	894	682	785	1198	861	1247	989	916	953	771	1050	811	583	691	803	1152	1094	1276	1513	913	1239	965	1426
YPL144W	POC4	TRUE	883	531	804	589	572	592	581	625	761	768	840	630	513	466	530	597	450	335	446	304	630	278	576	348	465	324	460	372	601	284	635	397	1053	694	1292	866	1054	812	929	726
YFR047C	BNA6	TRUE	1199	1382	1264	1489	848	1407	986	1723	1310	1658	1246	1527	949	1188	862	1547	1203	1189	1123	1153	1359	1067	1551	1166	941	1114	1194	1125	1036	702	1199	1077	1011	1163	1212	1477	998	1279	970	1369
YHR078W	NA	TRUE	731	739	748	871	603	853	611	965	697	812	638	727	653	926	647	1292	462	569	479	530	774	526	685	570	573	729	704	634	612	399	606	575	607	588	761	740	603	604	543	670
YJR115W	NA	TRUE	983	1138	876	1273	719	1213	772	1282	1044	1366	952	1223	951	1173	783	1317	1051	1093	908	962	1072	816	1176	1018	819	1157	872	1213	807	690	931	982	810	963	958	1160	702	999	784	1114
YLR300W	EXG1	TRUE	647	734	635	861	344	606	305	730	591	726	569	674	483	640	411	732	516	617	521	513	735	561	731	639	479	690	723	671	559	325	463	580	343	485	372	494	331	378	280	482
YCL028W	RNQ1	TRUE	0	122	1	173	2	181	2	193	0	183	3	112	3	204	2	195	2	110	2	121	2	86	2	98	4	100	1	167	3	127	2	95	2	91	1	110	1	135	3	94
YJR140C	HIR3	TRUE	481	513	564	545	404	577	419	674	595	655	542	601	384	461	319	476	288	244	315	238	386	223	408	272	270	300	314	330	279	196	294	309	555	580	712	708	589	615	459	695
YOR062C	NA	TRUE	1417	1333	1517	1429	946	1416	898	1646	1392	1475	1403	1382	1153	1378	1081	1416	993	929	1065	850	1559	960	1695	1194	1154	1261	1172	1173	1279	697	1221	969	1073	987	1226	1229	1027	1093	937	1145
YBR043C	QDR3	TRUE	851	1232	781	1334	873	1505	875	1806	1300	1666	1238	1614	736	1191	755	1359	1129	1374	1051	1236	1367	1074	1358	1394	1082	1353	1121	1292	970	742	1163	1177	762	893	874	1331	763	1010	675	1111
YHR112C	NA	TRUE	697	909	567	878	527	989	616	1259	713	1133	776	982	573	775	505	900	598	802	657	888	703	623	787	709	609	745	682	774	662	502	739	837	530	641	706	858	579	754	556	906
YLR011W	LOT6	TRUE	1396	1369	1480	1403	1004	1292	989	1589	1173	1344	1268	1279	920	1182	934	1154	903	919	975	905	1275	926	1388	996	1104	1215	1308	1164	1107	611	1108	971	851	823	1106	1059	851	876	701	942
YHR126C	ANS1	TRUE	761	371	860	978	552	527	553	542	623	545	556	621	690	610	597	972	624	315	532	457	1031	653	962	766	667	758	629	565	579	368	601	491	561	435	804	841	569	393	651	877
YKR084C	HBS1	TRUE	725	800	684	809	536	877	547	981	619	946	700	753	592	675	554	882	579	566	634	570	787	660	917	684	689	820	836	813	555	338	560	538	784	823	971	1022	710	907	730	949
YER121W	NA	TRUE	3940	3350	3804	4003	2166	3278	2466	3814	3247	3455	3265	3310	2619	3114	2424	3763	3022	2692	2848	2679	4008	2801	4471	2938	3153	3278	3295	3098	3071	1833	3410	2839	2383	2460	3080	2817	2237	2478	2395	2715
YCR046C	IMG1	TRUE	183	0	194	6	138	0	144	0	180	1	169	0	193	0	135	5	60	0	69	0	58	0	60	0	37	0	52	0	65	1	59	0	454	1	514	2	457	0	415	8
YNL144C	NA	TRUE	1117	0	1157	0	677	0	892	0	1145	0	1050	0	897	0	858	0	874	0	901	0	1379	0	1600	0	727	0	802	0	785	0	846	0	992	0	1152	0	872	0	951	0
YKL204W	EAP1	TRUE	108	80	61	65	83	101	68	78	45	91	58	59	50	63	33	61	72	53	67	55	61	31	74	47	54	36	38	67	47	41	48	56	341	357	414	380	319	342	305	299
YOR266W	PNT1	TRUE	410	0	396	1	542	0	376	0	560	0	496	0	441	0	491	0	458	0	304	1	509	0	461	0	556	0	415	0	322	0	374	0	274	0	289	0	243	0	297	0
YDR421W	ARO80	TRUE	3309	3112	3441	3211	2011	2635	2178	3159	3096	3548	3213	2980	2239	2566	2200	3037	2501	2439	2618	1810	2962	2063	3446	2185	2329	2484	2606	2250	2504	1433	2939	2155	2062	1944	2784	2629	1951	1920	2160	2398
YPR194C	OPT2	TRUE	0	586	0	600	0	618	0	913	0	481	0	519	0	497	0	628	0	306	0	338	0	255	0	339	0	355	0	343	0	269	0	470	0	1061	0	1238	0	1043	0	1142
YGR019W	UGA1	TRUE	1391	1209	1380	1396	761	1378	1186	1597	1385	1530	1480	1436	1034	1068	1034	1310	1112	933	1038	896	1301	925	1822	1136	951	1068	1147	1042	1146	713	1349	1136	795	832	962	1090	762	721	863	1020
YOR382W	FIT2	TRUE	1866	1079	1815	1289	1164	1243	1222	1547	1622	1404	1714	1291	1284	1122	1134	1323	1438	1033	1519	1002	1708	982	1790	1021	1293	1114	1559	1084	1559	707	1431	1059	1162	893	1575	1094	1225	786	1194	948
YJL188C	BUD19	TRUE	0	12	0	16	0	16	0	17	0	17	0	27	0	22	0	21	0	20	0	19	0	10	0	16	0	15	0	32	0	8	0	21	0	323	0	449	0	431	0	515
YLL057C	JLP1	TRUE	1938	0	2071	2	1173	0	1419	0	1944	0	2066	0	1421	0	1305	0	1393	0	1473	0	1852	0	2045	0	1469	0	1760	0	1760	0	1812	0	1081	0	1479	0	1138	0	1215	0
YNL229C	URE2	TRUE	117	94	145	146	125	133	143	167	124	115	101	131	89	110	75	110	98	99	100	93	109	92	153	90	84	75	75	69	83	64	104	65	387	323	382	402	318	319	373	400
YMR040W	YET2	TRUE	1210	0	1333	0	720	0	795	0	1437	0	1364	0	935	0	961	0	1070	0	1204	0	1385	0	1493	0	1238	0	1337	0	1325	0	1377	0	922	0	1085	0	906	0	936	0
YDR077W	SED1	TRUE	0	944	0	1167	0	813	0	1010	0	1257	0	1057	0	871	0	1002	0	615	0	661	0	588	0	740	0	717	0	799	0	463	0	630	0	1092	0	1431	0	1145	0	1270
YKR064W	OAF3	TRUE	22	1305	26	1387	30	1249	20	1576	571	1564	73	1363	67	1250	73	1418	111	1200	50	1320	73	1143	13	1405	35	1376	105	1178	150	801	51	1398	45	1189	49	1333	58	1226	34	1273
YPL089C	RLM1	TRUE	1934	0	1958	0	1952	0	1543	1	1464	0	1559	0	1300	0	1709	0	1519	0	1457	2	1865	0	2348	0	1472	0	1400	0	1407	0	1445	0	1596	0	2173	0	1667	0	2008	0
YOR288C	MPD1	TRUE	1272	1207	1410	1228	1070	1720	1258	1832	1454	1815	1478	1649	1152	1430	1107	1557	1526	1498	1476	1291	1750	1103	1745	1174	1228	1425	1429	1350	1270	848	1427	1111	1055	1090	1357	1342	1013	1191	1007	1211
YCR028C	FEN2	TRUE	42	195	50	227	66	245	38	239	109	277	57	203	69	203	69	233	158	254	69	250	120	224	76	271	102	337	131	263	148	165	102	236	210	641	378	852	330	788	304	935
YML054C	CYB2	TRUE	1298	0	1301	0	1038	0	1327	0	1376	0	1408	0	1075	0	1168	0	1134	0	1044	0	1391	0	1565	0	1044	0	1067	0	1078	0	1081	0	1001	0	1293	0	934	0	1048	0
YPR070W	MED1	TRUE	660	533	679	592	457	617	458	696	559	667	594	536	518	595	436	667	674	668	622	555	874	596	764	643	485	614	525	505	599	314	493	446	1889	1871	2407	2161	1786	1707	1563	1974
YOR141C	ARP8	TRUE	41	28	47	48	28	53	27	34	69	79	86	79	34	27	21	41	43	31	26	24	38	27	62	44	23	35	39	34	24	15	19	18	290	287	350	365	295	215	260	275
YBL106C	SRO77	TRUE	414	679	416	803	333	752	304	914	642	795	482	761	376	569	355	843	368	455	360	545	434	474	393	451	332	590	430	511	420	330	322	496	865	1136	906	1458	758	1052	749	1302
YJL021C	NULL	TRUE	1996	2022	2083	2192	1383	2080	1453	2431	1940	2182	1604	1991	1419	2009	1596	1974	1506	1498	1447	1377	2178	1336	2456	1346	1655	1561	1632	1607	1765	1100	1896	1507	1537	1857	2362	2261	1690	1900	2009	2021
YGR259C	NA	TRUE	2324	2469	2534	2892	1333	2343	1816	3001	2149	2599	2300	2268	1641	1995	1529	2533	1996	2024	2023	1816	2302	1787	2622	1949	1671	1931	1923	1927	1966	1198	1840	1753	1570	1727	1986	2046	1535	1618	1391	1898
YEL047C	FRD1	TRUE	1253	1241	1237	1349	850	1259	828	1408	1030	1316	1150	1202	811	1085	819	1212	1219	1193	1144	1103	1248	914	1255	1020	895	1117	1266	1133	1161	550	1076	1016	851	823	906	1109	807	943	726	1030
YOR208W	PTP2	TRUE	1355	774	1375	964	985	966	1062	1045	1457	1244	1359	1110	1089	1060	1133	1389	1015	866	1092	723	1413	742	1842	866	1179	822	1096	819	1052	539	1127	817	979	623	1168	825	893	749	903	656
YML009C	MRPL39	TRUE	1731	220	1550	519	1204	179	1249	245	1704	263	1644	340	1339	242	1294	473	969	98	948	106	1045	153	1196	197	782	203	789	103	999	69	1000	118	1599	255	1872	743	1621	173	1616	722
YML072C	TCB3	TRUE	849	922	931	873	546	973	759	1032	933	1004	950	930	803	831	792	977	875	961	973	800	1102	711	1399	806	802	884	957	843	976	596	1146	881	947	835	1003	1055	860	785	865	928
YDR142C	PEX7	TRUE	681	794	639	1789	559	1028	588	1051	1003	1315	1049	1437	898	1188	671	2012	927	859	937	1058	805	972	701	1125	810	1474	960	1300	804	762	781	961	629	668	607	1258	576	762	485	1086
YFL044C	OTU1	TRUE	0	683	0	673	0	725	1	826	0	828	0	782	0	653	1	665	1	659	0	554	0	449	1	515	1	578	0	628	0	355	0	428	0	534	0	556	0	508	0	432
YJL130C	URA2	TRUE	29	660	24	674	58	774	66	839	91	806	84	714	84	648	79	752	107	1044	129	891	111	753	132	926	130	1130	121	1034	83	535	153	821	56	963	76	1304	108	951	79	1032
YBL085W	BOI1	TRUE	1689	1348	1693	1625	1234	1535	1447	1798	1554	1752	1694	1590	1249	1316	1303	1599	1456	1289	1392	1194	2006	1081	1968	1274	1318	1245	1523	1216	1379	841	1640	1294	1484	1421	1792	1523	1520	1353	1566	1451
YBR116C	NA	TRUE	1373	1500	1399	1765	807	1670	933	1912	1280	1623	1200	1437	989	1295	936	1589	1238	1458	1140	1372	1260	975	1465	1109	1003	1339	1166	1329	1210	821	1341	1241	940	1030	1148	1335	834	961	915	1152
YKL031W	NA	TRUE	49	812	72	824	50	933	34	870	638	993	141	853	169	813	140	746	172	872	97	822	110	658	49	670	88	814	163	866	295	499	111	700	74	735	133	864	90	664	71	775
YDR348C	PAL1	TRUE	0	1031	0	1140	0	1131	0	1443	0	1431	0	1304	0	1073	0	1338	0	1145	0	1212	0	962	0	1154	0	1183	0	1222	0	774	0	1174	0	989	0	1189	0	1016	0	1115
YDR333C	RQC1	TRUE	2854	247	2654	294	1949	241	1812	248	2760	395	2805	214	1916	241	1585	346	2051	204	2055	189	2493	132	2684	193	1802	154	2014	189	2383	141	2307	252	1184	98	1478	122	1039	96	1035	103
YPL027W	SMA1	TRUE	1123	1944	1081	2033	930	1954	849	2167	1213	2340	1357	1977	991	1988	991	2254	1290	1799	1208	1722	1482	1491	1647	1777	972	1689	1046	1675	1120	938	1104	1582	880	1345	1058	1529	812	1311	820	1378
YLR363C	NMD4	TRUE	1795	1783	1937	1986	1367	1837	1262	2306	1677	1900	1618	1652	1126	1490	1068	1691	1130	1097	1024	904	1490	1002	1560	1142	1231	1448	1366	1391	1407	858	1373	1337	1023	1100	1353	1408	1136	1108	914	1248
YDR179C	CSN9	TRUE	0	148	0	186	0	164	0	198	0	183	0	170	0	188	0	250	0	104	0	99	0	91	0	109	0	113	0	138	0	103	0	115	0	78	0	109	0	117	0	96
YML089C	NA	TRUE	1569	0	1661	0	948	0	1154	0	1370	0	1339	0	942	0	795	0	912	0	942	0	1226	0	1238	0	1139	0	1232	0	1007	0	1164	0	1028	0	1293	0	971	0	1021	0
YLR431C	ATG23	TRUE	180	0	198	0	115	0	164	0	136	0	146	0	162	0	123	0	129	0	167	0	194	0	236	0	85	0	98	0	185	0	169	0	237	0	267	0	256	0	197	0
YKR046C	PET10	TRUE	957	1202	1010	1327	619	1143	719	1282	780	1109	827	933	571	859	760	1007	647	903	660	866	1208	857	1327	1036	742	943	704	871	854	613	895	994	692	862	785	987	635	870	796	961
YJR005W	APL1	TRUE	854	807	826	955	616	989	698	1179	939	1148	817	1096	870	922	880	1094	865	836	749	908	1099	715	1389	892	818	914	747	874	922	587	924	841	680	677	788	811	655	730	700	788
YJL116C	NCA3	TRUE	1330	1369	1287	1383	756	1287	882	1424	1182	1381	1137	1316	907	1171	853	1302	870	892	883	810	1490	1064	1584	1221	1107	1219	1187	1141	989	631	1026	978	902	862	1030	1101	773	894	811	1005
YER030W	CHZ1	TRUE	697	0	873	0	534	0	625	0	742	0	900	0	506	0	673	0	534	0	589	0	695	0	771	0	612	0	660	0	607	0	757	0	434	0	642	0	458	0	528	0
YKR039W	GAP1	TRUE	1008	3	1080	4	573	6	650	8	1112	18	1047	12	885	9	704	3	841	0	769	0	791	1	754	0	594	4	692	2	969	0	1020	0	658	5	859	3	741	2	669	0
YGL003C	CDH1	TRUE	745	933	822	949	562	976	550	919	671	843	712	872	592	767	522	847	1140	1411	1218	1239	1613	1200	1614	1386	1319	1644	1604	1705	1290	925	1287	1519	1580	1822	1813	2189	1421	1908	1501	2023
YPL009C	TAE2	TRUE	1763	1756	1855	1899	1110	1679	1297	1916	1715	2016	1808	1742	1241	1549	1312	1687	1400	1370	1628	1323	1622	1154	1881	1331	1391	1530	1555	1514	1548	808	1570	1337	1146	1296	1551	1584	1168	1244	1306	1300
YDR268W	MSW1	TRUE	168	175	218	167	207	176	179	325	203	216	255	221	190	241	136	218	65	90	94	67	127	45	127	95	71	98	74	96	52	52	46	80	350	422	485	534	368	454	348	509
YDL117W	CYK3	TRUE	12	800	19	821	15	789	8	896	37	984	45	966	29	753	27	790	30	469	13	456	15	453	3	444	14	420	26	433	31	268	12	431	26	694	33	790	30	712	16	682
YMR293C	HER2	TRUE	92	93	123	113	52	93	75	124	33	63	49	53	55	70	53	90	33	33	26	27	46	21	44	21	22	17	24	23	41	17	27	32	196	197	230	234	148	235	170	229
YJL214W	HXT8	TRUE	1166	1	1122	6	739	2	828	5	1063	4	1090	1	829	9	704	5	1068	4	1000	4	1135	4	1191	1	733	1	858	3	847	4	876	4	1053	1	1209	4	967	3	961	3
YIL105C	SLM1	TRUE	1366	0	1497	0	1120	0	1097	0	1353	0	1473	0	1126	0	857	0	1391	0	1583	0	1769	0	1718	0	1127	0	1414	0	1531	0	1582	0	1126	0	1451	0	1088	0	1088	0
YLR189C	ATG26	TRUE	193	236	258	324	249	309	151	340	1049	380	558	348	533	393	443	572	243	188	181	142	297	175	168	205	214	175	354	251	544	262	240	226	317	200	458	324	461	314	271	263
YLR349W	NA	TRUE	2660	1253	2505	2241	1738	1571	1829	2128	2403	1807	2424	1950	1703	1317	1728	1885	1944	1106	1779	1087	2384	1322	2565	1531	1849	1665	1967	1306	2040	818	2199	1322	1809	889	2304	1861	1783	796	1761	1744
YHL046C	PAU13	TRUE	0	1367	0	1472	0	1333	0	1574	0	1617	0	1528	0	1290	0	1494	0	1075	0	1053	0	847	0	1053	0	1047	0	906	0	739	0	1166	0	1630	0	1988	0	1680	0	1828
YBR212W	NGR1	TRUE	1204	1089	1127	1263	880	1315	1004	1473	946	1178	1034	1086	852	1162	970	1232	1096	1196	1225	1161	1349	848	1520	989	993	1169	1027	1046	1015	645	1211	982	848	876	1123	1048	856	934	946	1046
YLR254C	NDL1	TRUE	1614	592	1747	1374	1098	817	1074	879	1527	1052	1419	1013	1095	955	1111	1428	1242	477	1142	673	1369	687	1415	875	1160	1020	1292	880	1147	587	1211	672	1046	534	1217	1021	1033	512	921	977
YGR085C	RPL11B	TRUE	170	191	144	188	183	228	121	260	200	232	158	206	117	201	113	219	174	147	121	163	117	118	137	115	120	155	146	169	104	71	119	149	531	660	502	802	517	593	464	740
YPL105C	SYH1	TRUE	1180	1200	1231	1310	707	1103	860	1248	1040	1141	883	1105	862	975	961	1300	743	751	747	648	882	545	942	646	768	763	747	755	699	449	762	621	1141	1146	1313	1384	941	1089	1069	1170
YDR248C	NA	TRUE	1126	449	1193	544	967	631	1098	747	942	442	965	433	987	570	957	778	731	345	761	318	1066	320	1129	382	788	348	937	416	1065	375	1060	473	849	308	1042	412	823	355	819	344
YBR129C	OPY1	TRUE	1573	1378	1642	1698	1036	1308	1085	1779	1333	1453	1410	1265	952	1377	1100	1526	1170	1048	1138	1194	1411	1043	1841	1092	1164	1145	1083	1071	1098	703	1155	1022	817	807	1020	1016	736	853	846	907
YMR322C	SNO4	TRUE	1759	1585	1677	1828	1012	1478	942	1750	1407	1590	1347	1407	1245	1348	1049	1890	1156	1255	1325	1117	1540	1145	1719	1246	1102	1306	1273	1251	1349	779	1272	1327	840	985	1035	1158	863	920	828	980
YDR315C	IPK1	TRUE	2209	1350	2376	2452	1528	1464	1732	1592	1952	1396	1937	1414	1551	1415	1692	2321	1595	1299	1659	1082	2199	1577	2700	1752	1676	1688	1931	1171	1763	879	1830	1232	1921	1204	2390	2171	1787	1537	1950	2131
YLR394W	CST9	TRUE	409	1169	500	1310	345	1237	351	1396	403	1314	450	1245	275	995	286	990	255	792	252	739	315	623	320	721	241	692	280	719	399	572	354	935	454	1110	589	1495	372	1094	441	1242
YNL104C	LEU4	TRUE	795	711	821	887	445	728	554	941	652	835	724	747	616	852	587	983	702	675	701	512	771	594	898	723	580	589	584	669	672	530	807	676	346	405	565	593	383	443	421	578
YNR066C	NA	TRUE	1505	1784	1620	1841	837	1610	988	1881	1389	1759	1208	1677	1047	1328	975	1579	1237	1428	1259	1416	1461	1237	1850	1390	1089	1395	1197	1295	1290	1005	1483	1379	942	1326	1206	1524	1106	1193	1072	1290
YLR220W	CCC1	TRUE	1846	1419	2069	1675	1130	1221	1358	1649	1710	1778	1796	1498	1412	1378	1382	1519	1279	995	1219	1053	1617	942	1963	1199	1268	1273	1416	1118	1292	662	1473	962	1060	680	1396	1266	1026	686	1164	1128
YIL045W	PIG2	TRUE	1261	1249	1328	1413	786	1224	964	1409	911	1292	1002	1283	893	1126	867	1315	1185	1261	1214	1129	1387	1016	1622	1047	1144	1355	1310	1304	1185	786	1250	1059	1032	1098	1202	1354	965	1194	1198	1239
YMR232W	FUS2	TRUE	1707	1782	1653	1793	1138	1713	1284	2041	1822	2285	1935	1976	1219	1658	1176	1892	1301	1528	1533	1441	1844	1184	1959	1502	1275	1486	1357	1473	1212	713	1278	1146	1078	1144	1350	1373	1008	1125	1029	1348
YPL265W	DIP5	TRUE	1769	135	1542	1023	1351	234	1091	230	2065	254	1761	259	1506	196	1290	921	1634	125	1566	151	1581	393	1654	946	1312	741	1713	203	1433	156	1410	211	1599	167	1918	869	1686	117	1441	861
YOR227W	HER1	TRUE	0	1857	0	2131	0	1981	0	2321	0	2259	0	1920	0	2185	0	2341	0	1550	0	1532	0	1317	0	1647	0	1453	0	1555	0	1003	0	1613	0	1199	0	1491	0	1394	0	1409
YOR081C	TGL5	TRUE	2262	1995	2346	2377	1387	1905	1561	2405	2339	2392	2029	2087	1709	2001	1725	2329	1778	1579	1713	1497	2172	1296	2395	1444	1533	1535	1763	1477	1907	996	1905	1675	1935	1699	2357	2087	1762	1700	1923	1928
YGR050C	NA	TRUE	494	2021	514	2074	447	1792	559	2065	755	2070	806	2016	539	1513	536	1696	497	1203	526	1089	513	865	549	1065	562	1298	520	1226	578	789	616	1279	809	2194	932	2864	963	2119	765	2448
YGL063W	PUS2	TRUE	1925	268	2048	571	1323	506	1459	479	1820	500	1816	498	1583	505	1345	768	1579	253	1657	401	2192	347	2365	537	1352	326	1481	360	1889	524	2158	549	1612	376	1870	460	1603	330	1381	489
YPL212C	PUS1	TRUE	958	821	978	1111	598	845	618	937	844	978	864	1000	738	889	694	1142	650	584	599	480	786	601	925	745	479	597	504	586	580	335	606	513	812	796	943	1103	800	860	796	1022
YOR345C	NA	TRUE	1297	1296	958	1398	829	1367	688	1487	1111	1431	1191	1393	814	1098	483	1139	946	1132	994	1124	1185	983	1054	1063	749	1069	1017	1063	1062	766	944	1001	677	817	677	918	719	794	433	839
YPR095C	SYT1	TRUE	3478	2979	3611	3422	2023	3290	2673	3477	3641	4053	3768	3618	2758	3070	2633	3307	3378	3157	3517	2928	4589	2781	4984	3012	3550	3301	3657	3421	3569	1997	3837	3061	2755	2778	3556	3500	2687	2686	2883	2822
YAL027W	SAW1	TRUE	599	0	657	0	402	0	400	0	574	0	476	0	453	0	452	0	529	0	580	0	759	0	698	0	554	0	764	0	752	0	662	0	500	0	627	0	599	0	533	0
YGL236C	MTO1	TRUE	1310	208	1435	639	919	223	896	254	1278	259	1327	281	837	182	936	588	880	169	907	173	1114	291	1180	402	856	363	923	169	818	101	976	185	1042	211	1408	458	1113	154	957	576
YHR133C	NSG1	TRUE	955	976	1012	1036	774	1134	776	1461	1118	1167	1122	1147	736	1120	735	1090	886	836	918	821	990	619	1059	722	776	919	951	887	932	561	966	773	720	864	916	926	735	824	618	862
YDR017C	KCS1	TRUE	55	70	58	73	57	59	45	95	69	82	75	56	61	77	72	69	27	39	42	33	51	35	49	47	49	52	30	44	54	21	33	38	299	380	421	422	324	376	295	418
YIL090W	ICE2	TRUE	263	216	292	251	195	314	218	324	271	241	230	212	178	143	198	209	253	195	301	172	381	190	371	207	314	292	376	259	252	165	315	220	652	561	755	637	606	498	647	558
YBR183W	YPC1	TRUE	1439	1239	1538	1419	910	1292	1075	1289	1428	1402	1340	1327	970	1047	1016	1307	1190	1028	1259	1031	1685	937	1960	1113	1464	1269	1492	1398	1260	820	1458	1122	965	913	1199	1010	947	898	957	857
YCR007C	NA	TRUE	128	481	181	788	228	576	133	637	605	597	289	694	287	444	349	821	309	446	249	477	457	532	261	649	233	637	346	473	558	393	327	613	214	468	299	695	264	340	243	751
YDR540C	IRC4	TRUE	2056	2000	1983	2340	1757	2214	1590	2672	1849	2536	1925	2374	1588	1839	1709	2161	1795	1963	1904	1760	1994	1594	2499	1749	1432	1689	1407	1643	1662	1046	1614	1755	1358	1646	1758	2089	1307	1591	1547	1713
YPR057W	BRR1	TRUE	419	761	412	957	282	985	223	1009	371	897	366	849	229	696	273	905	375	914	423	942	386	849	461	965	360	1018	427	918	421	623	471	1047	333	817	478	1016	351	727	292	948
YMR167W	MLH1	TRUE	767	136	785	180	416	108	410	132	543	170	622	117	463	118	526	155	429	87	413	57	628	88	586	112	398	67	423	90	462	76	465	78	774	96	930	130	638	145	771	107
YDR116C	MRPL1	TRUE	8	0	3	0	17	0	13	0	28	0	21	0	23	0	18	0	9	0	6	0	16	0	8	0	8	0	8	0	4	0	2	0	12	0	14	0	26	0	21	0
YHR130C	NA	TRUE	863	837	946	966	672	909	656	1097	831	987	752	877	618	772	658	802	659	667	645	640	683	602	934	641	719	848	833	880	681	459	756	755	1060	1362	1527	1703	1204	1368	1214	1503
YLR030W	NA	TRUE	1964	1860	1820	2028	1184	1799	1263	2060	1955	2471	2133	2195	1305	1648	1179	1889	1247	1317	1217	1265	1813	1407	1934	1555	1252	1620	1363	1501	1244	814	1272	1226	1075	1122	1251	1402	1047	1218	946	1242
YDR122W	KIN1	TRUE	4971	438	4916	1582	3226	623	3341	775	4973	617	4716	885	3482	484	2991	1565	3717	389	3596	478	4316	804	4724	1338	3334	1105	3908	513	3537	369	3575	577	3422	542	4234	1406	3429	431	2872	1658
YKL071W	NA	TRUE	1249	1247	1284	1432	818	1342	913	1411	1141	1383	1221	1266	770	1068	931	1230	1133	1332	1102	1092	1224	855	1471	1037	1044	1066	1121	1139	1121	637	1159	1002	814	975	1090	1109	840	1091	891	1054
YOL062C	APM4	TRUE	1116	1163	1155	1244	884	1348	1186	1870	1209	1789	1308	1373	940	1183	936	1322	1079	1192	1164	1087	1550	1000	1656	1198	1158	1227	1252	1221	1115	759	1396	1214	827	1000	1080	1117	782	970	796	878
YNL234W	NA	TRUE	1327	1167	1436	1362	817	1265	971	1420	1378	1559	1379	1528	983	1001	806	1065	1229	1268	1359	1287	1647	1081	1874	1331	1257	1397	1460	1400	1404	766	1337	1160	839	881	1165	1066	828	881	780	983
YOL015W	IRC10	TRUE	3	2102	0	2503	5	2228	6	2582	8	2904	5	2347	9	2284	12	2398	13	1966	5	1807	8	1576	5	1782	11	1929	3	1923	4	1163	11	1950	0	1688	1	1865	2	1668	2	1748
YDL070W	BDF2	TRUE	1794	1211	1824	1687	1168	1227	1331	1577	1546	1397	1637	1432	1157	1139	1070	1748	1498	1126	1520	1159	1537	1011	1677	1184	1210	920	1384	1055	1306	716	1384	1117	955	674	1144	974	844	549	955	1122
YLR056W	ERG3	TRUE	162	0	158	0	144	0	163	0	237	0	237	0	215	0	190	0	104	0	108	0	110	0	173	0	186	2	194	0	131	0	142	0	191	0	279	0	229	0	220	0
YPR039W	NA	TRUE	1732	1557	1524	1726	1058	1569	1185	1819	1477	1587	1171	1574	1217	1581	1290	1700	1321	1215	1044	1141	1948	1341	2226	1636	1437	1626	1338	1565	1303	910	1444	1423	1039	1070	1283	1235	950	1048	1184	1210
YKL110C	KTI12	TRUE	242	204	241	227	158	206	184	268	185	215	202	220	145	163	152	204	185	148	204	197	279	161	276	155	224	213	254	223	182	141	230	188	457	560	578	680	519	525	447	601
YML100W-A	NA	TRUE	1321	68	1463	875	986	194	1114	125	1178	196	1187	211	980	177	1077	877	1063	77	1038	127	1494	418	1671	698	1152	554	1121	199	1076	193	1417	195	784	90	1112	658	832	92	953	679
YBR280C	SAF1	TRUE	0	54	0	123	0	83	0	45	0	63	0	92	0	64	0	116	0	79	0	62	0	76	0	78	0	67	0	41	0	62	0	65	0	46	0	80	0	142	0	73
YLR204W	QRI5	TRUE	794	674	791	834	517	612	537	812	803	867	842	832	523	620	505	792	284	318	300	274	368	281	435	292	270	294	347	308	323	174	341	285	1087	1136	1192	1277	1092	1016	1180	1245
YML097C	VPS9	TRUE	0	490	0	563	0	363	0	618	0	455	0	438	0	358	0	328	0	84	0	127	0	92	0	72	0	85	0	97	0	66	0	95	0	675	0	861	0	609	0	681
YKR007W	MEH1	TRUE	568	849	598	928	471	734	455	953	460	725	481	677	451	810	512	829	395	597	400	584	591	525	715	650	442	600	425	624	375	313	401	443	443	694	639	981	514	785	611	910
YDL096C	OPI6	TRUE	515	393	589	529	278	443	341	417	436	490	386	363	326	373	319	390	368	278	297	346	448	289	503	332	359	311	361	337	289	150	318	229	411	324	462	436	378	385	394	387
YHR193C	EGD2	TRUE	87	824	95	968	158	1021	70	1268	582	946	253	877	277	966	239	1121	228	862	136	737	231	709	85	788	132	795	268	850	386	484	203	862	192	972	274	1184	284	1038	173	1051
YBL099W	ATP1	TRUE	94	97	113	97	47	79	54	102	73	99	93	76	59	63	33	85	23	38	32	41	52	40	49	44	24	29	20	21	35	17	48	44	206	262	305	400	247	221	215	286
YOR126C	IAH1	TRUE	0	1732	0	1892	0	2107	0	2455	0	1989	0	1944	0	1613	0	1887	0	1225	0	1344	0	996	0	1248	0	1267	0	1405	0	833	0	1232	0	1333	0	1523	0	1293	0	1429
YMR023C	MSS1	TRUE	495	0	494	0	470	0	408	0	785	0	794	0	612	0	487	0	503	0	482	0	530	0	647	0	514	0	750	0	687	0	600	0	494	0	518	0	490	0	411	0
YNL187W	SWT21	TRUE	1	944	1	1105	4	749	1	913	3	830	2	704	3	616	2	721	1	628	2	590	3	524	0	606	4	821	2	712	7	339	3	565	2	740	3	850	1	739	0	788
YMR141C	NA	TRUE	1201	252	1208	996	671	475	1074	496	1246	486	1311	581	1139	541	1032	1069	1008	225	1095	343	1323	592	1529	903	1090	958	1213	424	1005	324	1042	364	782	288	979	753	803	228	869	759
YLL014W	EMC6	TRUE	1474	114	1475	749	823	209	991	165	1377	241	1312	232	910	234	902	705	861	63	841	136	1297	289	1474	481	904	291	899	137	1122	196	1276	191	894	118	1134	486	810	89	903	482
YBL062W	NA	TRUE	1269	387	1158	520	917	626	894	609	1061	571	834	645	730	579	793	641	831	314	753	447	1096	252	1158	419	722	327	814	383	843	393	861	541	832	411	958	385	832	513	737	404
YOR199W	NA	TRUE	25	525	26	588	35	485	71	639	72	508	63	533	68	520	56	591	28	194	27	200	32	178	25	196	24	218	17	164	20	119	29	200	54	816	51	1027	69	791	83	983
YPR115W	RGC1	TRUE	1718	0	1567	0	1096	0	1059	0	1581	0	1691	0	1273	0	1156	0	1010	0	1072	1	1338	0	1353	0	899	0	937	0	992	0	1024	0	1422	0	1637	0	1202	0	1096	0
YGR166W	TRS65	TRUE	1	155	0	194	1	126	0	137	19	169	2	178	2	161	0	170	1	46	1	59	0	46	0	54	0	71	1	52	0	40	0	57	1	336	1	493	6	420	4	427
YDL161W	ENT1	TRUE	1720	879	1752	1169	1043	1023	1135	1324	1491	1132	1550	951	1121	910	938	1224	1119	695	1099	612	1267	602	1289	690	935	737	1147	790	1247	593	1206	743	779	501	1191	592	792	598	738	517
YKL050C	NA	TRUE	910	824	963	943	658	978	667	1105	932	1081	866	1044	781	940	727	972	842	779	888	852	953	703	1009	798	831	862	1041	1003	835	538	932	803	707	713	902	839	723	808	628	833
YJR055W	HIT1	TRUE	43	47	46	32	51	58	35	39	60	45	61	54	24	22	37	37	35	47	33	38	81	46	79	53	52	46	71	39	45	35	52	37	386	337	501	433	399	479	406	419
YFL030W	AGX1	TRUE	1279	1187	1143	1343	983	1286	999	1647	1121	1181	1139	1191	916	1085	852	1354	1126	1050	1180	898	1455	824	1483	1040	1015	968	1159	1049	1119	642	1062	903	936	861	1149	1104	949	934	962	1134
YIL119C	RPI1	TRUE	445	933	482	895	396	975	348	1164	700	873	607	784	531	867	569	968	555	823	572	729	804	825	873	782	605	947	784	871	658	529	648	743	570	740	697	905	512	786	551	982
YPL193W	RSA1	TRUE	35	35	59	44	34	39	23	41	32	60	42	44	14	16	27	31	42	28	28	23	33	23	35	23	15	14	14	19	44	18	43	39	302	320	463	444	303	355	297	400
YNL005C	MRP7	TRUE	54	76	60	105	43	93	50	96	81	67	74	103	78	61	59	88	48	52	40	38	102	60	82	55	43	43	38	38	39	15	32	25	228	244	232	283	218	224	199	286
YGL217C	NA	TRUE	923	1029	1006	1174	674	1121	715	1293	916	1148	1045	1275	654	835	595	1155	1065	1098	1037	1059	1176	917	1319	1093	1027	1153	1205	1257	1113	665	1101	932	875	1002	1104	1340	922	1128	954	1089
YJL144W	NA	TRUE	1120	0	1142	1	718	1	786	0	984	1	1241	1	650	2	631	0	910	0	986	0	814	1	987	1	861	1	862	0	895	0	967	2	688	0	951	0	721	1	702	2
YBR162C	TOS1	TRUE	364	716	205	864	460	832	539	947	523	868	511	823	557	846	484	1092	324	575	456	591	436	504	471	512	326	500	316	502	297	300	364	435	489	929	372	1091	549	826	526	1104
YJL079C	PRY1	TRUE	1384	1287	1339	1277	728	1131	722	1189	1080	1034	928	932	818	979	861	1106	1084	1030	1089	937	1347	831	1548	1014	1021	965	1068	1018	1121	714	1264	913	867	834	1170	1119	863	825	889	1008
YGL019W	CKB1	TRUE	0	758	0	868	0	712	0	912	0	710	0	686	0	696	0	746	0	421	0	535	0	358	0	404	0	504	0	415	0	294	0	464	0	447	0	572	0	441	0	555
YGR201C	NA	TRUE	98	200	129	307	109	310	70	357	376	317	224	237	187	287	216	360	264	232	175	250	191	195	104	216	109	183	212	253	240	203	160	201	127	169	148	189	123	186	100	162
YNL058C	NA	TRUE	68	1038	54	1192	80	1154	42	1442	693	1361	171	1186	244	1308	196	1409	188	1256	98	1135	118	751	52	887	97	1124	197	1110	308	576	78	852	72	753	90	978	105	761	70	882
YNL023C	FAP1	TRUE	720	742	715	776	549	867	642	914	760	955	802	824	614	798	688	861	547	577	616	612	582	403	678	507	549	610	582	589	544	416	602	529	866	924	1133	1091	864	951	979	1032
YDR214W	AHA1	TRUE	140	1730	181	1897	211	1881	147	2210	1587	2316	460	2116	527	1980	462	2085	372	1424	243	1414	260	1044	138	1164	224	1418	413	1495	635	835	326	1387	166	958	244	1273	203	982	161	1115
YHR168W	MTG2	TRUE	23	0	37	0	54	0	23	0	214	0	73	0	50	0	50	0	21	0	23	0	26	0	13	0	7	0	22	0	59	0	20	0	101	0	131	0	154	0	104	0
YOR064C	YNG1	TRUE	1235	790	1201	890	838	1153	842	1139	1407	1187	1384	1138	990	967	888	1009	1008	867	979	736	1230	660	1413	717	943	792	1137	876	1215	679	1261	890	970	713	1184	925	933	885	942	725
YOL081W	IRA2	TRUE	413	129	385	419	251	169	297	233	480	328	389	339	309	198	368	374	99	37	70	42	87	37	99	88	43	51	54	28	68	50	60	56	1150	584	1414	1223	1157	519	1120	1257
YOL036W	NA	TRUE	1641	1619	1819	1771	1068	1727	1196	2126	1542	1867	1565	1854	1304	1684	1086	2019	1056	1109	1158	1098	1330	1042	1509	1227	1128	1269	1191	1271	973	733	1132	1075	1061	1076	1289	1315	884	1198	905	1189
YOR031W	CRS5	TRUE	56	1083	67	1470	101	1269	35	1406	150	1357	166	1291	134	1140	136	1385	179	898	101	1093	121	1006	43	1186	84	1192	191	1152	237	792	139	1162	68	920	96	1004	98	718	58	1068
YBR282W	MRPL27	TRUE	69	64	85	65	62	53	53	77	126	124	98	108	46	27	60	42	17	9	14	28	19	18	38	21	21	20	27	20	34	14	23	34	144	146	168	132	125	92	110	144
YOL114C	NA	TRUE	1613	1374	1641	1742	1056	1369	1100	1894	1294	1570	1330	1436	1029	1203	1020	1511	1217	1181	1220	1091	1556	1033	1781	1313	952	1024	1103	1031	1114	664	1296	1055	950	1036	1283	1339	924	880	914	1250
YNL257C	SIP3	TRUE	1139	1197	1202	1358	904	1261	1000	1540	1183	1424	1196	1306	1072	1297	1007	1225	873	808	889	959	1490	969	1759	1076	1022	1047	1095	1079	1135	646	1161	939	1071	1117	1223	1343	1025	1164	1080	1363
YKL076C	PSY1	TRUE	575	277	597	555	440	481	431	504	672	529	689	565	551	485	447	613	546	287	513	334	540	343	544	377	385	481	471	376	565	275	565	414	778	511	781	849	698	462	636	799
YDR466W	PKH3	TRUE	6	2577	8	2948	3	2871	0	3476	47	2984	11	2761	7	2580	9	3007	11	2086	5	1902	9	1751	4	1878	10	2286	9	2164	9	1165	3	1722	5	2426	7	2860	10	2371	8	2558
YIL002C	INP51	TRUE	964	828	947	832	668	912	689	1047	973	1003	908	924	771	776	709	965	790	729	779	693	1332	732	1348	814	817	720	929	742	810	384	955	662	658	616	796	697	693	634	685	641
YGR159C	NSR1	TRUE	37	32	38	48	36	57	27	58	33	35	36	34	34	26	48	54	35	37	59	33	63	34	57	41	55	39	41	50	49	25	46	42	514	481	650	533	547	499	532	503
YGL089C	MF(ALPHA)2	TRUE	1134	2067	1114	2280	1139	2195	1147	2661	1490	2416	1617	2003	1114	1862	1206	2080	1289	1770	1306	1598	1396	1217	1422	1516	1317	1757	1473	1714	1348	1082	1476	1572	1082	1534	1202	1911	1090	1516	882	1663
YFR032C	RRT5	TRUE	955	933	991	1006	655	968	630	1122	937	996	941	895	637	883	601	943	800	845	904	860	1044	622	1063	674	807	851	961	884	1053	578	911	887	731	725	886	894	749	782	714	967
YGL228W	SHE10	TRUE	708	108	918	116	668	111	548	128	1471	196	1367	106	887	143	1078	162	1013	73	907	100	1045	58	876	67	910	70	1251	128	1014	83	1020	105	808	47	893	59	749	70	704	46
YLR357W	RSC2	TRUE	74	52	58	64	42	74	38	92	56	94	62	50	54	77	54	76	25	37	33	25	42	30	37	53	31	33	21	42	33	15	35	30	201	267	266	335	291	281	228	281
YLR017W	MEU1	TRUE	1223	1149	1235	1438	978	1283	979	1662	1152	1336	1207	1283	871	984	696	1090	1017	949	976	983	1042	786	1260	924	919	1049	984	1052	1040	654	1091	1064	889	942	993	1153	895	867	694	954
YHR110W	ERP5	TRUE	1455	1439	1477	1761	691	1330	976	1528	1504	1509	1365	1485	1060	1319	980	1345	996	1000	909	920	895	731	1340	887	687	830	859	848	947	615	1122	998	1005	1156	1292	1379	1153	1171	1067	1314
YBR041W	FAT1	TRUE	394	399	466	486	302	546	308	499	438	491	413	460	313	390	320	410	331	341	309	325	384	278	403	342	337	377	369	372	346	268	375	364	1508	1576	1744	1904	1409	1760	1526	1877
YCR044C	PER1	TRUE	547	0	587	0	462	0	573	0	625	0	700	0	433	0	466	0	474	0	661	0	1082	0	1311	0	608	0	645	0	774	0	853	0	837	0	1242	0	835	0	974	0
YDL039C	PRM7	TRUE	1616	1488	1676	1712	996	1412	1122	1743	1415	1603	1463	1552	1078	1441	1032	1348	1079	1242	1149	1157	1442	1095	1675	1078	1042	937	1019	1013	1063	638	1067	990	942	845	1062	1002	810	812	845	959
YKL202W	NA	TRUE	647	767	762	762	511	740	599	1022	758	982	600	820	636	768	613	922	563	607	367	563	633	455	725	432	606	500	427	567	470	399	423	584	1109	1268	1361	1524	1041	1164	1230	1340
YGR122C-A	NA	TRUE	1596	1641	1599	1565	1204	1741	1093	2018	1608	1669	1537	1598	1275	1571	1118	1692	1413	1398	1375	1232	1541	1090	1448	1158	1235	1483	1548	1493	1400	757	1409	1159	1098	1110	1141	1254	960	957	894	1088
YOR264W	DSE3	TRUE	1299	934	1213	1021	901	888	792	1217	1055	1106	1063	949	1108	1341	1204	1599	1014	831	901	758	1291	794	1403	747	923	873	883	740	1076	633	1148	919	847	658	1046	894	808	699	856	844
YOR188W	MSB1	TRUE	1524	1699	1362	2079	1190	1747	1288	2268	1529	1932	1610	1851	1368	1731	1212	1985	1344	1472	1425	1348	1611	1290	1745	1446	1229	1459	1424	1446	1308	897	1385	1513	960	1296	1148	1694	944	1240	1040	1422
YGR184C	UBR1	TRUE	1337	0	1235	0	728	0	705	0	1045	0	925	0	896	1	676	0	707	0	776	0	794	1	739	0	637	0	784	0	773	0	726	0	770	0	858	0	768	0	630	0
YOR366W	NA	TRUE	1074	9	1074	191	624	25	807	27	946	23	994	35	897	27	753	201	942	11	993	18	1072	67	1214	127	789	82	967	28	935	23	985	29	698	13	778	92	717	8	580	100
YNL275W	BOR1	TRUE	960	863	960	987	556	728	571	1139	837	926	833	803	652	807	518	837	258	255	302	254	275	150	273	210	223	265	294	199	229	148	215	215	1455	1280	1683	1675	1281	1505	1167	1573
YOR384W	FRE5	TRUE	1613	1666	1834	1726	1048	1598	1148	1937	1785	2254	1907	2132	1286	1515	1170	1803	1154	1277	1252	1226	1291	898	1478	1084	1050	1210	1319	1221	1029	653	1067	988	1534	1740	1913	1946	1578	1754	1539	1815
YLL051C	FRE6	TRUE	1747	25	1692	32	1117	20	946	21	1639	23	1505	15	1086	16	1002	37	1086	11	1050	23	1271	4	1256	8	986	7	1225	19	1078	7	930	22	1278	10	1482	11	1208	16	947	11
YAR040C	NULL	TRUE	483	0	531	0	358	0	376	0	443	0	449	0	310	0	223	0	447	0	512	0	559	0	671	0	374	0	396	0	570	0	586	0	492	0	618	0	454	0	499	0
YLR079W	SIC1	TRUE	116	62	112	83	83	118	112	128	143	165	169	111	68	92	68	94	67	53	51	51	99	82	134	65	101	74	60	76	80	33	75	78	430	327	528	419	445	386	469	276
YLR408C	BLS1	TRUE	2584	2438	2871	2858	1655	2313	1598	2812	2515	2810	2463	2589	1664	2084	1504	2521	1659	1695	1514	1478	1961	1028	1683	1351	1370	1485	1647	1556	1640	1026	1600	1325	1829	1826	2417	2404	1774	1843	1582	2060
YMR042W	ARG80	TRUE	1393	0	1391	0	1062	0	979	0	1840	0	1581	0	1221	0	1044	0	1290	0	1326	0	1340	0	1252	0	999	0	1259	0	1127	0	1256	0	1223	0	1418	0	1056	0	1045	0
YDR079W	PET100	TRUE	167	207	170	241	257	357	251	478	304	379	233	373	198	297	191	289	113	109	71	78	96	71	97	102	80	90	71	95	78	54	69	105	462	537	536	654	374	540	415	627
YML070W	DAK1	TRUE	318	0	394	16	239	2	272	3	357	6	409	4	295	7	258	28	351	3	309	3	314	5	363	24	276	14	282	3	287	2	312	2	637	5	846	54	560	3	566	58
YCR091W	KIN82	TRUE	1502	0	1613	0	1073	0	1096	0	1580	0	1497	0	1105	0	1090	0	1545	0	1726	0	1929	0	2251	0	1444	0	1769	0	1785	0	1798	0	1649	0	2000	0	1669	0	1647	0
YER062C	HOR2	TRUE	33	1378	43	1434	67	1293	72	1612	131	1666	119	1604	114	1329	110	1527	61	962	51	1167	58	726	69	856	78	1152	57	1276	82	764	94	1083	33	1212	43	1616	36	1403	50	1305
YDR244W	PEX5	TRUE	588	628	593	641	412	636	452	690	574	656	550	652	418	550	362	521	688	671	648	650	672	471	810	567	537	614	572	613	622	390	645	560	980	1166	1319	1249	897	1029	931	1122
YDL137W	ARF2	TRUE	0	1661	0	1898	0	2103	0	2406	0	2204	0	1959	0	1610	0	1783	0	1390	0	1350	0	1364	0	1502	0	1498	0	1415	0	929	0	1591	0	1196	0	1293	0	1198	0	1289
YGR271W	SLH1	TRUE	1277	1118	1250	1180	942	1423	1214	1662	1403	1560	1414	1405	1070	1213	1193	1511	1143	1178	1164	1047	1239	800	1364	874	973	908	1036	964	1151	648	1269	1060	984	1048	1262	1201	1006	1144	1107	1206
YDR233C	RTN1	TRUE	1912	0	1844	0	1177	0	1171	0	1601	0	1632	0	1140	0	1186	0	1252	0	1203	0	1722	0	1942	0	1196	0	1241	0	1153	0	1261	0	1214	0	1506	0	1195	0	1254	0
YGL046W	NULL	TRUE	2118	2116	2162	2300	1530	2605	1741	3110	1998	2674	2082	2279	1597	2109	1375	2848	1724	1746	1662	1605	2365	1733	2526	1981	1937	2398	2212	2278	1981	1234	2148	1859	1702	1849	2097	2177	1615	1718	1466	1900
YGR071C	ENV11	TRUE	1429	1232	1545	1314	764	1047	820	1231	1143	1126	1073	989	919	991	842	1103	1006	1011	899	848	1117	773	1287	804	867	995	995	831	964	609	1063	887	996	930	1237	1025	804	937	815	1000
YCR106W	RDS1	TRUE	983	1125	1024	1236	931	1455	909	1660	1177	1510	1087	1170	963	1273	917	1383	1140	1231	1046	1207	1173	876	1218	1164	910	1166	1156	1175	1073	702	949	996	1116	1175	1323	1491	1187	1390	1061	1431
YBL100C	NA	TRUE	36	44	41	48	50	38	30	41	45	46	38	68	43	37	47	48	15	23	14	15	49	36	27	29	10	18	19	12	18	2	24	8	175	204	221	257	191	182	186	215
YPR049C	ATG11	TRUE	3	4	7	68	6	11	4	10	50	15	5	15	15	6	21	40	9	5	9	6	6	13	3	25	4	15	12	4	11	5	4	10	43	39	78	209	65	43	53	203
YDL057W	NA	TRUE	1642	1492	1438	1555	876	1252	898	1573	1257	1660	1388	1372	956	1189	857	1243	946	1024	941	979	1260	908	1338	928	885	992	1081	1043	1017	671	1037	932	871	791	980	939	811	866	689	808
YPR014C	NA	TRUE	1250	756	1337	1179	904	718	932	1001	1277	942	1287	960	1171	891	1105	1345	1166	609	1051	641	1269	777	1136	956	945	893	1001	613	1069	452	1091	615	1043	527	1345	1086	1116	459	1130	1111
YGR257C	MTM1	TRUE	102	1	140	10	75	2	89	1	160	2	156	5	94	1	68	12	69	0	69	1	50	3	61	1	32	2	57	1	57	1	46	1	202	1	324	24	215	2	224	32
YEL045C	NA	TRUE	1	14	2	13	2	16	0	11	4	21	1	11	2	12	1	12	2	13	1	22	0	7	0	16	0	10	6	10	3	9	2	9	14	160	13	189	8	149	12	125
YLR122C	NA	TRUE	1089	0	1138	0	561	0	658	0	1097	0	1085	0	707	0	658	0	640	0	665	0	856	0	1032	0	723	0	814	0	811	0	799	0	812	0	1020	0	746	0	752	0
YJL132W	NA	TRUE	1160	1093	1184	1259	854	1304	871	1373	1269	1452	1375	1433	760	1043	813	1134	898	948	944	930	1304	774	1427	1066	937	1071	1030	1042	1292	829	1246	1074	920	818	1104	1097	858	930	822	1106
YDR144C	MKC7	TRUE	934	887	933	1003	527	861	645	1020	971	1008	874	994	679	846	671	925	602	543	602	623	800	553	835	640	512	536	573	598	672	362	774	595	646	648	799	888	596	744	670	809
YFL046W	FMP32	TRUE	1148	0	1055	0	733	0	679	0	1064	0	981	0	782	0	731	0	749	0	796	0	893	0	1054	0	710	0	937	0	777	0	812	0	653	0	752	0	639	0	684	0
YDR447C	RPS17B	TRUE	666	653	724	720	548	676	526	773	703	849	713	666	515	698	536	865	805	807	861	780	919	630	1015	619	694	716	690	640	687	421	819	670	1003	1019	1175	1298	1047	1021	1093	1283
YNL324W	NA	TRUE	865	874	831	957	622	1108	620	1270	864	974	813	929	676	876	623	892	864	948	887	828	996	697	889	824	658	781	852	808	888	603	936	814	1211	1205	1332	1528	1127	1271	971	1291
YPR145W	ASN1	TRUE	3846	3765	3917	3953	2497	3559	2615	4359	3677	4090	3694	3809	2698	3556	2572	3878	2613	2929	2751	2696	2931	2041	3348	2092	2617	2825	2641	2615	2841	1797	3091	2647	3576	3813	4647	4504	3441	3998	3568	4291
YJL063C	MRPL8	TRUE	202	205	182	193	82	166	105	258	180	164	128	169	86	184	115	161	57	52	40	64	90	53	85	65	50	87	46	58	41	26	37	40	483	573	620	730	392	535	473	656
YPL021W	ECM23	TRUE	3990	3873	4172	4595	3002	4553	3083	5585	4090	5204	4094	4772	2771	4311	2723	4466	2637	2978	2770	2744	3817	2511	4111	3205	3198	3555	3412	3739	3201	2185	3547	3348	3267	3534	3958	4350	3113	3759	3109	4038
YML056C	IMD4	TRUE	1019	0	1014	0	593	0	693	0	884	0	843	0	685	0	629	0	680	0	697	0	684	0	774	0	530	0	548	0	491	0	446	0	799	0	969	0	807	0	739	0
YKR044W	UIP5	TRUE	1682	1	1698	0	1082	0	1268	0	1409	0	1450	0	1298	0	1250	0	1323	0	1399	0	2355	1	2505	0	1673	0	1614	1	1568	0	1667	0	1418	0	1796	0	1482	0	1536	1
YLR433C	CNA1	TRUE	1054	1036	1003	1109	548	814	508	964	858	998	792	831	612	783	428	778	969	932	847	833	959	612	809	695	682	686	678	639	799	448	763	731	510	536	604	612	490	461	460	559
YMR068W	AVO2	TRUE	48	426	66	607	79	636	31	778	567	691	153	601	162	661	141	683	156	403	85	409	106	327	50	449	65	488	171	550	220	468	91	501	93	347	115	435	103	520	59	420
YNL164C	IBD2	TRUE	1279	0	1317	0	1017	0	1205	0	1132	0	1166	0	760	0	935	0	1238	0	1304	0	1484	0	1694	0	1165	0	1110	0	1238	0	1517	0	969	0	1207	0	854	0	940	0
YER032W	FIR1	TRUE	582	728	516	865	305	642	359	872	632	803	678	689	401	583	311	668	449	483	414	527	483	433	535	485	437	547	581	572	464	291	409	574	500	538	538	661	470	557	433	675
YJR070C	LIA1	TRUE	0	748	0	785	0	687	0	879	0	763	0	680	0	610	0	668	0	409	0	327	0	344	0	408	0	427	0	393	0	264	0	360	0	1172	0	1377	0	1185	0	1170
YGL005C	COG7	TRUE	901	0	992	0	636	0	591	0	882	0	843	0	765	0	674	0	577	0	605	0	805	0	790	0	686	0	745	0	707	0	706	0	755	0	1024	0	685	0	660	0
YHR043C	DOG2	TRUE	977	1053	1174	1219	894	1397	1056	1791	1195	1376	1165	1280	845	1112	806	1243	1151	1178	1197	1113	1398	955	1513	947	1088	1112	1126	1082	1076	735	1196	1115	890	952	1193	1166	859	1076	952	1145
YMR133W	REC114	TRUE	1263	1128	1175	1284	857	1336	830	1532	1282	1603	1247	1286	952	1130	809	1331	998	1001	1072	1021	1254	800	1313	1021	786	918	821	918	999	691	1190	997	1061	1066	1231	1433	1019	1108	866	1160
YKL159C	RCN1	TRUE	1	1209	5	1313	1	1307	3	1437	14	1411	0	1310	3	1140	3	1279	6	1146	0	1070	3	1045	1	1091	2	1112	3	982	6	706	0	1033	1	922	3	1153	3	1018	0	1076
YDR059C	UBC5	TRUE	1283	1095	1218	1333	676	1101	807	1402	1112	1309	1000	1141	886	1209	870	1399	785	952	733	882	1364	883	1592	1111	833	878	905	839	996	734	1052	964	649	647	768	863	634	684	701	833
YBR245C	ISW1	TRUE	682	490	587	506	412	449	411	634	641	583	677	563	505	487	404	496	432	375	524	375	611	346	664	367	516	447	535	375	672	339	695	519	736	597	958	810	787	665	723	697
YJL216C	IMA5	TRUE	1004	1041	1023	1125	759	1215	803	1420	1003	1304	1100	1062	731	1048	672	1127	651	736	689	719	955	622	892	740	793	864	822	825	790	554	779	703	1312	1442	1517	1711	1245	1430	1142	1593
YBR210W	ERV15	TRUE	843	1383	965	1536	808	1481	698	1466	1323	1621	1204	1371	1033	1380	1134	1644	1137	1174	872	1149	1237	947	1108	1086	1104	1294	1192	1168	962	708	1017	1092	796	944	1001	1262	889	1065	896	1178
YPL103C	FMP30	TRUE	1139	1207	1231	1285	573	1296	928	1485	1155	1470	1198	1270	1022	1379	1173	1639	868	1026	938	933	1337	923	1498	1086	965	976	987	1003	949	609	968	953	813	1095	1077	1155	815	1033	1000	1134
YIL103W	DPH1	TRUE	0	241	0	430	0	470	0	448	0	362	1	489	3	392	1	548	1	323	0	494	0	406	1	543	0	399	0	424	1	335	0	394	1	457	0	513	1	475	0	641
YIL152W	NA	TRUE	464	436	497	540	424	533	437	618	512	647	469	524	387	455	358	461	304	278	304	293	393	285	464	248	463	457	365	435	383	246	438	395	688	615	840	773	638	672	751	766
YJR096W	NA	TRUE	1180	1183	1249	1408	940	1378	1127	1677	1139	1251	1147	1081	727	993	712	1184	933	1008	1031	851	1281	818	1479	1012	1056	1145	1311	1171	1302	676	1100	1149	1018	906	1189	1140	877	952	938	1129
YGR143W	SKN1	TRUE	994	1608	1026	1888	1064	1820	769	2206	1632	2011	1442	1887	1201	1745	1078	1895	1098	1209	1020	1167	1194	1196	1022	1283	949	1639	1279	1412	1304	868	1179	1344	1319	1658	1411	2126	1285	1716	1066	1869
YGR112W	SHY1	TRUE	556	615	516	677	401	570	386	712	497	662	484	602	364	505	347	531	160	184	184	166	217	141	213	200	150	185	166	173	110	108	205	163	673	769	856	995	611	796	595	791
YOR012W	NA	TRUE	1975	1560	1768	1670	1261	1710	1307	1914	1675	1794	1696	1610	1363	1566	1222	1645	1385	1395	1611	1329	1757	1282	1954	1411	1461	1635	1848	1705	1627	978	1605	1382	1173	919	1381	1200	1019	1161	977	1246
YIR001C	SGN1	TRUE	1250	47	1344	67	927	45	825	58	1091	83	1181	27	1014	45	875	70	1435	54	1302	73	1324	30	1738	54	1055	26	1336	51	1172	36	1336	59	941	15	1111	23	956	35	874	25
YDR317W	HIM1	TRUE	3678	3115	3696	3818	2468	3314	2639	3977	3538	3630	3660	3536	2664	2955	2488	3549	2554	2340	2556	2360	3021	1915	3309	2341	2589	2874	3010	2594	2929	1551	3009	2609	3621	3132	4212	4376	3239	3141	3408	4076
YKL097C	NA	TRUE	1107	221	1033	714	692	311	726	320	1013	378	1047	325	661	231	611	707	724	130	766	206	1008	361	1000	557	898	497	976	321	1031	233	1080	331	783	194	1065	671	810	170	788	682
YNL106C	INP52	TRUE	926	0	1010	0	587	0	528	0	880	0	828	0	602	0	596	0	774	0	973	0	823	0	884	0	713	0	747	0	656	0	680	0	681	0	847	0	637	0	648	0
YOR378W	NA	TRUE	1836	2330	2099	2573	1521	2285	1382	2736	2399	2816	2272	2445	1803	2259	1645	2372	2264	2236	2142	2033	2418	1610	2124	1850	1725	2079	2107	2107	2166	1282	1961	1719	1432	1537	1675	1884	1443	1550	1335	1631
YFR015C	GSY1	TRUE	2169	2397	2369	2620	1628	2628	1860	3150	2233	2689	2304	2462	1654	2137	1570	2373	2404	2521	2382	2260	3041	2222	3329	2380	2232	2491	2431	2394	2284	1438	2422	2266	1313	1466	1631	1862	1449	1642	1443	1817
YMR230W	RPS10B	TRUE	377	359	431	460	279	427	320	493	339	399	362	381	271	387	286	447	436	518	474	452	568	387	700	513	367	420	450	396	447	267	486	391	741	786	947	994	713	865	685	885
YIL092W	NA	TRUE	1026	1732	1143	1934	615	1857	748	2030	938	1929	961	1686	581	1375	702	1633	906	1647	930	1443	983	953	1112	1124	741	1330	701	1419	675	765	756	1149	1207	1783	1475	1889	1273	1786	1279	1918
YLR453C	RIF2	TRUE	1059	845	943	975	559	942	603	837	1006	956	943	815	732	762	595	943	703	698	756	694	1020	638	1130	800	579	513	620	566	747	473	758	686	517	555	632	579	499	480	486	582
YGR052W	FMP48	TRUE	1459	1492	1592	1768	1029	1499	980	1719	1375	1995	1438	1650	1152	1419	1035	1733	1041	1206	1123	1194	1724	1160	1802	1382	1253	1525	1432	1535	1354	792	1314	1279	1007	1115	1253	1450	913	1165	892	1364
YNL085W	MKT1	TRUE	1320	379	1214	303	839	745	907	377	1053	308	1080	391	781	383	798	315	891	178	982	463	1145	136	1265	185	1044	199	1086	392	1055	254	1155	346	923	476	1078	193	813	567	862	288
YOR347C	PYK2	TRUE	1259	1361	891	1337	641	976	513	1274	855	1261	788	1151	728	942	443	1174	519	690	552	566	657	728	744	853	457	753	632	746	602	495	584	842	810	896	679	1098	776	959	492	934
YPR093C	ASR1	TRUE	1945	1581	2016	1885	1331	2043	1611	2318	1902	2018	1831	1868	1550	1694	1529	1901	1374	1275	1494	1312	2272	1272	2551	1448	1653	1676	1761	1681	1805	977	1925	1633	1477	1503	1868	1806	1521	1569	1562	1701
YAL029C	MYO4	TRUE	817	0	1098	0	684	0	688	0	725	0	793	0	583	0	588	0	928	0	1060	0	1105	0	1076	0	916	0	941	0	829	0	922	0	688	0	969	0	695	0	692	0
YOL155C	HPF1	TRUE	1309	1294	1319	1381	754	1333	950	1549	1224	1400	1271	1353	817	1094	732	1262	926	951	975	935	1213	804	1430	952	832	967	1074	903	978	655	936	877	711	831	958	991	730	848	791	887
YDR393W	SHE9	TRUE	667	735	774	838	496	811	569	919	728	884	690	857	585	734	535	914	872	840	825	902	902	590	994	716	774	795	840	867	666	475	747	638	702	747	854	909	719	832	662	879
YDR294C	DPL1	TRUE	1165	1674	1380	1768	702	1429	742	1930	1468	1513	1306	1433	1166	1431	968	1636	872	1032	801	923	841	574	648	703	766	933	892	1002	934	528	903	816	684	727	899	901	676	852	675	852
YHR135C	YCK1	TRUE	820	756	814	920	535	936	506	1130	808	1009	786	907	617	865	559	953	698	911	764	800	890	639	877	695	721	742	708	753	765	535	762	753	693	804	879	848	798	851	648	915
YDR015C	NA	TRUE	1269	834	1404	908	799	921	838	1110	1280	1076	1428	966	867	784	774	931	936	673	981	652	925	576	1023	603	754	651	992	587	938	408	919	598	818	605	1020	809	671	610	747	712
YBR181C	RPS6B	TRUE	118	117	127	151	89	144	102	139	186	120	134	142	100	111	79	126	217	203	205	162	163	108	193	102	193	233	182	165	177	89	211	173	548	456	577	620	466	493	499	599
YOR078W	BUD21	TRUE	131	0	134	0	126	0	130	0	111	0	144	0	98	0	103	0	317	0	312	0	274	0	412	0	261	0	264	0	256	0	274	0	809	0	1063	0	791	0	801	0
YOR243C	PUS7	TRUE	1114	807	1010	991	671	830	756	1140	1006	1051	1003	797	805	857	608	991	715	567	710	609	879	475	840	604	730	667	812	671	653	356	665	560	987	838	1122	993	892	956	859	924
YCR005C	CIT2	TRUE	442	351	423	412	234	401	248	399	359	367	387	385	278	342	261	349	329	290	279	311	442	307	484	316	338	382	400	371	495	222	452	343	309	301	330	342	275	300	239	316
YHR037W	PUT2	TRUE	997	39	1062	411	673	101	727	78	885	87	900	110	745	117	729	470	777	38	839	107	1234	255	1221	317	838	247	904	92	951	100	1078	114	614	38	832	281	652	37	693	363
YLR032W	RAD5	TRUE	855	806	815	825	596	751	589	850	726	798	764	707	646	778	495	956	661	577	670	628	833	633	1070	689	664	751	704	639	666	411	590	617	789	750	927	892	623	791	772	790
YDR114C	NA	TRUE	161	77	140	142	125	115	98	159	178	139	181	145	175	149	87	155	42	45	49	35	81	43	57	46	46	33	49	46	88	56	60	43	325	210	324	259	286	254	250	239
YLL030C	RRT7	TRUE	1700	1430	1669	1473	1094	1526	1321	1752	1395	1385	1378	1321	1293	1552	1436	1567	1275	1139	1173	1043	1657	1087	2028	1328	1264	1146	1388	1135	1336	717	1425	1091	1031	1061	1259	1253	945	1014	1104	1094
YLR089C	ALT1	TRUE	658	605	655	606	450	718	501	896	655	790	694	672	342	500	352	504	324	334	316	358	432	342	548	402	370	451	478	441	346	254	355	314	345	413	433	413	286	347	309	321
YBR099C	NA	TRUE	828	824	748	939	569	790	546	943	934	1116	847	1008	651	1009	606	1048	823	1025	716	871	768	623	850	698	704	764	585	723	759	548	698	764	772	885	1004	971	673	860	652	930
YEL020C	NA	TRUE	973	1093	896	1204	688	1237	669	1260	1039	1235	806	1087	857	1073	848	1218	986	1097	804	990	1037	902	1295	992	892	1010	823	1013	1000	707	852	1051	710	951	996	1065	796	1030	932	1030
YOL060C	MAM3	TRUE	0	1140	0	1256	0	1274	0	1341	0	1363	0	1249	0	1098	0	1229	0	1161	0	923	0	824	0	936	0	961	0	959	0	680	0	1068	0	894	0	1007	0	809	0	903
YDL076C	RXT3	TRUE	0	360	0	794	0	440	0	462	1	521	0	518	0	293	0	600	0	228	0	277	0	357	0	391	0	484	0	443	2	251	0	421	1	421	0	676	0	350	0	616
YOR225W	NA	TRUE	1280	1278	1251	1373	883	1339	995	1605	1106	1363	1115	1201	920	1125	782	1330	1032	995	951	1021	1276	976	1437	1023	805	1031	951	1030	900	587	967	870	725	808	979	1014	759	807	744	988
YDR120C	TRM1	TRUE	1901	1729	2044	2096	1500	1938	1559	2373	1586	1986	1730	1796	1406	1932	1481	1971	1716	1724	1583	1534	1987	1381	2368	1274	1647	1697	1614	1576	1781	940	1908	1479	1889	1992	2319	2531	1896	1927	2016	2119
YJL192C	SOP4	TRUE	1337	0	1461	0	1047	0	1063	0	1433	0	1567	0	1081	0	934	0	926	0	953	0	1171	0	1335	0	755	0	1075	0	1010	0	1099	0	2079	0	2767	0	2248	0	2083	0
YDR063W	AIM7	TRUE	302	1774	388	2012	364	2112	184	2299	1523	2114	715	1903	655	1778	565	2013	666	1741	428	1703	519	1431	201	1585	339	1724	661	1656	1232	1109	498	1723	290	1161	370	1312	441	1120	257	1220
YOR352W	TFB6	TRUE	0	869	0	1008	0	962	0	1179	0	1186	0	1092	0	887	0	978	0	505	0	478	0	482	0	491	0	626	0	589	0	398	0	626	0	844	0	1142	0	943	0	1012
YGR238C	KEL2	TRUE	1594	1151	1608	1537	763	1211	905	1402	1589	1476	1499	1704	1306	1362	1098	1535	1330	1029	1224	1166	1296	985	1562	977	849	1005	1051	1019	1230	726	1347	1106	934	1055	1259	1092	1000	913	890	1063
YDR278C	NA	TRUE	2035	2222	2111	2385	1721	2593	1629	2997	2232	2715	2197	2459	1810	2238	1519	2408	1649	1826	1725	1796	2050	1514	2062	1704	1739	2085	1918	2107	2109	1570	2223	2139	1994	2284	2436	2487	1967	2282	1883	2353
YLR202C	NA	TRUE	21	426	15	513	12	353	8	488	165	515	39	492	29	297	16	369	9	114	8	120	9	85	11	98	7	101	7	108	11	67	5	121	38	635	60	750	44	757	27	643
YKR005C	NA	TRUE	65	1061	94	1239	84	1319	86	1753	157	1410	150	1205	148	1310	120	1567	155	930	61	855	79	821	84	920	66	884	123	858	176	572	92	879	114	984	163	1119	107	907	114	1043
YCR063W	BUD31	TRUE	0	77	0	92	0	101	0	84	0	117	0	69	0	87	0	74	0	84	0	42	0	63	0	50	0	56	0	60	0	42	0	37	0	508	0	647	0	598	0	603
YCL047C	POF1	TRUE	0	793	0	915	0	939	0	1122	0	1081	0	957	0	881	0	936	0	798	0	707	0	574	0	658	0	819	0	736	0	430	0	669	0	699	0	759	0	760	0	770
YDL018C	ERP3	TRUE	1707	1654	1772	1832	1028	1471	1046	1838	1583	1753	1462	1570	1062	1295	1001	1464	1112	1150	1057	1011	1369	941	1518	1069	966	1085	1051	1013	1111	713	1019	919	1031	991	1228	1325	879	1060	958	1096
YOR120W	GCY1	TRUE	0	994	0	1074	0	1046	0	1189	0	1148	0	1024	0	818	0	1007	0	778	0	783	0	557	0	590	0	814	0	857	0	421	0	602	0	695	0	870	0	693	0	762
YPR160W	GPH1	TRUE	2987	3079	3108	3311	2070	3166	2361	3849	2954	3695	3063	3255	2053	2688	2220	3056	2361	2577	2524	2344	2886	2106	3600	2526	2402	2610	2526	2673	2590	1544	2860	2736	2310	2495	2810	3094	2209	2383	2315	2800
YBL060W	YEL1	TRUE	1728	0	1732	0	1274	0	1414	0	1662	0	1709	0	1352	0	1290	0	1705	0	1569	0	1878	0	2021	0	1296	0	1459	0	1575	0	1702	0	1762	0	2248	0	1777	0	1782	0
YBR019C	GAL10	TRUE	1	1133	2	1260	6	963	1	1408	1	1319	1	1157	1	1169	2	1270	0	33	0	32	0	26	0	40	0	51	0	18	0	31	0	38	3	977	2	1073	4	1032	0	999
YKL056C	TMA19	TRUE	105	160	70	159	70	184	80	251	89	149	125	136	88	198	89	221	96	166	184	176	143	119	187	129	142	210	149	198	118	106	167	207	172	417	196	417	272	405	241	402
YGR160W	NA	TRUE	49	61	45	74	64	69	61	77	32	42	30	40	70	44	21	87	74	61	81	90	59	67	63	48	54	55	66	57	47	29	81	69	303	361	381	440	284	338	285	355
YPL068C	NA	TRUE	0	1310	0	1427	0	1688	0	1912	0	1686	0	1530	0	1260	0	1621	0	1982	0	1724	0	1548	0	1821	0	1823	0	1922	0	972	0	1575	0	1713	0	1982	0	1563	0	1859
YKL178C	STE3	TRUE	1136	0	1153	0	832	0	969	0	926	0	987	0	916	0	996	0	938	0	880	0	1387	0	1417	0	900	0	971	0	1079	0	1158	0	803	0	982	0	776	0	842	0
YFL032W	NA	TRUE	91	512	137	693	175	604	103	779	525	733	263	667	228	462	231	614	275	469	171	448	204	383	132	498	141	418	218	414	313	268	216	400	273	725	331	836	334	738	295	941
YLR377C	FBP1	TRUE	1969	0	1859	0	1340	0	1388	0	1855	0	1608	0	1447	0	1338	0	1663	0	1646	0	1984	0	2235	0	1575	0	1635	0	1576	0	1677	0	1441	0	1740	0	1392	0	1365	0
YCL044C	MGR1	TRUE	0	336	0	504	0	438	0	534	0	492	0	506	0	368	0	450	0	326	0	319	0	403	0	474	0	297	0	341	0	269	0	327	0	218	0	210	0	237	0	214
YAL059W	ECM1	TRUE	511	0	478	0	321	0	394	0	459	0	456	0	378	0	382	0	434	0	520	0	540	0	576	0	432	0	477	0	479	0	570	0	600	0	822	0	814	0	733	0
YJR137C	MET5	TRUE	42	46	55	68	21	51	24	60	45	99	88	73	55	51	31	97	45	56	60	55	71	61	77	59	80	77	54	86	46	19	34	35	87	68	75	60	43	66	48	65
YMR021C	MAC1	TRUE	57	0	82	0	55	0	52	0	53	0	55	0	50	0	49	0	24	0	36	0	35	0	43	0	25	0	48	0	34	0	27	0	370	0	503	0	340	0	363	0
YMR074C	NA	TRUE	912	1005	837	1065	808	1235	830	1410	939	1194	845	1048	676	947	575	1070	947	919	802	911	975	792	997	862	675	924	862	875	903	732	1033	976	767	881	806	1025	681	808	724	946
YIL015C-A	NULL	TRUE	3099	1559	3187	1820	2388	1961	2265	2065	3461	2151	3284	1761	2412	1585	2282	1829	3451	1564	3283	1652	3591	1275	3993	1395	2726	1455	3482	1549	3146	992	3133	1398	2869	1904	3340	2503	2689	2030	2467	2219
YDR378C	LSM6	TRUE	33	86	56	77	45	137	53	68	68	70	32	102	43	73	45	117	197	262	225	261	191	175	206	212	97	188	150	189	152	107	167	168	535	742	609	907	534	674	499	754
YJR039W	NA	TRUE	1171	161	1208	782	825	279	839	281	1121	308	1145	334	820	295	1029	842	979	138	1003	195	1100	355	1315	598	913	425	1002	239	864	221	958	292	1618	265	1902	960	1504	279	1540	1076
YNL323W	LEM3	TRUE	19	735	17	780	19	881	37	884	18	837	62	750	54	789	57	868	52	581	35	556	33	451	36	525	41	661	42	697	33	477	69	649	30	944	30	1174	40	1020	31	976
YLR279W	NA	TRUE	1353	558	1280	1187	897	976	1080	1051	1253	881	1207	963	912	830	869	1308	1097	539	908	612	1140	689	1189	742	848	794	838	655	860	438	807	580	896	571	1065	926	909	494	911	911
YDR216W	ADR1	TRUE	36	475	49	633	48	568	30	793	618	797	132	771	140	617	130	645	107	340	53	509	64	256	28	329	54	395	99	593	198	419	63	508	35	368	54	350	68	332	61	391
YIL120W	QDR1	TRUE	1443	1285	1501	1648	987	1600	1217	1823	1268	1681	1410	1421	1304	1380	1106	1656	1515	1651	1630	1409	1833	1211	1916	1317	1391	1325	1198	1371	1367	868	1489	1278	1069	1113	1575	1348	1084	1275	1151	1325
YPL162C	NA	TRUE	1245	7	1358	11	839	8	1126	9	1273	10	1383	17	992	5	1072	15	909	7	835	1	1520	9	1661	9	1179	6	1321	15	1052	11	1126	8	804	8	1091	6	888	10	892	8
YCL027W	FUS1	TRUE	54	1352	51	1506	53	1483	39	1831	648	1529	90	1464	111	1362	140	1414	80	1037	62	1063	68	919	44	990	61	1031	115	1080	197	648	66	1026	57	1321	136	1527	121	1442	67	1582
YHR029C	YHI9	TRUE	0	374	0	728	0	443	0	581	0	505	0	564	0	485	0	922	0	356	0	377	0	482	0	574	0	694	0	384	0	264	0	370	0	391	0	653	0	332	0	751
YNL130C	CPT1	TRUE	1171	1124	1106	1235	790	1191	954	1508	822	1081	822	939	749	929	704	1001	933	904	961	814	1024	708	1144	826	777	866	914	877	751	467	879	766	707	757	923	856	666	783	795	838
YNR049C	MSO1	TRUE	1646	0	1785	0	1076	0	1439	0	1612	0	1659	0	1440	0	1405	0	1256	0	1116	0	1681	0	2016	0	1291	0	1449	0	1391	0	1736	0	964	0	1343	0	1026	0	1204	0
YDR192C	NUP42	TRUE	1893	1717	1963	2004	1225	1736	1200	2128	1650	2064	1766	1970	1523	1796	1346	2113	1175	1362	1376	1328	1705	1144	1894	1383	1270	1329	1316	1389	1457	794	1410	1429	1223	1352	1552	1538	1196	1337	1147	1478
YOL112W	MSB4	TRUE	1743	1517	1751	1903	1050	1728	1156	2052	1495	1712	1357	1543	1243	1450	1009	1679	1581	1478	1506	1326	2037	1515	2352	1863	1267	1676	1622	1635	1623	973	1648	1540	899	1010	1132	1128	913	950	852	1118
YML109W	ZDS2	TRUE	1717	271	1799	418	1178	431	1255	464	1447	507	1508	346	1166	540	1153	650	1512	353	1589	342	1856	266	2155	343	1456	340	1621	385	1293	369	1638	342	1159	221	1542	273	1208	346	1068	212
YOL083W	ATG34	TRUE	1355	1854	1336	2071	986	2144	1241	2556	1662	2265	1529	2361	1180	1676	1001	1949	1105	1423	1267	1351	1575	1318	1622	1467	1379	1791	1420	1846	1293	1062	1390	1535	1138	1558	1494	1946	1148	1599	1208	1861
YBR266C	SLM6	TRUE	24	24	41	47	34	44	37	41	45	58	41	36	25	22	25	20	32	44	36	25	37	20	42	32	38	42	39	39	39	21	36	25	529	471	676	661	572	532	509	529
YBR164C	ARL1	TRUE	1	895	0	1118	0	950	1	1057	2	1041	0	850	0	995	1	1142	1	645	0	491	1	538	0	635	1	711	0	695	0	343	0	605	0	1165	0	1442	0	1151	2	1431
YJL146W	IDS2	TRUE	1257	1045	1244	1180	693	1071	742	1195	1031	1136	1231	1110	912	1035	837	1205	1004	872	960	801	1169	786	1264	933	886	848	1018	923	1219	665	1361	992	831	802	1174	1011	863	782	821	1001
YIL055C	NA	TRUE	739	886	733	973	514	922	572	1087	823	1012	687	908	657	904	691	963	849	885	800	766	1097	749	1014	875	762	891	898	928	767	522	789	747	702	791	837	888	792	810	701	958
YPL053C	KTR6	TRUE	2	12	3	15	0	16	1	16	1	24	2	13	2	25	0	19	1	14	1	14	2	4	2	10	1	9	3	9	0	8	0	18	0	5	1	11	0	11	0	13
YLR351C	NIT3	TRUE	977	1178	941	1264	845	1257	775	1570	1023	1683	1162	1488	761	1088	691	1304	682	933	750	857	1147	924	1229	1062	865	1137	964	1152	852	640	921	1054	540	795	688	869	587	796	515	762
YJR111C	NA	TRUE	463	732	421	806	320	739	444	842	568	789	620	733	448	619	420	737	399	497	438	499	414	382	508	447	507	632	532	547	552	333	482	523	509	646	516	806	489	655	475	744
YER152C	NA	TRUE	1952	1739	2083	2204	1492	2198	1947	2981	1923	2414	1825	2077	1736	2119	1750	2174	1776	1927	1787	1680	2522	1556	3052	1832	2156	2136	2209	2051	1683	1071	2012	1667	1653	1702	2182	2218	1757	1625	1932	1910
YLR015W	BRE2	TRUE	784	1233	929	1337	626	1174	506	1418	1043	1297	976	1101	692	946	760	1029	621	786	544	607	836	673	744	849	686	847	767	744	770	529	741	771	630	757	675	936	623	703	606	762
YHR116W	COX23	TRUE	893	988	871	1108	507	804	527	1168	879	1174	735	885	617	849	607	816	253	305	257	310	344	310	409	303	234	342	270	330	272	219	284	300	940	1160	1198	1459	1075	1342	990	1374
YPL259C	APM1	TRUE	1899	1080	1959	1638	1279	1587	1474	1701	1677	1403	1564	1351	1435	1405	1291	1986	1201	770	1200	917	1960	1142	2083	1374	1419	1347	1630	1327	1616	879	1683	1232	1493	1157	1786	1540	1488	1048	1305	1580
YKL200C	NULL	TRUE	1	0	6	0	1	0	1	0	39	0	10	1	13	0	7	1	7	0	2	0	3	0	3	0	6	0	8	0	11	0	2	0	2	0	7	0	6	0	5	1
YGR093W	NA	TRUE	200	0	256	0	258	0	93	0	649	0	477	0	432	0	357	0	488	0	237	0	448	0	140	0	239	0	363	0	588	0	238	0	307	0	393	0	340	0	221	0
YDL037C	BSC1	TRUE	2795	3522	2716	3749	1877	3666	2008	4273	2858	3713	2681	3599	2068	3173	1812	3526	2491	2997	2459	2744	2841	2452	3077	2640	2095	2877	2418	2781	2322	1781	2632	2775	1612	2070	1887	2409	1387	2043	1311	2217
YHL043W	ECM34	TRUE	1040	606	993	751	613	675	587	707	906	887	904	679	651	640	635	630	724	612	676	544	846	487	896	464	611	570	666	526	683	411	654	459	759	537	960	638	701	771	666	525
YOR364W	NA	TRUE	790	1186	889	1239	585	1116	709	1296	992	1241	1009	955	732	808	820	943	641	723	670	610	922	541	1008	643	774	798	831	865	772	555	762	802	643	745	712	874	663	774	666	762
YOR386W	PHR1	TRUE	1108	619	1223	1043	472	797	948	1057	1218	1122	1340	1178	844	802	834	1123	671	432	638	535	989	543	1258	757	796	638	825	697	731	370	842	615	1394	987	1845	1436	1460	1096	1661	1679
YCL011C	GBP2	TRUE	214	0	147	0	294	0	283	0	349	0	273	0	299	0	316	0	335	0	223	0	278	0	417	0	304	0	303	0	272	0	311	0	263	0	323	0	397	0	386	0
YPR198W	SGE1	TRUE	1586	1644	1580	1718	1117	1741	1230	2121	1530	2017	1527	1864	1167	1580	972	1981	1456	1706	1439	1545	1409	1042	1530	1321	1389	1680	1454	1736	1644	1081	1562	1741	2550	2968	3199	3670	2316	2997	2285	3233
YHL038C	CBP2	TRUE	202	147	176	208	109	155	144	183	116	176	144	157	170	198	133	251	50	48	58	47	54	59	97	61	33	47	71	52	44	33	43	40	346	462	387	522	310	453	331	520
YGL053W	PRM8	TRUE	2828	2709	2625	3041	1763	2645	1673	2947	2143	2656	2218	2453	1888	2587	1711	2624	2161	2207	2174	2271	2620	1863	2881	1986	1938	2433	2319	2327	1923	1258	1864	2047	2027	2295	2421	2419	1913	2148	1830	2396
YLL053C	NA	TRUE	1478	1582	1600	1762	641	1687	1170	2044	1661	1939	1531	1773	1247	1653	1306	1939	1134	1241	1158	1114	1345	931	1611	1189	1087	1358	1121	1248	1102	761	1219	1231	1072	1311	1389	1522	1120	1171	1127	1439
YDR425W	SNX41	TRUE	358	352	394	363	186	294	204	369	251	315	298	297	186	276	183	293	297	248	312	226	215	194	283	183	279	319	342	296	305	126	324	325	197	197	236	246	198	210	225	255
YOR331C	NA	TRUE	65	957	73	978	80	1056	47	1348	606	1126	129	998	165	854	110	1056	189	1159	70	988	105	717	41	940	91	980	138	954	298	485	87	680	62	507	83	668	85	480	60	598
YML076C	WAR1	TRUE	73	1182	48	1257	166	1410	132	1555	252	1539	203	1311	184	1232	124	1525	203	1075	147	1055	129	850	121	891	132	889	117	990	138	648	174	1118	78	1062	59	1154	97	1093	102	1132
YKR060W	UTP30	TRUE	874	0	949	0	774	0	973	0	1135	0	1089	0	797	0	877	0	1054	0	1239	0	1113	0	1239	0	1160	0	1240	0	1079	0	1241	0	970	0	1127	0	847	0	936	0
YGR273C	NA	TRUE	1490	275	1585	377	936	323	1245	411	1958	426	1820	301	1229	343	1208	395	1182	249	1253	278	1733	196	1690	222	1114	199	1238	228	1348	220	1312	267	961	171	1216	228	964	205	942	183
YBR069C	TAT1	TRUE	574	549	622	765	547	717	381	826	795	836	884	959	660	768	597	902	632	493	637	602	783	618	632	760	679	785	788	671	815	431	774	565	601	526	694	731	568	474	525	630
YDR512C	EMI1	TRUE	242	84	242	232	143	122	122	158	294	186	249	204	192	152	138	232	155	79	207	79	149	79	174	106	108	99	117	99	92	47	109	63	447	254	567	546	420	226	377	452
YPR012W	NA	TRUE	0	561	0	751	0	245	0	595	0	621	0	568	0	554	0	694	0	215	0	205	0	170	0	169	0	187	0	152	0	119	0	153	0	240	0	799	0	210	0	788
YGR255C	COQ6	TRUE	267	250	283	346	161	279	207	271	326	348	316	334	205	300	193	252	84	109	104	99	121	102	104	87	64	78	87	54	75	36	105	68	443	473	594	584	414	472	424	553
YDL051W	LHP1	TRUE	1585	287	1567	570	1042	537	1339	443	1726	584	1695	557	1122	487	1045	606	1283	237	1465	356	1585	310	1849	384	1403	414	1415	456	1401	374	1449	449	975	279	1173	316	960	292	902	384
YBL102W	SFT2	TRUE	1314	1018	1264	1243	813	1048	768	1285	1196	1289	1132	1185	963	1079	790	1304	975	968	1015	881	1182	638	1096	810	798	925	936	839	919	536	1202	986	875	855	1065	1109	820	808	726	902
YLR120C	YPS1	TRUE	0	993	0	1139	0	799	0	931	0	1026	0	943	0	751	0	962	0	717	0	688	0	563	0	669	0	618	0	612	0	372	0	667	0	764	0	946	0	863	0	913
YEL043W	NA	TRUE	929	280	1015	270	664	323	775	322	710	288	826	220	641	201	619	264	546	177	586	166	878	143	868	172	814	207	805	190	742	174	737	190	605	227	795	204	586	229	680	217
YNL068C	FKH2	TRUE	1431	0	1366	1	966	0	1137	0	1288	0	1396	0	1057	0	1155	1	1024	1	1087	0	1157	0	1501	1	1008	1	1087	0	1124	0	1204	0	1836	1	2321	1	1781	0	2117	0
YJL169W	NA	TRUE	602	595	585	585	428	571	374	665	665	745	551	636	398	467	421	527	474	424	449	426	433	299	513	317	390	436	375	414	534	323	496	408	937	1077	1155	1196	990	993	890	990
YAL043C-A	NULL	TRUE	20	0	11	0	29	0	19	0	90	0	55	0	60	0	55	0	45	0	34	0	37	0	17	0	30	0	44	0	51	0	48	0	39	0	41	0	51	0	34	0
YBL081W	NA	TRUE	395	346	350	338	430	392	484	399	630	434	624	346	502	353	540	384	683	344	636	276	605	279	630	468	630	373	544	316	518	208	734	378	371	293	435	291	475	266	458	296
YFL040W	NA	TRUE	970	462	1007	702	775	585	853	745	982	575	939	624	741	528	637	697	888	464	928	496	1011	404	978	555	767	660	993	519	933	331	789	460	716	414	971	559	781	352	757	678
YNL326C	PFA3	TRUE	798	936	826	975	519	755	540	1020	669	742	668	749	451	662	445	680	467	554	462	544	727	425	620	543	450	486	464	480	427	292	476	563	694	805	808	1084	653	796	623	850
YPR147C	NA	TRUE	3437	3091	3368	3363	2427	3546	2558	4148	3291	3815	3424	3562	2271	3121	2106	3449	2962	3307	3141	3074	3413	2557	3717	2909	2997	3225	3349	3280	3158	1886	3305	2943	2034	2060	2520	2705	1918	2229	2041	2469
YKL131W	NA	TRUE	24	1158	52	1107	44	1364	35	1540	458	1256	61	1150	70	1117	81	1326	108	1023	53	1008	62	785	34	977	43	1151	92	1142	164	765	75	1185	42	906	73	1132	41	935	43	1025
YDR441C	APT2	TRUE	1654	0	1748	0	1058	0	1263	0	1605	0	1483	0	1426	0	1521	0	903	0	870	0	1473	0	1654	0	1176	0	1264	0	1087	0	1277	0	1287	0	1745	0	1420	0	1513	0
YPL023C	MET12	TRUE	4980	4687	5024	5012	3780	5188	3952	6110	4843	5415	5068	5060	4024	4715	3823	5237	4347	4329	4811	4075	5685	3740	6063	3974	4077	4575	4698	4325	4581	2534	4657	3784	3115	3049	3778	3736	2978	2952	3015	3203
YDR231C	COX20	TRUE	541	451	559	519	300	429	276	437	450	544	477	416	302	388	328	545	129	131	143	107	199	110	195	167	173	134	140	126	141	101	143	134	932	1008	1199	1239	987	1000	919	1251
YJL112W	MDV1	TRUE	660	789	600	854	698	1051	667	1255	675	1125	623	1016	584	1019	626	973	796	1081	651	834	896	791	1042	756	659	853	614	1069	760	703	814	945	610	795	724	1030	589	900	731	885
YNL193W	NA	TRUE	1239	1296	1297	1433	1032	1486	1087	1770	994	1314	1157	1244	824	1166	949	1486	998	1077	946	1005	1229	835	1252	953	789	956	931	929	957	566	1112	1015	995	1075	1159	1299	971	1172	894	1254
YML058W	SML1	TRUE	1080	0	1110	0	955	0	971	0	1168	0	1166	0	843	0	819	0	748	0	846	0	1068	0	1298	0	691	0	754	0	1003	0	1047	0	926	0	1031	0	844	0	904	0
YBR188C	NTC20	TRUE	937	1049	866	1304	643	1243	669	1423	744	1144	758	1094	661	1111	689	1390	738	1031	778	1043	986	853	1031	1064	816	1092	829	1175	778	639	898	1113	692	909	833	1098	672	858	659	1077
YER034W	NA	TRUE	946	910	1017	1021	675	965	603	1052	903	1082	965	969	778	858	614	953	761	799	802	782	988	700	1090	815	767	811	921	791	946	654	1026	879	920	961	1092	1093	831	997	840	1060
YBR003W	COQ1	TRUE	8	0	19	0	17	0	12	0	172	0	23	0	37	0	46	0	10	0	10	0	13	0	7	0	9	0	10	0	18	0	8	0	56	0	61	0	63	0	32	0
YPR129W	SCD6	TRUE	2765	0	2757	0	1778	0	2212	0	2500	1	2400	0	2184	0	2405	0	2094	0	2146	0	2502	0	2960	0	2028	0	2059	0	2132	0	2209	0	1755	0	2314	1	1662	0	1892	0
YMR135C	GID8	TRUE	1392	1415	1326	1424	907	1596	943	1819	1140	1435	1097	1309	1069	1235	996	1534	967	1246	976	1125	1349	1038	1452	1340	936	1289	1163	1170	1041	719	969	1067	923	1007	951	1242	915	1051	746	1082
YGL007W	BRP1	TRUE	487	0	497	0	441	0	530	0	589	0	614	0	466	0	406	0	178	0	151	0	278	0	380	0	224	0	276	0	244	0	308	0	243	0	260	0	217	0	204	0
YLR185W	RPL37A	TRUE	0	0	2	0	1	0	0	0	0	8	1	0	14	14	0	8	4	0	0	0	1	0	0	0	6	3	15	9	0	0	0	0	10	14	13	10	6	6	5	3
YJL210W	PEX2	TRUE	817	159	901	228	724	250	757	247	886	253	834	206	622	205	676	238	1033	200	844	214	1304	177	1558	232	903	219	971	273	874	278	981	252	1656	230	1977	389	1404	457	1657	267
YLR398C	SKI2	TRUE	961	1022	943	1113	660	1062	729	1127	901	1132	835	951	618	860	687	1047	793	935	857	783	838	687	1007	871	771	857	836	905	978	590	969	891	1112	1153	1276	1575	1012	1184	1064	1315
YIL101C	XBP1	TRUE	53	1280	49	1379	46	1378	48	1614	112	1350	92	1246	65	1125	80	1224	133	1468	94	1246	73	862	78	991	70	1129	68	1010	78	595	76	1004	56	1040	83	1298	61	1226	86	1158
YPL154C	PEP4	TRUE	1277	1379	1336	1539	869	1448	939	1554	1210	1697	1199	1501	1101	1499	942	1561	1032	1146	1028	1102	1517	1024	1661	1285	1169	1272	1191	1375	1232	776	1229	1179	1053	1299	1510	1601	1155	1382	1063	1573
YPL101W	ELP4	TRUE	212	154	181	213	152	205	124	235	224	241	241	250	123	119	94	190	223	195	172	161	227	156	229	127	164	220	162	147	171	130	175	118	500	501	569	609	520	562	372	540
YLR258W	GSY2	TRUE	253	1464	275	1579	394	1716	240	1996	1092	1767	580	1721	596	1324	622	1594	561	1150	384	1200	504	1064	311	1133	353	1128	466	1058	630	858	557	1295	285	984	393	1204	367	1047	301	1182
YBR178W	NA	TRUE	33	1	36	6	80	1	71	0	98	1	74	1	67	1	78	5	89	0	79	1	105	3	77	2	87	6	77	0	57	0	97	3	41	1	43	10	54	0	76	3
YJR098C	NA	TRUE	1141	1217	1135	1316	727	1205	769	1467	1186	1396	1190	1264	879	1220	883	1271	1031	1241	1171	1049	1191	941	1296	1079	1106	1397	1354	1326	1258	733	1087	1185	929	998	1081	1309	922	1033	832	1121
YHR176W	FMO1	TRUE	0	1034	0	1161	0	967	0	1064	0	1118	0	1055	0	912	0	1020	0	833	0	789	2	791	0	925	0	872	0	833	0	535	0	845	0	646	0	907	0	759	0	914
YMR326C	NA	TRUE	23	1281	26	1461	27	1210	18	1369	517	1297	74	1206	64	1069	60	1111	47	790	25	721	33	610	16	656	16	784	53	795	95	592	55	810	31	1251	53	1465	62	1203	40	1312
YDR319C	YFT2	TRUE	1122	564	1406	729	1165	861	575	791	2535	960	1937	794	1612	839	1338	1037	1483	496	1072	477	1427	402	788	460	945	481	1566	600	1891	636	1219	567	1373	457	1726	628	1546	654	1159	477
YOL099C	NA	TRUE	1593	53	1602	96	1096	76	1175	105	1445	96	1525	103	1168	92	1043	138	1099	37	1339	75	1754	55	1902	92	1399	69	1584	95	1545	68	1495	97	1091	53	1299	82	972	30	913	82
YLR451W	LEU3	TRUE	179	239	232	268	105	219	123	214	128	196	193	184	217	272	213	244	181	204	214	192	274	128	307	199	99	84	83	93	207	149	236	180	101	127	149	142	119	138	115	133
YFR017C	IGD1	TRUE	1229	1464	1322	1642	1078	1665	1062	2072	1481	1717	1447	1659	1107	1467	994	1716	1392	1543	1505	1236	1626	1046	1635	1280	1290	1580	1524	1560	1408	860	1347	1183	1395	1426	1581	1897	1432	1614	1307	1792
YGR084C	MRP13	TRUE	1088	1028	1157	1116	668	1118	701	1396	955	1301	1123	1209	652	883	558	994	861	1024	844	819	984	706	1121	811	759	843	885	856	758	506	724	700	710	834	924	941	687	867	639	960
YIL076W	SEC28	TRUE	422	480	446	496	409	535	307	643	418	515	503	474	352	408	337	536	291	300	278	235	379	238	408	263	298	308	319	325	226	151	248	207	1332	1500	1588	1880	1229	1466	1187	1727
YOL044W	PEX15	TRUE	148	698	210	854	113	900	154	899	635	886	323	880	344	736	344	901	505	1050	356	985	390	680	274	924	262	955	434	929	556	581	354	825	375	1137	519	1360	460	1162	395	1193
YOR085W	OST3	TRUE	567	432	501	508	248	400	324	410	330	370	407	328	310	296	409	331	583	501	586	450	606	383	822	428	732	588	666	604	607	315	600	478	684	726	978	839	657	640	711	742
YGL067W	NPY1	TRUE	1889	1811	2035	1997	1190	1862	1416	2274	1883	2107	2083	1941	1548	1775	1384	2016	1319	1306	1352	1106	1529	994	1534	1093	1100	1275	1213	1200	1253	773	1358	1220	1521	1444	1731	1808	1364	1551	1427	1688
YOR050C	NA	TRUE	1254	1313	1243	1478	858	1404	998	1592	1192	1443	1189	1381	1035	1248	1121	1546	860	976	876	896	1379	1024	1526	1038	1036	1118	1198	1165	1032	678	1140	945	854	947	1124	1204	930	1008	916	1030
YNL087W	TCB2	TRUE	661	1154	662	1255	638	1154	606	1235	1015	1264	901	1181	676	1105	630	1188	884	1060	800	989	965	765	858	893	842	1021	894	1127	762	613	820	950	617	826	731	1051	592	867	588	931
YLR318W	EST2	TRUE	76	75	89	95	64	99	44	73	125	99	124	101	66	80	31	70	98	90	72	58	89	76	100	110	80	113	122	100	107	49	119	80	408	455	506	444	353	432	299	469
YBR278W	DPB3	TRUE	73	1283	45	1429	129	1342	110	1574	195	1359	157	1289	147	1064	136	1323	199	1324	145	1017	120	1033	158	1052	151	1140	113	1147	105	672	173	1014	49	892	43	989	88	844	62	904
YDR296W	MHR1	TRUE	235	215	229	249	202	215	164	240	255	276	235	268	210	291	147	256	146	118	98	105	140	115	141	115	149	128	147	146	102	76	116	124	585	559	776	671	488	571	499	693
YGL232W	TAN1	TRUE	1749	1520	1819	1954	1301	1851	1345	2326	1787	2145	1699	1972	1292	1575	1189	1736	1644	1522	1498	1472	2087	1389	2290	1432	1383	1648	1522	1627	1464	920	1450	1278	1572	1472	1785	1742	1345	1523	1372	1441
YPR091C	NVJ2	TRUE	1705	1839	1740	2042	1082	1664	1010	2087	1700	2182	1646	1840	1215	1570	1002	1727	1529	1581	1384	1406	1553	1154	1464	1441	1043	1369	1230	1303	1488	1007	1620	1482	1144	1237	1514	1435	1084	1358	973	1343
YGR141W	VPS62	TRUE	949	1178	1059	1154	594	1083	722	1388	1004	1282	1019	1090	657	1060	687	1035	668	764	654	740	961	632	959	638	492	571	626	581	618	445	611	567	573	679	803	936	624	760	634	730
YAR030C	NA	TRUE	1015	0	1184	0	778	0	909	0	1040	0	1078	0	761	0	627	0	736	0	737	0	952	0	1102	0	772	0	835	0	876	0	992	0	824	0	1051	0	875	0	864	0
YHR137W	ARO9	TRUE	418	461	413	505	339	546	293	577	335	499	349	418	324	511	283	463	500	506	431	480	388	324	409	374	324	400	396	336	368	204	346	462	336	367	348	455	351	453	294	446
YFL011W	HXT10	TRUE	795	0	758	0	804	0	774	0	1036	0	982	0	734	0	700	0	797	0	815	0	1048	0	1159	0	689	0	888	0	816	0	700	0	668	0	782	0	801	0	638	0
YMR198W	CIK1	TRUE	178	154	208	148	141	178	162	213	182	121	175	128	166	133	139	109	292	245	331	201	356	168	404	187	302	225	346	215	391	190	397	307	553	416	806	552	493	420	535	591
YCR003W	MRPL32	TRUE	201	187	209	173	115	138	142	200	201	203	240	204	169	183	184	307	83	69	100	69	56	56	75	63	51	67	81	76	81	27	45	68	309	355	402	419	366	356	307	458
YMR316C-B	NA	TRUE	83	974	129	1141	85	1118	69	1181	808	1238	268	1198	182	879	188	1014	173	755	118	680	150	763	111	937	143	1032	249	1025	312	550	191	876	140	661	163	830	189	701	128	792
YMR316C-A	NA	TRUE	208	1631	141	1608	220	1669	264	1868	422	1966	366	1769	348	1590	302	1501	337	1343	287	1232	313	1131	365	1216	306	1502	329	1523	298	997	398	1291	190	1322	232	1479	272	1375	233	1250
YMR163C	INP2	TRUE	1035	1047	1191	1087	626	1131	943	1505	1249	1298	1225	1351	1061	1111	1083	1323	934	877	865	811	997	679	1173	778	801	754	835	811	738	458	876	671	1724	1753	2112	2076	1668	1726	1764	1855
YEL008W	NA	TRUE	143	928	255	1089	333	1098	204	1323	700	1206	470	1084	401	1032	530	1148	448	1012	377	977	469	753	351	967	394	1184	602	1157	687	585	494	1006	390	1259	511	1498	513	1238	460	1458
YBR020W	GAL1	TRUE	995	1047	1050	1169	751	1007	660	1433	755	1272	578	1109	526	1037	655	1083	65	97	36	77	90	68	77	97	62	65	61	91	71	64	72	96	537	775	674	994	419	860	584	830
YLR418C	CDC73	TRUE	476	521	508	608	232	452	251	521	397	520	353	443	309	475	241	555	327	386	330	400	398	330	397	336	354	390	373	405	392	249	320	393	597	728	824	902	698	757	582	950
YDR112W	IRC2	TRUE	0	543	0	532	0	385	1	394	0	346	0	270	0	418	0	383	0	388	1	338	0	341	0	349	1	436	1	360	0	208	0	362	0	270	0	289	0	251	0	321
YER059W	PCL6	TRUE	1630	1406	1339	1570	1148	1453	943	1918	1133	1453	1130	1271	1045	1370	895	1309	903	949	866	848	1206	880	1324	1061	800	1108	1002	1059	955	594	1046	872	1266	1357	1518	1576	1273	1316	1171	1511
YDR126W	SWF1	TRUE	726	20	669	20	441	22	340	25	563	25	537	19	399	18	379	21	269	7	270	10	322	3	391	5	209	6	247	11	349	6	362	9	373	5	524	11	394	22	386	8
YGL167C	PMR1	TRUE	0	82	0	149	0	95	0	86	0	110	0	107	0	86	0	117	0	30	0	25	0	24	0	45	0	40	0	19	0	18	0	52	0	414	0	527	0	378	0	567
YOR223W	NA	TRUE	4843	4656	4720	5151	3144	4813	3708	5765	4772	5885	4635	5207	3444	4547	3901	5090	3419	3602	3408	3598	4137	2887	4924	3256	3599	3824	3564	3672	3556	2314	3820	3827	2795	3082	3502	3580	2616	3107	3015	3627
YDL074C	BRE1	TRUE	44	288	67	305	50	345	23	381	244	391	135	236	64	173	56	206	90	161	42	121	88	158	44	237	38	192	127	259	113	147	85	188	149	458	155	551	157	499	105	522
YJL190C	RPS22A	TRUE	1050	1	1136	0	780	0	948	0	1280	1	1279	0	854	0	845	0	612	0	606	0	775	0	775	0	513	0	599	0	495	0	600	0	1999	0	2459	0	1917	0	1851	0
YNL230C	ELA1	TRUE	2300	2109	2480	2317	1704	2309	1919	2755	2257	2371	2307	2092	1750	1903	1680	2239	1789	1698	1956	1675	2765	1716	3104	1988	2062	1946	2041	1947	2137	1148	2376	1858	1689	1685	2174	1931	1564	1647	1807	1818
YLL049W	LDB18	TRUE	618	560	660	636	408	656	467	797	635	684	613	685	507	659	514	647	391	420	436	364	484	310	556	306	378	436	436	426	411	200	423	394	775	853	1014	985	715	802	730	732
YJL042W	MHP1	TRUE	1606	1638	1485	1781	1146	1895	1149	2089	1637	2052	1636	1939	1287	1540	1158	1691	1299	1509	1440	1392	2055	1536	2301	1707	1295	1651	1347	1474	1346	939	1380	1431	1149	1348	1479	1632	1100	1295	1238	1473
YNL301C	RPL18B	TRUE	1249	1468	1296	1579	1153	1733	965	1813	1283	1854	1176	1534	1092	1356	871	1455	1225	1351	1080	1458	1482	1246	1627	1429	1129	1476	1131	1429	1144	800	1131	1410	843	1209	1217	1458	807	1250	855	1420
YDR445C	NA	TRUE	2219	2252	2079	2378	1257	1974	1296	2262	1851	2176	1793	2074	1294	1748	1305	2029	1490	1688	1575	1456	1600	1256	1814	1354	1431	1748	1666	1644	1428	874	1611	1349	1546	1799	2016	2180	1600	1698	1730	1881
YMR058W	FET3	TRUE	827	482	932	602	595	465	565	650	881	654	896	588	667	506	605	587	282	167	312	172	251	117	226	115	148	135	164	129	177	83	177	87	748	466	1012	587	714	575	692	467
YDR061W	NA	TRUE	1182	1197	1236	1301	765	1297	1068	1510	1273	1440	1214	1299	834	1067	985	1329	1015	938	976	899	1108	744	1411	894	1061	1040	1040	900	894	636	1015	888	768	943	1024	1014	797	815	810	867
YOR290C	SNF2	TRUE	45	47	50	42	45	47	43	60	60	52	30	44	50	62	35	78	9	13	11	8	13	7	42	9	33	27	23	21	16	4	14	4	277	339	402	417	284	282	371	297
YKL114C	APN1	TRUE	1110	1061	1166	1192	823	1188	838	1350	1087	1336	1174	1070	863	1043	892	1221	1039	1126	1100	934	1180	823	1328	936	980	1080	1106	1041	1034	670	1289	1007	983	1113	1450	1439	1076	1123	1228	1253
YML024W	RPS17A	TRUE	56	0	76	0	56	0	59	0	55	0	71	0	63	0	46	0	56	0	82	0	118	0	86	0	70	0	91	0	88	0	102	0	567	0	628	0	536	0	537	0
YDR276C	PMP3	TRUE	0	264	0	258	0	209	0	292	0	332	0	252	0	221	0	292	0	160	0	166	0	126	0	160	0	180	0	182	0	127	0	156	0	591	0	702	0	508	0	593
YLR200W	YKE2	TRUE	92	104	113	92	100	118	83	136	91	111	76	90	57	68	52	105	38	39	39	42	42	35	66	23	41	37	44	40	27	13	30	27	340	439	438	465	474	409	424	501
YKR003W	OSH6	TRUE	194	196	188	209	129	239	194	283	256	264	187	266	200	213	201	167	212	247	179	216	246	205	303	202	293	324	247	335	170	114	191	170	199	219	226	251	174	214	243	272
YLR107W	REX3	TRUE	2234	2425	2254	2709	1065	2187	1570	2467	1965	2569	2140	2394	1455	1940	1617	2333	1475	1712	1462	1403	1936	1355	2407	1677	1598	1860	1704	1846	1703	1177	1849	1928	1046	1392	1409	1566	1010	1397	1178	1469
YER175C	TMT1	TRUE	1535	144	1596	282	1141	218	1376	276	1486	220	1486	254	1224	183	1365	368	1618	121	1578	238	2075	159	2131	263	1395	174	1571	247	1760	183	1712	237	1179	128	1543	216	1320	97	1200	252
YDL183C	NA	TRUE	97	21	128	53	143	35	78	58	393	50	254	30	184	31	237	55	176	30	129	20	172	15	107	15	100	13	167	38	184	17	95	22	296	43	395	49	383	58	283	36
YMR118C	SHH3	TRUE	1940	1961	2155	2153	1615	2522	1803	2951	2023	2457	2083	2057	1651	2274	1869	2403	1734	1699	1772	1637	2161	1547	2637	1477	1618	1814	1670	1565	1621	925	1728	1556	1798	1740	2271	2148	1590	1947	1655	1967
YCL049C	NA	TRUE	811	629	940	765	478	659	586	753	793	677	770	745	666	683	622	916	899	625	754	636	896	570	1051	560	840	753	848	669	616	307	594	437	568	532	679	646	604	616	628	686
YBL066C	SEF1	TRUE	658	0	650	0	386	0	403	0	485	0	491	0	438	0	342	0	436	0	478	0	492	0	588	0	436	0	450	0	547	0	538	0	551	0	611	1	550	0	533	0
YDR169C	STB3	TRUE	3276	3075	3202	3525	2185	3456	2365	3908	3012	3512	2943	3226	2394	2883	2210	3466	2576	2541	2406	2325	2587	1871	2864	2038	2243	2542	2510	2573	2322	1426	2317	2006	2114	2165	2493	2708	2048	2214	1923	2497
YMR183C	SSO2	TRUE	1346	1290	1244	1499	846	1176	731	1394	1280	1596	1187	1461	968	1155	794	1312	993	1188	1120	1071	983	814	1218	928	809	1142	1036	1070	1173	683	1078	1196	1011	1083	1226	1240	956	1013	852	1201
YLR169W	NA	TRUE	597	591	620	666	484	712	495	900	591	734	503	683	541	653	519	800	378	413	405	362	597	389	553	485	466	505	520	501	509	334	580	444	704	843	915	973	696	951	669	1012
YMR272C	SCS7	TRUE	87	3	132	66	163	4	65	6	1376	10	270	7	307	7	235	90	301	3	180	9	223	33	99	47	138	34	264	5	510	8	166	6	165	8	216	59	226	2	168	43
YKL054C	DEF1	TRUE	36	11	34	29	16	27	28	28	39	43	52	41	28	48	40	51	24	18	33	29	12	16	17	6	20	30	29	32	39	7	49	27	123	125	196	167	142	84	97	160
YGR162W	TIF4631	TRUE	260	174	256	235	156	217	186	207	181	268	254	265	163	160	167	227	222	215	255	230	291	231	338	236	237	232	332	226	307	182	304	243	566	532	637	680	486	543	541	616
YDR032C	PST2	TRUE	14	0	19	0	33	0	5	0	47	0	49	0	34	0	51	0	36	0	20	0	40	0	4	0	22	0	41	0	49	0	33	0	10	0	12	0	21	0	12	0
YKL023W	NA	TRUE	864	909	988	1010	698	1027	707	1227	943	1097	1006	1023	717	854	679	1056	859	826	838	755	1156	758	1072	819	735	909	897	826	851	467	886	696	712	829	924	1055	773	851	652	967
YNL009W	IDP3	TRUE	1265	507	1347	1213	628	843	894	780	1138	768	1096	881	925	792	1003	1277	1001	461	980	622	1353	807	1618	1006	1074	978	1050	717	1228	587	1243	804	1037	608	1366	1140	1069	568	965	1120
YFL034W	NA	TRUE	779	622	756	669	525	642	567	752	785	595	870	664	513	526	409	593	658	549	693	498	818	441	962	473	571	589	653	522	773	417	716	558	678	537	757	644	600	540	584	597
YKL164C	PIR1	TRUE	1018	1012	980	1128	763	1155	796	1408	901	1161	928	936	785	995	766	1105	831	904	739	734	1265	875	1448	1024	722	856	930	934	900	516	944	732	812	754	915	998	761	836	736	850
YJR135C	MCM22	TRUE	140	19	177	29	206	23	236	15	308	36	325	31	291	35	266	28	263	24	278	33	352	24	308	24	286	20	352	38	432	31	408	31	169	25	200	27	280	33	220	18
YGL213C	SKI8	TRUE	550	663	601	871	371	589	435	859	574	661	586	663	478	575	472	784	555	612	564	571	521	417	667	493	583	659	617	601	569	328	556	555	719	861	872	1031	628	790	720	877
YGR205W	TDA10	TRUE	2197	2000	2422	2254	2023	2630	2250	3241	2389	2607	2426	2318	1969	2561	2327	2738	1811	1778	1976	1717	2157	1312	2630	1597	1659	1685	1853	1727	1861	1163	2111	1643	2198	1886	2381	2244	1846	1980	1960	2165
YJR037W	NA	TRUE	1742	298	1799	1521	1365	741	1583	703	1661	742	1578	832	1457	660	1444	1520	1722	346	1612	561	2177	853	2546	1135	1911	1387	1974	889	1878	561	1749	818	1393	308	1659	1152	1338	308	1280	1187
YNL027W	CRZ1	TRUE	1688	1792	1847	1797	1120	1901	1167	2166	1525	1918	1590	1784	1112	1620	1079	1964	1342	1701	1376	1550	1605	1212	1632	1367	1233	1621	1401	1598	1388	987	1448	1476	1024	1344	1428	1563	985	1335	1078	1443
YDR210W	NA	TRUE	1700	1	1736	0	1194	0	1230	1	1903	1	1706	1	1393	0	1272	0	1212	1	1117	0	1726	0	2053	1	1308	2	1337	0	1325	0	1400	0	1262	0	1474	2	1149	0	1174	1
YIL122W	POG1	TRUE	1163	1961	1251	2045	1105	2260	1067	2405	1169	2287	1142	1981	911	1689	926	1933	809	1517	840	1537	1124	1180	1113	1215	778	1525	871	1458	860	844	996	1229	823	1422	920	1572	837	1506	909	1536
YDL230W	PTP1	TRUE	1850	1603	1899	1765	1302	1714	1178	1906	1559	1694	1589	1519	1076	1277	961	1424	1337	1296	1407	1423	2016	1197	2066	1380	1149	1241	1372	1230	1449	756	1559	1244	989	1158	1374	1376	1031	991	970	1194
YJR113C	RSM7	TRUE	113	44	133	112	60	54	67	47	140	90	93	89	67	111	123	109	54	22	53	24	107	49	86	72	79	50	45	58	44	17	77	46	361	181	455	416	326	185	399	454
YHR041C	SRB2	TRUE	106	0	162	0	94	0	84	0	222	0	163	0	102	0	99	0	148	0	126	0	219	0	248	0	202	0	158	0	146	0	188	0	441	0	534	0	463	0	451	0
YLR416C	NA	TRUE	3350	0	3343	0	2877	0	2508	0	3639	0	3022	0	2475	0	2459	0	2371	0	2216	0	2972	0	3355	0	2285	0	2234	0	2168	0	2435	0	1958	0	2439	0	1915	0	2094	0
YGR097W	ASK10	TRUE	166	0	223	1	222	0	183	0	1024	0	447	0	417	0	456	0	437	0	334	0	387	0	189	0	325	1	421	0	674	0	403	2	227	0	343	1	314	0	225	0
YCL025C	AGP1	TRUE	64	1253	40	1400	105	1591	91	1906	159	1677	139	1511	138	1429	145	1718	144	1417	130	1158	129	1072	158	1298	129	1296	130	1383	98	660	118	953	92	1480	100	1546	96	1469	100	1554
YNR034W	SOL1	TRUE	1177	1039	1075	924	946	1483	958	1158	1284	1126	901	1218	878	1010	953	1026	1055	868	1016	1393	1289	619	1591	810	1272	827	1086	1308	1079	760	1231	1204	652	843	857	585	593	818	724	607
YOL085C	NA	TRUE	1398	1339	1315	1203	846	1156	783	1366	1083	1210	1104	1078	854	976	875	1304	1242	1046	1044	909	1247	913	1408	1007	909	1159	1215	1131	961	573	834	846	938	845	970	1052	807	930	760	946
YBR286W	APE3	TRUE	1645	1459	1585	1688	1210	1666	1396	2096	1577	1917	1639	1674	1270	1616	1245	1709	1225	1269	1363	1223	2063	1270	2247	1501	1518	1351	1486	1602	1300	726	1381	1170	972	1034	1221	1164	954	949	869	1065
YGL144C	ROG1	TRUE	1726	1585	1678	1804	1465	1974	1352	2467	1680	2140	1719	1847	1491	1683	1277	1905	1591	1515	1386	1401	1746	1225	1839	1349	1570	1560	1707	1558	1388	904	1354	1334	1274	1225	1462	1600	1184	1209	987	1410
YAL031C	GIP4	TRUE	639	0	642	0	366	0	497	0	538	0	535	0	612	0	450	0	386	0	320	0	437	0	552	0	396	0	381	0	449	0	517	0	608	0	688	0	511	0	620	0
YBR264C	YPT10	TRUE	0	1381	0	1625	0	1392	0	1632	0	1417	0	1385	0	1394	0	1495	0	1346	0	1145	0	973	0	1155	0	1287	0	1276	0	747	0	1032	0	1050	0	1252	0	1049	0	1285
YBR231C	SWC5	TRUE	535	493	546	520	422	607	439	677	611	557	645	597	451	498	350	645	587	520	536	443	527	312	618	411	373	374	403	349	367	203	457	354	753	785	1031	991	854	727	767	870
YPL197C	NA	TRUE	556	84	519	75	368	129	346	101	585	145	475	96	454	131	503	167	423	59	369	58	480	64	529	64	323	44	337	96	515	97	573	100	593	90	736	113	578	147	634	113
YHR076W	PTC7	TRUE	134	43	103	125	102	124	118	110	117	124	140	135	105	106	132	231	171	85	147	84	198	162	173	184	81	121	103	87	156	78	143	125	122	89	134	189	115	80	121	159
YJL148W	RPA34	TRUE	830	783	923	830	427	714	524	821	718	734	767	592	613	685	555	840	749	800	881	751	1024	629	1185	773	746	683	724	603	804	378	959	678	745	610	855	752	756	706	667	778
YIL057C	RGI2	TRUE	13	757	29	823	38	907	23	1030	467	921	56	782	82	840	64	1023	68	912	49	781	48	564	14	722	22	728	52	635	103	399	51	633	34	704	57	901	43	824	32	825
YPL055C	LGE1	TRUE	528	439	515	560	361	556	398	703	390	505	461	416	404	496	386	502	303	275	299	196	357	259	403	240	322	351	364	334	282	160	286	267	631	642	738	805	641	684	676	732
YLR353W	BUD8	TRUE	1601	1786	1532	1919	870	1403	815	1408	1249	2010	1231	1666	1070	1858	1370	1925	1073	1319	917	1316	1236	1019	1468	1097	920	1305	877	1188	920	775	1066	1134	794	1149	1113	1365	718	1108	1084	1255
YFR036W	CDC26	TRUE	67	710	96	964	77	728	34	775	516	882	135	829	182	753	125	860	187	683	95	649	153	667	63	761	81	874	168	886	287	387	75	640	96	677	127	799	132	713	98	923
YHR114W	BZZ1	TRUE	1335	1128	1363	1156	820	1064	944	1438	1065	1090	1096	942	739	919	845	1083	887	907	847	823	1075	593	1134	683	1083	980	1178	927	848	458	1025	769	771	726	1061	836	825	866	747	958
YGR028W	MSP1	TRUE	2576	1478	2562	2146	1554	1688	1700	1823	2414	1983	2513	2124	1709	1512	1556	1929	1711	1163	1803	1207	2294	1293	2540	1511	1944	1662	2235	1460	2118	993	2110	1531	1864	1496	2343	2030	1849	1334	1702	1869
YER150W	SPI1	TRUE	1350	1481	1380	1683	712	1512	983	1788	1387	1772	1327	1490	987	1425	1063	1542	1148	1269	1177	1168	1306	883	1556	948	1101	1397	1173	1200	1250	725	1322	1103	949	1024	1231	1228	947	1099	958	1037
YNL279W	PRM1	TRUE	1558	336	1600	378	1031	334	1158	450	1254	342	1280	267	1092	283	1112	355	1454	342	1536	270	1659	180	1718	236	1356	236	1352	320	1409	251	1629	275	1043	175	1351	227	1036	233	1110	215
YCL034W	LSB5	TRUE	0	1258	0	1406	0	1176	0	1329	0	1382	0	1202	0	1009	0	1012	0	955	0	916	0	796	0	753	0	1005	0	1079	0	507	0	750	0	945	0	1066	0	1093	0	1147
YAR044W	NULL	TRUE	817	0	786	0	550	0	528	0	699	0	709	0	575	0	480	0	715	0	652	0	821	0	877	0	639	0	885	0	696	0	710	0	757	0	780	0	627	0	670	0
YDL068W	NA	TRUE	0	593	0	644	0	459	0	568	0	774	0	607	0	637	0	709	0	179	0	180	0	176	0	231	0	207	0	142	0	130	0	177	0	1253	0	1309	0	1200	0	1210
YOL027C	MDM38	TRUE	1	17	0	18	0	6	0	17	0	35	0	15	0	17	0	34	0	15	0	16	0	1	0	3	0	11	0	10	0	13	0	16	0	12	0	7	0	20	0	13
YPL257W	NA	TRUE	3334	3780	3126	4065	2091	3671	2378	3865	3149	3847	3248	3365	2565	3210	2400	3604	2759	3082	3107	3113	3535	2569	4079	3032	2889	3366	3155	3213	2868	1924	3156	2916	2532	3070	3041	3685	2445	2961	2783	3459
YPL120W	VPS30	TRUE	466	540	558	591	378	571	400	595	463	544	448	592	394	492	450	572	288	312	278	282	373	243	432	276	252	352	341	337	265	169	307	283	653	761	922	918	704	777	721	816
YJL099W	CHS6	TRUE	41	810	72	938	61	882	36	944	607	1064	154	990	118	787	137	984	107	667	77	691	77	678	25	685	78	776	104	763	190	350	63	576	70	766	119	878	104	702	74	863
YDR395W	SXM1	TRUE	1330	1339	1337	1392	857	1333	939	1476	1171	1295	1170	1202	893	1101	942	1353	860	785	893	779	1210	879	1364	998	967	1119	1021	1021	1277	832	1251	1196	1089	1222	1362	1466	947	1151	1026	1283
YOL110W	SHR5	TRUE	4	1539	4	1792	1	1648	1	1951	50	2021	7	1847	7	1510	6	1791	9	1007	1	897	3	766	6	890	5	1013	4	970	12	588	2	940	0	1616	7	1957	1	1585	0	1711
YDR005C	MAF1	TRUE	67	865	122	1019	92	893	61	1022	208	972	162	825	136	704	86	812	167	545	64	515	99	393	53	484	70	591	115	575	217	430	106	558	236	1197	396	1519	238	1214	187	1485
YMR311C	GLC8	TRUE	1674	1061	1702	1320	1192	1193	1327	1510	1764	1447	1729	1440	1251	1193	1235	1459	1138	806	1051	759	1497	758	1646	980	1192	938	1247	865	984	625	1353	892	1255	911	1567	1210	1245	796	1234	1114
YHL041W	NA	TRUE	0	623	0	722	0	749	0	893	4	863	0	781	0	719	0	909	1	494	1	492	0	478	0	516	0	482	0	539	0	351	1	534	0	628	1	686	0	609	1	652
YGR188C	BUB1	TRUE	146	165	200	168	83	159	136	172	172	212	189	175	106	126	165	188	116	109	143	137	123	95	181	94	145	133	135	159	163	109	200	171	319	387	479	534	342	353	388	443
YLR126C	NA	TRUE	699	686	845	726	522	713	565	845	685	752	699	685	543	591	496	711	451	503	464	360	433	275	455	360	419	466	437	424	423	234	480	337	645	643	789	778	576	669	630	724
YML074C	FPR3	TRUE	1963	0	1919	0	1589	0	1594	1	1851	0	1703	0	1638	0	1386	0	1847	0	1679	0	2338	0	2398	1	1918	0	2078	0	2199	0	2220	0	1776	0	2106	2	1611	0	1555	0
YBR235W	VHC1	TRUE	1457	221	1556	247	968	231	1121	275	1268	245	1255	190	1148	246	961	320	1143	235	1214	203	1420	159	1572	162	1260	171	1359	256	1300	168	1272	206	1117	135	1413	176	1087	216	1155	144
YER010C	NA	TRUE	442	452	488	483	363	539	351	584	417	456	456	405	350	392	353	413	648	567	655	564	976	586	1026	695	703	778	839	772	703	361	698	620	785	745	946	848	803	880	774	873
YML003W	NA	TRUE	838	0	885	0	545	0	552	0	850	0	739	0	572	0	488	0	622	0	611	0	830	0	769	0	527	0	659	0	553	0	567	0	1673	0	1907	0	1504	0	1459	0
YMR097C	MTG1	TRUE	249	265	245	287	156	231	154	260	265	274	216	292	181	211	172	240	66	66	90	72	112	100	94	107	74	93	66	85	82	41	109	87	537	629	736	781	503	625	580	714
YDL133W	SRF1	TRUE	0	978	0	1198	0	1028	0	1122	1	1346	0	1406	0	1062	0	1206	0	673	0	635	0	654	0	763	0	1020	1	872	0	470	0	791	0	840	0	957	0	771	0	908
YOR131C	NA	TRUE	1152	1090	1143	1185	647	1021	764	1251	1084	1216	1039	1129	655	904	719	958	904	956	942	939	1131	659	1184	822	782	953	883	923	802	549	847	796	681	702	921	955	728	717	693	846
YGR228W	NA	TRUE	1100	1514	1030	1537	671	1422	816	1519	1050	1442	1057	1338	881	1248	804	1426	1099	1306	1090	1207	1246	1011	1241	1136	732	1021	860	954	1015	683	898	1038	871	1102	1083	1294	846	1094	767	1144
YHR096C	HXT5	TRUE	31	180	46	260	51	173	21	247	559	230	87	155	118	220	74	251	90	182	45	153	67	149	23	165	32	171	86	167	169	152	64	174	50	118	93	170	73	175	51	128
YGL249W	ZIP2	TRUE	1107	1135	1251	1207	788	1085	717	1182	1004	1165	1067	1092	825	959	764	1091	843	928	810	798	1147	732	1089	841	825	896	1036	868	1023	561	1117	920	758	776	878	844	635	735	707	838
YMR253C	NA	TRUE	1721	1780	1792	2040	1070	1723	1291	2262	1440	1707	1386	1497	1213	1466	1155	1705	1222	1133	1088	1194	1171	818	1307	1022	938	1205	1106	1116	1311	779	1285	1138	1261	1277	1465	1555	1171	1303	1172	1465
YCR102C	NA	TRUE	1318	0	1438	0	1125	0	1207	0	1378	0	1331	0	955	0	806	0	1149	0	1044	0	1518	0	1550	0	1077	0	1182	0	1119	0	1092	0	1173	0	1406	0	1268	0	1159	0
YEL014C	NA	TRUE	958	1111	1038	1251	1032	1173	915	1291	1000	1285	844	1110	814	992	912	1159	717	897	700	744	1099	784	1201	937	804	1028	774	934	777	544	815	746	868	1034	1138	1284	882	1078	952	1298
YMR137C	PSO2	TRUE	1183	997	1088	1081	621	949	609	1035	881	917	883	895	674	715	480	867	738	722	723	620	524	409	584	407	523	695	747	650	694	376	611	528	1056	1172	1294	1378	1067	1172	995	1247
YDL082W	RPL13A	TRUE	0	208	0	325	0	329	0	289	0	274	0	251	0	201	0	355	0	355	0	409	0	307	0	323	0	333	0	282	0	221	0	294	0	648	0	761	0	568	0	685
YKL155C	RSM22	TRUE	27	36	13	33	18	27	12	38	26	20	28	17	29	48	19	23	0	0	1	0	4	3	2	1	0	0	0	0	0	1	0	5	52	39	61	61	60	40	30	42
YBR162W-A	YSY6	TRUE	1908	1844	1677	1919	1042	1491	1075	1819	1571	1937	1293	1822	1231	1434	1135	1619	1289	1310	1159	1253	1435	1084	1481	1255	1139	1263	1122	1174	1118	766	1135	1226	1136	1219	1370	1525	1123	1330	1121	1433
YBL083C	NA	TRUE	297	488	406	574	367	522	270	748	556	734	554	715	440	680	452	690	217	253	256	288	256	178	203	226	263	312	262	302	206	170	201	221	403	518	595	598	422	496	389	535
YDR148C	KGD2	TRUE	688	21	616	33	514	23	494	46	482	31	503	34	465	29	610	61	275	5	224	9	309	9	374	9	236	10	218	6	273	13	267	17	613	15	705	28	616	9	683	41
YPL096W	PNG1	TRUE	2157	1685	2144	2133	1409	1833	1470	2066	1895	2270	1958	2060	1553	1871	1445	2219	1425	1395	1481	1304	2008	1420	2192	1528	1598	1738	1781	1614	1753	1053	1884	1535	1200	1150	1534	1319	1095	1033	1153	1487
YDR335W	MSN5	TRUE	687	0	663	0	431	0	555	0	707	0	682	0	388	0	364	0	361	0	321	0	415	0	465	0	320	0	395	0	274	0	290	0	717	0	833	0	625	0	697	0
YJL067W	NA	TRUE	815	1085	720	1215	670	1114	627	1385	941	1333	890	1188	549	795	473	884	830	915	778	827	739	734	882	774	637	965	739	914	821	571	900	1014	617	908	704	1032	687	1012	666	1016
YMR039C	SUB1	TRUE	410	0	477	0	310	0	330	0	378	0	411	0	280	0	283	0	235	0	300	0	329	0	309	0	339	0	410	0	369	0	427	0	521	0	592	0	468	0	459	0
YNL320W	NA	TRUE	1068	1032	1039	1176	730	1070	829	1171	961	1206	1046	1098	714	1061	761	1230	865	915	839	904	954	659	1096	739	779	927	929	982	817	544	960	823	1190	1299	1464	1561	1170	1334	1208	1431
YPL078C	ATP4	TRUE	268	16	236	10	183	19	158	5	205	8	262	11	267	12	177	10	87	4	92	16	85	1	74	3	81	0	69	3	99	7	99	4	518	41	659	10	424	86	421	14
YCR095C	OCA4	TRUE	514	0	662	0	339	0	350	0	514	0	596	0	443	0	438	0	547	0	574	0	633	0	740	0	456	0	471	0	563	0	670	0	635	0	907	0	703	0	879	0
YLR437C	DIF1	TRUE	1271	354	1291	1105	864	513	801	607	1322	700	1514	684	1025	524	881	1126	1202	346	1124	474	1171	605	1279	687	956	825	1227	585	1253	443	1097	619	816	377	960	743	754	372	737	684
YNL191W	DUG3	TRUE	0	16	0	32	0	32	0	26	0	49	0	19	0	56	0	48	0	27	0	44	0	16	0	22	0	19	0	45	0	28	0	37	0	15	0	19	0	16	0	8
YDR237W	MRPL7	TRUE	9	205	6	305	19	245	23	331	28	328	31	265	25	369	27	425	14	77	17	83	8	48	21	87	12	76	8	93	2	98	16	66	30	450	24	578	44	643	45	518
YJL110C	GZF3	TRUE	1173	1040	1087	1062	841	1004	820	1304	1139	1200	984	1025	865	863	795	998	665	595	642	558	967	636	1182	732	730	776	839	811	675	382	777	676	844	839	874	945	800	790	780	752
YKR048C	NAP1	TRUE	868	766	863	879	756	1136	767	1301	869	892	792	875	682	891	675	945	917	953	939	842	1007	741	1146	770	735	785	809	757	958	534	1006	914	858	945	1140	1126	849	920	789	1051
YBR001C	NTH2	TRUE	1137	1038	1178	1229	891	1279	1069	1575	1211	1265	1244	1224	973	1058	866	1229	937	1022	1114	981	1519	898	1708	1124	1281	1332	1370	1321	1176	684	1229	927	808	892	1081	1092	843	862	889	1020
YPL003W	ULA1	TRUE	3471	3217	3360	3565	2255	3540	2310	4182	3209	3784	3135	3406	2419	3015	2214	3519	2509	2555	2612	2403	2584	2013	2690	2341	2198	2573	2502	2509	2410	1496	2452	2347	2336	2574	2612	2950	2049	2420	2063	2603
YJR094C	IME1	TRUE	938	1119	982	1230	742	1302	688	1571	955	1314	961	1156	780	1106	725	1139	906	1080	1058	1046	1179	916	1203	1006	820	1044	964	1086	947	616	980	978	853	927	1010	1238	856	975	745	1085
YJR074W	MOG1	TRUE	0	4	0	17	0	8	0	28	1	13	0	17	0	10	0	2	0	18	0	10	0	9	0	12	0	7	0	6	0	13	0	2	0	64	0	88	0	113	1	62
YPR127W	NA	TRUE	0	1881	0	1987	0	1870	0	2144	0	1943	0	1841	0	2006	0	1958	0	997	0	978	0	906	0	1093	0	995	0	1088	0	598	0	870	0	1139	0	1566	0	1290	0	1229
YAL012W	CYS3	TRUE	761	789	826	927	732	1284	705	1283	878	1056	853	988	616	699	538	874	1281	1439	1415	1320	1429	947	1611	998	1204	1343	1414	1327	1354	778	1439	1148	706	721	795	777	675	750	609	822
YIL156W	UBP7	TRUE	1062	0	1123	0	902	0	920	0	1138	0	954	0	906	0	856	0	945	0	809	0	1313	0	1421	0	905	0	941	0	923	0	1136	0	937	0	1142	0	881	0	893	0
YBR241C	NA	TRUE	1903	1727	2001	1948	1046	1885	1431	2114	2043	2093	1917	1964	1512	1747	1567	2026	1516	1454	1521	1356	2108	1345	2278	1644	1587	1657	1757	1616	1774	1048	1891	1532	1315	1400	1813	1771	1419	1459	1504	1652
YKL006W	RPL14A	TRUE	65	0	104	0	45	0	55	0	51	0	58	0	38	0	34	0	83	0	89	0	79	0	92	0	68	0	68	0	61	0	85	0	297	0	421	0	362	0	315	0
YPL156C	PRM4	TRUE	1732	1760	1735	2245	1274	2115	1241	2562	2002	2464	1810	2314	1477	2032	1246	2404	1609	1827	1542	1698	1857	1505	1933	1773	1427	1999	1707	2010	1593	1094	1627	1860	1369	1487	1544	1873	1262	1500	1065	1614
YOR153W	PDR5	TRUE	109	139	121	136	103	214	123	268	146	168	129	194	178	275	128	250	212	208	201	212	145	143	189	154	102	138	98	108	187	108	134	182	90	117	78	121	75	96	75	97
YLR187W	SKG3	TRUE	242	1962	325	2212	417	2204	193	2836	1701	2528	755	2316	703	1908	563	2089	545	1553	422	1589	454	1304	195	1516	299	1621	596	1653	1012	1065	459	1731	254	1441	388	1590	432	1357	251	1465
YDR099W	BMH2	TRUE	1240	1623	1311	1890	924	1772	1018	2046	1571	2107	1318	1694	1050	1694	1288	1940	1081	1162	1036	1060	1582	1128	1496	1356	1041	1383	1210	1407	1222	804	1278	1294	1134	1416	1294	1620	1111	1468	1162	1494
YKL133C	NA	TRUE	953	690	1024	890	702	726	858	1096	905	890	990	907	886	811	804	1017	889	664	925	714	1110	512	1206	750	913	838	880	863	945	491	1058	827	734	412	897	839	685	452	828	887
YKL188C	PXA2	TRUE	1692	0	1724	0	1104	0	1231	0	1525	0	1625	0	1106	0	1035	0	1446	0	1384	0	1732	0	1793	0	1229	0	1449	0	1320	0	1337	0	1447	0	1952	0	1486	0	1373	0
YDR259C	YAP6	TRUE	1022	967	1024	1070	530	934	616	994	1012	1359	964	1193	642	873	760	1036	599	618	693	656	697	549	761	508	499	620	596	629	679	442	692	682	901	927	1013	1073	811	935	900	1003
YKL068W	NUP100	TRUE	450	202	506	438	420	331	420	374	618	340	540	384	419	320	457	483	547	175	455	286	609	394	758	418	422	331	529	284	540	262	440	315	603	250	667	405	564	186	483	439
YKL093W	MBR1	TRUE	858	777	929	772	621	967	674	1288	817	940	886	913	743	842	687	1036	854	768	739	714	852	708	945	609	682	624	713	714	752	526	761	750	724	718	888	758	669	739	646	771
YMR002W	MIC17	TRUE	1216	0	1258	0	784	0	787	0	1055	0	1055	0	874	0	821	0	953	0	998	0	1143	0	1189	0	859	0	927	0	1019	0	1167	0	878	0	1162	0	899	0	747	0
YLR261C	VPS63	TRUE	299	263	289	292	207	288	244	424	234	274	261	207	255	287	224	371	78	112	64	75	142	74	140	125	124	153	110	125	139	79	126	148	477	493	630	598	408	413	401	477
YER081W	SER3	TRUE	905	1005	991	1076	518	784	489	1013	705	858	743	909	521	842	442	797	521	642	582	489	555	338	482	445	372	508	461	535	440	286	397	470	623	683	713	777	578	664	456	717
YMR172C-A	NA	TRUE	1415	259	1343	272	1044	258	1008	439	1108	314	1216	259	1139	311	1061	322	1121	254	1131	194	1456	160	1446	158	1201	173	1325	233	1116	200	1098	226	910	135	1239	168	888	213	830	160
YIL096C	NA	TRUE	788	66	789	91	521	81	543	73	724	85	661	55	611	100	586	115	778	67	683	73	748	41	886	56	561	56	732	88	533	58	572	65	556	43	600	41	526	55	491	30
YOL046C	NA	TRUE	1695	1362	1568	1503	1018	1173	890	1548	1348	1473	1343	1322	1143	1171	949	1370	934	881	928	808	979	622	1012	728	801	894	908	782	964	530	916	788	1036	1030	1352	1176	1093	1017	894	1169
YFR011C	AIM13	TRUE	740	1098	879	1267	535	1162	712	1299	932	1178	865	1204	775	1029	853	1211	722	928	794	902	983	869	1239	907	777	1113	897	960	816	528	890	827	603	920	976	1121	775	931	819	1156
YIL074C	SER33	TRUE	1113	227	1113	262	891	216	845	289	962	227	888	187	784	207	845	288	1047	272	1055	241	1275	128	1308	196	1122	249	1187	291	1001	167	956	178	904	113	1045	185	783	205	777	167
YNR021W	NA	TRUE	0	1374	0	1514	0	1362	0	1578	0	1351	0	1305	0	1324	0	1582	0	1274	0	1159	0	1064	0	1316	0	1296	0	1323	0	895	0	1414	0	882	0	1173	0	909	0	1020
YHR015W	MIP6	TRUE	0	1072	0	1135	0	1025	39	1360	1	1265	1	1098	1	852	3	967	1	850	1	901	2	637	33	755	2	938	0	894	1	543	5	940	1	1035	1	1386	1	1139	4	1242
YNL249C	MPA43	TRUE	1776	1819	1736	1876	1022	1789	1435	1885	1622	1875	1788	1756	1281	1753	1385	1778	1684	1622	1726	1505	2148	1387	2549	1602	1859	1739	1783	1656	1743	958	1950	1482	1247	1222	1607	1753	1249	1383	1497	1403
YGR056W	RSC1	TRUE	86	102	103	107	79	155	84	139	105	131	89	105	88	156	133	155	95	93	73	66	122	81	127	114	69	90	80	80	81	63	80	79	336	431	554	498	361	480	390	519
YOR052C	NA	TRUE	1786	1863	1766	1995	1338	1913	1542	2369	1892	2378	1915	2133	1515	1849	1424	2115	1283	1285	1239	1192	1638	1166	1847	1391	1275	1445	1300	1440	1478	907	1604	1323	1492	1743	1920	2163	1534	1778	1542	1973
YBR012C	NA	TRUE	0	34	0	48	0	44	0	49	0	62	0	37	0	62	0	63	0	23	0	45	0	29	0	38	0	31	0	50	0	27	0	50	0	29	0	40	0	38	0	24
YOR343C	NA	TRUE	2285	2129	2175	2349	1645	2339	1630	2888	2127	2638	2427	2365	1563	2127	1451	2289	1710	1827	1879	1852	2498	1620	2638	1957	1964	2285	2323	2106	2024	1276	2072	1781	1394	1528	1839	1789	1322	1473	1397	1661
YGL230C	NA	TRUE	1961	0	1934	0	1477	0	1612	0	1862	0	1885	0	1349	0	1189	0	1629	0	1710	0	2231	0	2606	0	1592	0	1725	0	1932	0	1868	0	1553	0	1844	0	1455	0	1338	0
YOL159C	NA	TRUE	1413	1508	1482	1783	942	1536	976	1720	1323	1620	1145	1605	858	1282	869	1515	905	1108	906	948	1391	819	1363	1041	1064	1143	945	1157	1310	839	1370	1386	1029	1039	1061	1212	923	1037	920	1209
YBR185C	MBA1	TRUE	1588	911	1620	1413	1142	959	1254	1224	1572	1366	1627	1340	1146	1061	1127	1514	861	585	915	601	1036	601	1130	717	901	718	878	595	852	360	913	642	1578	1058	1982	1575	1509	979	1466	1654
YOR010C	TIR2	TRUE	816	342	804	509	606	535	633	484	865	610	941	580	606	510	585	681	482	314	591	249	614	308	670	320	452	335	567	348	559	251	480	323	1321	747	1528	944	1104	906	1137	819
YDR290W	NA	TRUE	1024	0	1109	0	612	0	600	0	841	0	923	0	693	0	691	0	81	0	107	0	108	0	98	0	75	0	111	0	100	0	68	0	762	0	939	0	659	0	728	0
YDR019C	GCV1	TRUE	1399	1287	1488	1380	1128	1463	1251	1828	1313	1539	1396	1464	1042	1255	1031	1428	918	965	1007	878	1433	1072	1836	1104	1080	1262	1285	1215	1079	676	1196	1086	807	808	982	1076	848	805	851	981
YBR150C	TBS1	TRUE	0	1753	0	1849	2	1290	0	1532	13	1853	0	1640	7	1380	1	1524	1	1206	1	1093	0	982	0	1035	1	1273	1	1235	5	654	1	1079	2	1020	1	1209	0	1019	1	1121
YER119C	AVT6	TRUE	1162	1215	1263	1294	830	1243	872	1354	1389	1577	1510	1554	937	1105	891	1179	1113	1103	1170	1186	1050	694	1060	783	934	995	1059	966	989	533	1061	901	1155	1255	1306	1393	1165	1262	1016	1289
YMR196W	NA	TRUE	0	960	0	1213	0	1248	0	1497	0	1357	0	1221	0	1237	0	1391	0	975	0	960	0	910	0	1063	0	1036	0	1039	0	540	0	881	0	914	0	1007	0	826	0	966
YMR161W	HLJ1	TRUE	977	855	957	941	528	770	606	742	948	1026	902	843	727	797	638	902	497	591	576	525	754	451	741	516	537	557	657	559	582	300	573	571	903	829	1151	1053	872	934	798	968
YCR001W	NA	TRUE	51	621	78	630	91	799	56	927	327	845	162	658	102	628	114	545	182	668	121	664	136	540	87	446	106	610	155	628	218	399	172	494	95	520	134	665	123	569	103	513
YJR120W	NA	TRUE	368	437	449	549	183	301	243	342	337	411	364	390	218	295	218	393	100	82	105	76	133	102	190	88	120	114	94	105	133	91	107	112	401	424	464	515	387	398	398	467
YLL061W	MMP1	TRUE	1931	2388	1699	2589	1132	2132	1208	2355	1802	2415	1705	1976	1363	1919	981	2316	1167	1408	1181	1313	1248	1122	1546	1257	1175	1597	1354	1684	1221	1123	1332	1502	1387	1756	1545	2088	1305	1841	1187	1955
YDR110W	FOB1	TRUE	1297	1249	1292	1418	703	1081	702	1462	1104	1173	974	1055	788	1017	666	1143	751	784	720	664	1162	902	1189	963	730	861	856	795	1003	547	883	1010	1566	1623	1771	2029	1509	1715	1404	1843
YDR419W	RAD30	TRUE	0	1071	0	1243	0	1069	0	1166	0	1301	0	1251	0	1244	0	1585	0	1204	0	834	0	907	0	878	0	963	0	917	0	609	0	1125	0	963	0	1178	0	917	0	1241
YOR221C	MCT1	TRUE	57	61	65	45	30	86	49	48	77	98	106	89	27	24	30	39	38	43	37	39	97	71	121	83	89	67	103	92	85	65	96	79	123	129	127	157	106	115	130	109
YPL214C	THI6	TRUE	270	1934	428	2138	332	2320	257	2610	1614	2421	747	2296	649	2171	682	2113	781	2153	475	2127	702	1907	365	2168	430	1949	787	1848	1331	1449	680	2019	433	2061	649	2354	599	1990	512	2162
YGL165C	NA	TRUE	3089	2067	3158	2462	2120	2294	2488	2574	2982	2537	2842	2127	2566	2403	2466	2445	2180	1721	2150	1429	2602	1365	3019	1649	2092	1568	2261	1722	2486	1151	2581	1742	2023	1490	2461	1736	1965	1574	2151	1470
YOL064C	MET22	TRUE	0	21	0	12	0	25	1	6	0	13	0	39	0	3	0	5	0	9	0	17	0	3	0	5	0	13	0	26	0	32	0	48	0	10	0	6	0	8	0	6
YDR124W	NA	TRUE	1986	1412	1826	1790	1267	1247	1267	2047	1931	1986	1909	1850	1352	1560	1314	1684	1347	1125	1392	1170	1843	1140	1936	1474	1429	1542	1679	1414	1435	729	1543	1171	1344	802	1583	1422	1221	750	1164	1442
YLL047W	NA	TRUE	1286	0	1237	39	691	7	731	3	1272	5	1146	11	829	2	729	66	593	0	502	1	802	16	991	21	539	19	577	1	655	2	726	4	1353	6	1779	58	1399	4	1488	36
YLR461W	PAU4	TRUE	2905	2795	2804	3225	2111	3214	2203	3475	2440	3163	2566	2785	2140	2692	1902	2854	2081	2062	2088	1960	2608	1835	2845	2154	2070	2578	2349	2543	2179	1471	2328	2261	2096	2187	2488	2716	2071	2051	1905	2319
YLR050C	NA	TRUE	2223	7	2436	20	1447	7	1745	6	2042	6	2233	8	1652	8	1538	15	1669	11	1994	4	2534	8	2728	12	1798	8	1954	5	1984	3	2438	7	1439	17	1712	13	1288	4	1461	13
YNL307C	MCK1	TRUE	781	0	817	0	557	0	602	0	558	0	556	0	572	0	593	0	231	0	179	0	213	0	226	0	131	0	149	0	171	0	138	0	1133	0	1444	0	979	0	1195	0
YDR067C	OCA6	TRUE	1002	539	1144	530	694	426	597	553	919	603	888	439	683	364	607	428	517	296	464	241	829	281	900	307	642	304	670	315	554	224	589	298	1141	581	1444	690	1107	639	1085	497
YOR296W	NA	TRUE	1145	1411	1067	1532	793	1357	637	1745	866	1641	972	1342	742	1333	606	1543	798	1254	745	1056	1276	1138	1005	1338	797	1334	940	1372	756	578	724	958	735	1161	1017	1448	736	1223	555	1345
YJL044C	GYP6	TRUE	628	489	648	669	508	661	531	778	638	633	624	618	470	458	451	649	601	587	687	553	1070	645	1119	680	556	771	730	658	685	371	727	607	456	467	548	508	468	439	498	533
YPR164W	MMS1	TRUE	442	140	467	398	279	209	271	202	501	247	475	274	301	229	316	405	381	116	427	193	512	281	562	347	307	294	398	240	332	137	303	188	746	356	945	876	706	322	746	885
YEL060C	PRB1	TRUE	0	816	0	917	0	1004	0	1018	0	974	0	892	0	829	0	860	0	928	0	847	0	676	0	762	0	805	0	718	0	490	0	719	0	701	0	922	0	776	0	860
YHR195W	NVJ1	TRUE	417	1302	268	1407	443	1129	562	1497	589	1432	620	1327	586	1209	569	1446	408	1100	749	1047	733	947	946	908	559	1264	635	1276	499	655	731	999	380	986	244	1156	467	1037	495	1121
YML026C	RPS18B	TRUE	265	0	285	0	156	0	192	0	221	0	230	0	200	0	194	0	358	0	391	0	389	0	497	0	293	0	303	0	308	0	339	0	775	0	1010	0	784	0	898	0
YPR066W	UBA3	TRUE	503	191	554	296	378	109	358	209	547	226	482	214	336	145	334	322	371	108	332	96	419	156	440	226	407	271	387	171	478	136	446	167	760	58	957	486	786	40	659	526
YDR229W	IVY1	TRUE	875	798	977	905	510	835	765	989	938	1199	929	927	642	843	775	980	536	521	549	460	781	563	1032	684	507	503	653	582	570	349	785	591	435	447	632	607	399	412	452	546
YBR022W	POA1	TRUE	966	545	1000	643	687	718	737	758	910	768	865	596	785	673	700	891	1029	685	1053	636	1207	574	1438	573	874	605	993	661	996	468	1038	650	674	410	906	480	702	517	657	461
YER177W	BMH1	TRUE	847	802	848	942	491	650	601	917	821	878	704	733	674	870	599	1022	221	165	194	209	169	155	175	112	150	122	117	111	151	87	181	151	889	1057	1134	1369	971	1042	881	1206
YML048W	GSF2	TRUE	991	0	975	0	529	0	590	0	967	0	853	0	627	0	598	0	680	0	742	0	999	0	1109	0	757	0	710	0	777	0	769	0	352	0	485	0	367	0	426	0
YBL064C	PRX1	TRUE	1160	522	1092	1148	775	864	809	850	1119	878	1214	877	921	840	805	1264	1095	593	939	744	1169	785	1380	930	928	937	933	729	1056	629	1116	808	692	629	953	1034	852	540	822	961
YHR006W	STP2	TRUE	1464	1472	1469	1603	1135	1491	982	1806	1627	1730	1496	1532	1071	1416	873	1516	1451	1333	1396	1153	1657	1154	1822	1360	1231	1434	1579	1445	1637	935	1525	1452	1227	1324	1546	1693	1506	1369	1226	1629
YGL126W	SCS3	TRUE	898	797	906	924	715	966	701	1062	721	916	850	756	634	803	602	887	676	720	723	667	726	500	825	618	685	742	794	682	769	462	763	699	483	523	621	522	500	538	485	521
YLR228C	ECM22	TRUE	1710	0	1658	0	1074	0	1174	0	1644	0	1715	0	1283	0	1390	0	1432	0	1373	0	1640	0	1917	0	1499	0	1475	0	1406	0	1466	0	1025	0	1308	0	1023	0	1056	0
YJR053W	BFA1	TRUE	24	742	45	770	46	634	16	836	324	754	69	696	68	670	55	777	79	621	40	552	68	553	17	562	50	700	87	729	134	453	64	679	46	641	86	768	80	636	33	784
YJL171C	NA	TRUE	1275	1252	1333	1420	957	1591	936	1756	1321	1681	1365	1532	955	1341	983	1640	1214	1280	1117	1352	1289	1106	1386	1238	971	1270	1123	1201	1170	793	1139	1190	982	1151	1171	1385	1025	1248	1026	1314
YPL031C	PHO85	TRUE	31	9	22	7	24	3	14	4	10	5	27	1	20	4	17	8	7	1	0	0	2	0	6	1	12	3	6	2	8	1	7	1	119	22	164	25	116	25	116	12
YIR002C	MPH1	TRUE	1078	405	1240	1171	922	725	928	695	1207	767	1218	725	912	559	922	1106	969	401	1116	512	1120	707	1299	853	949	817	974	581	959	444	994	521	990	446	1248	1065	1001	550	988	1223
YDL167C	NRP1	TRUE	2422	2772	2670	2948	1856	2914	1682	3466	3381	3356	2923	3215	1881	2351	1895	2836	2117	2116	2009	2102	2953	2045	2813	2123	2131	2623	2664	2662	2575	1470	2521	2417	2341	2261	2602	2748	2062	2235	2099	2408
YLR388W	RPS29A	TRUE	392	289	367	289	321	402	336	398	313	392	321	332	309	362	249	433	494	490	504	440	576	304	596	418	382	397	422	389	476	222	407	436	1071	916	1229	1173	1049	996	840	1172
YLR373C	VID22	TRUE	164	143	124	189	105	166	78	204	122	154	122	106	90	85	65	112	164	198	171	193	209	155	145	165	141	223	210	208	134	101	126	117	511	682	676	754	574	635	432	698
YJR035W	RAD26	TRUE	959	1015	947	1124	689	1127	846	1184	752	957	784	896	624	774	683	1014	832	992	916	853	1009	758	1164	892	903	1060	909	1057	917	701	937	965	918	930	1186	1258	911	960	935	1171
YGL013C	PDR1	TRUE	0	508	0	739	0	643	0	701	0	882	0	817	1	745	0	998	0	448	0	535	0	501	0	558	0	709	0	624	0	430	0	615	1	327	1	491	0	298	0	520
YGR207C	CIR1	TRUE	1817	1543	1732	1726	1293	1802	1211	2136	1662	1984	1553	1669	1320	1389	1090	1532	1433	1229	1212	1267	1463	1032	1617	1102	1066	1151	1275	1207	1528	891	1484	1465	1045	960	1354	1248	961	1083	916	1177
YNL052W	COX5A	TRUE	2	949	0	1065	1	858	47	944	0	1026	2	834	2	792	5	766	1	447	0	449	0	363	25	461	1	350	1	344	1	207	3	321	0	803	1	916	2	852	3	923
YDR514C	NA	TRUE	0	1159	0	1240	0	1164	0	1462	1	1316	0	1235	0	1141	0	1255	0	924	0	859	0	741	0	822	0	974	0	946	0	490	0	823	0	770	0	871	0	743	0	883
YNL025C	SSN8	TRUE	31	29	18	55	57	36	54	41	52	40	62	51	64	57	68	48	24	16	32	11	33	8	42	22	22	15	24	11	24	21	33	16	165	135	128	184	187	166	220	129
YPL119C	DBP1	TRUE	1780	1612	1749	1743	1218	1560	1382	1985	1438	1642	1408	1618	1095	1318	1092	1891	1343	1223	1321	1181	1823	1351	2159	1430	1504	1666	1598	1653	1473	770	1408	1440	1140	1134	1272	1426	1049	1244	1100	1284
YLR242C	ARV1	TRUE	21	12	20	13	14	16	17	22	24	17	18	23	19	13	30	21	45	13	30	24	65	22	60	29	14	14	16	13	29	11	32	22	100	64	106	75	105	83	116	62
YMR031W-A	NA	TRUE	27	0	43	0	55	0	22	0	706	0	98	0	88	0	77	0	75	0	38	0	70	0	16	0	58	0	102	0	165	0	53	0	36	0	100	0	61	0	36	0
YJR148W	BAT2	TRUE	1583	850	1454	1393	870	1253	991	1176	1406	1341	1427	1375	1049	1259	1045	1504	1358	975	1520	1152	1916	1166	2121	1313	1531	1413	1458	1252	1442	686	1476	1208	1317	1032	1579	1296	1224	1001	1234	1341
YEL010W	NA	TRUE	51	1382	83	1805	48	1387	32	1671	871	1567	139	1551	202	1477	138	1783	111	1180	57	1206	85	1001	43	1088	67	1236	140	1367	272	671	83	1041	59	1438	142	1748	110	1226	89	1688
YJR082C	EAF6	TRUE	2412	0	2388	0	1645	0	1969	0	2454	0	2519	0	1953	0	2113	0	3209	0	3416	0	3379	0	4249	0	2567	0	2787	0	2728	0	2740	0	1707	0	2168	0	1571	0	1776	0
YOL087C	DUF1	TRUE	261	964	244	1010	248	1060	274	1226	316	1264	333	1042	210	907	231	911	248	686	221	605	303	567	342	590	231	883	241	767	207	416	219	674	296	975	346	1121	264	1017	281	1157
YNL134C	NA	TRUE	1116	1230	1325	1100	653	980	774	1110	928	1157	1077	1085	824	975	746	867	646	593	546	571	1038	641	1211	549	584	567	630	627	683	441	813	566	1041	1023	1272	1039	834	1074	986	955
YAL037W	NA	TRUE	953	0	1015	0	740	0	619	0	957	0	949	0	663	0	639	0	927	0	933	0	1177	0	1107	0	757	0	1037	0	973	0	1003	0	886	0	998	0	718	0	808	0
YGL146C	RRT6	TRUE	61	1678	97	1830	105	1758	47	1863	845	1727	180	1633	161	1613	164	1786	144	1341	107	1107	122	923	68	1225	76	1428	147	1357	335	777	140	1288	91	1089	139	1345	104	1061	73	1145
YCR051W	NA	TRUE	474	442	503	522	308	564	376	546	369	452	416	406	396	384	263	387	360	351	410	338	418	249	426	289	364	328	436	337	409	236	480	324	406	420	571	576	441	471	510	517
YBR262C	AIM5	TRUE	1608	0	1531	0	883	0	1312	0	1329	0	1344	0	1113	0	1192	0	1284	0	1432	0	1825	0	2032	0	1361	0	1550	0	1388	0	1437	0	1135	0	1316	0	1123	0	1115	0
YPL199C	NA	TRUE	576	1287	658	1522	639	1472	440	1759	957	1421	862	1349	691	1241	729	1442	868	1261	761	1098	969	1017	717	1183	682	1229	879	1384	904	707	820	970	565	862	721	1215	654	958	615	1139
YFL036W	RPO41	TRUE	0	141	0	167	0	107	0	191	0	133	0	124	0	177	0	139	0	25	0	26	0	25	0	28	0	50	0	37	0	18	0	28	0	149	0	258	0	211	0	259
YPL057C	SUR1	TRUE	405	2477	553	2814	623	3211	423	3420	2181	3048	984	2638	1043	2292	1026	2697	990	2176	595	2114	803	1878	484	2303	763	2776	1253	2795	1611	1448	919	2404	709	2406	1050	3118	1027	2699	807	2797
YNR010W	CSE2	TRUE	223	262	275	293	267	293	233	386	305	393	249	336	182	237	145	225	190	180	228	196	197	149	173	166	168	230	228	196	164	83	162	160	622	651	776	821	623	714	520	707
YNL169C	PSD1	TRUE	710	0	775	0	488	0	463	0	486	0	532	0	479	0	360	0	426	0	423	0	601	0	577	0	494	0	590	0	504	0	431	0	902	0	1141	0	865	0	779	0
YFR034C	PHO4	TRUE	0	143	0	168	0	155	0	175	0	161	0	149	0	116	0	137	0	146	0	181	0	155	0	157	0	178	0	129	0	106	0	129	0	759	0	909	0	867	0	863
YHL047C	ARN2	TRUE	1439	635	1296	809	986	870	987	812	1347	1063	1350	809	1063	771	1134	973	1054	504	875	578	1140	444	1483	564	973	587	1026	700	1238	555	1245	657	1394	793	1657	973	1375	924	1337	828
YOR360C	PDE2	TRUE	0	1180	0	1332	0	1217	0	1655	0	1236	0	1109	0	1170	0	1356	0	894	0	816	0	691	0	726	0	960	0	805	0	455	0	777	0	1769	0	2186	0	1884	0	1836
YGL251C	HFM1	TRUE	475	0	588	0	421	0	415	0	1198	0	738	1	630	0	634	0	812	0	649	0	835	0	712	0	522	0	718	0	887	0	607	0	638	0	797	0	622	0	463	0
YER156C	NA	TRUE	389	316	424	399	249	425	333	492	326	382	387	362	298	264	290	371	536	444	492	506	706	411	775	467	339	453	390	393	461	301	559	390	542	543	728	728	504	560	547	683
YEL038W	UTR4	TRUE	1203	0	1211	0	923	0	933	0	1289	0	1326	0	1053	0	940	0	1319	0	1344	0	1497	0	1597	0	957	0	1174	0	1206	0	1177	0	1052	0	1210	0	965	0	906	0
YDR420W	HKR1	TRUE	0	1219	0	1331	0	1119	0	1389	0	1201	0	1123	0	1265	0	1567	0	981	0	742	0	585	0	744	0	1246	0	1103	0	636	0	1004	0	769	0	1007	0	826	0	1018
YOL025W	LAG2	TRUE	1329	1396	1538	1607	861	1476	1015	1634	1257	1625	1311	1394	1085	1481	1195	1685	1181	1240	1157	1195	1534	1190	1970	1364	1199	1334	1241	1276	1246	854	1429	1287	1091	1311	1482	1537	1050	1356	1205	1464
YPL208W	RKM1	TRUE	2568	2157	2363	2410	1620	2634	1542	2704	2302	2773	2363	2669	1684	2174	1526	2387	1818	2020	1700	1837	1908	1402	2114	1635	1656	1874	2078	2021	2285	1370	2276	1958	1704	1799	2167	2101	1645	1732	1567	1970
YOL147C	PEX11	TRUE	1226	0	1312	2	940	1	1023	3	1085	3	1182	2	1085	2	983	1	1169	2	1169	0	1545	0	1535	0	771	1	903	1	965	1	1000	1	1235	1	1432	2	1155	1	1064	1
YIL160C	POT1	TRUE	1625	1377	1628	1656	908	1462	955	1744	1457	1563	1317	1449	1099	1384	1004	1548	1636	1427	1546	1468	1379	939	1598	1080	1122	1264	1352	1261	1235	692	1178	1218	1128	1198	1389	1483	1214	1269	1062	1390
YBR233W	PBP2	TRUE	0	1134	0	1262	0	1088	0	1130	0	1066	0	896	0	1133	0	1191	0	715	0	743	0	736	0	906	0	923	0	881	0	600	0	797	0	806	0	1094	0	901	0	938
YDL086W	NA	TRUE	1505	1658	1505	1643	1065	1601	1180	1997	1417	1555	1320	1630	1019	1435	886	1648	1430	1493	1310	1333	1665	1246	1640	1456	1215	1347	1209	1381	1238	796	1332	1106	994	1004	1247	1253	920	1019	828	1183
YMR313C	TGL3	TRUE	1888	1772	1714	1786	1202	1824	1172	2104	1768	2264	1698	1978	1461	1887	1259	1975	1510	1459	1390	1380	1631	1161	1809	1322	1231	1397	1417	1436	1314	922	1344	1297	1383	1496	1706	1719	1354	1511	1256	1499
YGL179C	TOS3	TRUE	1776	2	1828	9	1291	3	1416	5	1610	3	1658	3	1491	3	1327	26	1396	0	1550	3	1660	6	1842	18	1274	4	1295	1	1573	5	1734	5	1124	1	1330	9	950	0	985	12
YML001W	YPT7	TRUE	1079	0	991	0	628	0	705	0	918	0	922	0	683	0	574	0	474	0	513	0	639	0	636	0	377	0	450	0	542	0	497	0	1610	0	1835	0	1483	0	1245	0
YLL028W	TPO1	TRUE	2662	1082	2686	1509	1633	1286	1621	1493	2499	1595	2186	1409	1685	1322	1540	1621	1614	936	1776	764	2146	830	2245	944	1591	1016	1868	1127	2013	928	1829	994	1627	803	1958	1044	1627	1041	1361	911
YDR386W	MUS81	TRUE	1225	1106	1292	1399	657	973	759	1183	1072	1196	956	1182	786	881	734	1076	1004	845	954	782	1313	897	1451	920	852	1051	927	900	738	495	762	737	887	815	975	1096	837	758	877	1013
YNL211C	NA	TRUE	0	1366	0	1553	0	1429	0	1511	0	1388	0	1388	0	1134	0	1226	0	1283	0	1160	0	930	0	1110	0	1343	0	1225	0	753	0	1126	0	1015	0	1186	0	1027	0	1131
YLR124W	NA	TRUE	0	352	0	411	0	359	0	438	0	562	0	391	0	380	0	455	0	326	0	339	0	260	0	332	0	281	0	345	0	252	0	311	0	209	0	239	0	230	0	237
YHR094C	HXT1	TRUE	967	943	1092	1240	717	1067	746	1202	1067	1385	1196	1267	752	1073	914	1135	947	909	1078	878	1054	680	1085	846	927	918	998	977	849	424	946	685	985	943	1235	1300	1047	1139	1089	1239
YMR095C	SNO1	TRUE	722	1391	879	1458	937	1865	705	2205	1195	1724	1114	1749	921	1679	928	1615	974	1461	869	1259	1208	1108	963	1242	849	1406	1015	1447	1142	917	971	1460	995	1352	1197	1506	911	1361	782	1455
YMR255W	GFD1	TRUE	1735	1692	1588	1753	1277	1821	1230	2243	1970	2386	2078	2174	1453	1787	1278	2075	1322	1348	1321	1351	1758	1227	2037	1472	1426	1784	1837	1700	1550	985	1489	1408	1514	1475	1734	1826	1357	1591	1258	1675
YHR209W	CRG1	TRUE	980	921	1111	1016	832	1245	1094	1475	983	1094	957	987	620	716	668	793	955	834	977	896	1120	815	1490	836	1149	941	1104	1000	1014	548	1197	872	769	727	1044	845	789	887	866	973
YCR100C	NA	TRUE	1911	0	1833	0	1263	1	1202	0	1733	0	1793	1	1388	0	1178	0	1620	0	1496	0	1839	0	1961	0	1275	0	1662	0	1559	0	1563	0	1570	0	1818	0	1564	0	1459	0
YDR516C	EMI2	TRUE	1491	1468	1536	1636	673	1250	881	1461	1224	1399	1169	1403	955	1224	842	1414	878	838	887	890	1201	929	1426	1056	1060	1235	1198	1113	861	573	917	824	687	767	950	941	667	757	606	902
YOR255W	OSW1	TRUE	1461	0	1248	1	984	0	1137	2	1345	0	1201	0	1109	1	1040	0	1375	0	1311	0	1546	0	1667	0	888	0	992	1	1223	0	1253	0	881	0	1075	0	921	1	869	0
YPR047W	MSF1	TRUE	494	35	486	16	327	32	330	17	521	29	537	25	382	20	302	14	189	8	167	19	194	2	200	5	117	6	177	3	175	10	142	8	895	81	1089	20	842	102	764	20
YEL016C	NPP2	TRUE	1336	1259	1376	1358	893	1329	917	1563	1225	1435	1240	1236	913	1036	799	1316	1059	1022	1045	873	1194	892	1494	1085	1000	1169	1215	1055	1198	640	1062	949	1267	1331	1357	1477	1239	1272	1139	1377
YOL128C	YGK3	TRUE	1717	19	1576	291	1088	47	1085	30	1791	42	1739	54	1295	41	1027	288	1352	13	1327	28	1156	87	1159	179	1044	102	1348	22	1226	28	1155	23	1439	21	1433	226	1198	13	1164	234
YFL019C	NA	TRUE	505	911	480	929	561	996	542	1183	874	1141	765	884	560	848	488	1063	770	901	739	914	916	768	996	943	658	905	644	830	651	544	697	730	603	776	599	830	540	851	496	849
YMR139W	RIM11	TRUE	797	673	798	720	588	800	574	998	720	888	742	774	542	616	415	746	519	515	601	470	503	409	655	412	420	536	479	504	561	336	534	492	646	663	773	752	540	605	497	622
YOR172W	YRM1	TRUE	2286	903	2184	1112	1551	1105	1410	1214	1874	1176	1919	992	1703	1221	1569	1538	1660	828	1613	691	1760	599	1936	722	1377	756	1709	957	1601	742	1637	781	1760	740	1951	774	1682	897	1438	771
YOR105W	NA	TRUE	107	0	140	0	214	0	96	0	437	0	232	0	263	0	276	0	232	0	148	0	192	0	106	0	118	0	243	0	293	0	162	0	129	0	187	0	189	0	135	0
YDR541C	NA	TRUE	2576	2593	2585	2978	1819	2561	1827	2955	2681	3132	2525	2891	2106	2724	1995	3230	1861	1794	1936	1943	2215	1690	2605	1894	2135	2500	2236	2487	1875	1162	1953	1915	1977	2044	2317	2653	1787	2158	1855	2354
YDR340W	NA	TRUE	0	1412	0	1678	0	1389	0	1543	0	1566	0	1388	0	1360	0	1566	0	1228	0	1215	0	1089	0	1191	0	1328	0	1305	0	858	0	1239	0	1178	0	1428	0	1052	0	1285
YNL322C	KRE1	TRUE	249	248	252	319	198	291	184	389	250	249	169	290	135	163	161	225	141	164	128	115	158	123	164	142	102	151	116	103	162	87	102	102	639	688	817	965	636	727	606	780
YPL090C	RPS6A	TRUE	527	538	531	516	242	386	297	576	464	656	438	431	319	416	280	462	117	131	96	121	118	62	96	95	64	82	78	109	75	65	102	68	363	463	550	632	365	489	410	481
YPR078C	NA	TRUE	1548	1506	1624	1599	1021	1451	1223	1679	1353	1534	1376	1410	993	1348	999	1421	1208	1220	1303	1184	1373	933	1622	1081	1343	1237	1296	1171	1037	638	1156	927	830	967	1135	1081	846	877	888	973
YCR075C	ERS1	TRUE	1352	1316	1518	1583	976	1356	1044	1847	1316	1406	1379	1319	1092	1199	1025	1538	1495	1365	1606	1360	1744	1036	1949	1285	1282	1365	1459	1307	1331	652	1395	1125	1051	1045	1340	1165	1002	1049	999	1210
YLR439W	MRPL4	TRUE	161	151	176	171	141	183	132	246	133	201	197	171	147	181	154	205	82	65	67	65	84	68	102	60	61	67	90	41	55	46	70	74	486	544	559	621	493	511	486	547
YCR020C	PET18	TRUE	38	182	19	212	60	228	64	209	70	208	61	180	50	192	56	248	75	187	48	206	70	130	79	180	73	145	53	185	56	151	76	198	28	145	33	193	41	215	49	176
YCL051W	LRE1	TRUE	830	0	936	0	620	0	799	0	735	0	785	0	754	0	596	0	970	0	941	0	1079	0	1278	0	871	0	949	0	994	0	1127	0	793	0	932	0	741	0	910	0
YPR125W	YLH47	TRUE	3639	3407	3907	3632	2760	3685	3017	4217	3684	3988	3737	3537	2897	3213	2380	3461	3224	3081	3427	2771	3894	2402	4056	2738	2940	2886	3374	2876	3457	1854	3421	2904	3040	2935	3686	3557	2980	3029	2773	3129
YHR049W	FSH1	TRUE	822	841	818	849	579	818	560	886	681	918	638	757	584	702	456	793	489	621	533	445	558	441	506	459	396	489	460	472	493	339	489	426	554	545	645	730	546	619	510	651
YBR007C	DSF2	TRUE	1271	1222	1234	1331	783	1133	856	1338	1209	1399	1172	1196	1046	1317	890	1424	1109	1059	1307	1045	1368	1051	1668	1091	941	1008	881	912	1140	588	1190	1116	899	958	1111	1152	862	956	840	953
YPL001W	HAT1	TRUE	4315	3830	4135	4330	2454	3960	2926	4501	3480	4139	3718	3716	2825	3630	2707	4048	3462	3418	3607	3379	3543	2426	3697	2673	3388	3574	3741	3678	3415	2228	3993	3206	2536	2505	3050	3081	2230	2528	2464	2590
YJL038C	LOH1	TRUE	1253	1232	1314	1339	889	1341	883	1478	1198	1460	1246	1287	907	1101	770	1174	1127	1190	1113	1130	1355	970	1394	1105	1075	1115	1106	1089	1289	757	1342	1177	908	955	1160	1142	788	1000	843	1038
YNL319W	NA	TRUE	1624	1406	1629	1505	917	1231	939	1475	1079	1166	1082	1107	986	1288	1092	1404	1237	1217	1393	1153	1486	1057	1773	1125	1224	1315	1408	1280	1113	623	1119	985	1113	1016	1347	1259	1020	1046	994	1127
YNL159C	ASI2	TRUE	1115	1106	1213	1262	809	1157	791	1481	974	1161	978	1088	801	1070	702	1108	822	880	910	858	817	654	955	803	646	783	744	789	658	518	772	721	798	970	949	989	853	1006	788	1036
YAL014C	SYN8	TRUE	1226	0	1255	0	903	0	861	0	1345	0	1383	0	1002	0	1006	0	1456	0	1662	0	1717	0	1860	0	1370	0	1517	0	1393	0	1323	0	982	0	1143	0	1032	0	1007	0
YLR181C	VTA1	TRUE	1092	689	1112	844	456	601	636	733	924	830	937	666	654	661	731	736	698	532	826	473	932	470	1029	448	653	449	725	535	613	359	778	416	669	442	805	529	595	556	659	452
YCR073C	SSK22	TRUE	0	1125	0	1244	0	1305	0	1710	0	1217	0	1086	0	1166	0	1214	0	998	0	980	0	928	0	1177	0	1212	0	1054	0	637	0	914	0	963	0	1339	0	1060	0	1200
YPL150W	NA	TRUE	601	978	573	1160	630	953	383	1150	515	1054	497	988	329	654	347	899	280	512	337	464	461	514	513	613	336	671	351	645	358	446	426	601	447	601	494	796	403	656	439	857
YJL065C	DLS1	TRUE	1225	976	1142	1250	741	1083	893	1272	1117	1156	1047	941	756	933	697	1143	961	905	981	886	1244	856	1511	865	944	906	1042	836	918	536	955	866	859	794	1152	1045	865	846	931	1022
YKR020W	VPS51	TRUE	494	489	561	673	400	561	411	571	394	521	367	527	401	555	382	530	176	161	158	157	393	201	438	249	404	383	358	385	307	258	346	261	703	740	917	955	686	773	692	888
YMR053C	STB2	TRUE	1722	0	1787	0	876	0	979	0	1222	0	1366	0	1110	0	1035	0	1184	0	1234	0	1394	0	1564	0	1301	0	1333	0	1169	0	1217	0	914	0	1181	0	961	0	871	0
YKL066W	NA	TRUE	916	0	904	0	771	0	813	0	884	0	994	0	759	0	904	0	691	0	683	0	1110	0	1415	0	846	0	917	0	863	0	1048	0	752	0	854	0	838	0	746	0
YMR004W	MVP1	TRUE	1105	1201	1149	1418	709	1130	768	1191	1102	1476	1140	1364	778	1057	773	1243	799	949	837	952	918	734	1033	775	744	924	759	834	837	548	924	869	707	946	1006	1012	731	903	781	910
YER083C	GET2	TRUE	149	159	174	164	210	222	168	328	115	186	147	125	173	235	191	260	103	111	131	123	217	127	191	142	116	147	152	131	131	95	178	127	388	361	499	402	372	345	300	426
YPL176C	TRE1	TRUE	824	928	881	1072	618	833	570	1053	769	1179	797	1057	691	1057	768	1111	560	715	541	622	620	514	725	522	463	590	515	635	634	368	659	707	554	707	640	836	497	648	577	666
YLR263W	RED1	TRUE	1251	1518	1255	1399	1000	1567	829	1620	1181	1656	1178	1329	925	1245	769	1162	869	823	726	875	1409	928	1449	1090	897	1106	957	1094	1019	770	992	1111	732	880	934	1122	670	869	684	947
YDL240W	LRG1	TRUE	212	0	325	0	253	0	141	0	836	0	436	0	444	0	519	0	463	0	286	0	318	0	169	0	272	0	487	0	643	0	316	0	242	0	433	0	379	0	305	0
YDR401W	NA	TRUE	0	46	0	876	0	111	0	118	0	130	0	165	0	169	0	930	0	61	0	73	0	303	0	1121	0	441	0	126	0	114	0	151	0	69	0	562	0	62	0	546
YFR013W	IOC3	TRUE	1004	928	1099	1064	726	1103	895	1337	1062	1217	1123	1178	860	1036	870	1216	1045	980	1022	915	1381	869	1520	1010	998	1083	1073	950	1199	664	1115	994	990	915	1156	1086	883	1002	1009	1140
YHR013C	ARD1	TRUE	61	84	78	67	28	45	39	69	45	28	24	49	53	70	57	50	65	62	65	47	95	71	115	77	59	30	49	31	71	39	55	60	130	142	167	169	115	111	97	152
YGR072W	UPF3	TRUE	681	771	744	699	535	672	564	878	715	794	683	629	570	675	534	697	549	559	590	570	775	488	866	609	570	673	631	602	547	286	659	521	642	609	811	802	595	627	552	711
YCL035C	GRX1	TRUE	1057	1001	1177	1158	1019	1457	927	1733	1273	1426	1281	1380	1090	1331	837	1340	1316	1209	1395	1245	1715	1159	1827	1333	1204	1197	1416	1452	1366	731	1371	1104	1217	1161	1355	1432	1268	1171	1156	1466
YIL023C	YKE4	TRUE	1726	0	1838	0	1111	0	1147	0	1642	0	1547	0	1249	0	1127	0	963	0	983	0	1143	0	1184	0	828	0	831	0	989	0	1034	0	1051	0	1366	0	1135	0	1093	0
YNR073C	NA	TRUE	0	1320	0	1505	0	1626	0	1710	0	1426	0	1418	0	1299	0	1495	0	1136	0	1148	0	1011	0	1146	0	1237	0	1320	0	897	0	1311	0	1197	0	1357	0	1129	0	1235
YPR200C	ARR2	TRUE	1545	1505	1600	1651	1004	1640	1100	1734	1567	1917	1586	1716	1199	1607	1167	1809	1294	1505	1361	1203	2013	1420	2206	1610	1556	1769	1712	1878	1657	1041	1797	1592	921	1107	1227	1324	1038	1197	913	1141
YIL072W	HOP1	TRUE	1384	157	1404	167	917	150	1117	141	1315	195	1226	120	964	179	1106	189	1233	141	1211	123	1538	88	1924	123	1154	110	1287	130	1051	111	1249	134	1057	119	1333	133	1125	112	1147	107
YLR327C	TMA10	TRUE	3178	0	2968	0	2149	0	2206	0	2805	0	2720	0	2305	0	2235	0	1903	0	2066	0	2773	0	2923	0	2149	0	2348	0	2438	0	2565	0	2147	0	2670	0	2084	0	2066	0
YBR229C	ROT2	TRUE	609	528	618	582	394	475	523	591	625	613	633	570	575	541	535	689	285	250	354	239	499	263	524	295	408	379	420	372	444	208	420	317	1012	727	1214	943	920	824	961	895
YMR100W	MUB1	TRUE	803	0	792	0	379	0	641	0	826	0	1022	0	769	0	694	0	435	0	439	0	402	0	460	0	317	0	349	0	348	0	409	0	1237	0	1646	0	1334	0	1166	0
YLR455W	NA	TRUE	1489	1508	1335	1745	804	1398	766	1542	1196	1417	1196	1337	1100	1501	852	1649	1086	1162	1008	1051	1040	858	1131	1031	790	1089	1074	988	1174	860	1050	1237	865	904	928	1111	796	881	728	960
YOR054C	VHS3	TRUE	1004	503	1147	955	778	507	827	696	1115	667	1167	706	904	547	824	1054	467	241	499	252	498	237	499	304	401	346	473	233	440	174	513	243	851	576	1099	859	909	460	897	716
YGR290W	NA	TRUE	0	1460	0	1681	0	1540	0	1771	0	1641	0	1329	0	1564	0	1662	0	1092	0	1176	0	1290	0	1449	0	1420	0	1400	0	689	0	1145	0	1099	0	1423	0	1121	0	1271
YOR009W	TIR4	TRUE	1831	1432	1901	1613	1135	1456	1350	1695	1334	1239	1372	1049	1203	1305	1112	1354	1088	888	1089	854	1509	881	1842	979	1331	1154	1352	986	1358	821	1440	1080	1123	1126	1428	1212	1163	1003	1253	1148
YOR072W	NA	TRUE	0	620	0	774	0	924	0	1066	0	791	0	700	0	690	0	800	0	710	0	602	0	570	0	549	0	593	0	601	0	393	0	552	0	1041	0	1431	0	1134	0	1219
YKR103W	NFT1	TRUE	2417	2130	2287	2538	1830	2503	2016	2994	2176	2544	2042	2430	1961	2141	2076	2759	1837	1732	1668	1701	2141	1574	2728	1888	1834	1938	1902	1909	1863	1252	2036	1900	1334	1313	1598	1539	1213	1275	1446	1556
YMR194W	RPL36A	TRUE	328	318	303	359	260	356	250	333	263	338	268	379	218	256	207	349	424	359	370	395	564	400	526	402	340	381	341	337	399	256	407	454	605	651	730	753	600	711	577	850
YLL032C	NA	TRUE	1936	1949	2175	2193	1171	1893	1338	2173	1898	2290	1938	2037	1398	1625	1448	1861	1263	1215	1293	1218	1632	1066	1791	1261	1510	1581	1674	1531	1383	859	1322	1244	1215	1273	1519	1559	1135	1429	1249	1414
YOR301W	RAX1	TRUE	1682	0	1612	0	982	0	1469	0	1530	0	1428	0	1081	0	1170	0	1229	0	1200	0	1574	0	1839	0	1145	0	1235	0	1291	0	1266	0	1328	0	1533	0	1255	0	1366	0
YKL218C	SRY1	TRUE	0	1389	0	1429	0	1473	0	1875	0	1381	0	1360	0	1280	0	1294	0	1378	0	1357	0	1255	0	1300	0	1419	0	1371	0	764	0	1111	0	1107	0	1413	0	1212	0	1390
YBL107C	MIC23	TRUE	2185	2302	2136	2271	1266	2145	1591	2379	1849	2033	1784	2023	1624	1868	1675	2361	1731	1857	1756	1847	2052	1530	2445	1771	1930	1977	1877	1944	1632	1152	1825	1714	1537	1713	2014	1859	1547	1864	1584	2054
YLL063C	AYT1	TRUE	1039	154	1028	816	725	341	802	332	1157	377	1149	474	785	316	644	826	661	127	733	217	667	272	723	423	732	485	797	293	710	236	802	286	763	219	847	653	723	183	685	589
YOR276W	CAF20	TRUE	833	176	778	561	565	250	484	321	760	253	641	289	552	225	523	550	682	159	630	131	748	368	839	490	648	512	676	284	712	203	705	308	650	162	793	535	590	144	517	540
YOR089C	VPS21	TRUE	1370	1617	1448	1570	905	1595	1001	1979	1404	1757	1426	1680	941	1533	914	1779	881	1074	996	1035	1338	998	1321	1249	1011	1291	1172	1316	1172	870	1169	1170	1179	1427	1407	1681	970	1417	1014	1298
YMR180C	CTL1	TRUE	1134	1096	1301	1212	751	1175	794	1109	1131	1251	1143	1150	741	876	681	1111	815	789	811	829	1105	670	1125	814	686	799	758	846	980	541	942	884	739	777	965	1040	700	873	728	886
YGL163C	RAD54	TRUE	850	535	823	636	612	662	636	749	723	634	726	565	594	631	555	695	555	389	571	352	730	383	810	432	549	449	661	449	571	308	647	429	985	734	1317	900	1003	801	999	772
YDR417C	NA	TRUE	212	0	240	0	168	0	159	0	227	0	208	0	153	0	152	0	101	0	87	0	133	0	110	0	92	0	87	0	100	0	96	0	430	0	474	0	450	0	339	0
YOL131W	NA	TRUE	343	302	396	385	175	305	264	374	393	429	376	457	328	406	287	347	146	141	129	112	170	103	178	124	140	192	184	164	182	152	203	127	543	552	744	767	480	534	530	726
YBL021C	HAP3	TRUE	917	0	955	0	444	0	431	0	741	0	706	0	576	0	592	0	271	0	171	0	391	0	551	0	275	0	238	0	266	0	381	0	806	0	921	0	735	0	709	0
YLL045C	RPL8B	TRUE	633	588	696	664	494	768	468	751	689	732	662	621	458	539	455	659	1195	1072	1088	997	1358	862	1433	1134	1139	1289	1319	1228	1115	764	1245	961	1483	1536	1902	1768	1417	1397	1275	1688
YMR054W	STV1	TRUE	2507	142	2584	1308	1561	276	1860	321	2295	311	2081	348	1810	358	1701	1492	981	67	985	144	1584	500	1752	658	1747	681	1632	276	1759	224	1782	270	1594	178	2127	998	1555	116	1505	928
YDR065W	RRG1	TRUE	6	13	16	24	16	12	8	16	18	18	21	23	7	13	10	4	1	7	8	13	20	10	19	10	8	12	9	9	8	7	9	15	57	83	81	79	70	74	59	52
YNL305C	BXI1	TRUE	1894	0	1876	6	1235	0	1136	1	1589	1	1675	1	1609	2	1246	6	1750	0	1681	0	2011	5	1973	3	1329	2	1665	0	1843	0	1694	3	1687	1	1714	1	1517	0	1277	2
YJL046W	AIM22	TRUE	28	6	22	19	11	3	20	5	40	22	37	18	17	11	15	12	56	20	64	29	45	16	47	22	25	22	36	6	17	0	23	12	54	22	86	35	77	23	62	57
YKR078W	NA	TRUE	1620	0	1658	0	747	0	1083	0	1472	1	1497	0	1158	1	1035	0	1263	0	1171	0	1500	0	1749	0	1211	0	1230	0	1409	0	1475	0	1042	0	1347	0	1013	0	982	0
YOR191W	ULS1	TRUE	1045	1064	1140	1272	759	1166	698	1423	1225	1278	1165	1179	776	933	842	1198	741	764	701	678	1167	736	1109	807	856	910	877	948	859	483	781	775	1032	1066	1194	1286	984	1103	1071	1197
YDR272W	GLO2	TRUE	1610	1764	1582	2015	1080	2028	1174	2292	1607	1998	1645	1940	1287	1684	1085	2247	1309	1426	1257	1338	1536	1419	1654	1600	1240	1788	1454	1637	1474	1085	1436	1503	1006	1264	1185	1540	1009	1221	932	1422
YGR289C	MAL11	TRUE	0	2352	0	2600	0	2363	1	2575	1	2999	0	2503	0	2159	0	2410	0	1884	0	1722	1	1557	0	1780	0	2076	0	1910	0	1316	0	1798	0	1584	0	1990	0	1614	0	1736
YML020W	NA	TRUE	1873	0	1791	0	1409	0	1320	0	1946	0	1859	0	1378	0	1241	0	1729	0	1679	0	1790	0	1878	0	1301	0	1626	0	1692	0	1573	0	1405	0	1526	0	1382	0	1210	0
YEL062W	NPR2	TRUE	491	531	486	614	362	435	325	601	410	637	461	572	338	515	301	566	327	359	300	348	400	269	396	318	313	369	258	367	295	179	326	261	217	250	352	359	258	278	271	349
YPR064W	NA	TRUE	0	136	0	188	0	175	0	251	0	144	0	125	0	182	0	219	0	141	0	112	0	100	0	147	0	146	0	178	0	112	0	139	0	70	0	78	0	111	0	77
YPR031W	NTO1	TRUE	1072	1103	1186	1213	1058	1512	1012	1964	1196	1558	1352	1309	846	1173	941	1384	1092	1019	1063	1028	1140	745	1162	904	824	947	1061	989	1044	589	1217	1082	756	811	851	994	731	866	644	912
YLR038C	COX12	TRUE	971	1150	883	1045	499	785	460	974	827	1047	704	892	571	949	568	906	248	366	253	323	346	233	363	289	310	472	447	412	305	206	326	305	764	897	1002	1053	713	852	689	878
YNL096C	RPS7B	TRUE	58	1308	91	1503	71	1705	67	1839	184	1714	162	1560	158	1347	127	1658	231	1687	106	1604	121	1385	84	1576	72	1641	207	1660	280	917	140	1427	187	2511	340	3090	262	2587	199	3050
YDL187C	NA	TRUE	1746	1657	1842	1725	985	1717	1163	1964	1532	1998	1603	1684	1255	1471	1089	1760	1460	1398	1508	1286	2001	1133	1750	1343	1297	1479	1451	1404	1167	678	1236	1034	1006	1117	1267	1179	991	1125	889	1203
YBR024W	SCO2	TRUE	1037	0	1040	0	687	0	786	0	1085	0	1060	0	823	0	826	0	982	0	942	0	1291	0	1475	0	999	0	1054	0	989	0	1127	0	775	0	1049	0	716	0	805	1
YDL047W	SIT4	TRUE	8	9	18	12	13	9	8	22	16	23	12	10	8	24	7	11	7	11	2	2	13	3	7	5	0	6	10	2	8	15	7	6	164	151	154	184	128	154	133	148
YGL124C	MON1	TRUE	424	436	447	524	331	439	333	456	490	617	536	471	299	322	365	410	304	261	253	263	424	280	395	288	306	290	379	267	360	204	373	278	1217	1284	1498	1576	1391	1385	1375	1216
YMR276W	DSK2	TRUE	1410	124	1429	752	1103	314	1199	239	1486	281	1387	333	1305	267	1229	898	1344	100	1230	225	2022	539	2133	784	1457	608	1443	302	1524	260	1604	294	1042	159	1261	648	1020	138	1026	640
YEL059W	HHY1	TRUE	607	495	603	596	544	715	644	891	650	703	603	643	445	579	475	707	645	681	682	650	825	511	919	547	659	637	618	495	647	333	701	507	552	524	643	599	493	545	536	635
YLR165C	PUS5	TRUE	861	794	891	836	255	491	398	621	650	751	625	642	576	527	451	594	406	367	337	335	383	220	407	249	306	373	424	359	358	204	464	327	573	570	821	751	590	655	554	672
YCR069W	CPR4	TRUE	565	586	620	721	444	747	474	913	595	730	631	660	451	629	450	659	589	584	606	581	622	369	651	458	519	566	544	599	556	283	571	480	477	520	661	652	531	530	555	627
YLR138W	NHA1	TRUE	1276	1230	1282	1415	823	1255	1001	1575	1010	1183	1048	1125	645	910	709	1047	895	950	989	950	1087	759	1111	809	849	890	958	983	823	494	900	797	642	772	809	878	619	794	603	875
YKL027W	NA	TRUE	796	732	893	771	595	885	619	970	889	856	804	865	740	812	615	928	550	566	509	442	572	339	625	403	442	430	508	424	519	286	509	473	1034	1085	1321	1221	1020	1158	973	1192
YDR152W	GIR2	TRUE	1011	1180	1049	1385	468	1138	689	1368	1003	1244	888	1022	752	962	762	1010	738	896	732	812	891	653	876	811	609	735	713	755	726	552	802	783	773	952	999	1159	796	1063	855	955
YKL127W	PGM1	TRUE	38	1455	57	1562	57	1596	38	2016	996	1796	129	1659	165	1547	146	1926	113	1639	52	1533	112	1203	42	1309	64	1559	107	1266	290	830	77	1382	59	1566	129	1879	120	1585	79	1947
YDR309C	GIC2	TRUE	512	1624	707	1739	628	1529	334	1937	1985	2095	1370	1866	1032	1791	1027	2147	992	1322	669	1171	850	1051	421	1255	718	1460	1049	1475	1301	775	890	1281	584	1046	817	1431	731	1004	526	1274
YLR386W	VAC14	TRUE	465	392	463	468	373	417	328	573	467	480	421	435	341	369	285	443	227	225	221	240	362	257	392	329	343	349	326	342	290	194	269	286	434	388	520	473	373	385	374	455
YDL169C	UGX2	TRUE	1678	1484	1722	1636	941	1319	970	1423	1412	1501	1348	1275	1154	1318	1106	1521	923	886	1050	853	1369	800	1494	1012	999	1066	1136	934	1074	627	1142	883	812	747	1037	975	750	826	760	873
YLR092W	SUL2	TRUE	1066	1480	970	1516	622	1242	600	1483	998	1508	1001	1346	779	1313	657	1454	737	846	807	853	898	792	992	842	718	1070	952	966	759	570	663	857	809	1024	841	1351	757	1034	705	1176
YMR072W	ABF2	TRUE	0	184	0	260	0	133	0	220	4	214	1	170	1	274	0	257	0	57	0	54	0	75	0	74	0	51	0	62	0	33	0	37	1	491	1	467	0	462	0	410
YJR033C	RAV1	TRUE	106	555	157	540	160	556	90	722	509	766	279	743	227	506	255	603	103	309	107	248	136	253	80	283	105	340	184	379	187	211	116	253	193	816	243	968	247	617	184	738
YKR056W	TRM2	TRUE	429	1495	444	1542	312	1534	295	1741	939	1755	611	1467	606	1491	573	1526	688	1440	653	1454	831	1362	568	1607	549	1702	789	1675	947	854	586	1231	518	1317	650	1580	605	1360	534	1408
YIR036C	IRC24	TRUE	1485	1649	1741	1684	648	1767	1288	2250	1530	1645	1432	1532	1400	1672	1460	1871	1285	1179	1206	1310	1463	1061	2006	1171	1338	1414	1426	1331	1374	761	1428	1188	1250	1326	1541	1766	1397	1496	1390	1591
YMR123W	PKR1	TRUE	11	0	8	10	7	2	1	1	1	0	1	1	4	0	0	3	4	2	1	0	0	0	7	1	0	1	1	1	2	0	3	3	7	15	6	3	7	8	6	7
YGR209C	TRX2	TRUE	1489	1466	1420	1647	786	1705	1057	1646	1360	1692	1339	1446	1066	1437	1051	1467	1186	1436	1359	1221	1566	1081	1758	1160	1263	1635	1520	1454	1326	771	1385	1126	1029	1079	1128	1375	919	1083	977	1183
YLR183C	TOS4	TRUE	754	1128	789	1239	523	944	576	1031	710	1053	746	1044	735	1001	732	1365	560	777	788	798	751	678	939	861	629	820	636	768	667	473	729	698	1175	1414	1222	1736	1030	1354	1204	1602
YNL050C	NA	TRUE	1157	1192	1146	1296	769	1052	871	1361	1080	1448	1104	1158	844	1130	884	1262	844	1005	974	758	1133	802	1338	849	916	964	1090	1000	1039	610	942	850	807	840	1077	1016	847	922	839	958
YMR304C-A	NA	TRUE	1589	1451	1546	1661	1242	1814	1238	2345	1721	2092	1799	1791	1136	1576	971	1912	1397	1493	1507	1512	1740	1284	1789	1456	1303	1413	1492	1449	1406	828	1317	1426	1392	1303	1553	1703	1210	1374	1133	1482
YLR240W	VPS34	TRUE	698	1	745	31	509	3	613	3	669	1	721	8	590	7	501	47	594	3	610	5	809	17	879	34	496	15	546	11	766	4	739	8	668	1	875	27	670	2	630	26
YOR039W	CKB2	TRUE	413	483	367	501	401	497	389	710	356	570	308	514	362	487	373	624	168	280	109	212	195	149	221	212	223	232	167	245	142	138	123	179	491	585	690	769	437	650	631	755
YDL234C	GYP7	TRUE	0	247	0	359	0	377	0	377	0	352	0	309	0	328	0	482	0	230	0	255	0	236	0	248	0	274	0	342	0	327	0	224	0	177	0	252	0	261	0	188
YGL080W	FMP37	TRUE	129	128	167	138	66	102	82	114	126	133	100	117	165	234	125	201	59	51	57	44	97	54	103	74	76	67	84	73	31	18	29	33	66	66	75	84	97	61	56	111
YNL136W	EAF7	TRUE	482	477	555	572	369	438	404	608	637	643	618	534	430	443	413	532	352	285	362	331	358	288	481	309	354	353	399	310	423	208	392	305	734	720	911	875	677	676	720	734
YBL002W	HTB2	TRUE	1022	932	1027	946	796	1190	914	1426	1039	1116	1006	946	724	964	705	1164	858	955	784	899	1095	726	1411	837	833	848	925	854	962	544	1040	833	769	775	1116	982	753	776	867	923
YBR037C	SCO1	TRUE	452	0	455	0	309	0	329	0	488	0	415	0	341	0	279	0	121	0	104	0	168	0	226	0	133	0	128	0	111	0	121	0	956	0	1201	0	966	0	946	0
YGL140C	NA	TRUE	723	675	720	799	442	694	467	769	724	783	551	719	526	591	396	731	503	458	412	478	449	470	577	514	403	559	539	499	509	295	445	498	798	864	943	1064	852	888	760	1052
YCL029C	BIK1	TRUE	260	315	309	316	201	291	200	330	257	340	272	313	180	236	145	349	474	660	521	472	584	363	508	390	449	497	428	513	369	222	337	400	557	567	551	670	556	599	471	695
YJR131W	MNS1	TRUE	1541	1279	1429	1664	904	1385	952	1784	1153	1373	1132	1253	1088	1386	917	1543	1086	1180	1177	1139	1451	996	1539	1195	957	1214	1290	1206	1127	741	1113	1082	835	865	1052	1058	864	840	711	1112
YNR012W	URK1	TRUE	0	1181	0	1217	0	1053	0	1401	0	1404	0	1147	0	857	0	1016	0	504	0	548	0	368	0	392	0	564	0	563	0	369	0	594	0	825	0	1025	0	832	0	934
YAL068C	PAU8	TRUE	1443	0	1501	0	1060	0	1358	0	1526	0	1538	0	1176	0	1070	0	1265	0	1300	0	1595	0	1685	0	1285	0	1319	0	1413	0	1467	0	1194	0	1456	0	1308	0	1253	0
YIL053W	RHR2	TRUE	748	663	793	767	493	846	491	753	751	769	827	760	484	593	406	709	824	866	875	800	1203	821	1147	848	941	1154	1159	1077	1025	679	1042	980	965	949	1110	1232	927	1112	828	1196
YPL059W	GRX5	TRUE	1100	410	1023	812	444	798	648	689	944	724	922	720	734	806	885	1072	989	436	1080	765	1147	505	1268	702	909	579	996	745	1044	629	1004	743	646	356	707	446	511	379	473	484
YGL253W	HXK2	TRUE	1432	1334	1487	1481	1052	1608	1282	1850	1303	1479	1345	1400	941	1226	1095	1411	1164	1163	1250	1106	1239	803	1657	1115	1100	1083	1177	1139	1355	830	1573	1283	1066	1053	1345	1487	1083	1132	1181	1175
YHL032C	GUT1	TRUE	712	769	724	835	461	741	477	866	604	781	595	726	489	808	546	787	499	530	514	500	727	489	756	584	572	665	588	634	463	289	506	467	614	625	659	724	548	743	604	886
YHL045W	NA	TRUE	1064	978	900	1003	644	849	695	1085	997	1091	906	1046	703	915	638	1013	803	678	742	677	873	636	824	713	561	777	720	695	702	456	703	675	759	793	871	963	828	746	620	960
YOR337W	TEA1	TRUE	1305	1	1153	1	976	2	843	3	1343	2	1208	3	824	2	721	3	1038	2	907	0	1282	0	1384	0	1095	2	1324	3	1208	2	1201	0	794	2	886	3	795	2	848	0
YOR097C	NA	TRUE	1681	1	1832	1	1143	1	1201	1	1487	0	1412	0	1193	0	976	0	1166	0	1114	0	1389	1	1405	0	1079	1	1305	0	1273	0	1066	0	1468	0	1629	0	1310	0	1137	1
YOL023W	IFM1	TRUE	26	619	27	678	43	613	17	792	274	827	65	668	56	602	57	612	43	269	30	257	23	256	12	288	18	347	40	317	37	171	18	227	67	818	100	945	77	742	34	800
YPL253C	VIK1	TRUE	1909	117	2031	923	1393	230	1416	268	2066	253	1837	263	1579	195	1381	1026	1778	77	1574	163	2155	427	2544	822	1593	559	1770	193	1746	166	1859	224	1473	143	2140	965	1523	107	1593	795
YOR008C-A	NA	TRUE	7597	8382	7446	8894	4651	8049	4380	8956	6870	9049	6650	8463	5380	7368	5633	9095	5897	6680	5761	6664	8004	6163	8937	6803	6328	7412	6347	7223	6781	4530	6920	7034	4512	5388	5691	6510	4342	5166	4520	5882
YER154W	OXA1	TRUE	215	268	197	273	130	199	142	222	192	226	138	192	148	210	158	220	51	65	66	58	60	51	52	69	50	52	41	63	55	57	50	65	402	434	409	527	316	446	401	467
YBR300C	NA	TRUE	0	1221	0	1218	0	1425	0	1615	0	1350	0	1262	0	1070	0	1348	0	954	0	941	0	756	0	874	0	982	0	1014	0	652	0	1142	0	692	0	859	0	749	0	862
YEL036C	ANP1	TRUE	14	0	19	0	25	0	20	0	17	0	14	0	19	0	23	0	42	0	40	0	15	0	24	0	61	0	62	0	4	0	7	0	171	0	207	0	112	0	143	0
YBR260C	RGD1	TRUE	1135	1256	1187	1278	805	1391	984	1498	1119	1545	1073	1325	923	1327	972	1328	969	1129	978	1057	1327	1029	1542	1092	1145	1191	1057	1200	1067	707	1138	1042	1393	1620	1782	2060	1374	1610	1460	1634
YAL042W	ERV46	TRUE	546	0	672	0	465	0	457	0	623	0	620	0	522	0	426	0	611	0	599	0	590	0	563	0	491	0	564	0	600	0	539	0	599	0	690	0	545	0	534	0
YDR001C	NTH1	TRUE	899	900	1032	1160	729	953	608	1230	1246	1162	1179	877	991	1044	1112	1344	914	862	898	713	1094	706	923	745	838	703	1114	871	780	428	851	658	674	617	837	636	683	677	662	613
YIL162W	SUC2	TRUE	866	788	935	882	491	819	594	895	791	808	765	801	588	624	490	844	864	812	955	924	1240	734	1364	832	760	779	749	659	752	377	795	589	602	549	746	697	617	663	564	718
YOL141W	PPM2	TRUE	742	780	797	937	573	698	646	919	729	993	610	828	500	636	563	688	452	456	333	459	652	381	742	473	536	543	506	506	417	268	476	418	1237	1326	1571	1867	1150	1446	1350	1555
YBR195C	MSI1	TRUE	0	686	0	809	0	819	0	817	0	645	0	633	0	685	0	784	0	782	0	709	0	582	0	669	0	695	0	627	0	458	0	658	0	1009	3	1223	0	1005	0	1137
YIL039W	TED1	TRUE	581	493	679	578	415	473	486	577	481	465	611	410	570	514	623	568	715	527	601	435	649	336	816	415	538	450	562	430	526	230	604	430	829	744	1040	809	866	660	965	787
YGR122W	NA	TRUE	1767	128	1725	670	1005	254	1004	266	1735	303	1784	357	1317	265	1183	1271	1109	118	1162	165	1425	309	1473	427	1312	510	1495	276	1580	238	1692	316	1227	189	1538	497	1168	154	1219	536
YMR315W	NA	TRUE	3899	3449	4287	4379	3034	4190	3278	5302	4892	4896	4265	4780	3512	4255	3151	5145	2687	2572	2538	2394	2679	2031	2820	2356	2250	2482	2474	2429	2630	1912	2672	2468	2907	2961	3360	3492	2614	2854	2552	3241
YGR213C	RTA1	TRUE	0	1177	0	1268	0	1176	0	1460	0	1193	0	1127	0	887	0	1126	0	875	0	806	0	690	0	908	0	1004	0	1023	0	525	0	771	0	749	0	952	0	858	0	893
YDR384C	ATO3	TRUE	3221	1468	3114	2759	1396	1789	2659	2303	3212	2034	3162	2202	2212	1465	2084	2395	2285	1209	2374	1412	3127	1700	3904	2202	2470	2100	2657	1530	2702	1186	2970	1669	1714	855	2189	1780	1690	737	1882	1812
YML007W	YAP1	TRUE	1022	0	1089	0	567	0	694	0	889	0	887	0	778	0	648	0	916	0	1162	0	1162	0	1251	0	791	0	977	0	1054	0	1135	0	695	0	887	0	723	0	776	0
YER063W	THO1	TRUE	1115	0	989	0	745	0	733	0	1009	0	993	0	883	0	797	0	1020	0	957	0	1049	0	1191	0	744	0	930	0	1055	0	934	0	788	0	940	0	790	0	705	0
YDR481C	PHO8	TRUE	2966	637	2858	1538	1876	762	2115	1038	2610	902	2502	951	1999	789	1861	1427	1965	431	1992	539	2374	723	2584	919	1987	989	2107	621	2244	481	2262	738	1672	468	2119	899	1508	351	1485	1010
YNL213C	RRG9	TRUE	334	272	323	367	155	170	158	271	272	307	250	296	225	251	156	306	59	93	95	119	82	62	88	93	85	75	67	86	89	50	91	67	610	655	839	831	541	591	607	641
YBR058C	UBP14	TRUE	984	974	1056	1029	500	992	735	1035	875	1025	877	884	839	1132	882	1179	854	907	841	755	1084	747	1379	831	978	1031	1097	1003	1021	594	1071	826	708	814	979	909	684	811	765	876
YHR092C	HXT4	TRUE	776	833	911	967	495	844	570	813	803	942	735	811	531	703	499	712	603	625	648	633	888	563	1009	653	603	634	657	682	762	486	863	645	569	639	778	758	584	703	668	829
YDL199C	NA	TRUE	890	831	941	890	576	847	644	982	704	1121	835	774	558	733	543	765	701	773	751	662	733	539	1047	629	714	690	718	669	671	361	741	593	436	506	571	626	492	471	468	550
YML013C-A	NULL	TRUE	197	0	210	0	95	0	109	0	202	0	137	0	129	0	139	0	55	0	69	0	96	0	102	0	85	0	104	0	83	0	123	0	470	0	547	0	446	0	401	0
YER181C	NA	TRUE	1645	1465	1489	1649	1159	1790	1168	2181	1523	1772	1583	1644	1173	1396	1017	1641	1530	1465	1401	1340	1578	1300	1778	1322	1062	1262	1268	1211	1443	836	1287	1338	1169	1172	1450	1469	1036	1265	1102	1413
YNL228W	NA	TRUE	356	221	350	352	232	317	268	324	328	315	350	301	257	219	261	339	458	302	484	370	526	345	489	330	366	375	446	375	370	203	437	320	915	775	1218	1197	1007	745	990	1231
YMR257C	PET111	TRUE	0	383	0	470	0	298	0	406	0	448	0	371	0	393	0	382	0	101	0	67	0	98	0	100	0	124	0	114	0	67	0	113	0	791	0	908	0	912	0	840
YDR046C	BAP3	TRUE	1443	2	1635	0	969	1	1058	0	1464	1	1592	0	1092	3	993	0	1225	1	1410	0	1379	0	1620	0	1087	1	1272	1	1065	1	1083	2	601	1	743	0	511	0	590	0
YOR253W	NAT5	TRUE	602	0	626	0	429	0	460	0	665	0	629	0	496	0	465	0	465	0	492	0	666	0	716	0	448	0	537	0	466	0	493	0	1114	0	1337	0	1019	0	1041	0
YOR202W	HIS3	TRUE	1777	0	1725	0	1402	0	1324	0	1798	0	1611	0	1461	0	1188	0	1364	0	1392	0	1637	0	1849	0	1397	0	1807	0	1275	0	1463	0	1065	0	1310	0	1121	0	1042	0
YDR521W	NA	TRUE	0	1745	0	2212	0	1831	0	2367	0	2014	0	1974	0	1743	0	2036	0	597	0	554	0	489	0	563	0	605	0	586	0	364	0	637	0	1329	0	1616	0	1299	0	1680
YGR006W	PRP18	TRUE	107	113	98	140	102	219	74	143	123	146	82	145	176	168	112	173	174	221	182	226	148	110	157	133	129	176	125	165	140	116	150	202	326	533	419	637	342	497	344	625
YGR079W	NA	TRUE	2510	1	2414	4	1573	2	1785	0	2377	0	2223	0	1750	0	1538	0	1950	0	1895	0	2520	0	2523	1	1671	0	2228	0	1968	1	1970	1	1706	0	1987	0	1696	0	1575	1
YDL119C	NA	TRUE	672	600	744	664	484	759	487	755	718	714	693	718	479	668	481	696	684	665	765	564	990	587	981	664	813	815	898	832	886	564	929	909	927	839	1165	1071	778	801	809	1001
YKL151C	NA	TRUE	825	831	948	800	548	820	665	810	973	1028	945	958	663	887	736	1001	705	601	686	628	882	486	1032	621	688	733	740	708	677	370	684	529	659	700	819	899	753	663	726	806
YGL198W	YIP4	TRUE	248	0	284	0	234	0	123	0	843	0	491	0	401	0	440	0	416	0	252	0	326	0	134	0	213	0	426	0	549	0	323	0	177	0	261	0	217	0	174	0
YOR170W	NA	TRUE	0	1154	0	1547	0	1301	0	1660	0	1676	0	1487	0	1278	0	1641	0	910	0	964	0	775	0	937	0	1052	0	992	0	660	0	956	0	1076	0	1349	0	1158	0	1467
YKR019C	IRS4	TRUE	378	370	484	446	254	409	335	447	458	530	542	474	284	313	319	325	217	173	223	219	467	277	443	354	281	266	283	232	388	206	458	304	545	536	755	766	547	495	633	651
YKR047W	NA	TRUE	781	947	692	1077	624	1031	599	1161	549	979	567	909	504	843	539	953	580	835	607	742	721	674	839	772	459	678	454	677	621	525	666	820	592	916	775	1096	559	1018	671	1020
YGR279C	SCW4	TRUE	1180	1103	1122	1211	1017	1419	948	1762	1137	1317	1246	1312	916	1190	759	1250	1016	954	1026	863	1054	792	1098	859	898	917	968	953	1076	682	1051	1044	869	918	1095	1227	881	920	847	1058
YBL056W	PTC3	TRUE	1725	1932	1666	2151	1501	2053	1438	2469	1522	2247	1402	2088	1438	2133	1644	2133	1267	1461	1187	1454	2018	1446	2141	1823	1450	1982	1382	1876	1440	1206	1516	1780	1160	1465	1564	1786	1090	1615	1325	1737
YCR022C	NA	TRUE	761	703	843	930	547	783	523	848	653	782	723	692	535	648	463	750	724	765	712	766	920	677	1039	748	566	788	726	671	757	412	609	666	515	536	621	649	563	573	470	671
YLL015W	BPT1	TRUE	1863	1630	1853	1596	1212	1355	1263	1660	1696	1582	1785	1392	1171	1127	1210	1521	1519	1170	1523	1062	1565	985	2061	1044	1416	1431	1681	1090	1207	572	1318	984	1057	789	1258	988	1009	797	1024	1020
YNL195C	NA	TRUE	1696	1581	1865	1827	1153	1577	1241	1755	1335	1420	1433	1337	1010	1340	923	1278	1296	1357	1508	1225	1975	1284	2120	1269	1657	1613	1695	1623	1449	848	1458	1258	1237	1185	1532	1525	1115	1250	1282	1309
YBR208C	DUR1,2	TRUE	1585	1395	1694	1541	1191	1629	1186	1900	1470	1725	1507	1608	1260	1533	1250	1776	1307	1374	1339	1305	1802	1176	2144	1365	1397	1497	1510	1457	1484	822	1491	1343	1091	1062	1325	1264	987	1136	1082	1126
YCL057W	PRD1	TRUE	1046	941	1008	1006	628	960	662	1090	899	1093	885	998	774	1057	661	1021	1052	1095	1108	879	1045	842	1227	772	881	984	923	888	924	680	1005	956	735	809	840	900	774	929	723	882
YBR072W	HSP26	TRUE	1309	1159	1224	1355	794	1106	816	1306	921	1243	984	1062	731	948	828	1337	926	924	1029	1041	1267	962	1520	1041	1004	1065	1081	1007	1025	700	1114	1054	662	810	944	987	678	850	721	899
YBR005W	RCR1	TRUE	1050	0	1019	0	466	0	743	0	1009	0	1025	0	665	0	700	0	786	0	805	0	968	0	1260	0	747	0	769	0	984	0	1019	0	605	0	786	0	561	1	707	0
YDL173W	PAR32	TRUE	634	560	688	670	495	716	580	878	725	775	794	647	553	597	532	853	478	368	445	374	565	352	617	358	570	550	601	463	471	264	573	416	655	546	831	696	603	653	642	703
YJR047C	ANB1	TRUE	0	250	0	1195	0	415	0	430	0	406	0	442	0	388	0	1258	0	212	0	378	0	596	0	1270	0	1045	0	451	0	400	0	479	0	262	0	818	0	208	0	973
YMR006C	PLB2	TRUE	1039	0	956	0	760	0	792	0	1108	0	1098	0	817	0	764	0	853	0	770	0	862	0	1002	0	560	0	720	0	941	0	848	0	851	0	865	0	808	0	738	0
YHR011W	DIA4	TRUE	104	94	106	124	79	72	59	108	87	98	101	82	50	73	41	46	31	42	36	38	30	22	33	19	23	15	28	24	43	16	21	22	184	274	309	301	169	270	260	255
YPL152W	RRD2	TRUE	1338	1436	1471	1535	915	1363	1149	1662	1152	1605	1403	1443	850	1371	1118	1451	873	1040	1078	949	1293	916	1466	1038	912	1289	1151	1109	1058	631	1156	1078	834	925	1035	1050	950	951	864	974
YJL150W	NA	TRUE	1505	1229	1586	1322	878	1216	1062	1268	1546	1454	1481	1343	824	1040	876	1230	1167	1033	1398	1007	1513	942	1591	952	1246	1175	1498	1096	1415	717	1425	1227	1145	1006	1429	1177	1054	1140	1019	1099
YNL077W	APJ1	TRUE	584	653	582	739	522	623	533	953	767	814	826	926	609	761	523	950	501	578	478	545	598	394	571	429	509	564	505	540	471	291	579	452	696	751	916	1029	693	829	636	1011
YBR172C	SMY2	TRUE	80	1147	114	1510	100	1310	53	1445	753	1425	246	1274	239	1117	190	1233	214	1175	113	950	157	923	44	1092	89	1225	249	1059	370	660	145	985	110	963	174	1212	127	1121	114	1117
YDR346C	SVF1	TRUE	8	0	8	0	12	0	7	0	318	0	40	0	53	0	47	0	31	0	13	0	11	0	7	0	8	0	25	0	76	0	23	0	15	0	35	0	34	0	14	0
YAR002C-A	ERP1	TRUE	648	617	788	831	483	557	477	785	659	718	700	584	544	710	475	719	570	525	617	539	607	423	582	446	558	670	672	638	619	306	582	446	594	606	755	713	596	576	558	678
YPL092W	SSU1	TRUE	1644	1471	1710	1743	1045	1649	1164	1922	1476	1769	1496	1665	1224	1556	1210	1654	1244	1290	1329	1357	1648	1114	1801	1265	1479	1510	1476	1530	1404	885	1458	1321	1141	1196	1440	1482	1175	1320	1233	1278
YPL029W	SUV3	TRUE	115	768	84	791	140	596	135	847	194	790	159	706	172	583	116	708	65	227	66	247	65	194	60	173	66	220	52	201	49	153	65	178	186	1169	195	1425	281	1310	262	1399
YHR146W	CRP1	TRUE	1379	1543	1242	1827	875	1454	849	1788	1172	1505	1215	1585	905	1289	741	1358	1130	1187	1206	1341	1410	1007	1380	1272	983	1187	1140	1273	1186	773	1101	1255	1043	1191	1118	1471	1100	1399	976	1391
YDL242W	NA	TRUE	1812	1715	1975	1999	1331	2295	1667	2609	2010	2432	1936	2255	1452	1917	1541	2020	1371	1369	1406	1345	1624	1151	2071	1308	1461	1618	1419	1561	1714	1080	1512	1400	1077	1172	1320	1431	1081	1233	1167	1335
YIL070C	MAM33	TRUE	190	169	212	187	91	138	116	171	200	172	229	187	116	114	134	139	94	86	71	73	92	66	81	56	41	44	51	57	79	22	76	42	88	82	123	125	101	76	116	111
YER085C	NA	TRUE	856	1042	1034	1163	805	1237	700	1389	1047	1590	1067	1287	868	1170	666	1057	861	1144	810	1022	1348	854	1234	798	779	970	840	1010	897	540	948	767	1135	1276	1127	1506	1239	1362	976	1278
YKL039W	PTM1	TRUE	1025	848	1066	1022	692	1055	869	1244	965	1148	1009	942	866	1098	852	1164	908	897	902	904	1102	668	1271	779	1037	1022	1046	977	1161	684	1210	998	877	810	940	915	734	818	800	983
YKL064W	MNR2	TRUE	635	793	741	784	451	844	569	861	810	973	788	839	452	614	557	721	722	779	772	672	899	675	1216	800	639	688	789	721	668	439	787	572	594	754	812	878	610	677	705	751
YLR265C	NEJ1	TRUE	1614	1689	1752	1874	1145	1715	1254	1888	1489	1844	1484	1583	1074	1492	1243	1763	1173	1499	1167	1214	1751	1172	1890	1333	1487	1776	1466	1658	1305	830	1302	1289	1150	1135	1300	1491	1111	1242	1150	1329
YLR287C	NA	TRUE	1191	1279	1168	1218	967	1526	1018	1894	1159	1493	1057	1393	1088	1495	867	1384	916	1142	878	995	1096	805	983	809	879	1141	933	1098	1001	704	1101	1128	869	987	1131	1238	811	981	750	993
YPL174C	NIP100	TRUE	466	486	450	500	269	400	356	554	471	597	511	578	279	449	310	417	160	163	144	119	227	149	253	178	131	200	187	211	145	119	172	165	555	610	753	746	468	627	507	688
YOR070C	GYP1	TRUE	448	872	487	882	479	957	390	1096	728	976	637	901	485	739	464	942	347	394	299	411	350	284	242	401	325	468	407	451	358	253	286	356	756	1177	896	1337	778	1052	720	1167
YDR403W	DIT1	TRUE	1649	1317	1717	1859	1194	1556	1353	1775	1785	1753	1678	1677	1184	1240	1201	1589	1186	1099	1360	957	1561	975	1716	1006	1282	1384	1237	1171	1128	706	1151	942	1350	1267	1726	1640	1426	956	1443	1579
YOL093W	TRM10	TRUE	1668	1783	1703	1882	1168	1760	1025	2034	1214	1523	1148	1478	1212	1479	936	1705	1181	1346	1222	1228	1506	989	1383	1109	1027	1357	1225	1259	1298	793	1224	1182	1390	1693	1761	1910	1354	1547	1293	1754
YOL042W	NGL1	TRUE	0	1214	0	1464	0	1527	0	1712	4	1615	4	1573	0	1459	5	1709	1	1281	2	1039	3	1170	1	1231	0	1086	0	1136	1	817	3	1250	0	895	0	1047	0	1036	0	1029
YBR189W	RPS9B	TRUE	96	0	118	0	86	0	132	0	119	0	123	0	83	0	124	0	190	0	199	0	266	0	358	0	168	0	147	0	226	0	250	0	528	0	727	0	586	0	579	0
YIL025C	NA	TRUE	0	824	0	855	0	935	0	1210	0	1111	0	1006	0	916	0	1016	0	757	0	843	0	430	0	475	0	551	0	583	0	388	0	645	0	826	0	1019	0	955	0	1103
YNR071C	NA	TRUE	1359	85	1395	104	937	103	1238	135	1332	149	1381	152	1129	115	1173	146	1180	59	1071	115	1280	74	1714	81	1084	75	1215	115	1133	102	1086	102	1139	74	1543	91	1251	66	1281	102
YML131W	NA	TRUE	1696	1524	1648	1748	1052	1695	1139	1697	1629	1966	1601	1711	1265	1705	1271	2137	1380	1418	1493	1354	1704	1138	1863	1379	1332	1340	1380	1464	1512	995	1679	1429	1164	1096	1414	1430	1032	1196	1123	1312
YNR024W	MPP6	TRUE	1457	1527	1432	1725	964	1802	1026	1950	1333	1634	1328	1556	1275	1706	1206	2087	1605	1618	1569	1695	1985	1369	2069	1751	1511	1705	1597	1696	1537	1006	1585	1550	1265	1441	1523	1669	1122	1499	1169	1565
YOL108C	INO4	TRUE	18	3	20	18	3	11	6	4	13	12	8	10	14	14	10	7	5	1	4	5	3	2	2	2	1	13	9	1	11	6	3	7	230	160	248	208	151	169	137	211
YMR294W-A	NA	TRUE	1523	221	1486	344	1095	391	1024	485	1564	489	1651	508	1158	394	914	527	1439	197	1373	306	1681	208	1881	319	1232	263	1375	376	1353	316	1322	384	1320	324	1583	305	1233	297	1206	353
YLR001C	NA	TRUE	866	829	1008	972	711	887	654	1098	845	1032	914	952	700	875	614	951	540	512	546	490	614	474	690	547	663	651	667	670	518	285	470	420	802	862	969	1036	785	796	742	986
YKR101W	SIR1	TRUE	1388	0	1272	0	849	0	841	0	1027	0	939	2	864	1	867	1	779	0	713	0	904	0	1059	1	800	3	800	0	803	2	897	1	1366	2	1659	1	1378	1	1385	5
YER115C	SPR6	TRUE	1715	1268	1709	1450	1097	1313	1326	1519	1682	1625	1648	1461	1164	1175	1243	1341	1594	1392	1868	1343	2139	1229	2431	1415	1381	1295	1563	1269	1458	752	1528	1227	1214	1008	1396	1164	1129	1001	1179	1176
YHR124W	NDT80	TRUE	971	875	942	951	757	1163	832	1293	1072	1201	1076	1206	862	1056	729	1046	1075	990	966	899	1214	844	1380	998	940	1059	1022	1014	938	693	958	818	691	766	939	827	747	825	759	908
YCR050C	NA	TRUE	945	46	930	401	588	95	731	115	906	121	940	107	766	120	754	442	976	75	1057	119	1252	206	1264	333	919	257	1012	126	873	88	1073	125	719	68	834	294	734	94	790	322
YOR303W	CPA1	TRUE	79	91	109	149	105	417	107	152	87	120	99	128	100	112	98	108	892	1107	965	982	1199	934	1192	1102	1045	1308	1113	1189	946	744	1129	1121	810	1062	1116	1256	720	1031	825	1151
YIL087C	AIM19	TRUE	1300	1436	1441	1520	770	1440	1005	1562	1125	1424	1146	1247	897	1194	875	1331	969	1130	1223	1115	1590	1115	1862	1327	1116	1220	1171	1186	1480	957	1632	1387	699	734	895	847	689	893	786	908
YMR192W	GYL1	TRUE	1059	948	1032	1152	631	1003	633	1312	791	1096	767	894	608	913	508	945	738	879	801	849	749	590	861	620	533	783	629	703	677	418	623	690	713	706	822	1031	657	675	590	772
YCL074W	NA	TRUE	881	2	1007	2	753	1	686	4	860	1	901	1	646	1	560	0	882	0	971	2	1108	1	1096	2	748	1	974	2	968	0	1009	3	781	0	984	1	786	2	808	2
YLL038C	ENT4	TRUE	11	3363	4	3654	8	3481	23	4015	28	3337	15	3058	22	3191	13	3626	15	2627	10	2290	7	2145	20	2603	12	2812	13	2933	9	1710	22	2586	4	2568	7	3000	6	2375	10	2693
YFL013W-A	NA	TRUE	553	719	605	766	476	863	456	937	633	779	653	846	469	652	431	811	857	890	811	926	815	652	839	821	703	789	699	810	689	550	727	735	880	1120	1018	1378	1019	1181	870	1289
YOR270C	VPH1	TRUE	396	187	323	217	324	221	278	238	369	239	351	157	246	196	234	181	194	109	178	69	328	98	298	123	177	106	151	101	174	72	166	74	419	226	349	194	347	177	350	210
YOL068C	HST1	TRUE	1061	11	1114	69	776	18	836	20	965	28	994	18	875	16	874	108	999	14	971	13	1050	33	1151	63	818	32	916	20	930	15	806	17	801	15	916	56	747	13	815	55
YMR182C	RGM1	TRUE	1170	491	1174	656	856	543	767	714	1061	703	1079	588	811	572	823	736	910	522	908	384	1163	416	1146	393	788	341	789	478	770	311	691	436	726	339	903	483	734	456	677	338
YLL043W	FPS1	TRUE	424	498	404	556	345	689	270	511	391	491	305	402	274	428	252	450	925	999	758	1073	1536	1133	1479	1316	908	1356	1011	1269	971	754	1085	1190	593	738	717	845	512	692	588	707
YDR415C	NA	TRUE	1493	1268	1484	1248	761	882	843	1212	1203	1148	1206	1079	1071	946	1015	1135	944	845	1044	747	1225	716	1369	880	1021	982	1214	1014	1083	473	1203	812	823	706	1105	859	850	667	893	839
YGL161C	YIP5	TRUE	1064	0	1215	0	759	0	921	0	1289	0	1136	0	820	0	835	0	992	0	994	0	1125	0	1144	0	1008	0	1135	0	1052	0	1142	0	658	0	861	0	587	0	648	0
YDR128W	MTC5	TRUE	1434	719	1344	929	987	716	1017	1053	1539	1028	1469	967	1177	983	1080	1194	925	563	914	445	1110	457	1248	560	983	634	1032	612	1102	455	1016	665	1058	357	1198	754	1022	380	961	617
YOR193W	PEX27	TRUE	823	906	834	896	634	947	777	1096	963	1139	969	1105	658	743	583	858	549	705	573	596	927	692	1114	819	787	777	758	857	739	500	844	817	766	785	1024	990	739	811	791	951
YER028C	MIG3	TRUE	1666	877	1670	1189	1130	1121	1245	1166	1719	1383	1847	1100	1324	1059	1228	1278	1569	949	1697	922	2120	922	2234	1084	1374	997	1611	1040	1747	795	1860	1072	1211	716	1586	807	1280	949	1235	876
YMR052W	FAR3	TRUE	623	747	683	789	531	895	582	886	663	816	759	750	615	924	645	1050	443	524	496	485	619	516	809	607	569	603	549	718	524	304	595	610	614	681	745	843	571	689	634	666
YKR076W	ECM4	TRUE	723	1001	952	1190	690	1058	547	1550	1122	1232	913	1078	739	978	596	964	977	891	792	734	790	543	616	703	500	707	760	703	931	558	742	686	720	607	880	818	711	782	655	789
YEL064C	AVT2	TRUE	188	1206	260	1394	266	1346	141	1576	977	1626	484	1631	466	1314	422	1457	510	1396	292	1317	409	1008	223	1276	284	1224	514	1229	544	683	371	1009	289	1072	374	1474	392	1104	296	1214
YDR270W	CCC2	TRUE	2	748	2	855	1	663	2	678	93	816	6	858	7	686	6	765	2	310	0	274	2	231	1	305	2	292	3	254	6	180	1	228	6	796	10	1080	6	874	2	826
YGR230W	BNS1	TRUE	3029	0	3123	0	2010	0	1901	0	2834	0	2958	0	2273	0	1987	0	2384	0	2280	0	2807	0	3178	0	2365	0	2741	0	2585	0	2415	0	2212	0	2668	0	2075	0	2119	0
YPR062W	FCY1	TRUE	2981	2547	2952	2691	1965	2392	2143	3004	2425	2774	2411	2340	2068	2451	1949	2868	1971	2044	1972	1917	3053	1929	3517	2082	2276	2229	2463	1914	2189	1322	2549	2098	1991	1886	2427	2299	1961	1942	1995	2309
YDR528W	HLR1	TRUE	2040	1956	2114	2036	1075	1799	1402	2111	1857	2137	1779	1821	1230	1444	1051	1737	1278	1345	1418	1162	1546	1119	1738	1166	1304	1317	1372	1290	1095	593	1147	1025	1430	1440	1749	1636	1347	1361	1171	1526
YER173W	RAD24	TRUE	688	677	774	837	571	818	631	993	705	746	747	707	492	567	537	750	649	593	600	602	610	432	732	511	647	675	625	667	593	388	727	556	1280	1484	1711	1793	1306	1502	1462	1490
YBR026C	ETR1	TRUE	0	113	0	60	0	47	0	54	0	74	0	109	0	83	0	97	0	88	0	117	0	55	0	66	0	86	0	75	0	26	0	67	0	147	0	154	0	157	0	179
YDL185W	VMA1	TRUE	1702	1501	1708	1676	1154	1478	1206	1701	1396	1573	1508	1456	1291	1508	1155	1603	1443	1443	1405	1271	1877	1212	2063	1469	1575	1410	1622	1553	1636	855	1926	1532	732	717	938	875	709	773	708	821
YNL094W	APP1	TRUE	946	0	946	0	722	0	854	0	924	0	913	0	732	0	788	0	670	0	597	0	1114	0	1148	0	681	0	658	0	768	0	716	0	858	0	1203	0	863	0	947	0
YPL227C	ALG5	TRUE	1370	1258	1367	1379	889	1290	864	1517	1234	1400	1141	1267	835	1177	890	1416	879	927	868	864	1208	807	1298	972	740	795	816	846	833	571	890	808	1125	1177	1362	1377	952	1267	977	1280
YDL010W	GRX6	TRUE	1203	536	1103	1005	937	654	911	884	1100	664	1043	807	801	513	716	848	947	488	794	540	1077	580	1071	653	680	575	693	449	743	347	849	499	565	272	704	479	585	288	519	577
YML019W	OST6	TRUE	2121	0	2139	0	1416	0	1791	0	2285	0	2203	0	1632	0	1582	0	1501	0	1724	0	2018	0	2398	0	1664	0	1799	0	1579	0	1723	0	1795	0	2327	0	1719	0	1909	0
YLR178C	TFS1	TRUE	1456	0	1394	0	1048	0	984	0	1261	0	1248	0	916	0	777	0	877	0	847	0	1345	0	1427	0	899	0	1022	0	1005	0	871	0	1000	0	1125	0	850	0	818	0
YJL175W	NA	TRUE	269	163	302	243	166	268	189	273	292	252	307	316	216	227	186	311	62	50	50	51	78	52	49	74	57	50	87	57	90	23	95	68	1025	864	1115	920	995	984	852	1003
YBL079W	NUP170	TRUE	42	40	54	56	28	35	34	36	44	48	36	46	27	43	33	41	45	29	33	32	54	18	32	33	13	28	34	30	25	4	32	23	513	364	538	428	444	408	405	414
YNL056W	OCA2	TRUE	434	686	380	712	345	654	406	732	617	815	456	720	306	492	292	617	215	250	214	241	224	182	196	260	195	324	235	358	186	211	197	285	567	878	626	967	505	922	512	816
YFL001W	DEG1	TRUE	83	0	72	0	78	0	63	0	124	1	86	0	96	0	70	0	82	0	65	0	94	0	74	0	78	1	62	0	84	0	87	0	203	0	249	0	227	0	194	0
YDR150W	NUM1	TRUE	470	355	443	399	307	447	331	490	269	285	305	279	377	332	285	529	220	189	222	181	358	235	371	237	219	202	194	193	194	114	224	203	461	543	696	651	519	531	490	523
YKL170W	MRPL38	TRUE	388	425	437	516	255	344	254	482	333	419	364	388	274	366	222	467	185	162	143	159	191	134	225	122	140	161	147	135	155	80	148	139	828	904	1109	1123	844	955	759	850
YPR157W	TDA6	TRUE	4113	0	4472	0	2886	0	3420	0	3965	0	3845	0	2903	0	2764	0	3435	0	3277	0	4088	0	4762	0	3793	0	3961	0	3449	0	4001	0	3380	0	4393	0	3072	0	3336	0
YLR384C	IKI3	TRUE	0	139	0	156	0	104	0	177	0	130	0	166	0	94	0	131	0	42	0	58	0	56	0	69	0	64	0	28	0	45	0	63	0	527	0	727	0	551	0	624
YPL060W	MFM1	TRUE	626	6	640	7	435	1	409	3	615	5	547	7	506	4	392	4	357	2	341	2	389	1	359	1	269	1	327	1	218	2	218	5	830	6	1023	6	804	6	713	6
YML099C	ARG81	TRUE	89	3	119	2	140	8	70	4	1378	6	222	3	300	5	333	7	232	3	117	2	185	1	69	6	120	0	191	1	482	6	169	2	126	1	202	0	167	2	132	2
YLR421C	RPN13	TRUE	1624	1523	1721	1644	1087	1569	1163	1657	1681	2044	1665	1661	1174	1363	1154	1279	1126	1153	1026	1138	1361	869	1424	895	1105	1194	1011	1170	1271	742	1424	996	952	1212	1555	1453	1150	1250	1281	1181
YLR090W	XDJ1	TRUE	378	2036	498	2149	548	2126	231	2364	1589	2293	936	2044	729	1858	763	2048	877	1768	645	1767	879	1696	400	1735	576	1968	946	1761	1249	1214	760	1873	489	1459	650	1817	580	1482	478	1572
YML022W	APT1	TRUE	1587	6	1597	7	1003	12	1266	12	1455	15	1341	4	1197	13	1140	15	977	6	1011	7	1351	1	1450	3	929	4	1053	12	1026	6	1130	9	1108	1	1498	5	1084	3	1093	6
YER046W	SPO73	TRUE	498	508	523	563	400	535	390	582	524	687	518	600	278	408	326	552	408	489	332	409	541	417	614	497	423	500	460	516	397	319	431	472	268	343	340	378	313	309	356	441
YMR029C	FAR8	TRUE	1278	0	1190	0	952	0	1046	0	1268	0	1302	0	950	0	772	0	989	0	949	0	1077	0	1271	0	1037	0	1116	0	929	0	1085	0	1062	0	1199	0	1002	0	872	0
YIR030C	DCG1	TRUE	1024	817	963	887	656	846	658	1196	1011	913	1017	909	770	949	642	1098	1006	877	948	734	1043	662	1080	679	844	922	987	762	991	560	917	865	767	560	883	882	836	589	664	812
YKR050W	TRK2	TRUE	1448	1	1368	2	868	2	934	0	1349	3	1408	0	916	0	869	0	1275	0	1192	1	1374	2	1585	2	1105	1	1191	0	1201	0	1309	1	927	0	1237	3	912	1	915	1
YMR121C	RPL15B	TRUE	1028	1285	1116	1492	746	1140	767	1305	1161	1343	1068	1306	1004	1217	1037	1415	1052	1130	892	1095	1083	909	1270	883	759	1032	912	973	853	501	931	789	768	814	1047	1048	756	938	834	947
YGL017W	ATE1	TRUE	887	903	861	1077	609	1047	600	1142	813	990	819	900	660	874	593	937	781	804	802	785	956	788	900	749	801	1043	893	927	920	491	1034	857	709	876	878	943	638	735	643	844
YHR001W-A	QCR10	TRUE	487	545	487	596	346	482	303	595	548	626	483	605	429	577	385	763	376	381	357	377	428	326	450	338	315	378	389	392	271	180	283	270	483	448	516	516	456	526	429	543
YIL139C	REV7	TRUE	6	0	1	0	7	0	11	0	13	0	11	0	10	0	11	0	12	0	10	0	15	0	8	0	7	0	4	0	13	0	14	0	2	0	7	0	13	0	9	0
YLR246W	ERF2	TRUE	3353	3446	3378	3592	2574	3314	2565	4253	3291	3874	3135	3619	2478	2991	2214	3464	2092	2279	2242	2180	2656	1862	2883	1962	1965	2366	2403	2388	2257	1319	2335	1979	2167	2179	2677	2659	2019	2086	2076	2344
YJR119C	JHD2	TRUE	1334	1268	1212	1395	1008	1376	1133	1721	1196	1346	917	1219	965	1056	1007	1365	1023	910	813	939	1304	877	1701	1039	1212	1268	1072	1116	999	639	1113	937	906	849	1029	1085	868	806	971	907
YLR199C	PBA1	TRUE	1219	850	1313	1445	868	870	894	1041	1225	1022	1150	1058	1065	965	989	1282	851	601	877	590	1148	655	1345	878	898	805	977	711	862	465	950	636	1002	610	1104	1045	926	536	995	1050
YJL206C	NA	TRUE	778	1636	895	1596	709	1505	551	1883	1242	1748	1205	1539	887	1389	871	1661	976	1349	1065	1319	1143	1050	726	1133	1026	1522	1342	1540	1065	764	1097	1236	906	1249	1108	1676	985	1400	818	1596
YGL082W	NA	TRUE	1	2017	1	2075	1	2480	1	2792	0	2130	0	1986	0	1938	0	2204	0	1797	0	1534	0	1313	0	1481	0	1856	0	1794	0	1130	0	1635	0	1562	1	1650	0	1470	0	1606
YDL236W	PHO13	TRUE	1413	1304	1415	1325	932	1465	967	1645	1239	1514	1353	1300	1054	1227	942	1556	1056	980	1024	981	1274	844	1410	898	1011	1021	1098	962	1155	621	1165	1014	1104	1000	1325	1309	1056	996	978	1145
YBR139W	NA	TRUE	0	1096	0	1064	0	1424	0	1622	0	1291	0	1221	0	860	0	1094	0	1061	0	1039	0	840	0	816	0	954	0	915	0	613	0	990	0	1542	0	1580	0	1458	0	1597
YNL116W	DMA2	TRUE	1389	1181	1410	1494	1033	1287	896	1596	1189	1215	1259	1291	1058	1261	966	1540	1431	1298	1449	1294	1581	1001	1436	1164	1246	1352	1327	1310	1122	622	1159	952	917	949	1130	1149	850	944	790	1044
YJR087W	NA	TRUE	793	817	782	787	609	845	741	1196	860	964	874	881	612	691	673	965	702	641	706	573	892	618	982	657	617	714	682	656	691	468	758	577	592	565	747	721	627	614	557	710
YJR080C	AIM24	TRUE	1452	414	1362	586	1008	521	929	660	1679	749	1514	606	1125	712	1064	803	1102	450	1117	366	1173	293	1228	329	845	358	1040	420	1249	390	1209	453	1318	358	1439	482	1299	590	1137	420
YGL255W	ZRT1	TRUE	45	1429	63	1551	98	1413	55	1624	159	1504	194	1434	167	1315	234	1424	215	1266	105	1164	142	891	75	1123	125	1104	165	1065	182	728	180	1071	85	983	120	1158	106	975	111	978
YFR007W	YFH7	TRUE	1814	1669	2046	1875	1270	1637	1238	1984	1864	1951	1655	1777	1162	1528	1233	1710	1282	1288	1363	1159	1653	942	1831	1157	1209	1195	1343	1131	1566	910	1652	1175	1218	1172	1558	1389	1359	1258	1272	1433
YHR103W	SBE22	TRUE	1106	1017	1116	1112	779	1167	939	1403	1193	1471	1140	1215	896	1100	859	1273	833	812	912	903	1004	647	1216	747	980	951	1058	1007	911	588	1020	837	1027	1000	1161	1338	920	1038	958	1132
YHL030W	ECM29	TRUE	713	33	684	222	511	76	512	59	644	59	594	73	690	93	522	359	606	39	607	42	599	103	596	171	522	136	562	56	509	60	606	60	556	27	531	186	448	31	381	204
YGL077C	HNM1	TRUE	1379	1432	1401	1628	957	1563	997	1730	1378	1736	1509	1493	1104	1377	954	1754	1204	1374	1240	1223	1519	1040	1530	1231	1216	1547	1476	1456	1346	780	1366	1255	1207	1260	1363	1481	1111	1246	1017	1359
YIL009C-A	EST3	TRUE	574	464	609	653	372	639	442	700	638	630	602	619	473	565	466	682	488	490	508	504	783	467	783	536	559	579	674	585	513	304	488	505	910	924	1160	1306	933	1085	882	1239
YOR091W	TMA46	TRUE	1646	90	1484	54	1068	178	997	41	1560	74	1260	69	1169	45	972	73	1224	24	1130	160	1569	26	1589	18	1115	64	1139	78	1059	38	1177	67	1576	116	1726	35	1360	236	1419	44
YGR026W	NA	TRUE	1505	1320	1575	1345	1068	1299	1228	1697	1577	1497	1835	1340	1042	1131	1052	1355	1111	959	1252	921	1345	706	1686	842	1163	1116	1360	964	1215	603	1334	1012	1172	928	1400	1149	1067	969	1132	1084
YAL040C	CLN3	TRUE	595	0	618	0	442	0	488	0	606	0	522	0	513	0	432	0	376	0	405	0	492	0	538	0	367	0	469	0	355	0	319	0	478	0	585	0	490	0	565	0
YGL208W	SIP2	TRUE	1410	121	1434	167	765	147	1101	145	1336	151	1500	111	996	130	945	127	968	62	1052	84	1121	45	1303	79	1078	80	1167	100	1123	82	1362	93	974	85	1418	134	1004	124	1080	77
YNL284C	MRPL10	TRUE	39	205	37	204	25	149	30	160	78	216	58	212	29	137	24	174	23	67	21	67	30	64	32	85	36	110	36	115	25	23	18	88	75	375	93	398	100	411	86	420
YIL164C	NIT1	TRUE	904	1052	903	1165	780	1105	757	1546	1130	1385	993	1290	783	998	644	1106	927	1047	950	990	1207	916	1134	901	824	1042	816	955	889	591	1031	918	871	1049	1009	1165	836	1073	833	1101
YBR197C	NA	TRUE	1331	0	1243	0	1065	0	1143	0	1448	1	1473	1	1233	0	1158	3	1413	0	1439	0	1402	0	1711	3	1412	1	1462	0	1471	0	1577	0	1067	0	1148	1	923	0	988	1
YJL093C	TOK1	TRUE	1088	1156	1263	1246	557	1046	797	1178	978	1310	1027	1149	852	1051	830	1247	886	1096	1036	956	1163	760	1339	866	1054	1094	1122	1210	1069	672	1173	994	876	931	1055	1123	896	1064	1014	1171
YDR003W	RCR2	TRUE	150	2	129	0	121	3	109	1	211	6	201	0	151	6	110	5	165	2	142	2	183	1	218	3	148	2	189	2	143	2	129	0	137	2	142	1	136	0	101	0
YMR317W	NA	TRUE	1684	1573	1736	1778	1008	1589	1199	1660	1630	2040	1688	1803	1150	1454	1160	1753	1316	1310	1286	1351	1602	1065	1825	1239	1275	1393	1350	1378	1529	873	1588	1415	1016	1154	1326	1240	972	1114	1088	1210
YOR251C	TUM1	TRUE	186	126	184	195	112	143	108	144	148	142	180	161	146	152	92	164	111	98	101	80	109	81	150	74	70	65	108	78	112	42	108	122	360	301	482	379	430	251	316	455
YCL008C	STP22	TRUE	799	761	858	882	491	620	442	805	707	782	694	683	649	768	487	874	375	321	344	325	443	308	467	428	415	452	422	354	362	186	351	274	655	712	785	877	600	685	563	753
YOR107W	RGS2	TRUE	1163	0	1152	0	763	0	768	0	972	0	1020	0	747	0	601	0	1133	0	1000	0	1358	0	1455	0	801	0	961	0	1015	0	961	0	771	0	820	0	671	0	664	0
YML005W	TRM12	TRUE	1099	0	1169	0	650	0	774	0	1160	0	1020	0	767	0	841	0	844	0	779	0	936	0	907	0	718	0	713	0	710	0	836	0	848	0	1041	0	714	0	855	0
YNL215W	IES2	TRUE	143	0	172	0	63	0	103	0	137	0	129	0	116	0	111	0	115	0	91	0	104	0	117	0	105	0	126	0	144	0	131	0	342	0	473	0	374	0	409	0
YDL059C	RAD59	TRUE	1042	914	1072	1245	699	925	805	1216	1158	1190	1079	1089	812	1003	837	1127	803	712	784	712	926	560	1048	571	843	947	822	869	779	408	800	708	652	645	887	937	595	674	693	814
YEL012W	UBC8	TRUE	569	21	406	290	369	56	340	45	556	66	484	56	424	58	325	400	640	34	553	52	700	207	749	392	485	226	534	60	485	53	569	60	392	17	539	275	387	26	340	293
YPR043W	RPL43A	TRUE	75	0	118	0	109	0	120	0	139	0	100	0	86	0	94	0	52	0	65	0	80	0	113	0	99	0	85	0	83	0	78	0	548	0	745	0	625	0	509	0
YDR382W	RPP2B	TRUE	1	65	0	69	0	70	0	78	2	63	1	77	1	86	2	41	1	75	2	48	1	57	0	58	0	64	3	60	0	31	1	61	5	459	5	562	7	460	6	504
YDR483W	KRE2	TRUE	1886	1047	2062	1289	1039	1104	1427	1247	1594	1115	1590	887	1182	926	1195	1110	1171	716	1083	679	1599	576	1814	701	1280	728	1219	825	1455	667	1725	836	1295	797	1550	869	1279	864	1448	806
YER061C	CEM1	TRUE	160	123	148	157	70	106	91	121	131	158	134	123	80	78	83	129	94	100	143	105	77	44	93	70	114	107	123	99	102	70	102	83	223	222	292	302	263	250	256	286
YLR402W	NA	TRUE	606	0	572	1	368	2	336	1	586	0	511	1	430	1	463	0	358	1	349	0	318	1	415	1	337	0	255	0	298	0	401	1	842	0	936	1	736	1	807	1
YLR073C	RFU1	TRUE	17	0	14	0	53	0	42	0	99	0	78	0	89	0	85	0	66	0	53	0	41	0	44	0	38	0	36	0	42	0	79	0	21	0	13	0	28	0	40	0
YER183C	FAU1	TRUE	1551	1430	1402	1545	1284	1638	1348	1843	1455	1594	1227	1503	1014	1194	1076	1425	1021	1072	832	998	1489	1125	2067	1354	1205	1321	1167	1256	1172	750	1281	1341	1016	958	1172	1143	960	1061	1061	1093
YDL066W	IDP1	TRUE	688	495	744	499	575	539	443	562	1588	513	952	447	895	524	748	559	557	206	508	240	706	292	663	365	529	263	711	301	1157	317	928	397	417	234	605	343	457	247	408	264
YHR030C	SLT2	TRUE	0	19	0	41	0	33	0	34	0	15	0	24	0	15	0	24	0	29	0	15	0	12	0	10	0	5	0	12	0	11	0	3	0	452	0	726	0	436	0	425
YBR295W	PCA1	TRUE	1970	0	1766	0	1518	0	1404	0	1865	0	1841	0	1403	0	1250	0	1558	0	1622	0	1849	0	2058	0	1352	0	1657	0	1766	0	2023	0	1255	0	1433	0	1146	0	1108	0
YDR143C	SAN1	TRUE	913	0	790	0	703	0	631	0	865	0	860	0	717	0	642	0	764	0	734	1	825	0	960	1	673	0	774	0	819	0	819	0	656	0	902	0	615	1	634	1
YIL011W	TIR3	TRUE	1253	948	1253	1181	1061	1081	977	1347	1182	1228	1175	993	1081	1068	1031	1353	1207	1128	1256	1065	1389	949	1495	976	1092	983	1192	985	1087	613	1088	882	1002	787	1315	1104	1094	823	997	1182
YDR134C	NA	TRUE	1769	1745	1878	1830	1102	1741	1324	1877	2007	2031	1895	1721	1698	1640	1556	2084	1472	1420	1501	1323	1478	1154	1810	1209	1390	1517	1538	1363	1524	853	1761	1453	1021	1011	1328	1232	1093	996	1124	1109
YKL208W	CBT1	TRUE	0	343	0	381	0	413	0	509	0	576	0	564	0	369	0	313	0	143	0	98	0	69	0	109	0	85	0	97	0	68	0	107	0	850	0	1145	0	905	0	996
YGR004W	PEX31	TRUE	1309	546	1202	812	961	688	939	834	1205	842	1170	772	746	552	736	694	886	561	895	475	1072	408	1160	507	797	408	850	536	873	354	893	482	740	354	1012	481	703	443	779	379
YML110C	COQ5	TRUE	329	300	320	311	242	300	268	465	425	454	365	426	237	294	302	294	112	102	120	84	161	73	149	113	95	125	160	92	121	68	101	110	543	587	820	756	627	586	603	694
YGL243W	TAD1	TRUE	1168	1322	1321	1508	911	1313	1118	1708	1156	1365	1174	1106	819	1046	799	1158	862	840	938	855	1030	718	1224	896	751	884	914	851	917	634	990	889	719	894	1009	1156	664	916	778	953
YKL106W	AAT1	TRUE	933	712	969	789	615	470	520	810	912	848	909	852	732	679	566	902	380	272	417	288	543	314	600	401	351	356	420	301	373	167	294	281	713	349	892	673	643	315	599	688
YPR029C	APL4	TRUE	1690	0	1795	4	1323	5	1554	1	1969	8	1980	4	1753	7	1789	14	1689	1	1813	9	2132	2	2445	3	1915	3	1992	5	1932	4	2130	2	1249	1	1581	7	1280	3	1293	2
YFL048C	EMP47	TRUE	1974	1664	2003	1841	1338	1881	1451	1982	1782	1850	1790	1730	1281	1407	1343	1598	1746	1759	1994	1443	2173	1327	2477	1410	1639	1582	1851	1590	1712	1115	1953	1614	1296	1273	1559	1485	1269	1312	1288	1403
YOR109W	INP53	TRUE	0	969	0	1073	0	1045	0	1061	0	1226	0	1080	0	949	0	1053	0	562	0	550	0	665	0	796	0	768	0	665	0	523	0	795	0	734	0	809	0	701	0	677
YBL089W	AVT5	TRUE	532	112	519	175	248	99	232	156	354	172	349	181	241	110	239	168	174	33	164	67	239	37	189	60	147	52	191	81	231	53	203	80	326	152	395	117	333	122	380	123
YCL055W	KAR4	TRUE	844	1019	869	1063	581	1033	647	994	996	1071	1029	1071	687	985	645	1162	981	1079	1033	1060	1257	823	1340	1004	967	1158	1047	1095	1094	740	1182	898	597	831	716	913	692	784	760	952
YBL054W	TOD6	TRUE	986	0	938	0	508	0	507	0	858	0	852	0	690	0	577	0	935	0	800	0	957	0	972	0	715	0	1003	0	899	0	904	0	597	0	679	0	602	0	577	0
YMR102C	NA	TRUE	1218	1055	1183	1258	694	1315	1018	1284	1353	1472	1326	1414	905	1122	963	1229	847	968	974	945	1261	744	1485	879	1241	1257	1250	1162	1118	587	1286	1156	914	938	1471	1240	908	1012	991	1148
YCR071C	IMG2	TRUE	152	120	176	158	137	172	125	230	123	177	137	94	57	104	72	110	75	92	63	58	83	61	130	82	46	44	40	45	51	35	57	59	286	299	296	454	310	339	294	358
YOR189W	IES4	TRUE	1641	253	1652	1237	1196	545	1476	565	1364	379	1278	507	1263	456	1137	1184	1138	221	1083	318	1129	593	1370	719	1109	622	1212	395	1211	338	1291	402	1168	352	1382	936	1123	278	1276	975
YOR154W	SLP1	TRUE	1725	2	1592	2	1163	0	1042	0	1525	2	1390	0	1124	0	913	2	1230	1	1190	2	1435	0	1669	0	957	1	1139	0	1266	0	1238	0	1136	0	1224	0	1097	0	994	0
YPR121W	THI22	TRUE	1802	0	1901	0	1325	0	1592	0	1977	0	2145	0	1547	0	1898	0	1515	0	1798	0	1925	0	2352	0	1651	0	1567	0	1471	0	1901	0	1427	0	1910	0	1343	0	1431	0
YLL017W	NA	TRUE	931	969	870	976	827	998	835	1318	1097	1238	1018	1127	606	801	653	1008	518	509	642	531	575	395	589	476	472	523	565	471	548	314	569	566	817	894	1063	1171	766	869	824	960
YDR351W	SBE2	TRUE	2030	2017	1845	2326	1325	2193	1315	2799	1981	2650	1923	2313	1459	2027	1300	2325	1841	1714	1608	1613	1867	1482	1961	1828	1604	2248	1997	2244	1742	1181	1725	1915	1271	1392	1410	1740	1081	1385	981	1509
YNL315C	ATP11	TRUE	56	49	71	65	52	76	76	94	80	130	92	119	76	61	44	56	59	25	40	17	47	22	51	32	15	24	35	30	33	22	45	32	202	212	285	285	214	258	247	237
YPR174C	NA	TRUE	1859	2734	1669	3056	1208	3055	1865	3503	2383	3260	2300	2883	1907	2894	1213	3268	1939	2484	1947	2312	2469	2160	3008	2549	1846	2263	1866	2379	2055	1695	2364	2667	1281	2035	1539	2664	1452	2161	1598	2349
YMR008C	PLB1	TRUE	333	0	311	0	313	0	309	0	270	0	299	0	309	0	261	0	205	0	205	0	240	0	257	0	305	0	327	0	260	0	294	0	544	0	583	0	500	0	568	0
YPL026C	SKS1	TRUE	337	3154	404	3645	624	3306	331	3955	2529	3847	766	3495	930	3109	880	3597	818	2264	401	2429	447	1689	293	2077	391	2371	665	2196	959	1411	576	2155	759	3610	948	4351	895	3546	687	3839
YDL171C	GLT1	TRUE	1214	1070	1253	1112	734	1023	832	1145	1187	1147	1289	1001	734	933	739	1054	817	727	771	621	1333	705	1548	813	1003	915	911	838	1004	515	1120	841	682	624	879	687	646	593	696	690
YKL062W	MSN4	TRUE	1206	1048	1245	1122	847	1086	863	1294	1080	1145	1102	1020	846	1059	747	1071	1194	1076	1235	940	1566	899	1673	1110	1023	865	1113	977	1234	813	1318	1023	916	768	1084	958	875	845	902	857
YJL218W	NA	TRUE	1068	1462	974	1552	759	1372	663	1590	1040	1688	1025	1528	818	1235	702	1331	892	1207	855	1082	1099	926	1114	1155	891	1268	1005	1398	828	663	794	967	856	1063	945	1308	806	1169	748	1214
YDR093W	DNF2	TRUE	169	606	224	702	279	731	124	970	826	876	491	777	434	658	391	796	419	566	256	526	346	521	200	575	309	765	542	711	633	370	391	619	286	586	359	709	358	641	283	719
YPL109C	NA	TRUE	983	1412	922	1727	669	1311	580	1314	1162	1604	711	1353	800	1314	666	1493	785	1043	523	1015	971	919	857	1033	545	971	592	1066	643	602	693	1013	586	980	884	1207	587	970	659	1085
YNL071W	LAT1	TRUE	0	52	0	80	0	117	0	115	0	110	0	115	0	133	0	120	0	176	0	94	0	102	0	88	0	123	0	138	0	96	0	153	0	124	0	180	0	123	0	127
YMR088C	VBA1	TRUE	1585	1395	1606	1587	908	1336	943	1470	1448	1541	1373	1423	909	1188	991	1396	1222	1144	1167	1194	1496	924	1556	1084	1057	1189	1160	1117	1338	768	1396	1235	1029	1066	1187	1329	924	1089	952	1167
YDR344C	NA	TRUE	1855	0	1723	0	1003	0	1168	0	1356	0	1467	0	1179	0	1274	0	1101	0	1145	0	1517	0	1741	0	1177	0	1323	0	1223	0	1213	0	931	0	1161	0	839	0	836	0
YJL016W	NA	TRUE	1617	2	1639	2	1152	2	1141	1	1494	0	1582	0	1285	1	1164	2	1691	1	1487	0	1718	2	1834	1	1170	0	1572	0	1543	1	1672	0	1146	0	1424	0	1106	1	1077	3
YDR444W	NA	TRUE	3618	3518	3635	4002	2606	3922	2873	4434	3313	3800	3109	3660	2700	3324	2738	4061	2667	2867	2646	2822	3356	2655	3640	2869	2827	3125	2963	3107	2725	1863	3009	2840	2229	2504	2843	3102	2140	2283	2174	2670
YER087W	AIM10	TRUE	40	32	43	59	19	32	27	64	77	51	24	46	35	25	40	46	9	16	17	18	14	9	21	15	10	9	10	13	15	15	18	15	81	99	80	129	75	98	83	85
YLR285W	NNT1	TRUE	587	624	639	637	472	618	467	743	537	745	610	666	469	556	405	601	452	435	381	393	345	273	355	335	379	436	411	381	361	273	396	342	970	1090	1253	1356	943	1088	923	1130
YLR267W	BOP2	TRUE	1224	0	1193	0	713	0	752	0	1157	0	1216	0	884	0	672	0	642	0	663	0	771	0	873	0	680	0	721	0	741	0	851	0	727	0	1003	0	851	0	845	0
YDL219W	DTD1	TRUE	68	1654	83	1721	111	1718	47	2110	954	1875	178	1806	156	1453	128	1793	150	1276	111	1255	133	1142	49	1230	103	1469	176	1404	275	685	91	1092	91	1213	144	1401	135	1200	70	1278
YCR086W	CSM1	TRUE	1228	261	1195	151	890	759	1043	209	929	195	926	201	752	177	905	208	1168	140	1074	453	1618	95	1646	136	1274	131	1306	302	1098	223	1213	262	1038	318	1295	103	1019	467	1097	132
YDR206W	EBS1	TRUE	3	1588	1	1803	8	1853	0	2260	18	1582	12	1539	6	1387	13	1482	18	1201	6	1332	6	1230	1	1227	14	1325	5	1316	12	736	7	1132	4	1182	4	1567	7	1199	9	1369
YKR024C	DBP7	TRUE	266	13	246	115	182	23	226	24	287	30	267	36	172	21	216	143	221	4	213	29	346	88	424	137	266	82	246	9	275	35	273	13	524	39	600	290	468	29	514	221
YBR156C	SLI15	TRUE	0	1214	0	1390	0	1391	0	1762	0	1265	0	1202	0	1322	0	1317	0	1127	0	1181	0	857	1	967	0	962	0	1237	0	716	0	1126	0	1296	0	1727	0	1403	0	1649
YOL013W-A	NA	TRUE	915	291	806	335	635	315	905	359	1234	371	1220	300	860	342	853	431	1070	278	991	277	1213	193	1435	264	844	180	914	200	1051	226	1057	268	754	180	828	237	654	221	743	158
YOR076C	SKI7	TRUE	127	1237	216	1367	220	1429	119	1640	888	1249	354	1151	325	1092	344	1242	362	1017	213	1037	258	759	114	1025	238	1209	394	1271	660	719	289	1109	300	1380	431	1620	411	1351	283	1494
YDR405W	MRP20	TRUE	362	219	340	276	154	199	145	216	265	244	319	224	206	245	209	235	102	52	107	48	121	64	115	78	101	77	95	80	99	61	88	60	662	452	909	585	592	545	649	491
YOL091W	SPO21	TRUE	1620	1587	1697	1824	1075	1509	1228	1729	1503	1818	1467	1648	890	1317	1077	1440	1326	1260	1139	1143	1403	997	1861	1137	936	981	947	958	1178	723	1155	1012	996	1019	1164	1211	880	1028	922	1152
YIL027C	EMC5	TRUE	945	1168	1120	1290	482	1084	795	1339	1320	1493	1284	1371	742	914	741	1114	851	811	866	820	899	582	907	712	693	801	769	709	950	528	1017	882	1089	1345	1506	1579	1245	1374	1254	1556
YHL044W	NA	TRUE	0	69	0	70	0	65	0	54	0	73	0	41	0	99	1	123	1	46	0	60	0	39	0	62	0	44	0	63	0	49	0	53	0	38	0	59	0	66	0	49
YOR311C	DGK1	TRUE	228	1898	330	2057	311	2046	177	2144	1741	2444	736	2210	543	1733	541	2045	530	1610	377	1497	499	1543	208	1872	340	1991	669	1900	1188	1131	569	1976	359	1710	506	2063	545	1837	341	1892
YBR170C	NPL4	TRUE	2613	0	2740	0	1496	0	2105	0	2103	0	2040	0	2060	0	2353	0	1795	0	1871	0	2728	0	3184	0	1824	0	1868	0	2056	0	2476	0	1441	0	1912	0	1475	0	1677	0
YGR149W	NA	TRUE	77	1246	88	1354	81	1147	46	1405	844	1517	242	1366	191	1012	170	1282	154	973	111	947	143	924	67	1003	92	933	177	892	314	629	154	938	69	704	107	873	103	680	76	831
YFR024C	NULL	TRUE	969	998	990	1102	718	985	654	1154	1028	1250	1043	998	871	1025	641	1147	858	890	852	812	1002	643	1003	796	722	907	906	779	857	488	865	788	1350	1296	1550	1595	1209	1404	1277	1540
YOR135C	IRC14	TRUE	193	143	198	162	101	142	152	151	199	187	253	155	166	122	124	124	94	69	115	74	125	56	146	64	82	87	93	77	45	35	70	52	276	176	422	232	289	262	292	242
YNR008W	LRO1	TRUE	1289	1267	1269	1459	874	1451	902	1541	1197	1565	1298	1250	991	1216	872	1252	1358	1467	1520	1504	1722	1201	1878	1457	1356	1492	1397	1394	1286	726	1296	1223	923	934	1068	1140	699	868	858	1133
YJR150C	DAN1	TRUE	597	609	650	541	464	652	498	717	655	738	650	679	464	552	481	687	598	552	541	535	774	517	839	522	691	632	673	706	588	343	641	529	419	374	509	443	369	431	373	423
YLR003C	CMS1	TRUE	1272	1380	1401	1483	903	1363	1172	1615	1249	1391	1286	1271	964	1341	1168	1497	802	941	909	807	1245	716	1392	958	953	992	1022	928	957	535	1053	779	963	913	1095	1081	961	954	1033	981
YER113C	TMN3	TRUE	1704	0	1721	0	1164	1	1235	1	1603	2	1648	1	1240	1	1173	0	1431	0	1497	0	1816	2	1853	0	1511	1	1796	2	1558	1	1487	1	1388	0	1650	1	1292	0	1198	1
YHL017W	NA	TRUE	683	593	739	679	302	472	358	565	400	470	393	521	427	546	491	540	400	422	421	384	706	353	671	440	369	391	447	376	391	166	352	255	717	764	1013	929	780	760	736	860
YOR305W	RRG7	TRUE	187	142	173	182	91	223	184	310	231	228	182	166	98	137	131	167	89	59	91	51	109	61	124	69	87	99	83	61	126	61	141	87	398	380	454	440	431	410	367	419
YIL085C	KTR7	TRUE	940	933	997	1056	644	1122	783	1375	971	1133	968	1093	729	983	787	1184	933	935	908	890	1241	993	1474	1110	849	945	893	926	980	621	1090	1019	871	1006	1123	1138	901	1093	943	1150
YMR190C	SGS1	TRUE	476	471	545	468	369	466	413	561	548	661	536	575	396	528	382	571	387	429	464	389	568	387	630	391	446	472	560	506	463	198	456	394	786	722	914	874	724	757	691	801
YOR058C	ASE1	TRUE	346	0	364	0	252	0	217	0	420	0	303	0	278	0	184	0	202	0	179	0	241	0	218	0	180	0	217	0	168	0	183	0	948	0	1186	0	945	0	855	0
YBR203W	COS111	TRUE	225	963	293	1087	312	1076	143	1248	962	1225	532	1081	429	871	529	985	539	1066	452	918	497	717	260	860	370	1079	610	995	671	613	481	856	518	1247	676	1536	610	1381	444	1291
YAR029W	NA	TRUE	565	0	643	0	420	0	364	0	619	0	608	0	554	0	405	0	579	0	571	0	657	0	599	0	449	0	577	0	599	0	554	0	635	0	771	0	664	0	573	0
YNL238W	KEX2	TRUE	46	16	69	29	43	19	47	17	99	25	78	11	39	16	28	18	15	5	5	2	14	4	26	3	21	3	11	7	8	4	4	2	356	96	371	96	314	118	283	97
YJL198W	PHO90	TRUE	2079	1555	2057	1851	1469	1715	1225	1836	2035	1914	2203	1813	1536	1524	1253	1897	1910	1482	1771	1403	2105	1171	2072	1355	1609	1468	2094	1577	1883	1039	1869	1400	1819	1348	2125	1663	1704	1547	1557	1407
YOR323C	PRO2	TRUE	1610	701	1645	855	1353	826	1442	933	1571	886	1636	697	1363	865	1468	985	1400	592	1396	621	1805	467	2090	573	1414	615	1465	641	1375	449	1714	623	826	327	1097	415	863	395	921	398
YLL041C	SDH2	TRUE	1014	0	954	0	712	0	622	0	864	0	782	0	668	0	544	0	550	0	480	0	414	0	453	0	304	0	323	0	417	0	324	0	634	0	882	0	671	0	532	0
YKR074W	AIM29	TRUE	229	0	244	0	223	0	247	0	338	0	290	0	258	0	274	0	243	0	242	0	315	0	340	0	195	0	233	0	223	0	273	0	717	0	877	0	699	0	717	0
YOR195W	SLK19	TRUE	3654	3746	3570	4225	2271	3673	2509	4238	3256	3989	3133	3485	2450	3161	2567	3583	2625	3130	2707	2848	3300	2330	3653	2780	2414	2889	2630	2764	2660	1627	2830	2520	2201	2342	2909	2905	2119	2449	2199	2700
YMR201C	RAD14	TRUE	16	1	11	0	19	0	33	1	31	1	36	0	41	0	43	0	34	0	30	1	31	0	39	0	26	0	27	0	30	0	48	0	22	0	23	1	34	0	42	1
YLR069C	MEF1	TRUE	163	0	142	0	76	0	87	0	203	0	199	0	101	0	64	0	59	0	50	0	48	0	60	0	50	0	32	0	43	0	42	0	271	0	309	0	254	0	241	0
YML042W	CAT2	TRUE	2632	743	2349	818	1971	650	1521	955	2808	793	2221	645	2086	742	1758	943	1938	629	1680	468	2573	478	2387	492	1695	487	1851	561	1833	472	1763	498	2033	406	2062	475	1617	552	1449	433
YDR069C	DOA4	TRUE	0	9	0	14	0	12	0	12	0	23	0	11	0	4	0	14	0	0	0	7	0	4	0	4	0	2	0	6	0	0	0	3	0	23	0	42	0	22	0	21
YGR232W	NAS6	TRUE	1562	1610	1719	1769	1016	1655	1290	1890	1640	1771	1582	1776	1230	1536	1253	1752	1565	1614	1580	1587	2269	1517	2510	1586	1338	1418	1392	1336	1364	1027	1594	1342	1191	1293	1347	1486	1148	1244	1209	1335
YEL066W	HPA3	TRUE	894	903	908	994	628	1005	578	1089	996	1207	1029	1042	748	866	669	959	801	851	824	700	1012	705	960	799	668	880	847	924	1066	577	937	929	668	682	812	839	757	696	647	808
YHL039W	EFM1	TRUE	0	582	0	1227	0	841	0	892	0	829	0	807	0	695	0	1076	0	574	0	768	0	878	0	929	0	1023	0	779	0	618	0	879	0	637	0	1041	0	485	0	1008
YNR030W	ALG12	TRUE	0	1158	0	1381	0	1193	1	1492	0	1395	1	1235	0	965	0	1195	0	839	1	668	0	698	3	825	0	855	0	920	1	458	0	697	0	752	0	868	1	721	1	771
YNL092W	NA	TRUE	1493	1478	1456	1528	1060	1611	1086	1866	1394	1733	1342	1591	1135	1561	1109	1745	1052	1272	1182	1081	1611	1068	1655	1210	1106	1232	1169	1208	1447	889	1429	1323	1011	984	1283	1314	1051	1089	889	1109
YGR045C	NA	TRUE	967	949	945	1057	559	929	682	1143	711	788	851	878	828	900	693	1031	664	619	656	612	865	592	974	691	747	953	785	878	653	451	704	626	744	826	969	966	814	831	773	924
YLR134W	PDC5	TRUE	1504	0	1721	0	1033	0	1144	0	1558	0	1555	0	1273	0	1228	0	1287	0	1276	0	1536	0	1743	0	1190	0	1310	0	1499	0	1642	0	990	0	1235	0	896	0	1077	0
YPL225W	NA	TRUE	493	232	549	296	444	209	228	300	964	291	682	215	578	248	410	266	583	168	450	125	646	124	321	170	399	160	635	158	636	113	416	127	816	182	910	231	881	268	635	206
YDL012C	NA	TRUE	1095	1204	1060	1243	953	1196	903	1533	938	1296	926	1122	942	1204	753	1445	906	1035	853	891	1052	788	1004	855	843	1036	823	991	925	602	869	979	622	739	770	815	600	796	625	872
YDR218C	SPR28	TRUE	38	1926	40	1957	71	1643	95	2036	128	2150	109	1911	123	1663	116	2021	100	1179	74	1182	111	1233	86	1416	81	1405	75	1390	67	755	101	1287	34	1108	35	1149	39	931	41	1079
YFL003C	MSH4	TRUE	626	441	608	542	475	473	380	524	635	576	686	483	502	363	423	444	542	382	469	351	593	261	588	314	469	369	478	316	531	222	595	308	332	320	487	317	432	330	429	387
YEL049W	PAU2	TRUE	1018	150	1107	784	806	358	906	324	1085	352	1073	390	768	335	882	999	817	204	940	277	1171	446	1295	762	1051	721	1177	359	1134	287	1186	440	839	189	1010	767	904	232	814	693
YPL051W	ARL3	TRUE	24	0	9	0	25	0	25	0	52	0	40	0	32	0	34	0	18	0	20	0	21	0	40	0	32	0	19	0	27	0	30	0	24	0	18	0	39	0	34	0
YNL054W	VAC7	TRUE	0	946	0	1097	0	1284	0	1449	0	1215	0	1118	0	851	0	1010	1	1131	0	970	0	774	0	886	0	1002	0	1002	0	769	0	1143	0	834	0	1017	0	793	0	931
YDR156W	RPA14	TRUE	560	605	693	649	409	662	441	649	521	597	547	565	493	544	578	679	671	587	652	565	733	424	881	579	594	538	570	568	629	368	701	615	761	763	942	960	751	761	764	853
YPL062W	NA	TRUE	38	146	41	173	33	300	27	200	83	170	81	218	57	175	86	177	207	557	165	586	195	456	104	563	168	756	293	721	334	428	215	693	205	628	225	753	199	611	158	785
YPR155C	NCA2	TRUE	4910	4989	5116	4771	3687	5553	3917	6087	5032	5972	4621	5461	3849	4620	3328	4247	3804	3724	4034	3861	4735	2774	4993	2876	3545	3444	3929	3838	4031	2171	4207	3429	4635	4857	5823	4905	4524	5115	4378	5044
YOR137C	SIA1	TRUE	1569	1421	1446	1629	1027	1626	1272	1711	1883	2101	1794	1777	1134	1471	1161	1659	1437	1361	1267	1235	1663	1084	1998	1282	1322	1349	1297	1321	1407	809	1401	1270	1029	1131	1277	1296	1049	1135	1068	1254
YKL123W	NA	TRUE	944	894	962	927	702	971	650	1122	797	946	839	783	679	849	569	940	814	817	828	675	981	709	973	697	723	787	764	779	718	481	769	698	678	738	990	956	679	796	761	869
YNL336W	COS1	TRUE	1222	1393	1229	1477	987	1768	987	1846	1377	1574	1372	1557	1247	1343	1041	1785	1207	1230	1275	1153	1664	1245	1660	1346	1150	1478	1389	1414	1519	939	1533	1425	1092	1176	1325	1416	953	1208	965	1273
YDR305C	HNT2	TRUE	219	176	224	182	131	183	169	239	236	245	245	198	162	174	115	226	83	96	48	71	166	96	158	102	88	114	122	127	84	46	72	59	149	126	171	146	175	134	139	157
YJL057C	IKS1	TRUE	1308	58	1388	426	879	121	1154	106	1245	112	1201	146	1043	121	1101	467	1239	38	1282	95	1549	201	1701	348	1128	274	1212	109	1465	124	1632	133	981	79	1140	360	904	84	968	394
YPR100W	MRPL51	TRUE	244	215	218	258	101	146	164	198	202	239	200	213	197	185	160	283	97	101	71	93	78	45	87	84	69	67	69	48	70	44	78	61	462	485	574	575	359	451	380	557
YDR358W	GGA1	TRUE	22	2484	53	2791	24	2567	21	3118	807	3193	95	2660	105	2225	91	2449	69	2205	38	1946	38	1773	11	1877	33	2238	76	2120	187	1185	67	1888	29	1808	49	2228	41	1751	25	1949
YJL152W	NA	TRUE	1268	1204	1300	1278	965	1395	851	1665	1178	1401	1172	1244	817	971	711	1079	1203	1178	1137	1117	1026	649	1138	764	942	1032	1178	1033	1000	590	998	840	858	903	1104	1051	840	984	758	947
YLR096W	KIN2	TRUE	1143	1302	1351	1477	820	1387	932	1642	1125	1530	1148	1374	823	1221	985	1309	823	925	742	882	1203	801	1309	927	976	1097	985	1135	1007	515	1160	910	702	812	932	1111	705	847	861	851
YKR052C	MRS4	TRUE	1440	1549	1355	1448	863	1399	961	1663	1365	1874	1325	1657	900	1413	1022	1624	1246	1396	1221	1338	1711	1170	1776	1402	1230	1327	1277	1385	1628	1013	1768	1577	1007	1188	1305	1561	1063	1228	1072	1409
YLR427W	MAG2	TRUE	106	617	162	721	156	602	90	730	530	752	281	656	242	465	231	657	187	359	134	367	154	371	96	427	122	369	175	395	278	250	178	397	255	917	404	1038	380	898	311	1057
YGL015C	NA	TRUE	1076	9	1047	7	916	17	1052	5	1066	7	962	5	799	7	1020	14	692	5	624	3	1114	5	1199	4	1048	3	881	9	793	4	837	10	549	7	753	3	536	4	805	5
YDR225W	HTA1	TRUE	0	409	0	559	0	366	0	453	0	514	0	499	0	328	0	414	0	64	0	58	0	49	0	71	0	59	0	49	0	37	0	57	0	1012	0	1267	0	1008	0	1167
YMR127C	SAS2	TRUE	1	0	1	0	2	0	95	0	0	0	3	0	5	0	5	0	1	0	9	0	10	0	84	0	2	0	2	0	7	0	9	0	1	0	3	0	3	0	6	0
YIL140W	AXL2	TRUE	833	920	893	1228	688	1053	600	1232	796	1025	747	1050	624	932	533	903	882	994	926	922	793	611	848	666	634	860	664	721	736	460	700	772	1252	1702	1740	2266	1561	1828	1480	1885
YOL163W	NA	TRUE	1709	1872	1703	1916	1278	2086	1236	2167	1945	2351	1868	2200	1236	1794	1134	1923	1404	1589	1445	1510	1812	1408	2114	1671	1393	1924	1711	1827	1523	1045	1501	1564	1213	1429	1437	1611	1262	1416	1149	1530
YJL204C	RCY1	TRUE	53	59	62	64	35	48	32	61	61	53	65	45	39	64	39	60	39	33	51	60	26	24	48	26	46	62	88	60	64	28	57	39	286	321	365	369	282	363	268	394
YLR244C	MAP1	TRUE	9	1	14	9	14	18	10	16	5	25	7	10	3	17	6	6	23	15	5	7	3	1	12	3	8	8	10	6	10	6	2	2	151	174	174	190	128	135	120	190
YJR084W	NA	TRUE	453	500	350	642	422	702	291	736	433	748	342	692	419	610	531	774	437	702	350	552	579	494	519	599	406	778	377	728	324	408	397	506	313	580	372	657	384	599	376	616
YLR233C	EST1	TRUE	672	0	680	0	420	0	477	0	628	0	532	0	457	0	503	0	437	0	376	0	588	0	617	0	418	0	455	0	390	0	427	0	749	0	1037	0	799	0	797	0
YDL238C	GUD1	TRUE	0	2902	0	3099	0	2724	0	3272	0	3004	0	2928	0	2771	0	3046	0	1957	0	1776	0	2237	0	2386	0	2468	0	2371	0	1387	0	2392	0	1982	0	2448	0	2231	0	2230
YGL084C	GUP1	TRUE	74	84	114	77	61	73	47	80	60	72	45	77	57	61	60	91	50	71	43	38	70	51	76	37	52	57	74	63	58	28	50	82	331	460	507	580	434	468	433	533
YLR382C	NAM2	TRUE	117	136	169	136	97	176	138	229	182	201	148	169	140	157	148	184	67	62	58	62	72	64	105	70	71	69	78	74	76	35	39	38	384	388	520	495	444	440	472	426
YLR219W	MSC3	TRUE	1621	1472	1635	1815	769	1370	1163	1646	1330	1521	1436	1484	1135	1346	1232	1609	972	837	887	868	1324	858	1529	962	1307	1119	1108	1069	945	641	1069	881	1063	985	1267	1388	896	995	1145	1164
YDR363W	ESC2	TRUE	332	325	338	355	177	266	175	310	300	294	252	303	205	244	182	272	194	142	187	159	242	205	244	182	159	300	251	202	163	109	193	133	467	447	549	561	415	478	355	521
YHR009C	TDA3	TRUE	653	691	723	871	631	906	609	1136	564	722	595	744	574	674	433	776	738	805	780	746	977	744	1256	810	745	812	810	799	921	623	902	757	1102	1146	1472	1453	1145	1323	1019	1435
YNR069C	BSC5	TRUE	1032	1005	1064	1089	531	846	678	1014	1017	1273	928	991	750	914	808	1136	701	705	740	670	833	633	990	694	714	741	767	839	647	487	722	683	494	597	691	714	585	540	622	667
YOR024W	NA	TRUE	1478	484	1525	1499	1078	768	1130	799	1640	1022	1516	1094	1060	898	1090	1429	1463	538	1573	804	1697	1091	1903	1382	1281	1258	1454	859	1380	636	1451	842	1106	501	1276	1268	978	548	1009	1232
YGL257C	MNT2	TRUE	1569	553	1674	1080	1201	641	1411	998	1398	775	1478	884	1233	701	1354	1131	1093	492	1086	512	1662	677	1825	818	1250	812	1283	606	1408	409	1444	651	1149	363	1486	835	1084	234	1123	1037
YGR020C	VMA7	TRUE	0	0	2	1	4	0	3	0	2	0	1	0	1	0	1	0	4	0	2	0	4	0	0	0	0	0	0	0	1	0	0	0	55	0	66	0	60	0	48	0
YOR093C	NA	TRUE	1330	0	1215	0	1068	0	1044	0	1417	0	1384	0	1100	0	964	0	1404	0	1505	0	1633	0	1710	0	1289	0	1514	0	1399	0	1332	0	1086	0	1363	0	1089	0	907	0
YAL046C	AIM1	TRUE	498	0	483	0	426	0	383	0	364	0	351	0	360	0	443	0	483	0	461	0	620	0	675	0	537	0	556	0	591	0	569	0	376	0	443	0	390	0	428	0
YDR198C	RKM2	TRUE	728	1346	754	1221	524	1416	627	1661	1240	1554	1233	1385	863	1342	1003	1086	693	799	599	816	896	685	888	729	673	859	911	966	924	714	1059	894	570	742	696	756	545	733	559	639
YAL039C	CYC3	TRUE	319	0	366	0	196	0	241	0	243	0	219	0	231	0	253	0	71	0	60	0	95	0	92	0	74	0	86	0	73	0	68	0	401	0	471	0	364	0	334	0
YGR100W	MDR1	TRUE	1039	1221	1100	1282	813	1480	961	1674	1045	1540	1111	1380	837	1343	807	1428	951	1077	956	922	1183	774	1220	1052	878	986	945	1004	840	589	750	880	877	1084	1039	1201	779	950	864	1124
YER060W	FCY21	TRUE	1852	1716	1796	1762	1093	1660	1367	2035	1581	1668	1578	1504	1515	1517	1537	1565	1377	1251	1555	1186	1847	1175	2172	1402	1483	1445	1609	1430	1695	930	1617	1436	1399	1306	1710	1556	1353	1302	1427	1497
YOL118C	NA	TRUE	2480	1068	2585	2227	1676	326	1708	1698	2213	1571	2693	1576	1624	1138	1707	1823	1512	712	1758	814	2291	1189	2578	1466	1667	1416	1751	983	1858	703	1915	1027	2278	79	2611	2034	2265	37	2299	2244
YDR286C	NA	TRUE	2369	724	2509	2334	1353	1175	1679	1120	2170	1213	2065	1337	1708	1177	1607	2200	1865	677	1722	812	2263	1264	2505	1845	1755	1615	1954	1150	2198	970	2320	1147	1354	563	1753	1593	1286	751	1266	1488
YBR191W	RPL21A	TRUE	62	49	58	56	67	70	50	106	38	65	51	52	46	46	34	54	66	77	51	48	65	28	67	35	43	57	59	39	65	45	64	63	449	468	485	667	508	493	443	484
YFL035C-B	NULL	TRUE	181	1138	235	1100	261	1123	166	1403	940	1189	454	1110	446	1105	348	1120	485	994	337	878	325	696	201	766	279	1131	516	1052	754	589	388	970	258	853	342	905	391	950	305	1035
YDR380W	ARO10	TRUE	0	893	0	1087	0	994	0	978	0	1130	0	1046	0	917	0	1036	0	759	0	702	0	656	0	834	0	775	0	917	0	720	0	771	0	567	0	758	0	713	0	600
YGL056C	SDS23	TRUE	1690	1841	1787	2252	1298	2046	1449	2438	1913	2397	1818	2015	1244	1724	1240	2009	1421	1449	1345	1589	1764	1318	1929	1653	1549	1721	1586	1787	1448	940	1485	1564	1533	1898	2154	2426	1503	1869	1701	2195
YPL239W	YAR1	TRUE	108	74	170	361	152	141	73	122	663	181	261	189	234	138	244	318	255	56	164	113	191	194	119	219	115	184	182	110	300	81	173	84	281	145	380	709	387	135	271	521
YBL042C	FUI1	TRUE	861	472	771	951	633	839	696	891	754	785	649	778	684	625	720	1034	1162	694	1043	896	1131	955	1381	987	807	965	872	769	808	580	916	664	620	586	823	996	687	494	699	924
YDR525W-A	SNA2	TRUE	2731	2477	2651	2950	1741	2395	1671	2840	2428	2625	2311	2565	1837	2097	1555	2570	1483	1379	1424	1356	1679	1284	1944	1558	1544	1829	1796	1840	1682	1030	1652	1577	1661	1732	2047	2037	1447	1615	1350	1873
YBR054W	YRO2	TRUE	1350	1612	1370	1630	765	1459	951	1740	1387	1732	1313	1557	1059	1419	1134	1603	1089	1297	1178	1322	1582	1179	1832	1496	1262	1411	1323	1438	1241	868	1236	1360	873	979	1106	1253	855	997	857	1251
YLR020C	YEH2	TRUE	1835	4	1847	129	871	25	1195	27	1709	16	1626	18	1210	17	1270	132	1185	8	1311	19	1485	33	1685	68	1237	26	1283	16	1400	10	1616	21	1143	15	1346	67	1079	21	1059	85
YNL217W	NA	TRUE	983	1144	925	1267	799	1481	946	1645	1018	1265	946	1267	777	1220	805	1408	989	1281	1084	1115	1293	978	1406	1139	927	1146	1019	1216	993	706	1059	981	884	892	1106	1338	898	1076	850	1193
YLR404W	FLD1	TRUE	1627	1074	1541	1208	955	1053	982	1298	1360	1134	1266	943	1003	1009	809	1102	896	679	887	600	1077	596	1224	639	915	703	943	658	860	411	843	752	1080	809	1265	977	1056	887	947	1035
YIL013C	PDR11	TRUE	1676	1820	1941	2124	1261	1866	1313	2171	1918	2407	1996	2022	1384	1792	1527	2132	1755	1691	1870	1716	2011	1376	2158	1682	1544	1751	1731	1619	2003	1113	2034	1727	1320	1342	1531	1649	1435	1424	1517	1812
YPL206C	PGC1	TRUE	1202	84	1253	596	792	230	915	260	1220	253	1250	247	978	247	963	663	1211	98	1111	186	1284	320	1472	518	1008	347	1103	247	1215	183	1338	218	765	142	1016	428	835	130	897	497
YHR032W	ERC1	TRUE	1089	1203	1156	1327	801	1164	906	1423	1028	1299	1096	1193	915	1105	760	1265	987	994	1031	867	1282	926	1451	953	956	1075	1090	977	1093	702	1128	1107	923	1005	1131	1117	874	1029	902	1115
YOL076W	MDM20	TRUE	22	29	39	29	23	28	22	31	29	26	32	29	14	30	11	22	26	20	18	17	24	10	25	22	19	17	23	15	20	10	27	18	201	178	269	219	190	204	209	207
YDR136C	VPS61	TRUE	139	63	147	152	174	100	127	66	210	94	204	111	200	75	149	151	60	13	75	23	82	36	79	42	95	96	136	40	130	42	112	44	543	222	570	382	534	131	486	376
YHR203C	RPS4B	TRUE	108	145	123	158	97	202	127	170	124	159	122	119	125	154	107	181	181	203	169	155	199	146	223	172	209	231	160	219	173	118	226	215	405	506	539	593	431	489	465	562
YML112W	CTK3	TRUE	122	93	90	124	85	106	82	115	89	85	76	92	56	60	38	91	44	42	35	34	44	48	44	27	26	41	71	42	51	23	47	24	340	344	340	429	337	373	326	356
YGL241W	KAP114	TRUE	86	1585	76	1818	119	1896	122	2116	210	1784	233	1663	191	1463	188	1460	153	1536	114	1433	131	1033	112	1146	173	1544	186	1411	202	902	250	1424	57	1025	76	1312	109	1113	84	1265
YDL071C	NA	TRUE	2132	1982	2128	2118	1232	1776	1213	2290	1925	2287	2081	2144	1394	1932	1208	2041	1191	1042	1072	975	1091	780	1117	887	987	1163	1089	1179	1103	684	970	1001	1205	1168	1373	1356	1076	1159	1070	1219
YDR057W	YOS9	TRUE	375	0	513	0	462	0	303	0	1405	0	859	0	634	0	811	0	860	0	556	0	764	0	460	0	496	0	841	0	902	0	778	0	409	0	544	0	491	0	361	0
YJL036W	SNX4	TRUE	307	543	362	648	292	735	243	794	535	637	470	567	422	622	490	727	474	456	357	502	519	430	283	516	275	421	351	374	413	307	383	360	472	619	532	813	509	687	496	719
YGL114W	NA	TRUE	2617	1966	2570	2669	1647	2332	1631	2746	2436	2420	2405	2560	1978	1968	1533	2586	1612	1465	1696	1492	2367	1599	2490	1967	1770	1811	2017	1771	1767	1147	1945	1841	1742	1604	1940	2188	1455	1393	1486	1891
YER167W	BCK2	TRUE	925	767	944	869	666	890	702	1124	995	1162	1091	976	725	786	590	844	1054	1015	958	898	1331	788	1536	990	856	839	909	862	922	549	938	740	920	761	1040	1023	871	878	885	908
YMR104C	YPK2	TRUE	1205	1207	1289	1207	933	1267	910	1498	1128	1238	1204	1129	925	1009	767	1174	1003	858	1021	980	1053	819	1430	898	940	1098	1034	896	1032	633	1134	965	801	790	981	913	792	723	783	853
YER185W	PUG1	TRUE	1604	1550	1566	1738	1032	1671	1087	1902	1413	1684	1444	1433	1042	1599	929	1533	1186	1428	1231	1261	1604	1155	1631	1398	1152	1401	1301	1332	1104	807	1190	991	1270	1390	1458	1736	1138	1407	1122	1402
YNL199C	GCR2	TRUE	235	85	228	133	141	177	166	128	321	167	236	163	199	99	134	175	362	136	299	204	464	169	393	209	231	216	303	202	407	136	371	235	650	292	707	459	552	490	525	459
YCR026C	NPP1	TRUE	0	1691	0	2044	0	1850	0	2347	0	1559	0	1454	0	1694	0	1758	0	1827	0	1656	0	1546	0	1753	0	1575	0	1538	0	937	0	1465	0	954	0	1116	0	1089	0	1119
YBL052C	SAS3	TRUE	4587	0	4504	0	2914	0	2984	0	3970	0	3764	0	2778	0	2458	0	3329	0	3261	0	4435	0	4830	0	3243	0	3642	0	3658	0	3885	0	3035	0	3503	0	2867	0	2629	0
YBR076W	ECM8	TRUE	1202	1317	1310	1354	857	1375	867	1660	1504	1852	1507	1594	1012	1227	921	1302	1219	1195	1199	1116	1585	1073	1521	1224	1052	1214	1250	1107	1299	820	1374	1228	1115	1081	1264	1492	1037	1223	1036	1339
YLL019C	KNS1	TRUE	652	595	647	685	475	688	480	824	676	661	640	689	474	587	404	644	311	213	276	283	237	208	278	237	230	230	281	293	246	172	281	221	596	655	823	787	556	587	492	719
YKR026C	GCN3	TRUE	1377	865	1431	1157	941	1071	1022	1232	1253	1081	1175	965	1040	1063	992	1277	1133	893	1130	817	1279	619	1334	744	1045	793	947	855	1104	597	1151	813	1190	861	1447	1150	1210	1153	1303	976
YJR043C	POL32	TRUE	360	325	361	391	228	327	242	358	246	312	243	305	212	256	215	353	471	409	477	433	531	359	563	452	340	367	386	395	329	257	467	379	207	204	199	263	186	207	170	205
YNL073W	MSK1	TRUE	585	687	631	711	416	822	499	812	537	742	571	786	546	683	612	805	896	1037	791	820	881	646	958	763	667	814	715	915	878	582	903	879	362	426	486	582	360	424	393	465
YMR280C	CAT8	TRUE	1243	741	1386	1443	868	1167	1188	1314	1442	1342	1308	1437	1012	978	1076	1374	1044	822	1125	922	1541	976	1735	1098	1276	1183	1327	1166	1124	726	1272	835	961	847	1276	1175	1014	667	1180	1236
YFL020C	PAU5	TRUE	0	932	0	1087	0	914	0	1097	0	978	0	895	0	854	0	931	0	898	0	784	0	839	0	857	0	847	0	960	0	637	0	924	0	473	0	635	0	597	0	655
YNL328C	MDJ2	TRUE	0	1281	0	1324	0	1318	0	1442	0	1329	0	1259	0	1205	0	1252	0	1302	0	1142	0	951	0	1054	0	1155	0	1286	0	665	0	990	0	1017	0	1182	0	1062	0	1068
YMR031C	EIS1	TRUE	1400	0	1379	0	1031	0	1122	0	1314	0	1242	0	1155	0	1083	0	1178	0	1123	0	1390	0	1622	0	1067	0	1273	0	1203	0	1171	0	988	0	1326	0	882	0	909	0
YPR149W	NCE102	TRUE	1902	2287	1966	2346	1485	2361	1785	2901	1958	2609	2054	2450	1544	2125	1621	2488	1707	1872	1723	1848	2253	1465	2646	1919	1548	1696	1704	1818	1846	1216	2136	1909	1677	2094	2280	2606	1649	2151	2082	2168
YNL015W	PBI2	TRUE	732	533	747	582	557	681	652	728	681	647	670	563	639	651	691	754	557	463	625	423	680	399	809	379	547	420	595	394	703	291	678	410	1078	979	1270	985	954	894	1116	940
YCR084C	TUP1	TRUE	566	534	578	665	530	650	384	633	514	662	607	628	411	508	333	582	392	415	433	453	462	369	542	429	356	509	417	373	454	258	390	414	589	730	720	848	633	746	544	887
YHR178W	STB5	TRUE	0	27	0	56	0	34	0	29	20	61	1	57	0	9	0	16	0	4	0	1	0	2	1	4	0	9	1	6	1	7	0	2	2	63	2	94	1	85	0	84
YPL187W	MF(ALPHA)1	TRUE	1832	0	1729	0	1536	0	1405	1	1820	0	1870	0	1346	1	1323	0	1524	0	1457	0	2088	0	2415	0	1677	0	1734	0	1766	0	1877	2	1273	0	1488	1	1196	0	1217	0
YLR283W	NA	TRUE	567	22	602	262	464	78	445	45	551	70	563	76	520	65	471	366	535	23	563	58	616	120	749	241	390	124	397	43	497	49	513	47	333	34	454	137	325	17	273	144
YPL170W	DAP1	TRUE	984	1	1023	54	718	4	786	9	1075	5	1030	9	731	4	701	70	971	2	919	6	1019	12	1173	36	794	21	842	5	783	13	810	6	778	6	954	32	653	4	769	29
YPR001W	CIT3	TRUE	5780	5422	5763	6005	3432	5408	3518	6238	5561	6435	5610	6016	3788	4753	3420	5349	4335	4653	4568	4411	5471	4067	5995	4524	3894	4479	4844	4511	4656	2789	4652	4307	3477	3489	4351	4556	3403	3734	3074	4143
YDR204W	COQ4	TRUE	474	0	428	2	250	0	274	0	371	0	259	0	324	1	294	0	115	0	85	0	162	0	169	0	79	0	104	0	90	0	111	0	725	0	861	1	673	1	626	2
YER089C	PTC2	TRUE	1506	1143	1543	1403	896	1272	866	1380	1239	1332	1285	1283	1010	1268	939	1333	1291	1348	1365	1182	1670	1034	1579	1149	1270	1290	1316	1272	1501	779	1402	1221	955	911	1172	1107	1022	1054	890	1060
YJR152W	DAL5	TRUE	1436	1212	1418	1300	774	1075	916	1277	1492	1335	1421	1172	972	953	968	1165	1229	1056	1223	1036	1337	785	1566	1002	1055	1002	1156	924	1112	585	1151	932	925	933	1250	1015	972	908	945	989
YKL025C	PAN3	TRUE	1178	1109	1179	1339	779	1216	907	1341	1263	1460	1231	1333	927	1080	946	1277	1027	1073	1148	1096	1395	862	1351	1058	869	991	943	920	1213	725	1258	1022	869	839	1075	1114	814	911	830	1026
YFR014C	CMK1	TRUE	2342	1449	2506	1802	1622	1673	1740	2015	2526	2041	2555	1840	1661	1482	1652	1646	2124	1396	2116	1347	2627	1057	2872	1296	2140	1358	2309	1546	2293	1090	2563	1376	1389	842	1808	1098	1489	1173	1518	954
YOR003W	YSP3	TRUE	1915	0	1959	0	1341	0	1196	0	1669	0	1726	0	1272	0	1119	0	1627	0	1476	0	1847	0	1990	0	1158	0	1486	0	1712	0	1726	0	1136	0	1439	0	1033	0	1057	0
YNR020C	ATP23	TRUE	130	132	135	131	70	131	82	116	78	98	93	116	65	93	74	104	52	52	50	42	68	51	97	48	30	54	52	41	41	29	36	31	318	379	455	478	321	439	384	432
YBR258C	SHG1	TRUE	1979	1794	2102	2302	1388	1954	1586	2325	1732	2111	1821	1971	1423	1695	1345	2035	1609	1675	1502	1424	2174	1389	2353	1740	1637	1800	1837	1740	1726	1001	1818	1497	1342	1259	1718	1634	1240	1541	1427	1582
YNL146W	NA	TRUE	1188	0	1198	0	776	0	791	0	1142	0	1141	0	882	0	735	0	1107	0	1141	0	1326	0	1293	0	892	0	952	0	1006	0	941	0	1348	0	1774	0	1233	0	1203	0
YLR262C-A	TMA7	TRUE	0	1921	0	2161	0	1866	0	2436	2	2029	0	1761	0	1568	0	1782	0	1344	0	1456	0	1368	0	1502	0	2035	1	1856	0	882	0	1506	0	1113	0	1648	0	1290	0	1338
YBR223C	TDP1	TRUE	897	766	827	887	607	803	650	947	917	1005	957	904	665	673	668	857	807	854	983	799	787	498	1101	585	763	804	844	714	808	410	1031	614	631	650	777	780	660	557	701	644
YNL241C	ZWF1	TRUE	10	8	6	6	5	16	10	11	12	20	16	2	14	22	11	7	20	11	25	12	60	53	77	41	24	28	37	36	31	19	12	11	43	50	66	64	41	79	48	57
YJL154C	VPS35	TRUE	686	176	723	562	522	254	581	307	704	292	698	349	561	310	590	649	342	79	332	85	341	110	358	205	287	181	283	133	251	85	300	139	333	100	489	285	339	104	374	277
YJL123C	MTC1	TRUE	1127	968	1209	1160	798	1269	868	1417	1224	1433	1275	1449	998	1086	960	1355	1087	1176	1066	980	1553	955	1620	1140	1275	1304	1295	1320	1359	879	1476	1251	1105	1052	1231	1218	1007	1107	985	1170
YIR005W	IST3	TRUE	120	161	129	157	99	184	100	178	109	186	132	179	80	116	81	125	296	314	224	253	280	233	373	229	255	316	287	309	241	144	205	249	316	464	460	508	356	498	390	508
YPL047W	SGF11	TRUE	0	1113	0	1473	0	1294	1	1391	0	1524	1	1212	0	981	0	1172	0	1176	0	1055	0	1016	0	1059	0	993	0	965	0	666	0	889	0	2185	0	2557	0	2398	0	2362
YER086W	ILV1	TRUE	419	486	436	537	393	658	363	732	505	679	477	573	372	656	369	689	553	578	554	502	534	434	604	491	345	627	454	568	462	409	453	552	622	664	639	875	592	729	474	840
YLR287C-A	RPS30A	TRUE	183	159	189	241	141	247	174	192	163	215	191	193	162	213	203	252	200	229	166	185	209	119	207	157	160	174	226	183	212	151	261	217	502	498	609	640	501	531	483	589
YBR176W	ECM31	TRUE	1634	0	1638	0	1037	0	1129	0	1497	0	1484	0	1139	0	1191	0	1398	0	1478	0	1800	0	2065	0	1287	0	1236	0	1570	0	1562	0	1055	0	1344	0	1071	0	1116	0
YDR207C	UME6	TRUE	198	222	235	233	169	258	157	292	193	299	191	240	131	123	132	148	86	101	93	72	156	133	214	161	153	196	209	193	204	129	275	206	587	615	741	732	624	655	597	641
YFR026C	ULI1	TRUE	728	602	866	889	560	654	610	784	741	712	664	724	620	663	676	752	858	683	858	698	953	591	980	612	706	620	746	637	788	406	874	635	615	458	727	649	622	506	733	715
YPL036W	PMA2	TRUE	1624	1554	1623	1635	1009	1696	1093	1888	1590	1795	1568	1736	1286	1463	1075	1810	1135	1244	1111	1125	1616	1233	1724	1393	1155	1462	1246	1264	1453	854	1463	1380	736	840	902	1061	812	836	645	888
YLR190W	MMR1	TRUE	741	716	770	851	532	822	698	964	660	760	637	704	578	662	554	829	597	687	620	632	913	585	1023	679	609	589	611	584	649	423	754	730	1018	1090	1377	1396	983	1082	1041	1170
YNL128W	TEP1	TRUE	1250	1425	1223	1592	874	1347	844	1519	1244	1639	1269	1597	1058	1339	1009	1593	933	952	868	942	1239	961	1298	1133	1015	1174	928	1152	1096	670	1221	1157	920	972	1052	1236	877	1002	831	1111
YDR322W	MRPL35	TRUE	405	253	363	430	293	272	287	316	323	318	368	310	268	263	341	376	106	95	113	62	150	109	163	91	117	105	105	95	105	67	115	119	617	557	836	767	589	460	581	748
YKL191W	DPH2	TRUE	1133	0	1213	0	708	0	804	0	1044	0	1121	0	864	0	917	0	1241	0	1291	0	1506	0	1605	0	1174	0	1091	0	1238	0	1378	0	1059	0	1463	0	1124	0	1191	0
YHR120W	MSH1	TRUE	140	111	139	147	104	91	78	118	117	111	145	130	84	113	92	85	47	43	35	30	41	40	44	31	34	39	23	35	44	20	62	51	321	255	341	331	294	245	295	368
YAR050W	FLO1	TRUE	0	703	0	766	0	756	0	1014	0	853	0	745	0	688	0	923	0	758	0	670	0	571	0	591	0	774	0	763	0	388	0	667	0	658	0	873	0	735	0	793
YOL137W	BSC6	TRUE	1595	1536	1352	1606	1089	1737	1108	2010	1422	1687	1527	1582	1021	1386	1018	1400	1136	1128	1038	952	1410	930	1395	1076	891	1091	1163	1124	1188	800	1189	1241	1081	1143	1329	1378	1089	1191	998	1232
YDR530C	APA2	TRUE	895	0	923	0	523	0	642	0	856	0	843	0	704	0	818	0	511	0	486	1	679	0	673	0	547	0	571	0	500	0	559	0	1053	1	1329	1	956	0	1110	0
YER111C	SWI4	TRUE	597	599	645	723	520	685	553	775	595	823	597	609	564	676	650	932	497	545	491	606	684	506	896	612	407	531	454	518	443	286	535	461	762	994	1039	1152	769	895	906	1019
YER144C	UBP5	TRUE	990	0	948	0	679	0	815	0	951	0	870	0	767	0	765	0	1098	0	1131	0	1560	0	1702	0	1161	0	1249	0	1091	0	1182	0	848	0	1048	0	797	0	918	0
YOL039W	RPP2A	TRUE	1038	1011	1078	1126	830	1223	891	1190	937	1195	985	1122	720	811	684	1023	1368	1319	1329	1254	1827	1243	1931	1267	1258	1375	1369	1245	1419	861	1479	1256	1553	1590	1909	2007	1571	1629	1499	1810
YHL011C	PRS3	TRUE	1	55	0	62	4	77	0	49	19	50	2	78	4	40	2	39	5	70	3	47	3	90	1	67	4	73	1	83	18	54	2	65	12	313	18	395	23	382	16	422
YGL173C	XRN1	TRUE	23	35	40	27	36	34	36	44	25	41	30	34	22	41	17	48	8	9	8	12	28	14	18	26	11	34	13	18	23	13	10	10	376	444	374	572	352	430	349	459
YMR303C	ADH2	TRUE	308	1406	431	1553	324	1528	189	1553	1201	1478	670	1419	496	1163	507	1247	576	1251	361	1205	579	1051	273	1165	412	1286	676	1269	1130	750	603	1266	374	1119	529	1474	440	1094	319	1346
YDR307W	PMT7	TRUE	2095	2143	2375	2280	1385	2218	1346	2449	2384	2828	2517	2503	1423	2024	1570	2087	1704	1813	1739	1730	1928	1377	2156	1439	1611	1896	1699	1698	1765	1089	1799	1630	1448	1416	1715	1860	1365	1466	1356	1548
YDR411C	DFM1	TRUE	1400	1344	1466	1492	937	1387	960	1718	1470	1732	1289	1481	1059	1207	912	1520	1374	1232	1136	1238	1585	1112	1650	1346	1063	1277	1230	1240	1130	730	1161	1036	1093	1089	1222	1218	950	986	930	1229
YBR205W	KTR3	TRUE	2151	1872	2043	2082	1675	2267	1580	2435	2142	2298	1972	2213	1551	1801	1472	2050	1703	1889	1779	1685	2504	1396	2516	1715	2029	1732	1817	1724	1998	1256	2073	1940	1593	1595	1729	1849	1602	1574	1434	1694
YOR321W	PMT3	TRUE	357	325	366	445	299	541	377	652	502	504	413	482	394	440	352	504	244	187	211	231	231	200	256	204	157	174	204	161	301	168	305	231	543	504	594	641	461	528	463	542
YMR186W	HSC82	TRUE	814	46	729	125	624	78	569	95	868	106	852	77	739	87	652	124	376	31	382	38	477	26	576	50	351	31	514	59	525	56	533	60	956	67	1102	118	941	50	891	110
YMR278W	PGM3	TRUE	1708	1749	1789	1741	1044	1814	1271	2059	1654	1856	1569	1660	1427	1692	1471	1825	1393	1481	1392	1440	1714	925	1830	1078	1486	1509	1550	1511	1350	861	1396	1323	1076	1249	1459	1433	1231	1214	1260	1342
YLR136C	TIS11	TRUE	201	91	211	625	305	152	191	159	1252	202	599	233	479	186	457	785	453	86	307	123	350	303	212	534	244	328	444	145	745	128	400	136	279	62	347	455	290	58	213	437
YGL260W	NA	TRUE	965	1370	1040	1614	811	1558	697	1809	1318	1551	1214	1486	915	1305	866	1571	844	914	770	844	1000	835	769	1040	894	1271	1107	1255	1232	746	1116	1121	904	1081	1038	1392	959	1153	869	1238
YMR207C	HFA1	TRUE	20	15	17	14	16	25	7	20	6	18	10	9	3	3	15	7	9	6	9	14	18	13	24	18	18	20	32	35	17	29	22	29	46	30	47	33	25	36	36	19
YOR197W	MCA1	TRUE	2276	1369	2085	1637	1619	1792	1886	2087	2290	1992	1981	1856	1849	1815	1833	2039	1851	1454	1502	1247	2102	1096	2654	1245	1976	1333	1638	1479	1642	1048	1977	1418	1503	1192	1929	1442	1418	1434	1808	1182
YKR089C	TGL4	TRUE	669	752	774	819	505	979	691	1130	846	919	839	826	628	774	621	802	740	792	684	746	1053	764	1316	836	803	901	899	900	738	394	734	690	667	749	999	956	791	781	794	827
YKR072C	SIS2	TRUE	1112	423	1258	1257	375	793	777	794	1146	886	1125	964	855	763	849	1238	938	450	989	748	1102	722	1445	980	927	991	905	747	865	528	996	594	758	539	1121	1056	760	465	895	1050
YPL114W	NA	TRUE	983	1643	1136	1749	945	1762	751	1916	1498	1830	1436	1668	1031	1364	998	1547	1205	1324	951	1296	1379	1111	1084	1291	978	1291	1178	1243	1107	748	1125	1193	862	1188	1113	1403	886	1145	923	1256
YER079W	NA	TRUE	977	769	987	1001	626	953	703	1173	775	950	760	794	688	872	737	1114	822	781	792	712	769	615	991	632	674	795	744	731	855	457	797	739	647	820	875	952	729	765	706	775
YER024W	YAT2	TRUE	947	1010	992	1063	643	920	673	1001	671	814	736	726	632	970	702	1038	765	805	722	805	1085	758	1212	885	714	789	718	729	860	468	1014	878	700	640	741	762	643	695	668	824
YOR230W	WTM1	TRUE	2103	5	2170	62	1335	14	1549	7	2138	11	1921	12	1441	17	1688	131	1671	2	1641	15	2278	14	2502	79	1640	31	1689	14	1543	19	1777	9	1290	5	1747	59	1245	2	1454	37
YGR234W	YHB1	TRUE	1795	1599	1842	1913	1089	1651	1103	1867	1451	1555	1425	1345	1039	1162	948	1344	1291	1072	1294	1195	1742	1193	1752	1464	1065	1376	1320	1236	1315	812	1264	1086	1042	936	1245	1275	891	979	916	1159
YMR178W	NA	TRUE	1475	1395	1547	1659	1208	1580	1198	2039	1736	2075	1849	1808	1159	1624	1224	1779	1310	1407	1544	1406	1421	1138	1701	1204	1220	1396	1434	1403	1150	651	1274	1184	1185	1192	1366	1453	1096	1275	1251	1497
YPR037C	ERV2	TRUE	1874	1769	1744	2004	1258	2087	1455	2607	1850	2309	1777	2165	1402	1654	1185	2193	1397	1512	1361	1390	2028	1482	2186	1658	1559	1848	1770	1810	1799	986	1776	1806	1248	1402	1553	1674	1160	1539	1182	1473
YEL068C	NA	TRUE	1	686	1	857	1	856	0	904	1	1056	0	874	0	828	0	933	0	838	1	836	2	623	2	732	0	666	0	766	1	540	0	873	0	646	0	787	0	654	0	639
YOR307C	SLY41	TRUE	841	1139	998	1221	572	1437	609	1609	1406	1297	1367	1056	959	967	859	1212	1194	1113	1102	975	1256	951	1006	925	1015	1245	1303	1057	1416	670	1192	1068	940	934	1095	1095	956	1042	862	1090
YMR225C	MRPL44	TRUE	1036	942	1045	1144	860	1067	854	1441	1034	1169	988	1056	879	997	716	1025	910	849	779	888	986	668	980	747	747	767	741	787	748	508	918	775	784	846	926	1111	766	908	677	891
YBR095C	RXT2	TRUE	602	598	610	638	469	660	500	890	564	778	571	618	528	623	497	799	190	225	193	153	206	138	259	200	180	219	173	179	174	117	219	171	1076	1139	1448	1433	1047	1218	1002	1301
YDR036C	EHD3	TRUE	1441	1358	1390	1513	899	1235	926	1543	1238	1544	1315	1390	1249	1507	1141	1486	1044	1113	1270	1010	1499	1053	1754	1217	1109	1183	1150	1164	1085	638	1182	1032	689	788	771	820	570	686	693	687
YGR043C	NQM1	TRUE	1	873	3	1244	3	785	0	1039	63	1023	3	1000	4	781	0	946	2	809	1	691	2	654	1	872	2	701	4	741	7	455	0	789	4	708	2	1101	1	566	0	1096
YPL223C	GRE1	TRUE	0	1710	0	2214	0	2006	1	2314	0	2298	0	2084	0	1794	1	2255	0	1506	0	1314	0	1315	0	1643	0	1809	0	1795	0	1111	0	1559	0	1400	0	1868	0	1465	0	1696
YPL272C	NA	TRUE	0	1477	0	1696	0	1657	0	2031	0	2185	0	2014	0	1590	0	1817	0	1644	0	1652	0	1115	0	1310	0	1390	0	1262	0	917	0	1509	0	1330	0	1555	0	1375	0	1513
YOL002C	IZH2	TRUE	2300	2452	2387	2440	1727	2396	1840	2969	2228	2712	2279	2463	1824	2421	1956	2634	1777	1940	1875	1806	2550	1776	3189	2108	2091	2261	2097	2171	1864	1083	2034	1778	2041	2134	2563	2617	2046	2126	1956	2289
YCR010C	ADY2	TRUE	717	149	794	747	468	414	727	438	692	343	643	427	638	417	451	771	669	170	619	237	784	448	954	599	748	576	764	363	748	316	804	368	575	241	667	655	604	213	574	675
YCL046W	NA	TRUE	726	794	793	894	523	787	520	1041	743	885	680	803	621	760	473	997	267	377	377	377	427	364	544	417	372	451	348	389	407	253	394	389	957	1085	1151	1309	1037	1089	822	1221
YMR152W	YIM1	TRUE	661	909	569	1034	495	1032	637	1214	781	1247	764	1138	581	1002	595	1208	667	797	653	788	683	674	757	747	634	918	668	858	528	487	641	747	634	961	738	1231	670	1081	751	1204
YDR154C	NA	TRUE	1325	0	1488	0	880	0	1126	0	1266	0	1387	0	993	0	1131	0	1088	0	1244	0	1525	0	1782	0	1197	0	1227	0	1129	0	1191	0	769	0	897	0	750	0	759	0
YJR031C	GEA1	TRUE	1018	997	877	1042	622	1068	628	1177	914	1486	1000	1166	615	1129	584	1219	889	1010	828	968	956	746	999	881	837	1032	914	1051	710	576	692	878	827	905	982	1134	887	948	674	953
YCL026C-A	FRM2	TRUE	792	0	778	0	641	0	641	0	842	0	635	0	616	0	602	0	902	0	766	0	815	0	1111	0	749	0	676	0	779	0	759	0	625	0	673	0	622	0	707	0
YGR118W	RPS23A	TRUE	288	0	312	0	181	0	230	0	269	0	265	0	184	0	227	0	302	0	284	0	364	0	500	0	332	0	290	0	335	0	405	0	569	0	723	0	582	0	671	0
YJL055W	NA	TRUE	45	48	44	32	48	77	54	51	47	45	46	64	39	32	32	47	75	88	78	91	70	57	89	48	2	5	5	2	41	24	36	21	38	36	33	52	29	38	57	45
YNL334C	SNO2	TRUE	0	1744	0	1890	0	2175	0	2191	0	2022	0	1875	0	1863	0	2107	0	1776	0	1764	0	1653	0	1944	0	1845	0	1761	0	1202	0	1770	0	1562	0	1814	0	1742	0	1792
YPL086C	ELP3	TRUE	213	0	204	0	141	0	185	0	232	0	224	0	161	0	164	0	241	0	267	0	299	0	312	0	190	0	222	0	201	0	198	0	703	0	879	0	641	0	617	0
YPR153W	NA	TRUE	1316	6709	1651	7065	1572	7450	1131	8776	4532	7140	2749	6540	2209	5793	2442	6355	2091	5017	1917	5173	2467	4813	1714	5499	1969	5242	2854	5629	3185	3693	2566	5248	1497	4377	1913	4900	1777	4254	1508	4548
YKR066C	CCP1	TRUE	36	21	72	166	70	45	43	24	717	38	181	45	191	46	179	253	136	21	81	30	80	100	41	205	70	125	129	26	269	29	113	37	83	19	126	133	93	19	73	133
YER042W	MXR1	TRUE	1036	1065	996	1110	648	1058	717	1226	878	1092	886	945	704	869	591	1047	864	900	801	820	1149	838	1416	976	833	1038	945	958	1007	680	1015	943	724	689	925	932	762	800	634	833
YDR109C	NA	TRUE	1376	872	1272	1044	926	1034	984	1298	1229	1045	1127	875	848	868	762	976	1071	708	963	685	1117	597	1315	642	851	691	923	805	874	534	905	708	866	639	1020	778	770	724	726	634
YDR221W	GTB1	TRUE	0	1064	0	1329	0	1246	0	1525	0	1439	0	1314	0	1049	0	1168	0	838	0	861	0	851	0	964	0	1073	0	969	0	670	0	932	0	697	0	810	0	598	0	690
YLR109W	AHP1	TRUE	768	352	885	1079	507	749	647	765	1327	851	1146	948	848	661	785	1084	806	444	846	505	1061	828	1181	1053	835	1077	1030	705	1077	599	968	674	763	411	787	911	669	365	702	821
YKR009C	FOX2	TRUE	873	913	944	993	659	1110	749	1275	968	1071	912	1090	790	866	682	1085	861	990	888	949	1005	766	1165	1033	840	995	1000	1052	994	574	982	945	1023	1141	1272	1284	971	1142	1044	1305
YLR094C	GIS3	TRUE	52	1465	103	1492	66	1360	22	1467	646	1538	143	1379	126	1149	124	1218	111	1134	47	1066	71	823	31	840	73	1188	133	1217	260	652	90	843	59	1119	88	1346	98	989	70	986
YDL154W	MSH5	TRUE	1938	1616	2059	1859	847	1218	1008	1336	1575	1619	1542	1522	1251	1234	1121	1486	1226	1188	1237	1071	1714	1004	1770	1150	1205	1104	1268	1191	1478	914	1689	1271	876	811	1156	979	882	704	830	934
YLR041W	NA	TRUE	1148	99	1148	665	707	214	706	182	997	189	1006	216	795	211	776	719	717	65	768	122	927	314	1091	500	733	385	813	163	936	170	916	171	900	117	1083	548	823	89	758	568
YIL146C	ATG32	TRUE	955	1014	966	1124	695	1144	738	1452	794	952	793	903	697	807	548	817	891	1041	945	1014	1300	988	1313	1198	728	821	765	817	924	572	861	875	670	881	828	1054	627	894	732	934
YAL066W	NA	TRUE	1189	0	1132	0	645	0	596	0	1091	0	965	0	852	0	573	0	880	0	795	0	957	0	880	0	824	0	981	0	1030	0	888	0	975	0	1034	0	885	0	717	0
YKL016C	ATP7	TRUE	0	55	0	53	0	38	0	48	0	97	0	100	0	31	0	69	0	31	0	26	0	21	0	26	0	22	0	35	0	9	0	12	0	128	0	162	0	160	0	167
YPL111W	CAR1	TRUE	1558	1462	1451	1645	1155	1778	1067	2166	1627	1978	1656	1792	1162	1493	976	1646	1225	1363	1305	1328	1559	1225	1685	1385	1139	1297	1315	1352	1303	875	1286	1359	1115	1158	1323	1388	1136	1193	888	1235
YKL174C	TPO5	TRUE	1175	55	1084	460	731	71	675	95	968	88	919	110	767	72	707	417	597	17	569	55	876	166	907	295	749	218	798	67	650	49	730	68	1241	77	1639	558	1289	55	1163	626
YKL121W	DGR2	TRUE	848	129	823	155	563	163	743	166	871	175	877	120	637	150	711	176	886	167	887	172	767	64	889	90	768	131	779	164	675	94	967	156	710	92	819	139	651	139	714	87
YLR380W	CSR1	TRUE	2477	2365	2414	2645	1467	2122	1552	2768	2134	2721	2109	2519	1542	2069	1485	2320	1356	1602	1533	1421	1594	1222	1747	1424	1282	1538	1378	1441	1443	1010	1454	1394	1551	1896	2193	2317	1601	1878	1658	2036
YMR012W	CLU1	TRUE	1732	0	1652	0	1215	0	1199	0	1824	0	1741	0	1170	0	1199	0	1299	0	1564	0	1666	0	1751	0	1291	0	1657	0	1412	0	1669	0	1231	0	1534	0	1185	0	1068	0
YDL201W	TRM8	TRUE	704	1138	843	1197	765	1094	633	1315	870	1376	798	1393	508	1032	570	1034	565	1045	530	919	1008	921	1080	1043	572	987	552	1026	640	528	735	961	575	784	687	1053	509	892	532	1058
YOR368W	RAD17	TRUE	1403	1274	1493	1358	821	1433	1000	1511	1419	1577	1272	1285	934	1228	946	1365	1138	970	1001	1135	1451	939	1719	993	1257	1289	1358	1288	1283	724	1399	1105	1045	1113	1246	1240	1027	1074	1027	1183
YLR337C	VRP1	TRUE	562	824	547	947	546	864	512	974	711	860	600	806	631	612	673	979	751	885	673	807	652	474	605	622	574	737	634	716	753	516	694	752	323	435	405	556	333	388	393	509
YOL056W	GPM3	TRUE	1738	1841	1604	2034	1372	1881	1289	2078	1542	1851	1483	1857	1392	1815	1363	2153	1522	1687	1349	1528	1736	1515	2142	1702	1435	1650	1455	1595	1619	1179	1873	1815	1140	1426	1436	1643	1068	1449	1231	1487
YGL259W	YPS5	TRUE	1740	665	1703	964	1172	965	1264	1056	1303	979	1318	944	1036	887	918	1304	1032	690	957	591	1230	511	1387	679	862	547	949	594	951	439	1006	601	1009	651	1254	722	1007	655	884	579
YGR022C	NA	TRUE	984	692	940	891	609	729	628	941	803	894	786	824	559	756	525	689	537	408	549	436	830	495	847	523	623	597	697	619	572	351	606	448	834	796	1033	888	754	705	759	957
YGR106C	VOA1	TRUE	433	3294	703	3499	630	3275	267	3710	2445	3708	1109	3271	1192	3088	909	3687	875	2247	573	2115	832	2169	321	2645	512	2635	1023	2440	1752	1545	743	2390	688	2750	956	3203	853	2698	595	2962
YIL168W	NA	TRUE	2178	2126	2510	2322	1615	2271	1740	2527	2057	2447	2218	2091	1519	1795	1685	2176	1964	1894	1843	1708	2413	1613	2703	1762	1716	1777	1900	1718	1945	1051	2138	1706	2253	2378	2711	2629	2324	2232	2181	2443
YGL086W	MAD1	TRUE	1393	1259	1549	1434	1085	1360	1109	1526	1342	1461	1496	1375	1033	1279	1177	1518	1147	1013	1160	1035	1455	898	1683	1116	1125	991	1180	1017	1141	654	1190	925	1195	1081	1377	1299	1047	1120	1149	1184
YAL044C	GCV3	TRUE	0	0	0	0	1	0	10	0	0	0	0	0	1	0	2	0	3	0	5	0	6	0	1	0	14	0	12	0	0	0	0	0	15	0	10	0	16	0	7	0
YJL206C-A	NULL	TRUE	1505	698	1505	1439	988	970	1044	973	1412	1111	1329	1190	1017	892	1022	1231	922	533	1005	696	1419	920	1443	1000	951	1074	1110	840	987	506	956	707	1341	906	1639	1562	1376	853	1122	1502
YDR284C	DPP1	TRUE	0	3596	0	3898	0	3585	0	3938	0	4077	0	3606	0	3244	0	3758	0	3168	0	2611	0	2748	0	3033	0	3730	0	3479	0	1957	0	3074	0	1510	0	1837	0	1477	0	1717
YBR018C	GAL7	TRUE	2218	2239	2430	2467	1686	2071	2057	2763	1929	2299	2089	2082	1800	2205	1919	2402	81	57	85	57	85	51	109	80	66	88	61	44	67	52	46	71	1621	1551	1910	1955	1461	1566	1590	1701
YOL019W	NA	TRUE	1517	1219	1560	1260	1143	1225	1271	1577	1673	1386	1719	1333	1098	1124	1160	1251	1748	1195	1722	1197	2308	1059	2455	1105	1619	1321	1525	1132	1751	767	1797	1197	1005	905	1359	1071	978	881	1114	1000
YHR143W	DSE2	TRUE	1620	0	1744	0	1166	0	1252	0	1387	0	1430	0	1113	0	1165	0	1132	0	1103	0	1533	0	1570	0	1305	0	1340	0	1251	0	1369	0	1330	0	1632	0	1457	0	1400	0
YPL042C	SSN3	TRUE	249	265	312	316	173	228	216	307	184	236	162	207	127	150	164	256	76	63	67	80	79	81	96	71	86	77	81	73	70	34	92	44	778	923	990	1067	761	916	865	877
YBL044W	NA	TRUE	1067	1227	1162	1443	895	1432	924	1651	933	1549	944	1422	707	1211	923	1436	623	887	562	773	815	680	820	774	640	935	675	822	601	520	647	696	620	894	957	1209	665	952	747	1041
YDR430C	CYM1	TRUE	2341	1513	2557	2279	1424	1509	1675	1914	2209	1778	2053	1965	1603	1377	1464	2014	1972	1506	2077	1217	2474	1427	2516	1803	1686	1936	1903	1391	2151	1065	2194	1647	1950	1343	2343	2020	1811	1174	1849	2305
YPR185W	ATG13	TRUE	2089	2075	2191	2303	1450	2301	1663	2941	2131	2372	2032	2227	1519	2339	1636	2576	1679	1879	1631	1700	1839	1406	2158	1459	1492	1876	1688	1658	1399	986	1669	1459	1503	1620	1929	1915	1439	1555	1571	1739
YER065C	ICL1	TRUE	747	1213	918	1447	811	1390	662	1715	1189	1434	1132	1275	1040	1359	921	1697	1024	977	851	1034	1156	856	998	1021	724	993	974	835	1149	731	1058	1080	1029	1229	1094	1431	996	1245	1041	1419
YLR077W	FMP25	TRUE	1116	1113	1259	1263	665	1001	737	1062	929	1110	895	973	796	982	672	1038	611	557	635	569	850	635	924	673	687	723	753	735	809	445	766	657	716	779	882	980	773	770	714	826
YBR056W	NA	TRUE	191	0	270	0	222	0	123	0	869	0	378	0	306	0	295	0	384	0	192	0	323	0	145	0	206	0	307	0	493	0	220	0	194	0	305	1	325	0	202	0
YNL219C	ALG9	TRUE	0	61	0	94	0	57	0	86	0	99	0	64	0	76	0	106	0	28	0	29	0	35	1	38	0	29	0	55	0	45	0	64	0	45	2	65	0	48	0	45
YHR034C	PIH1	TRUE	71	45	78	45	90	81	94	75	80	73	74	63	60	32	65	40	96	90	105	52	148	63	148	65	132	92	140	112	100	74	89	75	304	296	410	263	294	271	340	240
YBL019W	APN2	TRUE	1504	1575	1491	1833	978	1526	1020	1760	1532	2093	1537	2085	1285	1592	1089	1691	1454	1531	1342	1479	1589	1105	1612	1468	982	1396	1180	1280	1628	994	1341	1528	947	1017	1127	1217	903	992	872	1246
YOL070C	NBA1	TRUE	1398	161	1435	892	968	369	970	314	1284	354	1355	409	1157	347	1010	895	1140	196	1120	277	1632	577	1762	767	1220	648	1384	393	1255	318	1262	323	948	205	1280	567	924	238	886	578
YPL200W	CSM4	TRUE	1420	0	1448	0	1107	0	1212	0	1384	0	1466	0	1058	0	1026	0	1294	0	1329	0	1177	0	1172	0	979	0	1074	0	1308	0	1320	0	1370	0	1745	0	1321	0	1149	0
YDR130C	FIN1	TRUE	749	1672	914	1794	634	1750	571	2120	1319	1783	1205	1575	932	1578	964	1562	1045	1472	940	1363	1182	1166	996	1248	789	1346	955	1220	1035	820	1041	1245	686	1068	766	1307	745	1179	736	1256
YIL015W	BAR1	TRUE	6	595	7	594	27	775	22	914	24	803	17	596	25	594	26	618	27	527	14	482	17	444	11	471	26	665	16	672	12	309	19	431	6	424	5	569	6	455	12	501
YEL030W	ECM10	TRUE	0	952	0	1083	0	958	0	1090	0	1044	0	880	0	823	0	793	0	977	0	962	0	709	0	817	0	867	0	894	0	580	0	820	0	778	0	935	0	867	0	986
YBR291C	CTP1	TRUE	1073	0	1080	0	685	0	805	0	928	0	989	0	827	0	789	0	1099	0	1201	0	1510	0	1642	0	1119	0	1223	0	1264	0	1179	0	1271	0	1554	0	1244	0	1206	0
YNL299W	TRF5	TRUE	981	1090	961	1169	628	1188	497	1258	991	1276	1038	985	959	1130	567	1465	1000	976	1004	946	1024	815	736	1048	811	1141	1195	1156	1246	670	919	1116	812	940	904	1070	810	1007	598	1044
YGR008C	STF2	TRUE	1727	2328	1720	2469	1717	2497	1533	2767	1513	2647	1364	2309	1224	2123	1572	2366	1284	1890	1260	1740	1565	1607	2179	1882	1333	1967	1185	1888	1278	1082	1333	1687	1167	1993	1527	2308	1143	2013	1430	2223
YNL311C	SKP2	TRUE	1281	1021	1159	1197	789	1120	711	1291	1119	1201	1046	1177	958	973	807	1144	1017	1009	1062	954	1151	862	1249	971	811	934	1010	976	977	565	1004	896	776	735	930	962	739	845	690	893
YDL215C	GDH2	TRUE	1448	1166	1541	1340	1358	1310	1221	1545	1663	1509	1650	1442	1442	1365	1114	1504	1174	888	1264	915	1397	807	1413	980	1030	874	1126	912	1147	567	1160	908	1205	949	1538	1288	1141	944	1010	1060
YPR170C	NA	TRUE	758	0	813	0	559	0	725	0	817	0	832	0	565	0	689	0	608	0	629	0	814	0	978	0	592	0	639	0	661	0	876	0	1113	0	1424	0	1009	0	1093	0
YJL030W	MAD2	TRUE	576	568	668	586	458	690	494	841	586	662	585	693	512	670	428	736	577	600	472	425	570	437	693	432	459	502	532	517	582	352	509	529	1082	1117	1188	1345	1078	1134	893	1311
YGR248W	SOL4	TRUE	1490	16	1372	54	899	28	1053	35	1514	32	1251	34	1195	28	1105	32	949	12	750	17	1155	23	1388	20	951	16	940	20	976	18	1064	26	1154	22	1288	44	1089	14	1162	27
YOR150W	MRPL23	TRUE	279	0	324	0	162	0	185	0	398	0	291	0	238	0	187	0	102	0	102	0	143	0	156	0	90	0	107	0	119	0	92	0	524	0	660	0	537	0	536	0
YDR055W	PST1	TRUE	45	1341	71	1587	43	1322	31	1557	715	1486	133	1479	120	1240	121	1401	165	1216	79	1138	109	1029	40	1186	86	1207	146	1169	226	726	98	1141	59	895	124	1131	75	867	61	1023
YML036W	CGI121	TRUE	1323	1158	1274	1329	1037	1209	994	1653	1314	1373	1342	1253	987	1107	714	1426	1021	900	889	794	1170	792	1246	755	716	913	973	809	958	530	936	848	1635	1387	1992	1926	1591	1505	1412	1811
YDL088C	ASM4	TRUE	898	984	855	1148	650	1230	751	1363	1100	1356	1090	1280	764	1048	698	1304	970	1119	1034	1115	1254	964	1390	1072	1276	1503	1262	1471	1187	773	1261	1296	871	1013	1042	1309	840	1005	844	1130
YLR113W	HOG1	TRUE	1070	1013	1106	1105	550	827	686	949	790	996	820	910	719	705	657	1060	699	779	816	790	932	645	1204	669	726	773	822	801	633	472	712	629	862	960	1193	1155	891	992	996	998
YLR142W	PUT1	TRUE	858	792	841	914	552	951	705	1109	780	903	816	803	538	700	585	783	814	740	730	756	1065	672	1208	701	857	816	817	808	873	529	904	757	624	701	878	802	583	648	744	757
YDL197C	ASF2	TRUE	0	1197	0	1308	0	1004	0	1264	0	1191	0	1030	0	915	0	1056	0	943	0	796	0	708	0	837	0	888	0	936	0	645	0	922	0	586	0	856	0	715	0	770
YER130C	NA	TRUE	1	836	1	932	0	862	59	1093	0	1094	1	935	1	812	1	997	1	537	3	539	5	558	41	671	3	727	2	774	0	405	7	582	1	629	1	780	1	666	4	772
YMR106C	YKU80	TRUE	2397	2169	2528	2322	1468	2369	1780	2472	2079	2237	2210	2075	1634	1872	1674	1995	1889	1964	2383	2021	2453	1593	2846	1700	2093	2037	2380	1949	2178	1211	2335	1731	1792	1808	2246	2063	1771	1656	1788	1904
YER187W	NA	TRUE	1844	1822	1901	1916	1156	1733	1408	2146	1531	1855	1618	1650	1415	1528	1332	1753	1597	1686	1602	1805	1912	1320	2301	1574	1461	1558	1564	1627	1563	1023	1625	1525	1341	1500	1526	1632	1252	1458	1384	1583
YMR244W	NA	TRUE	901	1134	983	1223	708	1116	709	1297	1038	1386	1151	1225	703	1161	884	1361	699	941	814	880	1222	916	1336	1083	723	926	870	877	756	578	808	852	898	1078	1084	1326	905	1076	886	1359
YJR014W	TMA22	TRUE	364	0	393	0	256	0	283	0	381	0	333	2	274	0	242	0	374	0	390	0	502	0	574	0	338	0	345	0	379	0	456	0	254	0	290	0	277	0	293	0
YLR281C	NA	TRUE	48	433	64	1231	32	533	28	655	662	708	146	817	127	568	113	1112	97	325	56	449	56	654	38	934	50	847	118	550	226	458	72	597	64	440	92	977	71	324	59	1086
YPL018W	CTF19	TRUE	220	1514	350	1804	540	1942	320	2277	2091	2192	1018	1901	874	1591	1001	2067	873	1662	576	1385	634	1298	386	1437	601	1638	975	1709	1298	1125	760	1505	355	1136	519	1344	604	1285	419	1181
YPL185W	NA	TRUE	1636	1751	1440	1925	1408	2366	1442	2289	1635	2225	1311	1938	1071	1561	979	1385	1297	1912	1186	1541	1507	1263	1666	1109	1483	1581	1485	1610	1572	1043	1445	1344	1045	1225	1370	1533	1027	1289	1010	1131
YKR028W	SAP190	TRUE	1333	1367	1311	1469	984	1320	1023	1488	1445	1484	1055	1451	1021	1263	920	1520	1236	1299	992	1112	1419	955	1675	988	1283	1507	1214	1405	1210	754	1365	1199	1060	1195	1269	1208	1074	1171	1059	1296
YKL037W	AIM26	TRUE	906	749	951	835	537	791	707	982	794	930	921	878	652	628	600	802	55	24	25	26	18	28	42	35	35	27	8	22	30	26	25	25	497	484	580	570	503	485	522	537
YMR286W	MRPL33	TRUE	14	318	35	382	33	291	11	417	218	319	70	379	63	331	57	354	19	135	26	113	18	106	9	137	5	132	18	125	28	56	17	89	90	766	121	982	126	727	86	891
YKL168C	KKQ8	TRUE	14	5	13	3	12	4	7	2	204	1	24	0	30	2	23	4	46	2	20	0	17	2	4	2	12	0	30	2	42	0	13	2	14	3	25	1	29	2	15	0
YGL029W	CGR1	TRUE	599	584	618	653	409	702	435	684	463	575	525	620	395	543	468	580	636	708	510	564	649	490	777	551	525	617	518	589	635	421	710	616	908	1024	1142	1230	820	1030	908	1022
YDL128W	VCX1	TRUE	33	1184	21	1279	84	1378	91	1588	93	1450	120	1250	134	1245	337	1515	42	866	95	954	121	891	115	940	127	1268	118	1276	106	641	191	1086	48	972	40	1054	67	923	91	1107
YPL098C	MGR2	TRUE	674	725	666	793	479	715	324	732	717	810	651	775	511	546	380	601	522	617	493	514	567	452	675	468	428	615	593	563	578	339	541	613	690	712	741	821	656	681	532	822
YPR003C	NA	TRUE	2245	2271	2322	2457	1554	2276	1869	3002	1951	2392	1965	1995	1807	2051	1911	2371	1669	1782	1735	1699	2147	1654	2661	1914	2048	2141	2109	1983	1743	1057	1757	1753	1426	1535	1757	1838	1348	1564	1545	1639
YGR262C	BUD32	TRUE	5	39	2	31	3	33	1	45	10	28	2	26	9	30	7	62	1	20	2	13	0	10	2	18	3	17	2	7	6	10	1	22	13	111	22	127	13	98	9	110
YDR202C	RAV2	TRUE	508	517	630	647	602	525	295	692	1796	644	1170	491	989	666	1015	639	574	285	467	217	636	225	349	258	524	326	912	357	1048	305	741	358	689	290	885	363	715	438	633	315
YGR215W	RSM27	TRUE	10	258	25	285	18	219	7	286	150	226	19	250	29	176	33	221	6	66	9	81	14	60	5	71	6	77	8	86	25	41	8	94	24	325	31	437	47	367	30	426
YNL013C	NA	TRUE	1022	1149	1047	1396	630	1227	753	1498	1001	1386	1027	1162	868	1189	758	1444	1065	1116	1167	1021	1152	988	1231	975	862	1055	1016	1051	1135	687	1005	1098	792	942	948	1087	810	1076	682	946
YDR253C	MET32	TRUE	1313	1432	1217	1556	923	1500	946	1642	1378	1619	1275	1467	947	1342	961	1577	1104	1275	1104	1128	1208	908	1367	1201	968	1328	1124	1318	1232	864	1417	1269	850	849	926	1052	779	848	832	1120
YCR082W	AHC2	TRUE	395	1	535	0	482	1	268	1	1396	0	841	0	683	1	690	0	1229	0	804	3	919	1	497	0	613	1	1089	0	1158	0	858	0	523	0	676	0	599	1	453	0
YOR001W	RRP6	TRUE	385	464	534	529	312	615	436	655	489	553	388	546	419	510	310	471	592	612	622	651	691	516	762	573	560	594	584	664	576	393	668	641	1095	1238	1279	1429	1076	1268	1115	1340
YDL222C	FMP45	TRUE	0	2113	0	2333	0	2161	0	2288	0	2165	0	1989	0	1747	0	2005	0	1471	0	1447	1	1320	0	1402	0	1516	0	1596	0	1129	0	1602	0	1399	0	1827	0	1390	0	1456
YNL140C	NA	TRUE	1147	1	1230	37	850	1	806	5	1066	0	971	2	982	2	691	33	816	0	745	1	786	4	851	23	619	12	758	0	599	0	605	2	755	1	837	32	630	0	663	19
YNR022C	MRPL50	TRUE	1107	986	1190	1191	817	1194	918	1436	1073	1282	1052	1072	744	1092	806	1184	1010	965	1147	905	1363	978	1493	1083	960	1035	1073	997	1196	614	1177	921	984	938	1197	1117	871	906	887	1085
YDR409W	SIZ1	TRUE	1223	1117	1371	1259	668	909	838	1047	1232	1266	1300	1091	866	990	765	1239	1063	1194	1140	761	1379	869	1418	974	1105	1326	1248	1172	976	616	1014	995	846	701	1005	1085	763	651	752	997
YBR221C	PDB1	TRUE	0	67	0	52	0	94	0	84	0	70	0	69	0	85	0	92	0	102	0	85	0	74	0	145	0	105	0	141	0	62	0	76	0	162	0	185	0	165	0	174
YAL005C	SSA1	TRUE	540	0	551	0	428	0	430	0	556	0	532	0	456	0	384	0	466	0	443	0	459	0	557	0	465	0	522	0	425	0	406	0	547	0	645	0	565	0	523	0
YPL158C	AIM44	TRUE	39	29	49	47	12	34	22	12	39	58	33	18	48	41	50	76	23	42	24	50	59	40	62	58	24	46	34	39	58	43	68	66	46	32	53	54	27	47	49	46
YBR174C	NA	TRUE	491	528	422	766	389	819	570	818	719	797	605	761	499	657	460	814	696	701	669	698	719	666	801	721	524	726	636	716	662	606	789	781	769	751	861	1101	770	741	673	1104
YJL121C	RPE1	TRUE	583	88	597	332	254	77	344	107	432	123	490	128	419	129	443	286	116	12	93	20	156	48	272	73	192	87	153	34	185	31	224	37	551	113	665	360	583	68	598	420
YKL008C	LAC1	TRUE	709	464	850	876	681	603	503	955	1048	894	935	893	865	786	807	1188	992	508	957	680	1122	579	1024	741	758	773	962	795	850	504	747	578	626	440	698	521	679	394	529	606
YBR103W	SIF2	TRUE	0	837	0	894	0	982	0	1168	0	1032	0	895	0	1073	0	1219	0	760	0	683	0	472	0	558	0	696	0	734	0	407	0	545	0	1404	0	1807	0	1455	0	1652
YNR004W	SWM2	TRUE	181	349	220	448	201	535	293	490	302	432	306	423	264	381	273	528	406	558	367	502	410	397	264	536	271	507	424	437	416	350	438	471	865	1148	1068	1714	947	1319	873	1506
YPL032C	SVL3	TRUE	4008	4098	3907	4455	2389	3799	2850	4573	3508	4382	3898	3962	2506	3216	2726	3800	2675	2890	2750	2615	3265	2326	3719	2589	2278	2632	2558	2745	2692	1609	2939	2792	2074	2422	2631	2873	2187	2349	2259	2603
YKL197C	PEX1	TRUE	789	0	911	0	518	0	633	0	758	0	792	0	584	0	627	0	1114	0	1050	0	1182	0	1502	0	902	0	924	0	1064	0	1129	0	816	0	1114	0	930	0	989	0
YMR020W	FMS1	TRUE	1554	0	1436	0	1018	0	1041	0	1416	0	1438	0	1178	0	1024	0	1173	0	999	0	1211	0	1362	0	992	0	1045	0	1020	0	1258	0	925	0	1121	0	883	0	949	0
YDR377W	ATP17	TRUE	137	119	125	110	60	84	79	104	114	118	86	121	81	97	107	109	42	28	41	47	44	40	61	30	39	46	31	49	48	33	25	27	231	182	301	303	195	278	254	279
YIR007W	NA	TRUE	659	1057	686	1094	665	1175	562	1424	728	1310	652	1291	768	979	525	1043	740	1043	648	951	1093	929	988	1032	703	1171	752	1134	672	629	597	856	485	809	617	1054	661	799	550	1036
YPL045W	VPS16	TRUE	8	0	6	0	9	0	5	0	7	0	8	1	10	0	8	0	2	0	2	0	5	0	9	1	9	0	11	0	5	0	3	0	183	2	255	6	160	1	182	10
YFR020W	NA	TRUE	2278	2249	2203	2462	1230	1928	1282	2510	1906	2339	2039	2216	1567	1970	1442	2078	1545	1752	1584	1670	1856	1337	1901	1507	1408	1741	1757	1617	1733	1113	1653	1606	1509	1536	1792	1860	1618	1673	1482	1846
YOR327C	SNC2	TRUE	2026	1950	2279	2098	1230	2102	1481	2023	1725	2052	1805	1742	1424	1709	1597	2098	2076	1948	2050	1806	2331	1601	2986	1804	2104	2210	2100	2185	2137	1396	2403	1969	1902	2207	2509	2595	1976	2229	2011	2307
YBR207W	FTH1	TRUE	1047	1046	1112	1198	978	1149	916	1269	1054	1475	1167	1343	831	944	1021	1160	888	1182	1091	987	1295	1113	1675	1114	882	1122	1033	1112	997	691	1191	1098	840	915	1071	1168	782	1067	976	1162
YNL269W	BSC4	TRUE	1926	1811	1927	1891	1161	1588	1307	1865	1319	1453	1367	1452	1304	1427	1149	1510	1333	1283	1358	1293	1779	1078	1810	1321	1315	1421	1509	1293	1476	834	1499	1281	1585	1385	1712	1614	1295	1268	1253	1502
YDR532C	KRE28	TRUE	3	7	6	7	4	4	4	5	8	10	8	10	6	1	2	9	8	2	12	7	6	4	0	3	2	3	8	5	5	0	5	5	74	109	67	88	64	65	54	91
YHR159W	TDA11	TRUE	0	21	0	25	0	23	0	24	0	29	0	13	0	39	0	32	0	11	0	31	0	10	0	16	0	17	0	21	0	13	0	22	0	9	0	22	0	23	0	11
YPL132W	COX11	TRUE	230	209	242	301	149	228	159	262	293	310	269	282	207	303	171	301	66	52	69	56	120	55	114	84	81	56	78	85	68	70	113	112	432	441	532	565	373	468	494	402
YIL114C	POR2	TRUE	735	381	794	449	555	467	684	559	615	444	663	355	569	370	513	422	603	367	629	331	975	330	1013	439	606	344	625	355	572	251	661	301	647	401	908	421	723	528	862	428
YJL089W	SIP4	TRUE	1176	0	1204	0	928	0	950	0	1076	0	1118	0	908	0	639	0	1017	0	1028	0	1383	0	1619	0	1011	0	1046	0	1111	0	1189	0	911	0	1016	0	871	0	800	0
YBL029W	NA	TRUE	185	1102	244	1188	286	1102	136	1351	711	1252	394	1098	404	1076	324	1172	419	989	249	957	434	840	194	862	273	1072	449	895	560	596	302	880	297	1043	380	1145	407	1056	237	1087
YHL028W	WSC4	TRUE	16	471	32	584	24	619	23	567	335	630	69	643	77	486	45	651	55	447	34	387	32	429	26	478	42	552	80	448	124	222	42	372	83	1036	137	1240	102	1049	84	1032
YGR154C	GTO1	TRUE	993	1115	1035	1223	855	1555	936	1730	947	1275	991	1133	877	1137	965	1415	818	930	908	936	1014	760	1196	891	898	968	955	1104	912	638	1017	853	715	832	856	1008	636	769	711	859
YLR130C	ZRT2	TRUE	1279	0	1309	0	727	0	848	0	1207	0	1221	0	871	0	845	0	939	0	995	0	975	0	973	0	749	0	947	0	1030	0	978	0	777	0	1039	0	685	0	677	0
YKR070W	NA	TRUE	756	273	842	360	627	391	538	447	866	432	960	371	756	439	490	586	662	307	662	306	851	263	902	329	525	264	704	278	676	261	695	290	933	362	1214	474	1018	505	983	383
YNL203C	NA	TRUE	0	1002	0	1152	0	1178	1	1425	0	1323	0	1226	0	954	0	1310	0	890	0	848	0	748	0	913	0	1063	0	1002	0	585	0	1069	0	1056	0	1307	0	1047	0	1258
YJL185C	ATG36	TRUE	1578	1045	1566	1506	986	1078	984	1448	1297	1222	1307	1235	1076	1029	874	1451	1238	956	1320	928	1416	800	1331	1008	1061	1144	1148	939	1138	553	1191	903	1230	809	1391	1091	1049	723	1028	1235
YML017W	PSP2	TRUE	751	0	693	0	598	0	680	0	781	0	796	0	645	0	563	0	646	0	578	0	762	0	822	0	679	0	700	0	585	0	673	0	418	0	584	0	426	0	407	0
YKR087C	OMA1	TRUE	172	642	174	947	234	630	117	890	480	765	288	775	321	649	370	971	313	575	198	560	309	559	191	704	210	770	332	621	343	342	258	604	194	473	252	853	245	513	235	801
YGR281W	YOR1	TRUE	1428	1262	1373	1430	920	1464	1118	1685	1500	1787	1426	1611	865	1242	955	1415	935	1124	1042	928	1268	947	1317	1060	1110	1122	1047	1105	1218	741	1251	1159	977	934	1183	1167	838	1036	841	1065
YGR236C	SPG1	TRUE	1494	1481	1693	1715	1058	1577	1191	1867	1412	1541	1417	1480	1154	1424	1165	1542	919	1039	1085	1061	1379	922	1606	974	1185	1297	1284	1132	1225	739	1352	1133	874	1023	1304	1200	893	969	903	1043
YHL013C	OTU2	TRUE	527	0	430	2	392	0	363	0	474	0	521	0	416	0	374	0	319	0	355	0	354	0	434	0	292	0	361	0	393	0	331	0	772	0	801	0	778	0	667	0
YOR059C	NA	TRUE	1739	1676	1766	1824	1205	1735	1089	2086	1516	1800	1455	1684	1238	1450	1118	1887	1469	1448	1445	1375	1893	1302	2069	1507	1507	1725	1824	1908	1599	1037	1552	1556	1165	1290	1466	1603	1139	1350	1031	1385
YOR309C	NA	TRUE	305	197	250	242	219	261	210	264	295	291	260	284	185	199	174	263	432	393	412	326	502	316	491	346	370	373	407	323	422	199	437	294	778	757	1012	899	793	725	750	767
YDR030C	RAD28	TRUE	1670	1340	1687	1448	999	1356	1146	1518	1344	1376	1387	1277	1182	1182	1241	1484	1129	873	1091	792	1356	796	1640	998	1220	1061	1358	1067	1179	627	1391	1056	828	795	1130	910	795	724	834	882
YPL221W	FLC1	TRUE	1358	1328	1248	1657	1010	1589	914	1657	1243	1558	1163	1539	1025	1290	848	1665	1072	1386	1185	1103	1519	1145	1532	1294	964	1233	1130	1320	1281	766	1215	1261	928	1047	1183	1337	879	1107	784	1175
YPL274W	SAM3	TRUE	1515	1442	1543	1599	1113	1655	1040	1905	1251	1598	1401	1507	937	1209	840	1354	1212	1170	1119	1178	1213	877	1230	995	1053	1109	1142	1108	1192	780	1110	1173	1296	1347	1616	1777	1255	1526	1094	1623
YEL051W	VMA8	TRUE	0	1	1	0	2	1	0	0	1	0	1	1	1	0	1	0	1	1	0	0	1	0	2	2	0	0	1	1	0	0	0	1	28	27	36	35	24	51	31	33
YOL004W	SIN3	TRUE	51	77	66	113	58	107	69	143	60	132	62	135	71	92	73	96	44	29	18	25	22	19	39	31	24	43	26	23	11	23	32	24	393	535	481	686	362	607	489	753
YGR014W	MSB2	TRUE	1402	1286	1494	1552	1103	1514	1018	1929	1544	1833	1522	1639	1146	1299	905	1662	1290	1289	1245	1307	1598	1110	1542	1200	1081	1274	1291	1171	1368	762	1388	1092	921	879	1141	1123	944	956	819	1129
YGR041W	BUD9	TRUE	0	868	0	1300	0	1088	0	1376	0	1099	0	1202	0	906	0	1415	0	856	0	847	0	903	0	1002	0	1008	0	877	0	643	0	1016	0	566	0	948	0	438	0	1031
YER179W	DMC1	TRUE	741	240	678	676	525	396	464	394	719	486	691	562	651	529	456	727	481	212	550	283	560	390	432	427	396	452	535	310	460	201	492	336	1385	762	1750	1465	1252	611	1083	1363
YMR150C	IMP1	TRUE	412	329	386	372	212	311	268	402	246	323	306	271	247	361	242	366	115	98	99	63	124	64	192	105	80	99	78	87	145	71	121	115	563	510	752	626	521	546	533	603
YFL007W	BLM10	TRUE	740	117	718	158	545	151	486	179	706	179	716	155	506	160	393	247	479	74	425	78	426	47	482	62	469	84	495	115	443	114	454	73	630	99	725	133	683	199	622	137
YDR354W	TRP4	TRUE	13	8	40	26	16	7	11	15	11	18	23	4	4	3	12	2	0	0	0	1	4	2	1	5	11	10	6	14	1	2	1	1	9	11	14	9	3	21	20	16
YJL053W	PEP8	TRUE	583	623	683	768	385	650	476	858	570	737	551	498	427	638	451	758	153	217	173	206	221	232	303	278	203	295	247	286	218	140	237	218	368	375	427	519	283	366	263	397
YPR151C	SUE1	TRUE	51	816	38	933	62	789	52	1019	58	836	54	789	55	817	55	930	57	610	42	643	69	550	56	623	64	647	61	606	61	394	84	586	47	601	51	705	45	554	43	647
YNL332W	THI12	TRUE	1364	1289	1350	1427	924	1266	935	1458	1215	1359	1253	1238	941	1123	784	1340	1157	1203	1211	1180	1305	934	1477	1143	1056	1152	1229	1221	1262	727	1395	1190	1061	930	1267	1214	907	1053	917	1143
YML028W	TSA1	TRUE	921	0	871	0	590	0	689	0	736	0	736	0	640	0	657	0	853	0	760	0	1070	0	1287	0	962	0	939	0	872	0	886	0	779	0	1029	0	731	0	784	0
YLL001W	DNM1	TRUE	1241	1045	1250	1210	684	1121	843	1212	1119	1342	1124	1222	827	1016	763	1093	984	868	938	769	1178	737	1277	722	765	806	925	789	900	504	965	744	815	827	1067	972	868	811	748	737
YCL001W	RER1	TRUE	527	386	565	466	491	541	453	707	672	660	721	581	490	505	374	544	524	509	558	458	645	346	754	396	617	593	714	487	734	275	804	478	565	479	589	558	501	454	543	581
YGL109W	NA	TRUE	32	1735	64	1922	146	2074	94	2367	245	2043	214	1803	233	1599	324	2068	187	1432	117	1319	170	1235	129	1412	128	1504	150	1502	195	935	253	1361	78	1359	113	1696	168	1405	104	1521
YDR223W	CRF1	TRUE	1794	1639	1903	1788	1269	1825	1640	2293	1581	1810	1847	1652	1613	1737	1644	2184	1294	1443	1285	1176	1640	1115	2027	1325	1401	1372	1490	1390	1475	875	1602	1336	1057	996	1300	1267	1035	1033	1131	1120
YLR043C	TRX1	TRUE	1090	121	1095	134	664	104	724	85	1244	80	1356	83	1027	117	885	174	981	88	998	66	1102	42	1191	56	778	68	793	81	907	51	1069	85	813	47	1074	61	768	76	811	50
YJR062C	NTA1	TRUE	669	613	553	591	402	597	324	694	653	697	526	595	399	439	325	550	592	482	518	453	579	368	524	438	409	501	448	492	524	330	575	459	434	434	493	523	370	392	354	409
YDL156W	CMR1	TRUE	1516	1525	1680	1742	853	1470	1023	1833	1767	1765	1523	1587	1237	1481	1145	1738	1153	1086	1107	1107	1345	989	1416	1029	893	1126	1048	1063	1121	649	1171	909	747	825	1001	1026	696	772	756	854
YNL167C	SKO1	TRUE	1286	1275	1326	1535	895	1586	1024	1759	1101	1485	1109	1322	882	1262	820	1346	1121	1422	1212	1215	1502	1267	1671	1290	1154	1317	1236	1273	1345	836	1498	1375	964	1146	1215	1292	859	1041	882	1083
YAL060W	BDH1	TRUE	1054	0	1124	0	833	0	849	0	925	0	914	0	793	0	742	0	760	0	904	0	1157	0	1210	0	790	0	974	0	819	0	794	0	765	0	1083	0	909	0	850	0
YIL133C	RPL16A	TRUE	100	86	93	100	54	86	69	105	63	82	83	87	74	39	46	68	86	120	71	109	130	78	121	104	78	83	83	63	98	45	91	72	225	231	272	238	239	237	221	251
YLR193C	UPS1	TRUE	1245	1112	1277	1285	801	1108	940	1349	1058	1183	1039	1026	892	1005	1010	1345	890	897	1003	888	1001	676	1131	843	869	935	826	835	885	451	902	852	908	966	1144	1160	871	939	1048	1071
YLR248W	RCK2	TRUE	554	1686	465	1815	502	1777	596	1977	969	1550	803	1438	719	1553	710	1818	794	1408	657	1170	764	1041	757	1292	641	1365	737	1308	694	945	809	1297	443	1105	573	1393	570	1230	547	1368
YBR148W	YSW1	TRUE	1435	1751	1442	1810	1061	1659	1110	1733	996	1518	1072	1400	1200	1599	1190	1684	838	1091	840	947	1304	950	1397	1173	1216	1358	1070	1258	1190	745	1295	1243	1226	1351	1375	1735	1170	1337	1249	1521
YPL113C	NA	TRUE	2416	1	2516	2	1319	3	1460	2	2300	0	2289	1	1720	0	1544	2	1516	0	1578	0	1703	0	1856	1	1274	0	1484	0	1424	1	1642	1	1862	1	2240	0	1833	0	1685	1
YKL041W	VPS24	TRUE	268	259	338	319	285	416	276	455	320	450	372	443	372	472	280	545	143	126	148	191	172	94	175	83	123	148	152	152	167	115	141	79	408	495	558	605	369	527	404	553
YNL067W	RPL9B	TRUE	686	546	780	628	573	622	585	698	736	665	731	581	607	607	646	643	388	381	444	369	489	265	557	287	362	280	425	322	442	229	464	355	1159	1020	1461	1104	1150	1070	1246	1062
YDR089W	NA	TRUE	1850	13	1862	78	1278	27	1315	30	1785	28	1645	37	1102	18	1019	65	1085	5	1280	14	1434	25	1627	46	1305	49	1471	29	1334	14	1462	20	1179	18	1483	52	1088	17	1120	38
YLR237W	THI7	TRUE	2047	1700	2354	2552	1499	2015	1772	2473	2181	2356	2128	2480	1709	1963	1736	2530	1710	1547	1864	1528	2468	1685	2719	1881	1736	1932	1966	1900	1779	1176	1860	1672	1612	1465	1908	2087	1334	1497	1580	1902
YKL176C	LST4	TRUE	0	769	0	852	0	916	0	1072	4	841	1	860	0	711	0	788	2	851	0	757	0	663	0	727	0	713	1	698	0	490	0	767	0	517	0	551	0	536	0	558
YDR249C	NA	TRUE	857	1276	956	1251	648	1199	580	1259	1192	1514	1169	1467	710	899	617	1135	1044	1169	1082	1155	1235	943	1168	1099	962	1217	991	1227	906	714	942	908	689	786	859	892	598	814	645	800
YIR024C	NA	TRUE	872	973	931	1110	485	1071	651	1253	990	1067	805	1035	624	808	710	903	776	897	790	852	939	689	995	795	732	908	768	890	877	478	845	865	718	1001	1037	1129	860	964	954	1115
YJR008W	MHO1	TRUE	1862	0	1835	0	1261	0	1283	0	1504	0	1611	0	1335	0	1164	0	1151	0	1230	0	1730	0	1956	0	1369	0	1734	0	1628	0	1501	0	1111	0	1436	0	1184	0	1128	0
YDL203C	ACK1	TRUE	1089	1017	1188	1105	560	853	651	911	692	922	838	782	589	701	574	894	745	635	750	692	1046	722	1184	789	750	746	840	754	780	422	817	590	822	934	1095	1053	754	821	784	1022
YLR087C	CSF1	TRUE	200	195	227	220	174	267	186	270	166	213	160	191	161	206	206	268	139	197	151	175	174	142	183	141	178	268	189	228	138	126	187	186	651	642	738	944	568	810	603	779
YML082W	NA	TRUE	4508	0	4726	0	3279	0	3674	0	4440	0	4505	0	3416	0	3355	0	3551	0	3767	0	3826	0	4327	0	3563	0	3995	0	3731	0	3650	0	2170	0	2686	0	2107	0	1994	0
YOL054W	PSH1	TRUE	740	531	781	583	705	735	599	839	870	886	796	781	610	680	619	704	580	581	518	521	772	462	895	521	641	586	706	661	677	464	686	587	603	502	796	578	593	628	531	591
YFR001W	LOC1	TRUE	20	25	39	37	39	30	26	28	38	19	17	38	20	19	21	36	56	42	50	45	56	35	61	37	54	38	47	32	42	35	58	43	470	391	560	473	510	466	518	526
YNL109W	NA	TRUE	604	720	598	754	438	687	368	750	672	770	614	684	537	789	390	838	545	531	545	494	507	416	470	570	373	571	456	525	477	336	481	480	653	656	689	947	558	715	537	839
YKR013W	PRY2	TRUE	2083	0	2230	0	1547	0	1630	0	1805	0	1933	0	1513	0	1606	0	1762	0	1689	0	2337	0	2683	0	1751	0	2006	0	1932	0	2034	0	1900	0	2200	0	1841	2	1839	0
YFR054C	NA	TRUE	1027	1068	988	1102	644	1017	716	1221	969	1324	1029	1232	804	933	599	1113	957	929	989	976	1267	860	1298	975	685	923	821	827	1103	567	1021	1011	734	849	912	1047	905	902	750	981
YLR335W	NUP2	TRUE	1341	1295	1399	1346	736	1102	847	1356	1122	1274	1220	1189	778	861	788	1150	1005	1026	943	956	1339	854	1614	984	1019	1009	948	890	821	566	859	736	932	860	1308	1211	852	889	893	1056
YJR102C	VPS25	TRUE	1503	970	1537	1196	1133	1067	1064	1459	1510	1331	1621	1279	1291	1285	1036	1458	577	397	444	345	638	316	659	355	465	415	501	469	615	270	530	371	1316	950	1605	1108	1119	1080	1051	912
YJR088C	EMC2	TRUE	80	619	110	696	130	778	59	865	900	760	240	722	244	763	166	927	219	623	97	602	156	529	68	568	110	633	221	540	385	463	169	619	116	605	206	632	130	657	99	575
YGR104C	SRB5	TRUE	216	280	261	298	140	256	119	218	162	220	193	199	140	189	149	230	333	382	264	304	374	327	385	301	147	191	206	219	229	154	214	238	295	352	419	442	286	324	241	411
YLR368W	MDM30	TRUE	802	743	748	811	533	763	500	861	662	789	642	682	501	605	433	739	587	659	631	610	522	409	605	398	572	629	652	665	675	397	773	683	727	811	919	907	656	777	704	825
YBR268W	MRPL37	TRUE	234	175	276	204	157	173	196	245	257	184	225	200	287	286	247	267	99	87	113	65	137	42	123	78	63	68	108	78	80	45	109	64	566	399	760	488	524	485	543	418
YPR083W	MDM36	TRUE	1006	1365	1170	1499	431	920	637	1183	994	1239	876	1028	596	945	738	1011	874	890	830	894	940	695	1124	804	756	786	740	825	756	493	823	866	787	902	887	1191	737	921	841	1052
YGL088W	NA	TRUE	118	110	104	144	89	186	118	152	108	110	140	105	80	87	110	111	161	180	202	130	281	230	339	208	149	170	147	135	176	130	229	165	362	395	440	547	376	398	361	497
YGR173W	RBG2	TRUE	1414	548	1678	1393	1023	940	1135	1031	1560	1117	1566	1136	847	773	1166	1185	1264	613	1262	713	1264	899	1587	1080	1238	1046	1186	838	1068	653	1281	761	1022	658	1403	1069	969	583	1106	1098
YDR282C	NA	TRUE	0	4453	0	7946	0	5926	0	6467	0	6531	0	6879	0	5732	0	8417	0	3056	0	4645	0	4048	0	6249	0	4395	0	4705	0	3355	0	5119	0	3824	0	5501	0	3646	0	5696
YDR009W	GAL3	TRUE	3339	2944	3197	3236	1741	2100	1746	2909	2925	3189	2676	2771	2122	2358	1727	2887	293	301	270	283	364	287	450	349	323	428	385	354	292	171	299	345	1710	1827	1929	1971	1650	1847	1550	2043
YJL095W	BCK1	TRUE	83	96	88	99	91	95	68	116	83	67	56	63	86	129	64	95	36	43	49	30	38	27	67	31	26	31	40	15	28	19	24	25	863	905	1109	1017	584	718	650	738
YBR126C	TPS1	TRUE	953	842	909	1022	662	1117	746	1167	961	985	867	894	740	828	571	940	1012	1117	1195	1072	1666	1070	1735	1210	1070	1131	1239	1143	1378	817	1317	1111	1111	998	1354	1257	1016	1027	1080	1166
YDR432W	NPL3	TRUE	0	17	0	21	0	23	0	27	0	29	0	28	0	18	0	23	0	13	0	21	0	13	0	10	0	9	0	17	0	12	0	17	0	31	0	35	0	31	0	26
YCL006C	NULL	TRUE	131	540	212	981	205	720	164	858	670	659	297	682	403	596	339	890	353	513	286	629	339	706	223	848	231	668	359	561	595	436	367	605	204	497	272	748	281	428	210	838
YBL046W	PSY4	TRUE	962	0	907	1	921	0	733	0	817	0	718	0	681	0	772	0	831	0	823	0	1086	0	1289	0	655	0	692	0	1015	0	860	0	522	0	648	0	502	0	564	0
YOL072W	THP1	TRUE	30	0	36	0	9	3	16	0	18	0	25	0	13	0	14	0	28	0	18	0	26	2	21	0	13	0	11	0	12	0	21	0	98	0	129	7	117	0	75	3
YPL202C	AFT2	TRUE	935	984	967	1216	787	1318	926	1413	1087	1304	1000	1303	717	1021	716	1023	784	1001	795	946	1155	809	1307	960	814	974	894	970	944	594	961	923	868	1050	1029	1147	917	947	868	1139
YIL017C	VID28	TRUE	8	274	7	284	6	338	7	430	20	351	14	361	8	388	7	414	20	297	5	312	0	247	4	284	4	289	8	311	17	179	7	248	13	481	24	572	19	489	9	539
YDR132C	NA	TRUE	19	1497	12	1700	43	1598	39	1858	62	1787	43	1791	54	1404	36	1674	53	1263	32	1135	35	1066	43	1321	36	1407	40	1442	26	766	49	1207	18	1179	15	1421	25	1161	21	1327
YML116W	ATR1	TRUE	1785	1581	1995	1903	1274	1921	1578	2113	1882	2282	2039	1987	1382	1639	1374	2045	1553	1549	1628	1424	1919	1248	2350	1471	1539	1717	1735	1556	1641	1013	1985	1578	1418	1378	1792	1675	1281	1347	1453	1515
YNR056C	BIO5	TRUE	1431	1392	1486	1579	953	1405	1022	1492	1301	1610	1210	1416	965	1143	876	1309	1387	1357	1302	1331	1567	1131	1636	1325	1093	1311	1276	1149	1298	766	1323	1172	1538	1579	1934	1878	1482	1698	1440	1739
YDR185C	UPS3	TRUE	2865	3365	3054	3390	1897	3258	2027	3501	3210	4193	3218	3824	2195	2921	1911	3023	2112	2550	2223	2186	2501	1997	2577	2165	2246	2517	2423	2770	2117	1408	2127	1970	2149	2579	2701	2958	2022	2520	1881	2511
YBR084C-A	RPL19A	TRUE	127	158	137	201	101	180	99	227	155	125	112	133	107	179	130	132	142	132	175	123	176	147	195	155	141	121	115	121	168	88	150	134	414	459	498	621	420	459	549	597
YHR207C	SET5	TRUE	1249	1113	1164	1204	787	1110	678	1217	1055	1224	1069	1097	869	1053	795	1271	995	954	1079	880	1026	669	1171	765	823	861	980	797	957	529	978	784	885	774	989	888	756	763	699	821
YGR124W	ASN2	TRUE	1294	1257	1375	1352	650	1289	955	1433	1271	1357	1136	1158	1084	1213	1124	1428	986	1056	1011	945	923	791	1295	733	1026	1059	1027	1096	1097	678	1159	927	770	881	1086	1031	773	857	739	907
YPR172W	NA	TRUE	43	1435	67	1671	66	1708	32	2218	775	1901	125	1600	156	1629	150	1878	130	1718	88	1381	84	1255	51	1365	61	1511	126	1534	279	873	83	1556	63	1363	109	1489	94	1193	61	1432
YIR003W	AIM21	TRUE	1087	757	1187	1146	726	940	813	1132	1039	1162	992	1074	790	921	723	1049	944	735	1018	829	1180	761	1255	835	902	1020	1128	1039	1011	542	962	864	765	759	920	947	827	731	798	873
YLR111W	NA	TRUE	7	0	15	0	7	0	2	0	181	0	17	0	15	0	10	0	14	0	11	0	17	0	3	0	14	0	40	0	56	0	12	0	15	0	20	0	29	0	21	0
YPR023C	EAF3	TRUE	681	594	727	727	467	662	513	837	574	666	510	567	446	598	500	658	586	518	514	447	448	249	488	306	424	381	475	434	517	317	476	457	900	954	1108	1165	903	842	969	993
YLR144C	ACF2	TRUE	1943	1921	1888	2017	1237	1848	1332	2295	1687	2152	1701	1868	1388	1722	1376	1923	1198	1197	1147	1168	1761	1129	1736	1277	1142	1255	1225	1213	1310	673	1446	1204	1079	1153	1332	1324	1014	1129	1029	1307
YPR058W	YMC1	TRUE	2472	2097	2550	2449	1504	2202	1732	2524	2101	2612	2133	2394	1602	1855	1638	2333	1791	1705	1757	1591	2507	1535	2805	2032	2058	2069	2106	2068	1790	1135	2184	1735	1346	1379	1660	1614	1254	1478	1297	1497
YDL020C	RPN4	TRUE	630	882	675	905	577	918	535	1025	512	893	565	844	449	861	611	941	415	582	425	516	608	557	722	606	445	622	382	565	468	470	635	675	1012	1443	1311	1781	956	1412	1175	1553
YBR050C	REG2	TRUE	1296	1177	1377	1363	521	1318	1122	1421	1397	1413	1455	1457	1159	1352	1185	1655	1224	1234	1247	1175	1507	935	1887	1151	1435	1433	1439	1460	1407	782	1641	1344	1083	1212	1404	1368	1119	1238	1262	1332
YDL191W	RPL35A	TRUE	66	427	110	432	84	381	55	511	290	373	128	335	203	475	179	451	153	305	110	291	147	269	68	281	82	275	172	312	268	214	151	277	87	241	125	314	137	324	93	352
YER163C	GCG1	TRUE	1672	1712	1607	1911	1031	1638	948	1874	1366	1690	1318	1466	1268	1470	897	1749	1298	1340	1216	1157	1578	1132	1677	1313	1054	1354	1346	1322	1195	781	1215	1229	1135	1275	1230	1538	1132	1409	963	1422
YER132C	PMD1	TRUE	1151	1256	1131	1417	894	1533	1059	1766	1071	1378	1108	1256	806	1074	966	1215	856	1054	889	935	1200	843	1502	1158	932	1134	1119	1172	1056	697	1204	1201	894	996	1084	1212	783	1038	901	1159
YER039C-A	NA	TRUE	2691	2693	2701	2792	1635	2633	1848	2982	2561	2738	2585	2380	1724	2197	1831	2567	2143	2031	2146	2016	2464	1876	3068	1919	2024	2009	2369	1939	2094	1250	2371	2034	2088	2279	2844	2813	2201	2555	2331	2800
YGL110C	CUE3	TRUE	0	1149	0	1303	0	1312	0	1531	0	1207	0	1088	0	1174	0	1287	0	1035	0	1012	0	891	0	898	0	1178	0	1117	0	615	0	986	0	1095	0	1416	0	1098	0	1334
YMR242C	RPL20A	TRUE	78	81	76	89	47	98	48	95	72	67	78	107	48	66	47	69	144	109	116	115	126	99	142	54	121	128	152	154	118	59	121	95	439	497	555	499	440	621	413	338
YMR241W	YHM2	TRUE	914	0	857	0	660	0	754	0	863	0	734	0	687	0	796	0	1383	0	1007	0	1669	0	1914	0	1432	0	1386	0	1523	0	1537	0	1241	0	1411	0	1140	0	1221	0
YPL183C	RTT10	TRUE	846	1038	920	1112	480	950	578	1074	702	921	652	814	567	835	577	858	551	669	529	582	771	575	734	688	660	777	716	757	665	453	689	721	861	1067	986	1328	855	1073	827	1118
YPR118W	MRI1	TRUE	3419	1	2950	3	2455	1	2303	7	2613	0	2136	0	2415	0	1990	0	2539	1	1960	0	3585	0	2800	3	2452	0	2124	0	2270	0	2301	0	2525	2	3001	3	2272	3	2043	7
YJL105W	SET4	TRUE	2297	2558	2416	2733	1707	2919	1701	3014	2159	2597	2025	2402	2011	2518	1588	2848	1953	2018	1822	2009	2813	1925	2802	2224	2110	2437	2348	2481	2168	1429	2331	2291	1652	1716	2001	2139	1430	1898	1599	1930
YDL100C	GET3	TRUE	0	574	0	464	0	622	0	605	0	587	0	607	0	512	0	511	0	366	0	320	0	313	0	314	0	309	0	340	0	201	0	311	0	708	0	790	0	747	0	783
YMR284W	YKU70	TRUE	1351	1073	1236	1482	1035	1233	1005	1604	1286	1441	1183	1411	1110	1041	926	1244	1345	1291	1213	1268	1344	991	1676	1230	1207	1335	1107	1268	999	695	1223	1020	920	1157	1364	1375	1017	1061	1101	1338
YMR035W	IMP2	TRUE	177	0	240	0	171	0	170	0	209	0	244	0	126	0	96	0	69	0	52	0	68	0	92	0	65	0	54	0	56	0	31	0	386	0	447	0	388	0	349	0
YOR178C	GAC1	TRUE	1834	1850	1909	2166	1085	1903	1471	1985	1695	2267	1918	2021	1367	1969	1347	2085	1465	1687	1670	1594	1879	1459	2105	1655	1503	1680	1497	1599	1859	1270	2176	1758	1117	1274	1302	1590	1018	1312	1148	1292
YKR011C	NA	TRUE	0	327	0	396	1	394	0	423	0	477	0	287	0	408	0	418	0	294	0	373	0	215	0	278	0	291	0	339	0	257	0	363	0	235	0	335	0	304	0	250
YBR031W	RPL4A	TRUE	637	707	746	742	618	990	781	1112	785	829	723	899	600	870	693	913	1128	1199	1166	1069	1199	863	1539	983	1096	1205	1183	1232	1087	770	1286	1179	1213	1394	1656	1492	1335	1368	1336	1534
YPR005C	HAL1	TRUE	1116	5764	1657	6331	1322	6365	887	7666	4961	6915	2693	6103	2443	6021	2487	6713	2293	5057	1705	4687	1958	3744	1058	4515	1504	5190	2692	5332	3697	3181	2071	4813	1395	4553	2071	5704	2036	4768	1500	5004
YNL044W	YIP3	TRUE	1793	1886	1948	1887	1376	2056	1524	2335	1796	2300	2017	1969	1325	1791	1365	1969	1333	1451	1364	1357	1865	1212	1955	1393	1514	1652	1664	1837	1407	901	1662	1459	1376	1554	1642	1753	1197	1512	1312	1530
YDR255C	RMD5	TRUE	324	260	393	292	233	212	212	231	1091	331	402	182	422	260	416	276	486	199	381	184	406	141	369	156	293	192	447	200	664	134	380	188	436	194	695	239	520	198	464	211
YGR260W	TNA1	TRUE	1950	1843	2062	2234	1246	1944	1353	2111	1979	2168	1973	2063	1363	1730	1427	2057	1408	1709	1597	1405	2066	1408	2154	1438	1449	1549	1557	1387	1546	943	1701	1444	1079	1204	1413	1399	1188	1022	1347	1275
YOR007C	SGT2	TRUE	2002	1775	2060	2093	1391	2115	1344	2441	1998	2239	2082	2117	1558	1709	1383	2033	1574	1398	1639	1517	2045	1439	2155	1574	1413	1709	1806	1717	2189	1241	2049	1845	1655	1506	1937	1971	1553	1707	1358	1786
YNL142W	MEP2	TRUE	1392	1136	1327	1420	897	1292	986	1575	1255	1489	1476	1274	1084	1188	844	1444	1107	1114	1149	1074	1351	788	1404	1035	1030	941	1046	1048	1093	667	1137	1000	939	925	1086	1170	890	914	837	902
YGR138C	TPO2	TRUE	0	768	0	869	0	1123	0	1202	0	1118	0	886	0	930	0	1192	0	757	0	752	0	511	0	752	0	807	0	824	0	487	0	606	0	582	0	754	0	645	0	693
YDR095C	NA	TRUE	1491	1141	1530	1211	997	1098	1144	1697	1648	1529	1467	1336	1030	1239	913	1372	944	795	1048	717	886	558	1096	625	779	756	886	628	891	408	727	668	802	707	1089	892	820	665	844	845
YJL127C	SPT10	TRUE	29	0	10	0	11	0	9	0	15	0	29	0	10	0	16	0	17	0	20	0	9	0	12	0	3	0	8	0	12	0	4	0	191	0	225	0	160	0	195	0
YFL053W	DAK2	TRUE	931	1800	985	1914	588	1851	615	1971	705	1840	749	1643	635	1549	603	1712	736	1596	740	1342	785	1240	933	1390	752	1576	806	1530	798	1021	820	1674	665	1506	858	1705	681	1484	766	1810
YJL158C	CIS3	TRUE	34	1000	36	1163	57	1051	48	1343	103	1148	69	984	74	1102	66	1289	78	858	59	828	40	586	45	711	60	879	65	897	52	589	85	858	36	950	32	1046	51	915	52	1063
YDR375C	BCS1	TRUE	36	173	41	190	45	133	22	227	178	234	70	207	83	217	68	290	30	45	15	61	32	64	16	58	21	48	27	60	47	41	20	60	114	444	195	507	182	365	130	474
YKL140W	TGL1	TRUE	1175	632	1106	783	703	705	813	761	846	740	760	610	712	819	710	821	932	618	875	524	1000	404	1121	492	870	579	773	615	966	538	969	598	748	473	910	540	728	644	736	479
YNL179C	NA	TRUE	1625	1640	1809	1965	984	1562	1144	1737	1830	1792	1732	1866	1302	1531	1433	1720	1313	1369	1445	1191	1295	882	1646	993	1072	1181	1247	1180	1181	724	1330	1109	1282	1135	1520	1408	1264	1252	1348	1329
YNR002C	ATO2	TRUE	985	1146	1185	1221	711	1129	780	1219	937	1120	912	1166	815	1187	874	1269	911	1036	988	1076	1318	896	1453	1060	1064	1177	1133	1257	1138	694	1154	1025	970	1020	1117	1278	937	1021	1023	1180
YPL030W	TRM44	TRUE	1244	1052	1400	1304	718	1366	1024	1468	1057	1331	1120	1129	828	1166	1031	1435	1289	1004	1318	1272	1712	1348	2004	1540	1466	1539	1471	1325	1514	1135	1745	1584	1170	1378	1515	1695	1130	1102	1263	1654
YDR452W	PPN1	TRUE	1404	1215	1341	1527	978	1332	1090	1557	1442	1511	1338	1463	1037	1175	959	1700	1111	814	851	888	1353	1011	1531	1195	1147	1420	1253	1262	1294	724	1332	1149	817	875	1032	1154	946	716	831	1044
YFR022W	ROG3	TRUE	1262	56	1350	687	919	157	981	141	1368	173	1366	214	957	148	842	704	975	71	984	99	1295	301	1590	614	1171	506	1206	131	1158	149	1155	179	1035	78	1246	594	1128	97	1165	654
YAR023C	NA	TRUE	928	0	980	0	761	0	790	0	959	0	929	0	758	0	596	0	871	0	883	0	1220	0	1265	0	808	0	848	0	894	0	930	0	688	0	804	0	668	0	662	0
YBR209W	NA	TRUE	15	1050	11	1201	23	1223	31	1112	38	1220	37	1147	38	987	37	997	15	845	24	890	20	968	27	1009	28	1124	30	1090	33	690	55	1006	16	1020	14	1306	30	1161	30	1262
YOR325W	NA	TRUE	1211	1323	1373	1228	1094	1454	1093	1704	1259	1463	1139	1346	987	1313	1121	1139	1296	1353	1303	1261	1932	1091	1973	1016	1298	1181	1308	1207	1148	682	1281	1006	943	832	1102	971	779	860	823	816
YDR534C	FIT1	TRUE	845	798	943	799	623	792	684	1035	791	897	804	789	749	833	753	1086	532	554	600	439	598	452	805	510	540	593	633	646	572	392	625	537	590	560	776	618	611	554	617	666
YGR038W	ORM1	TRUE	1184	336	1024	1358	1233	569	1306	670	1173	694	1068	741	1027	743	1281	1534	872	311	808	465	1276	714	1395	983	812	945	822	586	884	512	1029	656	782	243	942	1018	715	204	948	1055
YER140W	EMP65	TRUE	885	0	926	0	617	0	848	0	1066	0	952	0	703	0	797	0	919	0	867	0	1139	0	1259	0	937	0	921	0	995	0	1121	0	993	0	1284	0	1049	0	1142	0
YBR104W	YMC2	TRUE	2282	2177	2269	2368	1759	2809	1690	3008	1965	2317	2016	2085	1671	2039	1476	2305	2269	2364	2152	2076	2474	1778	2614	2084	2108	2472	2463	2336	2442	1378	2248	2245	1839	2008	2209	2402	1961	1916	1645	2220
YBR227C	MCX1	TRUE	1356	1230	1271	1206	861	1311	934	1426	1171	1375	1231	1142	943	1109	768	1173	663	652	580	561	967	686	1132	698	752	967	953	963	958	580	885	806	1223	1189	1432	1431	1163	1226	992	1163
YHR157W	REC104	TRUE	4	675	10	768	17	979	6	1130	330	1007	23	906	32	911	27	1039	26	822	17	761	21	748	6	871	9	837	24	819	63	427	17	706	11	727	18	826	16	657	10	857
YPL130W	SPO19	TRUE	2467	1986	2471	1687	1620	2419	1828	2156	2306	2260	2355	1735	1643	1795	1550	1151	1455	1366	1492	1243	1883	1061	2007	633	1577	1184	1656	1364	1432	669	1598	809	1853	1872	2477	1944	1904	2026	1840	1204
YIL116W	HIS5	TRUE	0	215	1	179	1	238	2	253	0	286	0	332	3	185	2	225	7	232	2	223	0	222	1	301	2	239	0	169	2	116	1	198	0	364	2	415	1	365	0	378
YOL100W	PKH2	TRUE	1790	1676	1705	1908	1101	1828	1064	2042	1550	1949	1594	1581	1063	1564	1060	1659	1505	1530	1404	1406	1717	1270	1819	1429	1359	1618	1524	1585	1467	909	1439	1358	1034	1056	1209	1330	929	1150	845	1117
YFR048W	RMD8	TRUE	8	288	17	307	10	271	10	372	182	369	20	283	30	255	21	303	6	111	5	103	4	67	4	96	2	96	15	102	10	67	9	80	12	396	27	546	30	464	20	468
YMR307W	GAS1	TRUE	1	1	3	6	7	2	2	2	9	7	13	2	16	0	8	15	8	3	17	11	3	2	5	3	1	2	0	2	1	1	0	5	53	51	90	88	66	59	57	62
YOL006C	TOP1	TRUE	301	428	313	473	353	535	298	579	252	447	256	483	232	447	299	527	276	446	284	382	477	452	505	489	292	422	287	473	300	298	387	467	612	1072	871	1219	673	1043	745	1133
YER020W	GPA2	TRUE	427	701	471	735	385	713	222	775	674	938	697	803	513	799	448	861	525	576	413	452	298	301	254	343	195	307	281	311	427	303	327	383	440	645	503	780	493	727	397	735
YML011C	RAD33	TRUE	2339	0	2376	0	1372	0	1641	0	1940	0	2103	0	1168	0	1444	0	1226	0	1423	0	1589	0	1859	0	1360	0	1328	0	1384	0	1510	0	1535	0	1920	0	1583	0	1790	0
YNL201C	PSY2	TRUE	544	502	567	543	462	606	474	808	702	704	692	654	438	531	486	684	518	539	438	480	809	508	763	462	456	560	563	530	470	306	524	424	922	944	1208	1247	888	1073	924	1063
YCR028C-A	RIM1	TRUE	137	70	146	73	108	58	112	104	150	105	151	67	117	71	66	91	29	23	52	21	32	19	39	23	54	18	45	27	29	7	55	19	290	141	377	150	333	209	279	154
YER075C	PTP3	TRUE	696	616	650	736	541	719	532	939	803	763	787	770	588	573	521	741	365	351	385	327	570	439	610	374	466	535	595	563	459	266	435	428	467	516	562	618	602	493	409	548
YJL187C	SWE1	TRUE	1696	1666	1678	1858	1101	1487	1041	1937	1508	1664	1359	1485	1003	1357	953	1451	1554	1445	1504	1296	1531	1040	1712	1331	1073	1250	1344	1302	1256	739	1253	1175	1762	1816	2003	2121	1812	1831	1556	2138
YLR018C	POM34	TRUE	33	0	56	0	55	0	30	0	603	0	97	0	96	0	84	0	97	1	72	0	84	0	40	0	40	0	110	0	204	0	86	0	90	0	115	0	97	0	56	0
YKR085C	MRPL20	TRUE	110	174	136	170	103	180	110	265	238	220	215	249	146	218	160	220	79	64	69	88	83	54	87	64	57	85	80	84	56	46	54	40	347	342	370	421	293	339	357	439
YLR063W	NA	TRUE	551	1049	640	1159	488	1301	401	1407	1038	1378	915	1292	727	1282	782	1324	766	975	638	974	832	772	768	956	613	1013	724	906	847	679	859	1090	602	853	740	1171	654	904	603	1110
YOR234C	RPL33B	TRUE	499	481	467	601	384	573	427	757	488	502	478	544	338	439	319	535	468	537	530	590	607	454	597	487	535	688	646	676	503	337	548	458	659	875	851	1014	689	838	739	940
YBR289W	SNF5	TRUE	18	112	19	129	26	104	16	110	98	117	41	102	46	113	26	121	16	30	4	32	17	30	5	37	9	48	22	48	16	12	4	20	118	438	156	494	133	366	102	430
YKR093W	PTR2	TRUE	437	660	436	775	343	597	414	672	528	632	556	724	504	647	413	841	492	594	520	507	442	411	524	446	440	552	558	540	494	335	449	518	838	1040	871	1112	887	1044	714	1198
YKL212W	SAC1	TRUE	186	145	180	139	136	173	156	194	149	141	168	150	146	146	103	197	37	57	68	40	82	51	99	66	60	68	81	47	62	30	33	24	305	251	306	360	335	268	261	329
YMR221C	NA	TRUE	1705	1721	1951	1890	1364	2190	1677	2630	1879	2219	2019	1936	1433	1880	1558	2077	1342	1271	1482	1383	1806	1260	1932	1403	1609	1990	1924	1971	1459	975	1679	1308	1452	1504	1738	1723	1278	1468	1373	1711
YOR269W	PAC1	TRUE	85	609	87	654	100	689	50	828	510	750	139	663	190	676	135	727	141	490	93	388	133	467	46	585	91	631	156	604	248	343	89	433	102	667	141	743	163	683	86	673
YDR520C	URC2	TRUE	574	339	552	399	319	306	317	437	535	475	506	417	361	321	288	373	103	66	78	69	95	44	126	59	91	75	93	59	83	41	79	57	354	247	402	277	381	232	262	207
YGR016W	NA	TRUE	1478	1280	1450	1425	1117	1597	1278	1979	1474	1769	1484	1583	1132	1208	1081	1429	1379	1311	1402	1374	1057	1100	1798	1220	1321	1303	1342	1276	1391	807	1428	1229	867	882	1106	1103	808	898	891	1026
YEL053C	MAK10	TRUE	312	290	353	283	254	276	247	345	334	352	309	297	205	239	203	212	193	235	190	189	388	219	396	210	252	218	240	212	229	175	194	209	497	484	668	598	498	516	543	626
YDR372C	VPS74	TRUE	634	684	625	784	480	714	509	864	819	878	822	794	638	759	525	950	460	506	472	468	595	417	583	437	403	473	458	366	512	361	577	540	553	628	658	753	557	554	507	635
YMR156C	TPP1	TRUE	1410	1467	1443	1560	930	1565	941	1701	1302	1686	1215	1684	1226	1877	1039	1973	885	1027	906	976	1147	909	1131	1011	967	1129	1022	1160	972	678	961	906	928	1169	1193	1393	955	1138	851	1337
YCR014C	POL4	TRUE	556	850	486	960	462	969	604	1026	843	1194	746	1002	662	1026	579	1072	594	824	597	704	731	563	817	667	574	697	588	720	663	398	693	772	482	712	558	878	501	885	562	862
YHR125W	NA	TRUE	1037	0	1111	0	724	1	777	0	921	2	901	1	731	0	703	0	994	1	945	1	1079	0	1238	0	766	1	811	0	827	0	834	1	612	0	792	0	641	1	616	0
YMR129W	POM152	TRUE	580	589	613	615	427	680	576	841	696	775	755	700	432	535	477	569	449	435	405	388	598	394	690	424	439	397	434	442	479	271	458	484	866	872	1208	1083	823	918	983	1046
YBL071C	NA	TRUE	639	0	574	0	528	0	520	0	725	0	551	0	472	0	584	0	676	0	617	0	815	0	916	0	603	0	573	0	678	0	715	0	689	0	988	0	719	0	932	0
YPR106W	ISR1	TRUE	2145	0	2109	0	1519	0	1294	0	2196	0	2240	0	1596	0	1396	0	1926	0	1831	0	2814	0	2674	0	1799	0	2097	0	2006	0	1975	0	1553	0	1934	0	1486	0	1270	0
YER068C-A	NA	TRUE	393	383	433	430	269	335	325	427	383	505	346	411	339	387	344	447	196	178	161	140	210	157	169	118	136	188	165	178	114	97	132	131	251	347	358	353	273	317	279	347
YOR164C	GET4	TRUE	2	2701	0	2806	16	2237	8	3040	31	2802	27	2565	16	2757	23	3226	10	1673	7	1543	3	1583	9	1511	7	1884	10	1539	3	1076	13	1721	4	1924	2	2670	7	2208	4	2472
YGR283C	NA	TRUE	1345	1204	1469	1274	930	1287	1074	1565	1345	1455	1486	1276	1183	1357	1278	1426	1089	1105	1142	923	1399	913	1714	979	1059	1066	1317	1090	1145	705	1260	1094	1078	1069	1222	1203	1044	1031	1056	1040
YMR174C	PAI3	TRUE	496	773	578	807	363	650	268	818	639	959	582	816	505	732	333	783	425	492	446	502	489	442	392	494	342	567	474	474	456	296	481	471	1089	1242	1289	1546	1002	1243	963	1408
YCR049C	NA	TRUE	929	812	864	863	646	854	735	1046	1055	1065	1035	1025	747	853	742	951	916	846	985	796	1108	642	1208	810	819	730	889	748	979	457	1002	753	676	726	881	794	701	787	781	776
YLR429W	CRN1	TRUE	1288	0	1381	0	1196	0	953	0	1912	0	1879	0	1460	0	1345	0	1471	0	1371	0	1714	0	1292	0	1270	0	1512	0	1682	0	1655	0	1486	0	1737	0	1414	0	1223	0
YLL007C	NA	TRUE	889	1	819	0	500	0	472	0	779	0	819	0	547	0	459	0	320	0	336	0	399	0	355	0	303	0	389	0	331	0	358	0	946	0	1088	0	922	0	810	0
YCR032W	BPH1	TRUE	557	697	527	751	366	585	385	752	523	773	476	696	361	465	373	622	304	354	280	340	279	293	405	269	281	333	286	330	293	176	360	323	294	337	352	380	249	390	336	403
YDR105C	TMS1	TRUE	0	1385	0	1635	0	1545	0	1755	0	1563	0	1550	0	1131	0	1377	0	1001	0	978	0	984	0	1072	0	1129	0	1143	0	807	0	1230	0	978	0	1092	0	982	0	1027
YNL063W	MTQ1	TRUE	1227	1033	1148	1163	849	1342	878	1658	1034	1117	949	1050	833	1069	764	1115	891	895	958	808	936	700	1161	809	782	964	1048	885	966	636	1009	916	779	758	909	905	696	702	650	826
YLR098C	CHA4	TRUE	1374	1300	1353	1365	855	1301	940	1612	1296	1581	1194	1425	883	1224	979	1264	972	943	1060	955	1055	833	1264	790	1036	1161	1221	1190	976	675	1030	942	1042	1149	1362	1321	1021	1156	1144	1199
YIR038C	GTT1	TRUE	305	0	449	0	444	0	213	0	1445	0	612	0	740	0	634	0	788	0	360	0	510	0	296	0	438	0	684	0	1179	0	588	0	504	0	708	0	692	0	442	0
YNL032W	SIW14	TRUE	0	528	0	566	0	623	0	632	0	667	0	576	1	591	0	601	0	255	0	255	0	243	0	284	0	407	0	341	0	240	0	324	0	1093	2	1307	0	1177	0	1278
YKR058W	GLG1	TRUE	1005	963	1176	938	836	1023	944	1338	1156	1226	1112	1043	862	939	910	1027	753	773	822	793	1013	610	1173	711	843	860	894	788	890	497	920	632	1018	926	1157	1186	931	980	1071	1009
YBR033W	EDS1	TRUE	1650	1556	1640	1717	1042	1495	1036	1573	1393	1507	1341	1395	940	1200	1023	1389	1351	1318	1262	1234	1521	1063	1728	1218	1519	1574	1535	1489	1512	818	1513	1414	1023	1051	1337	1341	1009	1114	970	1255
YDR369C	XRS2	TRUE	37	179	67	222	65	200	25	217	173	174	45	206	62	129	44	169	50	131	35	112	60	146	23	155	22	175	47	136	87	75	50	123	104	405	183	533	173	490	116	453
YAL062W	GDH3	TRUE	768	0	844	0	540	0	576	0	720	0	734	0	443	0	504	0	609	0	637	0	654	0	881	0	587	0	564	0	615	0	736	0	555	0	654	0	586	0	612	0
YDR350C	ATP22	TRUE	70	63	86	87	69	74	63	83	95	108	84	98	51	52	56	90	62	43	58	47	69	51	72	36	40	42	57	48	52	42	60	40	290	244	377	365	311	278	344	353
YNL165W	NA	TRUE	1240	0	1194	0	901	0	840	0	1054	0	991	0	1096	0	870	0	997	0	1076	0	1164	0	1316	0	903	0	1034	0	1111	0	1102	0	830	0	931	0	818	0	695	0
YDR261C	EXG2	TRUE	1293	1088	1257	1230	911	1227	1030	1430	1411	1389	1328	1311	1043	1210	1036	1359	1033	1012	1032	918	1201	715	1234	919	872	897	1027	861	1207	574	1153	992	848	872	1078	954	889	797	870	968
YIL131C	FKH1	TRUE	878	457	805	614	472	540	521	637	888	633	709	530	865	694	636	817	806	516	753	424	1067	426	900	542	666	469	853	550	815	386	702	459	604	366	650	440	694	439	446	401
YBR146W	MRPS9	TRUE	0	23	0	31	0	63	0	29	0	75	0	83	0	55	0	79	0	46	0	48	0	51	0	57	0	88	0	83	0	59	0	69	0	79	0	80	0	63	0	83
YPL115C	BEM3	TRUE	1186	1117	1196	1202	1088	1618	1215	1727	1253	1493	1338	1347	957	1307	935	1458	1341	1425	1457	1411	1230	895	1505	944	1146	1215	1176	1170	1179	761	1285	1189	1154	1329	1417	1551	1124	1193	1157	1381
YLR235C	NA	TRUE	325	299	300	323	233	335	193	354	307	323	251	276	237	299	259	331	185	208	185	192	295	179	336	226	201	212	213	240	196	142	182	220	478	526	704	585	636	650	535	576
YJL164C	TPK1	TRUE	981	1064	989	1231	711	1009	819	1334	866	1172	960	1172	681	936	899	1102	610	752	591	670	784	542	913	680	652	767	651	820	600	418	636	667	1300	1374	1523	1771	1157	1392	1446	1786
YNL065W	AQR1	TRUE	1432	1362	1547	1415	1008	1443	1107	1509	1373	1526	1444	1402	1169	1401	1247	1577	1204	1092	1136	1099	1412	907	1724	1008	1255	1114	1169	1069	1263	670	1331	1120	1212	975	1465	1385	1232	1102	1213	1213
YNL030W	HHF2	TRUE	1176	1157	1065	1278	898	1609	886	1664	1016	1222	1085	1143	787	1065	733	1205	1386	1560	1400	1322	1233	944	1193	1009	902	1331	1126	1182	1086	758	1046	1071	961	1151	1171	1395	932	1177	785	1147
YLR191W	PEX13	TRUE	48	0	105	0	63	0	48	0	157	0	173	0	114	0	119	0	215	0	80	0	146	0	97	0	99	0	230	0	262	0	125	0	106	0	180	0	127	0	114	0
YJL004C	SYS1	TRUE	903	714	1034	785	702	777	733	849	775	766	860	686	652	612	683	787	496	353	478	310	871	495	1091	540	752	660	794	629	872	400	776	542	934	926	1193	934	950	853	976	857
YJL051W	IRC8	TRUE	1326	1341	1302	1478	1052	1511	967	1811	1144	1456	1125	1237	933	1199	793	1302	1214	1250	1142	1179	1363	959	1363	1091	1027	1247	1263	1181	1215	782	1062	1113	1043	995	1172	1150	931	1035	867	1059
YLR217W	NA	TRUE	1595	1184	1593	1356	1008	1219	1144	1424	1333	1281	1364	1252	967	997	1067	1211	942	847	973	742	1262	662	1480	811	1048	958	1176	864	939	483	1040	713	821	713	1072	894	823	732	786	817
YKR032W	NA	TRUE	147	2622	175	2971	166	2688	61	3049	1429	2892	335	2656	370	2244	293	2689	322	2337	181	2268	241	2073	72	2570	164	2409	329	2374	720	1524	212	2362	170	2425	280	2983	300	2569	203	2883
YML080W	DUS1	TRUE	5374	0	5530	0	4445	0	4603	0	5525	0	5448	0	3825	0	3669	0	4662	0	4588	0	6395	0	7106	0	4609	0	5172	0	5425	0	5856	0	2826	0	3321	0	2550	0	2480	0
YHR180W	NA	TRUE	367	2231	496	2440	536	2214	258	2568	2082	2314	905	2221	826	1866	784	2064	818	1769	525	1690	605	1349	315	1498	545	1920	872	1815	1461	1189	707	1735	587	2059	892	2678	780	2071	568	2372
YMR016C	SOK2	TRUE	1155	0	1148	0	581	0	594	0	891	0	833	0	838	0	700	0	510	0	540	0	681	0	676	0	523	0	545	0	519	0	518	0	937	0	1214	0	974	0	882	0
YER097W	NA	TRUE	251	631	331	780	365	787	203	839	1030	726	553	718	642	808	597	953	618	567	409	503	553	477	270	623	417	627	722	761	888	596	609	662	383	521	594	579	550	680	382	577
YIL037C	PRM2	TRUE	544	518	612	542	138	490	503	612	579	562	684	572	479	460	536	507	539	458	521	403	553	289	726	376	582	504	630	472	525	255	643	375	448	460	658	537	540	569	627	567
YOL052C	SPE2	TRUE	1394	685	1399	936	1015	815	1025	935	1248	887	1039	914	985	907	949	1021	959	660	1062	639	1427	598	1412	783	1132	750	1085	791	1051	578	1204	826	868	490	1050	560	749	592	807	493
YDR165W	TRM82	TRUE	63	2229	70	2240	52	2272	10	2717	73	2140	73	2046	45	2070	30	2423	58	1329	23	1231	35	1091	13	1431	45	1393	57	1352	59	825	30	1226	61	1773	114	2202	66	1879	45	2084
YFR056C	NA	TRUE	1018	941	930	1243	523	980	533	1036	770	1059	838	1022	735	1022	712	1224	886	1104	953	955	1064	888	1064	937	665	968	786	977	850	702	904	1004	742	877	997	1174	909	1038	842	1115
YJR100C	AIM25	TRUE	104	1047	136	1253	148	1458	98	1683	966	1624	309	1492	351	1230	309	1482	316	1336	171	1309	231	1084	100	1216	162	1218	296	1232	555	777	224	982	108	886	201	1137	200	857	145	1035
YKL043W	PHD1	TRUE	209	1257	302	1509	253	1191	142	1556	831	1306	473	1163	442	1090	360	1308	336	788	200	656	253	622	116	639	199	639	353	776	595	521	289	829	345	1079	491	1362	445	1081	309	1238
YJR020W	NA	TRUE	865	859	996	863	471	976	792	1221	1012	1035	961	926	769	818	805	813	914	915	846	713	1253	767	1452	846	920	912	1083	821	1041	566	1134	793	796	759	937	997	794	854	889	882
YAL048C	GEM1	TRUE	469	0	419	0	262	0	273	0	325	0	324	0	227	0	233	0	184	0	192	0	230	0	206	0	189	0	240	0	173	0	194	0	415	0	541	0	514	0	502	0
YGL200C	EMP24	TRUE	0	310	0	750	0	476	0	527	0	583	0	533	0	473	0	882	0	317	0	442	0	412	0	610	0	455	0	515	0	385	0	437	0	344	0	655	0	300	0	601
YOR019W	NA	TRUE	0	11	0	20	0	13	0	11	0	10	0	6	0	11	0	9	0	19	0	4	0	7	0	8	0	12	0	11	0	11	0	8	0	6	0	8	0	10	0	7
YOR044W	IRC23	TRUE	100	1945	131	2114	118	2092	63	2390	1105	2176	238	2027	329	1950	280	2215	251	1735	144	1631	190	1297	93	1474	145	1664	240	1731	508	1104	220	1690	92	1207	152	1309	152	1227	119	1357
YBR120C	CBP6	TRUE	287	5	310	172	211	6	243	18	286	12	234	18	222	14	180	91	90	2	107	5	111	14	132	43	95	27	66	4	90	10	83	5	760	25	864	588	659	18	804	283
YHR138C	NA	TRUE	676	767	729	875	724	969	588	1167	699	953	765	805	578	901	557	1064	635	687	665	772	811	559	902	658	631	714	632	750	796	501	832	849	563	673	693	821	560	690	694	851
YPR189W	SKI3	TRUE	2086	2184	2379	2388	1477	2229	1690	2753	2095	2675	2195	2244	1581	1944	1652	2271	1851	1948	1939	2104	2210	1490	2390	1719	1972	2060	2170	2095	2046	1441	2232	1930	2255	2491	3011	3299	2124	2379	2342	2802
YGR197C	SNG1	TRUE	6	517	7	943	15	712	13	887	25	864	22	967	30	712	18	996	15	446	10	608	24	494	16	715	14	628	17	686	19	541	35	699	2	466	5	781	11	415	9	851
YIL099W	SGA1	TRUE	757	0	811	0	719	0	792	0	1104	0	1096	0	752	0	751	0	1002	0	902	0	1258	0	1480	0	1011	0	1155	0	958	0	919	0	786	0	901	0	737	0	835	0
YLL024C	SSA2	TRUE	1351	1108	1321	1363	944	1381	1006	1493	1386	1544	1497	1545	940	1302	1116	1502	1010	1045	1008	1021	1486	918	1640	1091	1117	1071	1131	1209	1267	674	1470	1112	865	902	1100	1077	846	984	901	1016
YOR375C	GDH1	TRUE	393	532	406	621	452	732	418	845	582	700	547	639	540	621	451	890	357	431	346	319	396	311	401	419	411	554	469	465	491	336	541	490	297	385	435	444	308	431	340	442
YBL048W	RRT1	TRUE	1033	0	1237	0	856	0	918	0	1154	0	1145	0	997	0	992	1	987	0	838	0	1167	0	1414	0	809	0	788	0	751	0	835	0	815	0	1092	0	921	0	952	0
YOR022C	NA	TRUE	1218	1386	924	1364	820	1200	706	1554	863	1140	640	1070	618	1152	653	1234	630	701	425	789	729	676	745	714	606	854	596	874	520	491	511	741	754	1172	1204	1358	633	1139	873	1193
YMR086C-A	NA	TRUE	1074	83	1143	106	734	90	844	135	1086	146	1136	79	780	157	773	161	759	67	784	66	891	50	1092	57	547	35	650	44	724	79	752	82	958	74	1187	84	864	105	878	63
YOR099W	KTR1	TRUE	842	0	823	0	558	0	507	0	1251	0	850	0	774	0	766	0	793	0	735	0	941	0	870	0	690	0	834	0	1050	0	879	0	704	0	873	0	642	0	634	0
YOL029C	NA	TRUE	1961	1383	1867	1714	1403	2001	1255	2069	2088	2062	2047	2037	1403	1507	1274	1714	1647	1249	1580	1319	2002	1236	2060	1582	1396	1469	1738	1413	1509	894	1591	1451	1505	1424	1806	1686	1481	1446	1310	1543
YML118W	NGL3	TRUE	1441	1542	1427	1765	1023	1784	1152	2152	1290	1484	1276	1470	1143	1283	986	1630	1309	1380	1359	1271	1472	1099	1646	1278	1171	1455	1332	1506	1259	845	1439	1392	959	1119	1172	1424	951	1056	911	1214
YOL121C	RPS19A	TRUE	462	495	524	569	292	552	379	631	398	518	444	470	324	490	276	526	491	484	541	474	632	462	639	550	481	573	542	453	514	381	652	450	942	981	1211	1307	861	1022	898	1169
YNR058W	BIO3	TRUE	1484	1447	1556	1574	1023	1551	944	1728	1462	1737	1509	1616	1084	1323	940	1498	1311	1451	1257	1094	1285	889	1324	1090	1145	1279	1251	1304	1226	762	1206	1078	1087	1160	1217	1310	1038	1088	965	1283
YMR215W	GAS3	TRUE	633	591	611	704	475	691	517	826	668	777	629	696	486	606	457	649	473	530	450	463	544	369	513	386	396	432	382	480	446	263	468	409	837	996	1138	1092	870	1057	864	950
YDR051C	DET1	TRUE	3635	2646	3340	3121	2051	2724	2299	3290	3277	3487	3258	2966	2339	2667	2646	2970	2657	2172	2529	1883	3085	2033	3997	2272	2417	2245	2576	2173	2516	1364	2534	1957	2229	1944	2737	2547	2503	2040	2325	2266
YBR078W	ECM33	TRUE	509	552	515	604	227	373	272	434	417	552	451	528	281	357	261	456	346	344	371	377	392	259	465	286	329	308	368	343	417	283	331	369	535	567	662	686	532	564	547	589
YDL022W	GPD1	TRUE	1557	1630	1366	1674	1110	1901	1281	2068	1723	2404	1608	2080	1192	1817	1214	2109	1065	1201	955	1099	1445	1020	1516	1257	1120	1427	1091	1332	1151	806	1126	1230	755	1034	1025	1144	697	969	845	1050
YPR021C	AGC1	TRUE	48	866	64	1077	74	860	22	948	578	985	137	859	148	763	116	1039	130	805	90	852	72	649	26	742	67	899	146	905	229	431	59	536	55	716	80	808	68	686	56	699
YDR496C	PUF6	TRUE	737	420	755	509	450	384	459	459	798	560	752	515	397	406	371	403	492	302	470	273	495	209	526	253	388	244	455	297	406	168	417	277	1437	924	1782	1129	1442	1153	1305	1003
YML032C	RAD52	TRUE	166	0	169	0	119	0	106	0	102	0	129	0	76	0	79	0	118	0	134	0	147	0	158	0	63	0	113	0	80	0	69	0	618	0	631	0	621	0	526	0
YLR146C	SPE4	TRUE	1195	46	1155	423	850	99	726	71	1053	145	1185	164	802	124	848	406	958	47	929	93	1155	140	1265	242	1264	335	1374	157	1093	101	1128	166	505	45	648	147	457	29	486	175
YGR059W	SPR3	TRUE	0	1950	0	2117	0	1936	0	2114	1	2211	0	2133	0	1865	0	2001	0	1515	0	1392	0	1126	0	1382	0	1724	0	1712	0	1132	0	1556	0	1108	0	1394	0	1184	0	1312
YER067C-A	NA	TRUE	1457	1336	1269	1439	978	1491	943	1652	1200	1268	1022	1071	972	1081	760	1437	1264	1153	1086	1079	1305	904	1342	1008	1043	1149	1265	1177	1256	687	1110	1098	1123	1024	1364	1299	1117	1106	964	1417
YBR052C	RFS1	TRUE	1609	1706	1589	1720	816	1698	1076	1876	1580	2023	1507	1784	1195	1536	1055	1586	1181	1489	1255	1467	1517	1238	1766	1254	1289	1483	1344	1381	1293	852	1231	1245	1121	1428	1245	1381	1142	1387	986	1384
YER134C	NA	TRUE	948	1181	1098	1292	796	1230	938	1481	926	1172	1053	1055	776	925	825	1120	764	886	822	840	1249	814	1360	976	1092	1153	1015	995	954	683	1077	805	1136	1194	1446	1716	1242	1354	1294	1486
YER161C	SPT2	TRUE	0	288	0	355	0	319	0	321	0	488	0	471	0	212	0	275	0	357	0	235	0	291	0	331	0	341	0	378	0	172	0	277	0	385	0	492	0	441	0	420
YBR083W	TEC1	TRUE	1234	993	1165	1225	848	1096	871	1361	1176	1175	1072	1120	852	1151	799	1363	812	754	916	789	915	584	958	735	665	813	748	720	613	341	685	612	1045	990	1222	1258	1021	923	956	1267
YNL250W	RAD50	TRUE	113	76	106	111	73	134	91	108	85	79	51	79	80	95	75	83	82	76	91	84	90	75	100	62	112	125	105	114	85	65	60	103	529	563	718	630	509	575	533	571
YBR199W	KTR4	TRUE	1452	1190	1480	1190	907	1172	1014	1435	1384	1227	1308	1185	963	1126	883	1219	1094	872	1049	875	1347	824	1396	865	1165	1059	1103	1023	1034	623	1122	909	847	817	1149	928	908	880	821	889
YCR079W	PTC6	TRUE	16	550	42	580	30	547	15	580	380	577	82	520	69	522	72	578	95	596	62	624	80	535	33	564	31	633	111	560	204	367	86	574	36	678	88	639	79	661	47	809
YNL046W	NA	TRUE	0	1240	0	1446	0	1215	0	1339	0	1398	0	1276	0	935	0	1150	0	850	0	866	0	839	0	1004	0	1076	0	1021	0	548	0	770	0	926	0	1259	0	944	0	1083
YJL107C	NA	TRUE	1615	0	1527	3	1064	1	1076	0	1285	1	1263	0	1130	0	973	0	1491	2	1399	0	1745	1	1799	0	1313	1	1461	0	1665	0	1500	0	1287	0	1465	1	1187	0	1064	0
YPL181W	CTI6	TRUE	786	736	841	775	783	825	833	1231	1021	1121	997	931	601	729	594	859	394	310	334	351	320	201	316	234	334	355	363	322	423	198	375	358	766	752	921	893	716	797	769	835
YDL106C	PHO2	TRUE	129	108	119	99	92	89	88	102	152	113	128	102	101	104	115	157	104	98	81	101	123	71	167	100	87	105	87	78	87	41	101	100	597	601	703	720	508	600	599	670
YPL014W	NA	TRUE	4400	4067	4341	4650	2731	3941	2640	4331	3994	4922	4122	4240	2640	3340	2378	3513	3019	3155	3188	2780	3948	3034	4638	3181	2973	3564	3653	3568	3353	2034	3506	3326	2788	2777	3111	3389	2466	2763	2333	3211
YDL179W	PCL9	TRUE	885	866	952	947	493	799	640	936	870	932	859	914	527	690	641	807	522	500	490	442	663	405	756	477	517	466	525	547	573	356	535	574	946	1016	1270	1383	984	1189	1029	1094
YER056C	FCY2	TRUE	797	653	690	811	451	654	508	775	723	759	634	644	621	781	509	832	550	477	517	428	543	385	631	486	478	543	558	455	519	352	587	521	1047	1062	1227	1274	1105	1076	903	1255
YLR417W	VPS36	TRUE	435	477	414	500	366	497	255	676	461	664	432	594	273	414	237	441	145	144	152	144	111	108	107	88	123	183	150	150	167	113	140	145	522	671	584	921	488	644	469	743
YMR080C	NAM7	TRUE	748	0	800	0	520	0	556	0	746	0	728	0	634	0	550	0	520	0	498	0	900	0	1101	0	777	0	787	0	745	0	930	0	666	0	925	0	765	0	886	0
YMR037C	MSN2	TRUE	2145	2009	2089	2209	1140	1463	1091	2041	1780	2241	1838	1987	1333	1683	1286	1926	664	592	663	630	679	501	719	529	516	621	507	541	668	383	616	634	1389	1561	1825	1895	1359	1419	1330	1547
YCR102W-A	NA	TRUE	2093	0	2030	0	1549	0	1713	0	1682	0	1711	0	1430	0	1566	0	1476	0	1507	0	1642	0	1986	0	1535	0	1563	0	1719	0	1707	0	1336	0	1796	0	1536	0	1571	0
YML121W	GTR1	TRUE	1001	912	1064	1081	613	827	675	984	970	1068	870	897	776	805	661	1020	364	341	358	340	427	260	458	311	360	410	394	371	387	187	411	308	1951	1966	2359	2348	1712	1905	1828	2195
YPR007C	REC8	TRUE	3930	290	3795	378	2867	342	2954	383	3823	506	3756	292	2922	434	2676	525	3057	280	3289	330	4069	171	4538	290	3293	248	3406	318	3195	236	3251	331	2532	151	3334	223	2513	238	2488	206
YDL124W	NA	TRUE	1650	35	1742	490	1177	96	1208	82	1509	96	1492	93	1204	116	1498	424	1302	41	1172	67	1692	139	2000	232	1421	198	1402	103	1244	70	1461	105	1034	51	1410	232	1019	42	1120	233
YDR257C	RKM4	TRUE	896	934	893	1132	582	1065	679	1302	770	1138	919	1103	430	632	428	686	727	826	772	866	755	650	799	713	621	802	732	802	727	468	765	730	847	1021	1034	1248	846	1038	717	1238
YGR266W	NA	TRUE	2331	2239	2023	2492	1393	2127	1274	2743	1835	2387	1934	2125	1473	1928	1420	2271	1371	1502	1403	1493	1674	1392	1871	1607	1110	1643	1356	1459	1392	928	1338	1480	1460	1636	1781	2121	1487	1608	1246	1797
YGR219W	NA	TRUE	136	185	159	157	102	179	108	202	175	197	205	226	144	179	139	179	115	83	91	76	91	80	97	81	78	106	82	76	67	56	91	98	350	413	438	454	358	379	376	445
YHR163W	SOL3	TRUE	925	855	910	977	775	953	657	1088	983	1114	911	986	733	766	608	1005	858	798	790	806	775	585	920	718	620	653	666	696	771	363	705	587	700	726	815	795	726	706	663	799
YJR106W	ECM27	TRUE	32	67	23	91	64	89	74	128	39	53	43	65	28	30	29	43	48	88	93	106	51	44	67	35	88	140	88	137	17	23	25	29	32	58	22	68	25	36	45	66
YMR244C-A	COA6	TRUE	477	852	409	993	440	890	407	1033	715	1165	757	1062	464	858	431	1012	497	811	435	693	543	591	551	772	309	616	367	586	479	414	508	577	531	655	544	996	504	790	397	883
YOR005C	DNL4	TRUE	1181	1015	1262	1219	714	915	729	1160	1013	1117	1066	1003	830	952	661	1006	878	844	769	733	893	696	890	739	701	856	838	860	716	404	631	658	1347	1378	1672	1629	1332	1374	1137	1402
YDL226C	GCS1	TRUE	1345	900	1372	1032	980	1161	986	1106	1332	1254	1369	1297	868	1000	726	1001	1100	787	1026	802	1412	793	1508	958	963	943	1214	974	1022	543	971	816	969	763	1046	860	860	779	780	738
YCL039W	GID7	TRUE	0	1248	0	1467	0	1484	0	1864	0	1442	0	1458	0	1132	0	1235	0	1268	0	1078	0	963	0	1056	0	1006	0	998	0	655	0	1054	0	991	0	1295	0	1187	0	1284
YGR136W	LSB1	TRUE	336	1207	353	1311	326	1307	327	1714	1271	1339	726	1232	657	1158	884	1423	679	934	499	923	580	767	389	898	480	1108	866	1120	795	690	683	965	383	644	499	963	496	731	374	939
YDR513W	GRX2	TRUE	2633	1736	2686	2105	2028	2135	2120	2367	2550	2429	2675	2007	1930	1931	1648	2339	1860	1455	2105	1484	2280	1154	2486	1347	1695	1298	1986	1524	2396	1340	2399	1659	1785	1340	2092	1522	1555	1429	1484	1306
YKL084W	HOT13	TRUE	1548	1307	1549	1408	1326	1528	1296	1760	1584	1547	1434	1300	1180	1376	1115	1522	1324	1172	1307	1014	1656	980	1884	1254	1213	1109	1253	1140	1334	794	1459	1133	1272	980	1391	1169	1174	1037	1151	1256
YNL079C	TPM1	TRUE	466	387	481	500	353	488	402	624	357	412	375	434	282	400	315	464	451	391	438	401	519	399	593	456	396	434	446	399	353	202	452	332	496	535	741	664	489	488	481	582
YFL051C	NA	TRUE	1013	265	959	288	531	242	547	253	805	300	738	260	691	347	675	437	838	224	805	233	1122	214	1344	273	666	201	865	266	816	281	793	329	723	193	926	230	840	295	661	188
YBR107C	IML3	TRUE	743	643	866	837	480	616	639	999	992	1074	997	947	512	607	528	568	616	579	660	494	793	465	876	557	599	659	713	644	552	341	611	544	810	553	1161	1093	920	569	765	983
YBL090W	MRP21	TRUE	176	108	200	132	173	106	140	153	205	148	226	126	214	141	174	229	52	29	65	32	85	45	80	59	75	48	74	47	63	24	47	39	396	211	455	292	357	160	336	300
YPR130C	NA	TRUE	1853	295	2133	1516	1290	495	1495	560	1910	581	1871	701	1500	564	1548	1606	1315	270	1360	423	1716	698	1990	972	1192	716	1295	378	1211	362	1298	415	1569	386	1943	1340	1520	369	1607	1426
YKL142W	MRP8	TRUE	1122	78	1157	378	977	184	1078	138	1114	132	1240	173	955	171	1049	481	1205	199	1277	180	1466	255	1662	382	1269	336	1281	147	1151	155	1274	181	1004	129	1268	328	923	286	1176	325
YNL122C	NA	TRUE	638	603	664	701	434	643	418	813	672	728	625	661	396	532	390	718	545	526	496	534	611	462	511	527	336	499	508	469	454	304	463	458	783	808	848	997	700	850	699	884
YJL070C	NA	TRUE	1975	1857	2173	2097	1221	2108	1538	2212	2176	2669	2265	2411	1491	1945	1786	2111	1666	1638	1755	1612	2063	1352	2599	1598	1964	1996	2136	2058	1683	973	1954	1731	1537	1589	2035	1979	1575	1545	1611	1783
YHR060W	VMA22	TRUE	2	5	4	0	5	6	5	3	2	0	3	1	2	0	2	3	4	0	1	0	1	3	1	1	1	0	1	1	2	0	0	0	65	67	75	84	47	45	59	59
YDR450W	RPS18A	TRUE	0	32	0	136	0	92	0	79	0	97	0	65	1	77	0	95	0	61	0	63	0	115	1	157	0	147	0	100	0	91	0	122	0	236	0	675	0	212	0	661
YGL227W	VID30	TRUE	1213	128	1292	183	964	172	1028	226	1327	218	1410	167	840	152	869	187	1003	132	1096	116	1339	92	1581	123	972	119	1037	147	1063	132	1275	128	961	101	1211	143	832	154	972	109
YOR350C	MNE1	TRUE	109	701	117	709	138	589	108	731	389	682	227	646	199	593	262	577	89	236	82	198	135	212	84	277	79	284	111	248	125	174	89	215	235	914	334	1053	357	949	310	1025
YHL024W	RIM4	TRUE	1026	1121	1044	1124	872	1318	767	1830	1074	1264	1031	1072	1010	1266	736	1212	1039	1036	1050	1001	1383	794	1149	1014	892	1133	1073	1111	1128	681	1052	879	955	961	1051	1193	900	933	785	1072
YER142C	MAG1	TRUE	747	706	781	861	526	766	531	870	825	994	876	912	643	804	655	1054	436	459	496	558	757	427	845	618	566	603	647	620	762	526	734	611	409	479	596	585	483	532	505	608
YGR036C	CAX4	TRUE	1275	0	1317	0	944	0	1015	0	1261	0	1237	0	1066	0	1013	0	1181	0	1007	0	1607	0	1622	0	1076	0	1073	0	1107	0	1198	0	909	0	1112	0	771	0	1004	0
YDR536W	STL1	TRUE	2685	0	2512	9	1661	2	1986	0	2318	2	2492	2	1931	0	1979	19	2023	0	2159	1	2535	4	2865	4	1805	0	2125	2	1909	0	2232	0	1909	1	2323	1	1824	0	1766	7
YAL001C	TFC3	TRUE	11	0	22	0	26	0	18	0	189	0	45	0	52	0	61	0	28	0	17	0	24	0	14	0	25	0	34	0	63	0	18	0	21	0	65	0	59	0	36	0
YAL054C	ACS1	TRUE	506	565	525	648	331	415	361	617	454	683	524	583	437	508	372	555	438	498	503	392	538	273	567	390	480	535	606	517	446	216	492	392	453	418	606	575	474	508	506	532
YHR155W	YSP1	TRUE	3	1781	3	1775	2	1132	0	1336	1	1104	0	1210	3	1019	3	1329	0	1078	2	969	0	813	2	902	1	1093	2	981	0	668	2	943	1	969	1	1134	0	1045	1	917
YPL136W	NA	TRUE	1673	0	1593	0	1135	0	1073	0	1736	0	1651	0	1370	0	1042	0	1433	0	1343	0	1660	0	1690	0	1263	0	1414	0	1312	0	1205	0	1391	0	1825	0	1404	0	1316	0
YBR225W	NA	TRUE	782	880	836	1000	603	1040	567	1351	1038	1149	969	1115	653	867	614	1040	780	791	767	749	890	767	893	769	619	938	942	823	881	520	821	694	790	882	958	893	749	874	679	884
YIL110W	HPM1	TRUE	129	4	95	5	103	7	119	4	122	11	106	4	75	8	110	10	127	10	145	4	120	3	182	7	107	4	128	9	107	4	149	5	691	22	830	42	659	38	730	30
YBR169C	SSE2	TRUE	0	945	0	952	0	816	0	945	0	1137	0	974	0	878	0	975	0	727	0	861	0	686	0	884	0	985	0	939	0	594	0	845	1	805	0	952	0	756	0	800
YMR305C	SCW10	TRUE	1460	1441	1647	1517	999	1395	1132	1544	1426	1420	1325	1299	860	1112	993	1369	1216	1284	1298	1187	1414	842	1737	1024	1161	1118	1154	1022	1213	673	1263	1099	1003	1098	1326	1239	1149	1083	1027	1098
YGR150C	CCM1	TRUE	4	90	6	65	8	65	5	109	63	115	11	131	17	110	13	90	11	17	3	26	2	20	2	36	4	31	3	37	6	6	0	23	27	240	45	345	46	242	21	233
YIL066C	RNR3	TRUE	78	56	95	62	65	98	78	111	45	61	39	54	83	71	60	63	39	74	64	73	47	27	55	39	53	59	48	40	38	27	62	61	39	39	56	45	48	31	31	47
YPR193C	HPA2	TRUE	0	2355	0	2555	0	2315	0	2736	0	2354	0	2141	0	2497	0	2588	0	2000	0	1809	0	1387	0	1701	0	1884	0	2068	0	1462	0	2001	0	1834	0	2150	0	1695	0	1893
YML013W	UBX2	TRUE	382	0	468	0	264	0	321	0	361	0	353	0	312	0	250	0	371	0	313	0	651	0	699	0	576	0	652	0	523	0	534	0	1156	0	1350	0	1043	0	908	0
YPL077C	NA	TRUE	270	454	268	536	251	432	105	473	352	453	312	355	236	266	159	282	295	366	250	315	274	278	153	264	175	283	237	305	310	263	251	317	200	299	260	343	195	304	141	367
YLL058W	NA	TRUE	2193	2323	2488	2344	1455	2083	1548	2615	2079	2261	2212	2222	1376	1882	1408	2166	1425	1290	1326	1205	1893	1232	2100	1538	1491	1763	1681	1595	1540	764	1388	1314	1381	1406	1642	1742	1297	1402	1232	1506
YDR428C	BNA7	TRUE	2770	0	2807	5	1797	0	1720	0	2659	0	2473	0	1839	1	1870	1	1910	1	1994	0	2296	2	2411	3	1678	0	2163	1	2080	0	2055	0	1793	0	2141	2	1688	1	1541	1
YJL181W	NA	TRUE	1997	1802	2353	1870	1419	1891	1716	2185	1888	2048	1935	1718	1677	1767	1829	2344	1781	1576	1841	1462	2334	1399	2816	1526	1953	1674	1913	1604	2001	976	1984	1662	1620	1313	2110	1808	1469	1520	1559	1521
YOL008W	COQ10	TRUE	802	798	748	962	530	685	503	856	524	769	570	717	443	629	390	680	192	205	201	237	229	156	252	205	188	232	176	209	198	156	231	246	960	1218	1316	1575	1000	1312	1066	1339
YMR209C	NA	TRUE	1816	0	1623	0	988	0	982	0	1385	0	1355	0	1082	0	907	0	1379	0	1308	0	1379	0	1520	0	1069	0	1293	0	1178	0	1212	0	930	0	1078	0	833	0	899	0
YER128W	VFA1	TRUE	1276	970	1248	824	895	1200	819	1033	1372	1428	1279	804	1142	961	921	827	1206	919	1231	898	1362	638	1357	623	1164	814	1305	935	1181	448	1186	690	918	709	1201	698	987	857	825	584
YLR061W	RPL22A	TRUE	0	29	1	25	0	19	1	16	3	19	0	15	0	18	0	16	0	19	0	27	0	28	0	19	1	29	1	17	1	8	0	22	3	341	2	336	3	288	6	339
YKL214C	YRA2	TRUE	556	1344	469	1521	666	1512	888	1606	779	1507	707	1355	738	1340	1082	1575	645	1574	1007	1300	1007	1044	1490	1265	941	1349	854	1467	708	832	1041	1299	486	1183	453	1411	574	1121	803	1215
YOL088C	MPD2	TRUE	886	1338	906	1484	1014	1461	783	1721	957	1689	941	1468	795	1130	792	1343	674	804	560	780	881	787	979	894	620	803	599	787	628	672	689	841	657	990	831	1115	588	941	757	1036
YKR095W	MLP1	TRUE	1581	1696	1539	2024	990	1703	1238	2088	1867	2235	1770	2087	1136	1449	1022	1815	1237	1262	1276	1237	1480	1097	1768	1275	1265	1691	1388	1667	1260	802	1440	1320	983	1186	1253	1470	1079	1250	1080	1435
YMR223W	UBP8	TRUE	1588	1267	1563	1402	1185	1321	1160	1595	1388	1280	1420	1222	1025	1030	1015	1182	930	864	932	732	1341	717	1479	742	858	839	937	852	974	535	1192	811	2133	1822	2748	2379	2020	1998	2272	2148
YNL208W	NA	TRUE	14	0	13	0	19	0	38	0	44	0	32	0	29	0	32	0	33	0	27	0	38	0	41	0	27	0	25	0	18	0	46	0	14	0	19	0	25	0	24	0
YGR010W	NMA2	TRUE	340	546	389	561	214	538	287	659	551	689	481	639	360	536	416	516	348	435	297	398	519	501	578	598	288	390	305	393	360	222	355	393	225	298	313	364	201	309	219	325
YBL027W	RPL19B	TRUE	184	0	159	0	118	0	73	0	173	0	176	0	73	0	85	0	90	0	56	0	65	0	56	0	49	0	42	0	26	0	63	0	208	0	241	0	180	0	193	0
YCR016W	NA	TRUE	565	591	616	609	322	505	367	555	563	634	585	556	364	506	374	560	750	797	829	648	628	410	561	499	498	592	624	590	567	305	528	517	479	510	683	687	508	572	434	692
YJL028W	NA	TRUE	0	1730	0	1970	0	2110	0	2163	0	1912	0	1736	0	1608	0	1936	0	1704	0	1530	0	1521	0	1680	0	1982	0	1830	0	1164	0	1846	0	1697	0	1918	0	1840	0	1827
YMR154C	RIM13	TRUE	1268	1285	1324	1358	841	1125	919	1317	1229	1394	1214	1292	916	1159	895	1333	665	766	731	697	1005	681	1172	791	1140	1301	1337	1378	1020	621	1038	875	787	869	1105	1106	863	917	859	929
YGL131C	SNT2	TRUE	1869	1650	2007	1790	1353	1694	1546	2282	1743	2109	1920	1708	1492	1844	1662	2052	1536	1434	1516	1322	1977	1172	2074	1283	1679	1557	1792	1559	1828	928	1829	1516	1012	937	1342	1229	959	1031	1033	1183
YKL185W	ASH1	TRUE	1110	1107	1123	1188	769	1154	737	1189	918	1285	1024	1197	769	1030	630	1156	977	952	967	864	1114	783	1285	903	1083	1150	1135	1223	913	599	1028	908	894	908	1047	1051	789	962	860	1011
YML079W	NA	TRUE	5796	0	5829	0	3944	0	3791	0	6197	0	6075	0	4303	0	3989	0	4500	0	4522	0	5644	0	5575	0	4226	0	4823	0	5236	0	5433	0	3062	0	3701	0	2776	0	2706	0
YOR166C	SWT1	TRUE	1638	1272	1558	1315	846	1099	808	1267	1265	1335	1313	1203	1033	1052	893	1136	1213	1063	1118	993	1329	822	1558	947	940	922	1164	903	861	477	954	702	1132	930	1367	1169	1070	961	973	1124
YGR285C	ZUO1	TRUE	44	40	48	49	27	31	30	51	45	30	49	34	16	26	26	21	11	6	5	11	9	6	8	14	8	15	10	4	6	10	6	15	209	220	249	252	216	262	220	260
YML095C-A	NULL	TRUE	75	125	88	103	79	102	62	153	69	114	93	108	90	137	70	79	30	33	32	28	35	39	56	42	28	43	26	48	49	13	52	35	401	379	461	510	385	439	272	491
YPR068C	HOS1	TRUE	2680	2436	2528	2706	1812	2819	1999	3079	2536	3090	2235	2680	1866	2222	1855	2520	2103	1979	1874	2136	2647	1861	2926	2026	2082	2241	2136	2214	1994	1269	2129	1787	1920	2008	2320	2392	1752	1847	1872	2129
YMR176W	ECM5	TRUE	1313	1491	1353	1545	890	1540	963	1656	1146	1523	1096	1337	1003	1319	965	1447	1087	1265	1100	1225	1666	1059	1764	1237	1029	1108	1070	1215	1048	710	1158	1061	1029	1132	1275	1393	886	1152	1012	1240
YCL063W	VAC17	TRUE	262	448	366	602	292	687	272	669	425	579	433	538	361	457	331	568	493	567	468	499	537	406	485	506	376	552	488	590	551	444	506	587	457	541	629	768	565	681	548	816
YER048C	CAJ1	TRUE	858	1033	878	1069	550	959	604	1132	1006	1236	1004	1201	628	895	661	858	813	941	890	872	1131	790	1242	749	874	1096	953	991	925	679	1070	992	906	1021	987	1209	826	1006	847	1036
YBR064W	NA	TRUE	1784	1563	1801	1675	1092	1668	1337	2232	1433	1737	1451	1509	1215	1665	1338	1410	1523	1458	1360	1447	2114	1199	2118	1119	1668	1570	1540	1569	1620	984	1658	1369	981	1043	1517	1353	1061	1174	1150	1181
YDR107C	TMN2	TRUE	1369	1564	1411	1568	982	1890	1190	2073	1477	1968	1451	1559	962	1171	840	1431	1156	1209	1154	1167	1410	1092	1364	1246	1010	1362	1212	1338	1399	888	1311	1349	957	1003	1319	1258	906	965	854	1175
YLL005C	SPO75	TRUE	2205	1256	2294	1341	1336	1211	1689	1368	1930	1428	2092	1290	1334	939	1500	1197	1701	996	1616	887	1955	729	2209	881	1628	886	1652	910	1777	711	1971	999	1177	841	1421	912	1083	776	1252	746
YLR047C	FRE8	TRUE	1128	1257	1240	1339	776	1163	842	1375	937	1138	991	1084	802	1011	754	1194	680	837	713	708	1129	718	1204	834	778	967	889	919	884	611	944	936	713	803	876	1025	682	844	648	839
YMR063W	RIM9	TRUE	1361	21	1326	298	1058	65	1174	86	1483	50	1421	72	1087	41	1036	345	709	16	750	30	756	86	919	139	741	109	850	37	889	26	916	40	1122	31	1365	259	1050	39	1117	286
YDR263C	DIN7	TRUE	1233	1322	1331	1484	916	1461	967	1654	1307	1649	1355	1438	922	1184	849	1506	923	1061	1009	965	1234	992	1403	1071	1041	1239	1162	1199	1153	689	1318	1230	837	851	1066	1001	736	901	758	936
YIL137C	TMA108	TRUE	817	776	813	1024	562	876	671	1116	897	1067	864	954	534	676	407	860	604	593	534	554	703	507	709	544	536	600	607	602	501	264	561	490	1270	1390	1553	1948	1289	1437	1120	1453
YBR119W	MUD1	TRUE	1634	1593	1569	1567	1197	1643	1164	1881	1490	1506	1346	1377	1272	1379	1130	1494	1598	1651	1487	1389	1820	1229	2067	1256	1433	1442	1662	1446	1587	909	1662	1448	1088	1127	1552	1281	1041	1089	1048	1190
YFL016C	MDJ1	TRUE	1	6	5	10	16	6	8	9	4	3	2	11	0	1	0	0	1	3	8	11	12	3	8	7	2	4	2	2	6	0	1	3	42	25	36	45	24	29	39	42
YJL162C	JJJ2	TRUE	0	234	0	969	0	489	0	452	0	527	0	506	0	501	0	1169	0	266	0	354	0	520	0	823	0	595	0	419	0	530	0	521	0	278	0	805	0	430	0	739
YBR144C	NA	TRUE	2	161	0	158	2	198	0	160	10	166	1	149	1	162	2	134	0	183	2	149	0	102	0	145	0	141	2	138	2	110	1	142	0	180	0	141	2	109	0	141
YDR085C	AFR1	TRUE	1281	86	945	114	932	93	664	59	662	101	599	48	838	78	648	139	578	51	566	78	922	52	967	71	642	56	715	76	599	42	713	56	490	26	675	55	554	48	595	35
YGR227W	DIE2	TRUE	599	959	768	1026	550	1157	565	1219	817	1018	756	916	631	846	597	985	572	698	547	610	683	523	566	657	406	518	472	596	597	560	621	543	538	748	714	884	555	751	540	879
YDR070C	FMP16	TRUE	164	911	206	998	294	1233	162	1340	737	1349	390	1097	362	932	420	1081	398	828	250	807	400	717	243	770	270	758	345	786	487	603	371	758	229	867	367	965	310	786	268	936
YJL006C	CTK2	TRUE	0	48	0	49	0	28	0	71	0	65	0	66	0	58	0	99	0	15	0	14	0	12	0	11	0	14	0	4	0	7	0	4	0	231	0	335	0	344	0	317
YIL064W	SEE1	TRUE	4	641	2	740	12	885	12	974	21	814	14	741	25	654	20	817	11	456	14	447	8	385	10	555	15	571	15	577	4	378	13	480	17	1641	8	1926	21	1699	27	1911
YER095W	RAD51	TRUE	30	0	63	0	77	0	37	0	716	0	102	0	115	0	117	0	114	0	71	0	80	0	30	0	64	0	104	0	223	0	89	0	99	0	183	0	159	0	115	0
YLR170C	APS1	TRUE	1298	1269	1396	1421	748	1169	806	1411	1106	1163	1078	1193	855	1189	891	1194	858	968	813	839	1255	877	1418	1015	874	988	988	997	1090	720	1181	1087	711	761	874	838	610	767	668	909
YKR030W	GMH1	TRUE	996	0	1032	0	682	0	801	0	992	0	992	0	790	0	658	0	572	0	635	0	854	0	1051	0	658	0	792	0	691	0	697	0	1384	0	1621	0	1236	0	1421	0
YDR477W	SNF1	TRUE	473	373	592	471	223	240	264	349	464	429	558	472	256	335	297	301	104	70	100	86	109	87	156	120	111	95	115	80	127	83	146	123	459	390	543	523	435	362	445	570
YOR042W	CUE5	TRUE	1168	1496	1060	1605	1146	1679	976	2056	1318	1935	1027	1781	712	1398	921	1535	824	1195	712	1097	1091	939	1236	1079	712	984	700	948	810	776	885	1103	1170	1303	977	1586	781	1292	954	1339
YOL050C	NA	TRUE	605	605	557	721	333	658	341	695	535	650	509	587	412	564	343	568	394	446	369	545	594	495	601	665	591	742	711	848	611	394	687	586	749	848	830	1041	651	826	649	919
YIL042C	PKP1	TRUE	232	1839	296	1932	267	1759	126	2006	479	1693	446	1526	494	1486	542	1748	664	1748	406	1632	532	1366	252	1633	416	1597	655	1574	819	1139	590	1843	240	873	290	1190	344	1054	264	1129
YIL035C	CKA1	TRUE	0	93	0	100	0	122	0	87	0	109	0	62	0	103	0	103	0	97	0	82	0	48	0	52	0	56	0	82	0	83	0	81	0	36	0	58	0	94	0	53
YIL159W	BNR1	TRUE	819	828	835	849	504	797	575	1030	726	803	654	754	548	606	533	800	620	533	546	632	863	607	856	648	640	634	567	590	720	438	806	631	663	774	902	897	778	875	744	794
YLR346C	NA	TRUE	1145	1302	1199	1346	925	1586	977	1742	1063	1373	884	1172	952	1338	915	1333	862	971	735	916	1020	835	1118	988	641	951	702	900	944	647	896	1118	721	839	987	1089	750	939	727	966
YNR061C	NA	TRUE	461	1393	664	1569	488	1722	331	1850	1215	1617	858	1510	761	1443	687	1530	917	1345	737	1282	875	1174	476	1348	582	1211	848	1273	1394	908	866	1436	560	1171	761	1457	747	1150	571	1210
YKL010C	UFD4	TRUE	797	660	862	680	540	545	498	607	648	624	647	512	583	492	472	646	434	346	421	364	562	275	532	345	497	413	555	527	462	223	446	340	616	535	739	631	656	532	501	538
YGR177C	ATF2	TRUE	1120	1016	1249	1153	983	1298	926	1621	1275	1359	1289	1297	897	1173	806	1349	1005	940	1144	1042	1171	790	1302	1018	841	1007	1005	1081	1021	654	1034	1040	799	850	912	918	773	827	678	997
YIR019C	FLO11	TRUE	1335	1163	1473	1313	866	1188	986	1332	1271	1287	1249	1179	1004	1208	1002	1170	1371	1390	1313	1136	1616	998	1900	1220	1155	1212	1280	1091	1150	694	1323	999	869	824	1207	1083	927	957	978	1074
YLR364W	GRX8	TRUE	1351	1023	1227	1110	1021	1008	947	1160	1219	1235	1057	1103	837	909	1006	1052	816	716	810	567	1139	592	1202	756	995	748	853	777	936	494	983	747	898	835	1094	857	913	735	928	864
YPR087W	VPS69	TRUE	33	26	44	21	32	26	32	41	30	20	19	18	23	32	25	53	12	16	19	24	25	16	30	14	23	11	17	21	31	10	19	18	221	166	258	208	157	197	172	187
YJR124C	NA	TRUE	800	774	907	964	573	1034	745	1057	782	922	893	849	661	717	685	939	878	887	940	850	1003	702	1220	862	736	789	861	790	944	567	1103	875	769	770	945	992	789	747	782	944
YOR377W	ATF1	TRUE	1542	1596	1613	1619	995	1711	1303	1860	1634	1983	1660	1750	1265	1665	1286	2035	1584	1708	1803	1632	2128	1333	2240	1558	1648	1774	1690	1731	1487	896	1463	1551	1185	1233	1328	1464	1091	1195	1258	1393
YLL026W	HSP104	TRUE	2050	1889	2117	2003	1305	2024	1474	2249	1862	2058	1780	1969	1283	1466	1387	1894	1249	1232	1455	1240	1816	1197	2099	1391	1322	1500	1543	1401	1406	887	1667	1389	1398	1449	1602	1887	1391	1508	1364	1570
YHL005C	NA	TRUE	24	359	40	430	38	411	12	522	280	526	85	456	88	473	70	514	59	237	18	220	17	117	8	157	20	170	24	156	89	129	22	208	41	390	61	449	81	432	43	424
YDR436W	PPZ2	TRUE	4180	3899	4571	4467	2649	3807	3299	4657	3807	4891	4201	4570	3100	3908	3362	4471	3238	3383	3579	3244	4028	2786	4546	3232	3181	3329	3290	3209	2974	1972	3293	3052	2601	2854	3449	3593	2518	2914	2916	3084
YGR199W	PMT6	TRUE	1444	0	1626	0	1062	0	1075	0	1582	0	1674	0	1157	0	934	0	1003	0	1031	0	1333	0	1458	0	1128	0	1279	0	1100	0	1239	0	985	0	1354	0	952	0	949	0
YML058C-A	NULL	TRUE	1355	0	1353	0	811	0	797	0	1150	0	1130	0	978	0	798	0	925	0	913	0	847	0	852	0	745	0	845	0	926	0	848	0	865	0	1192	0	821	0	686	0
YDR388W	RVS167	TRUE	220	1040	253	1162	299	1068	217	1257	914	1233	569	1264	446	859	416	1263	437	781	342	716	351	661	218	704	312	986	459	836	529	499	372	762	369	1190	503	1318	511	978	379	1263
YPL189W	GUP2	TRUE	1567	1317	1409	1416	926	1274	1012	1633	1077	1223	1061	1231	1033	1350	924	1547	1164	1278	1085	1092	1344	937	1447	1098	1025	1139	1221	1128	1170	737	1178	1074	1108	1073	1403	1228	1021	1101	940	1149
YKL116C	PRR1	TRUE	1248	1030	1267	1203	1114	1561	1162	1793	1461	1529	1302	1319	1048	1233	924	1321	1141	1047	1001	924	1309	884	1624	994	974	968	975	872	1136	731	1313	1016	1051	1081	1305	1165	1069	1118	1087	1161
YDR181C	SAS4	TRUE	2347	2261	2451	2234	1222	2125	1659	2675	2149	2441	2101	2343	1616	2009	1748	2134	1656	1662	1762	1607	1674	1095	1999	1423	1469	1488	1474	1671	1534	977	1672	1430	1985	2086	2387	2486	1875	1941	2052	2256
YNL224C	SQS1	TRUE	828	1142	781	1270	711	1027	508	1340	710	1165	778	1044	433	879	439	1069	441	527	448	494	565	374	463	489	321	499	331	484	283	365	313	447	767	1180	942	1568	694	1276	696	1347
YAL020C	ATS1	TRUE	120	0	166	0	149	0	140	0	168	0	154	0	120	0	151	0	250	0	272	0	316	0	326	0	280	0	315	0	242	0	308	0	496	0	564	0	512	0	463	0
YBR275C	RIF1	TRUE	1023	1088	1021	1207	699	1165	751	1335	948	1233	1017	1029	814	1007	697	1319	914	1042	1003	1041	1140	836	1135	999	948	1153	1077	1088	1216	762	1163	1034	693	775	954	912	671	797	624	801
YBL013W	FMT1	TRUE	1467	230	1401	506	928	26	929	297	1148	288	1196	264	850	211	851	448	930	171	942	162	1198	242	1130	353	1118	405	1064	243	963	142	990	232	1086	3	1223	442	1089	3	1136	551
YOR187W	TUF1	TRUE	2386	2298	2502	2697	1557	2534	1862	2749	2120	2716	2226	2313	1810	2397	1770	2843	2326	2493	2556	2550	3292	2349	4019	2743	2232	2512	2214	2606	2803	1785	2968	2576	1040	1076	1381	1381	1028	1103	1035	1282
YOR292C	NA	TRUE	868	1807	922	2040	765	1770	635	2048	1222	1985	1216	1694	910	1496	812	1752	1044	1211	915	1251	1224	1290	1064	1519	1083	1634	1220	1686	824	892	969	1210	756	1111	821	1423	765	1190	723	1287
YGR064W	NA	TRUE	90	0	96	8	31	0	33	1	53	0	39	0	62	0	53	2	69	0	50	0	46	0	53	0	12	0	31	1	49	0	36	0	267	0	241	6	188	0	160	5
YGL035C	MIG1	TRUE	3105	0	3142	0	1923	0	1994	0	2956	0	2812	0	2079	0	1862	0	2752	0	2727	0	3562	0	3439	0	2532	0	3122	0	3346	0	3218	0	2313	0	2600	0	2234	0	2153	0
YCR024C-A	PMP1	TRUE	1469	0	1503	0	1171	0	1296	1	1436	0	1440	0	1150	0	1174	0	1469	0	1431	0	1512	1	1930	0	1150	0	1181	0	1247	0	1518	1	825	0	1070	1	827	0	993	0
YDR494W	RSM28	TRUE	0	1073	0	1185	0	1194	1	1616	0	1194	0	1005	0	949	1	970	0	681	0	646	0	748	0	773	0	961	0	862	0	608	0	833	0	960	0	1427	0	1023	0	1076
YPR027C	NA	TRUE	624	2747	849	3088	745	2681	492	3309	2321	2906	1255	2545	1465	2355	1218	2889	1259	2108	847	2057	1079	1855	611	2109	801	2388	1473	2284	1902	1332	1060	2047	927	2400	1112	2788	1179	2353	912	2636
YPL172C	COX10	TRUE	7	209	4	203	12	249	8	365	24	377	23	305	12	204	14	272	4	69	6	75	2	78	10	78	8	90	9	84	9	69	8	74	23	513	22	549	35	491	22	467
YDL024C	DIA3	TRUE	1356	1322	1490	1464	998	1523	1304	1911	1574	1565	1506	1495	1075	1146	1044	1345	909	1064	1100	906	1597	963	1496	1050	1112	1102	1206	1079	915	510	889	733	746	751	1008	1037	771	667	830	853
YLR028C	ADE16	TRUE	2877	0	2634	0	1900	0	1660	0	2050	0	2310	0	2051	0	1742	0	2066	0	2102	0	2760	0	2727	0	1881	0	2229	0	2241	0	1927	0	1612	0	1958	0	1497	0	1370	0
YDR028C	REG1	TRUE	87	92	100	69	95	68	114	117	120	92	108	82	126	98	94	124	45	32	38	32	42	28	60	39	35	35	22	24	42	13	43	23	618	531	776	604	620	568	573	572
YHR105W	YPT35	TRUE	1906	2034	1839	2212	1361	2046	1358	2450	1679	2350	1869	1942	1523	1774	1332	2333	1429	1541	1483	1459	2032	1420	2315	1544	1533	1680	1583	1631	1568	828	1427	1326	1654	1865	2043	2289	1715	1992	1481	2118
YHR035W	NA	TRUE	958	107	946	241	659	189	690	181	994	231	977	200	636	185	619	285	827	119	983	171	1016	142	1121	183	692	161	807	179	758	118	644	135	755	102	951	164	707	115	691	162
YOR358W	HAP5	TRUE	0	645	0	747	0	635	0	871	1	789	0	674	0	623	0	727	0	300	0	288	0	222	0	306	0	335	0	341	0	154	0	307	0	780	0	995	0	858	0	826
YDL079C	MRK1	TRUE	964	344	950	818	707	544	646	587	819	635	912	629	700	532	608	729	612	288	641	367	802	472	904	545	699	637	756	445	640	301	689	442	627	354	842	648	580	385	547	714
YDL002C	NHP10	TRUE	440	493	469	552	284	505	280	526	453	485	455	518	361	428	348	600	328	433	328	337	507	351	555	437	340	445	338	446	455	312	406	469	435	609	636	887	479	591	536	598
YDR162C	NBP2	TRUE	392	334	311	330	230	307	197	355	297	365	276	307	227	302	164	270	62	88	46	56	121	74	124	91	72	62	70	68	75	51	65	65	129	134	151	141	133	158	121	171
YJL101C	GSH1	TRUE	255	180	236	264	201	265	215	329	206	238	216	216	176	219	153	253	368	362	318	404	364	283	404	287	389	462	341	405	369	196	410	314	382	374	489	493	352	392	376	487
YBL069W	AST1	TRUE	1403	1217	1298	1415	870	1262	992	1711	1208	1501	1171	1376	791	1042	910	1224	984	1083	1006	1014	1333	934	1791	1107	1055	1077	1040	1081	1061	681	1194	1034	780	829	939	970	765	810	750	899
YNL040W	NA	TRUE	1256	1337	1258	1497	880	1322	730	1621	1208	1575	1171	1451	1010	1481	768	1544	876	925	855	811	802	634	921	828	667	952	872	1000	889	616	877	953	1758	2020	2036	2660	1808	2175	1623	2246
YJL049W	NA	TRUE	1464	1230	1540	1455	1045	1440	1046	1741	1470	1609	1450	1476	1119	1369	951	1480	1354	1292	1326	1131	1659	1066	1556	1227	1212	1324	1347	1379	1331	779	1353	1234	1253	1317	1554	1618	1253	1394	1147	1496
YOR129C	AFI1	TRUE	346	1016	390	1079	373	1062	364	1253	576	1162	624	1064	554	1039	479	1136	523	817	441	775	516	632	487	771	484	896	523	886	566	538	539	850	376	836	410	1022	466	831	339	841
YBR010W	HHT1	TRUE	790	168	811	650	529	284	528	321	616	315	624	368	599	308	506	745	581	166	593	262	844	447	809	602	592	621	718	371	650	275	652	332	710	232	905	705	612	251	678	731
YDL104C	QRI7	TRUE	352	307	330	352	209	286	224	409	399	461	427	383	304	412	238	467	164	228	278	200	221	166	242	190	166	186	233	190	218	131	216	213	448	445	603	596	442	425	411	482
YKL119C	VPH2	TRUE	0	0	2	0	0	0	1	3	0	0	0	0	0	3	0	2	1	0	1	0	1	0	1	2	0	0	1	0	0	3	0	1	19	24	28	65	11	35	24	24
YLR415C	NA	TRUE	2947	99	2951	1311	1733	210	1689	178	2517	204	2516	249	1863	185	1473	1110	1746	80	1657	137	2322	441	2408	1137	1861	651	2204	179	2109	183	1892	206	1557	95	1995	780	1594	91	1466	711
YKR015C	NA	TRUE	0	1496	0	1726	0	1614	0	1991	1	1714	0	1614	0	1657	0	1701	0	1489	1	1360	0	1191	0	1363	0	1446	0	1459	0	930	0	1420	0	1272	0	1632	0	1365	0	1428
YML030W	RCF1	TRUE	252	0	218	0	236	0	190	0	295	0	268	0	250	0	219	0	229	0	187	0	179	0	166	0	171	0	198	0	182	0	184	0	232	0	269	0	219	0	184	0
YMR082C	NA	TRUE	650	568	690	655	502	624	493	722	822	718	713	663	575	549	472	664	712	638	722	564	951	570	1131	674	741	652	745	600	746	405	802	571	669	581	918	704	703	530	741	793
YER001W	MNN1	TRUE	1169	1098	1191	1151	817	1064	847	1184	1256	1362	1314	1150	857	994	828	1166	1081	987	1077	917	1310	825	1377	873	966	970	1035	916	1193	635	1252	945	784	818	1028	880	764	907	738	902
YGL023C	PIB2	TRUE	489	1	440	3	494	3	555	4	592	4	711	1	468	5	417	12	503	4	427	2	529	0	570	1	388	2	428	2	349	3	477	4	553	3	617	3	619	5	660	4
YPR009W	SUT2	TRUE	1806	1614	1662	1757	1185	1730	1090	1894	1456	1732	1357	1688	1028	1352	901	1612	1322	1365	1382	1272	1435	1109	1615	1267	1115	1293	1239	1273	1579	1011	1466	1466	963	1010	1138	1259	887	1045	863	1150
YMR115W	MGR3	TRUE	0	1133	0	1354	0	1233	0	1338	0	1339	0	1218	0	1257	0	1410	0	808	0	667	0	695	0	744	0	884	0	814	0	658	0	921	0	840	0	1098	0	944	0	1051
YKL199C	NULL	TRUE	1784	0	1830	0	905	0	1385	0	1486	0	1691	0	1416	0	1417	0	1658	0	1592	0	2280	0	2762	0	1769	0	1872	0	1539	0	1720	0	1177	0	1534	0	1238	0	1520	0
YHR161C	YAP1801	TRUE	711	737	705	833	411	636	405	757	519	719	589	683	351	418	360	479	397	409	443	343	527	383	567	426	508	554	524	590	512	357	509	494	699	744	928	1030	688	867	711	866
YDL224C	WHI4	TRUE	1933	2059	1956	2160	1450	2281	1487	2550	2020	2309	1860	2180	1625	1974	1352	2376	1242	1430	1324	1375	1639	1148	1845	1397	1262	1631	1532	1575	1388	902	1451	1336	1879	2243	2297	2553	1914	2116	1657	2317
YLR225C	NA	TRUE	761	1204	983	1298	854	1140	658	1554	1111	1259	1275	1277	905	1156	977	1263	750	841	860	833	957	745	891	819	857	1004	1075	826	940	485	1069	875	647	785	807	892	560	764	651	801
YGL090W	LIF1	TRUE	2441	668	2289	1843	1665	1000	1767	1009	2336	1155	2243	1274	1853	891	1739	1660	2048	896	1917	779	2310	1091	2732	1515	2060	1577	1905	1018	1943	682	2180	1045	1764	725	2062	1346	1672	594	1868	1439
YGR134W	CAF130	TRUE	1649	1526	1759	1570	1166	1548	1458	1878	1570	1758	1642	1545	1244	1379	1376	1702	1392	1446	1573	1432	1629	1114	2127	1226	1414	1406	1440	1410	1381	823	1461	1287	1523	1511	1851	1904	1433	1541	1552	1617
YLR270W	DCS1	TRUE	706	653	664	656	513	719	596	935	646	853	554	810	599	701	445	791	386	478	393	408	442	326	444	335	315	393	317	369	386	334	417	499	532	569	642	805	490	617	477	698
YGR169C	PUS6	TRUE	410	323	423	335	201	330	202	317	314	288	286	279	255	257	201	334	395	329	362	381	333	226	359	231	252	239	285	275	346	147	354	328	644	628	856	715	618	633	600	669
YKL086W	SRX1	TRUE	55	1775	28	1874	109	2033	101	2365	148	2061	123	2087	133	1818	99	1938	135	1536	96	1523	94	1548	94	1672	92	1647	94	1633	81	1016	126	1780	44	1359	41	1743	74	1457	49	1615
YBL096C	NA	TRUE	858	0	919	0	764	0	879	0	936	0	1005	0	747	0	699	0	948	0	976	0	943	0	1082	0	974	0	1132	0	990	0	1046	0	614	0	652	0	606	0	639	0
YFL028C	CAF16	TRUE	844	35	1066	47	1107	41	902	42	1575	66	1699	40	1247	74	1267	64	1743	36	1466	37	1633	11	1147	29	1305	31	1655	45	1576	31	1657	34	1323	16	1394	25	1447	35	1122	29
YDR371W	CTS2	TRUE	1030	1495	1298	1723	1091	1646	863	1977	1581	1679	1606	1615	1219	1416	1161	1802	1311	1195	1284	1151	1784	1193	1513	1315	1396	1675	1599	1474	1552	794	1475	1224	923	962	1179	1155	945	961	905	1115
YDR456W	NHX1	TRUE	0	411	0	866	0	167	0	680	39	592	0	680	2	414	0	828	3	260	0	223	1	366	0	446	0	392	0	254	3	209	0	311	1	68	0	869	1	36	0	890
YOR112W	CEX1	TRUE	1104	1212	981	1385	736	1144	666	1490	1179	1523	1011	1352	757	1126	640	1222	796	856	734	808	977	897	1133	1046	666	971	787	862	752	574	708	968	749	838	852	1052	655	865	575	930
YPR132W	RPS23B	TRUE	0	1148	0	1275	0	1147	0	1379	0	1317	0	1213	0	1067	0	1195	0	1078	0	983	0	895	0	853	0	974	0	907	0	578	0	867	0	1099	0	1312	0	1084	0	1197
YNL175C	NOP13	TRUE	1432	193	1322	250	1058	200	942	285	1224	265	1251	167	1020	308	796	437	1101	172	1131	154	1333	135	1338	168	1060	151	1147	266	1000	187	998	170	1373	111	1422	244	1286	232	1158	153
YNL120C	NA	TRUE	230	201	239	232	131	185	143	197	200	224	166	253	157	290	125	263	134	111	129	128	117	97	120	142	110	93	102	120	141	78	86	117	559	678	703	810	553	608	571	726
YOR356W	CIR2	TRUE	173	1108	126	1160	228	1035	196	1351	421	1319	373	1238	321	1078	226	1146	299	812	272	728	299	896	332	972	263	937	324	871	272	508	341	813	179	968	205	1105	240	965	234	1141
YGR152C	RSR1	TRUE	1446	0	1675	0	867	0	1004	0	1316	0	1283	1	1009	1	921	0	981	0	1022	0	1328	0	1539	0	1091	0	1163	0	1038	1	1322	0	858	0	1017	0	833	0	883	1
YAR027W	UIP3	TRUE	831	0	856	0	713	0	732	0	792	0	747	0	654	0	754	0	913	0	836	0	1119	0	1146	0	934	0	842	0	947	0	1044	0	719	0	862	0	733	0	851	0
YHL026C	NA	TRUE	0	1007	0	1036	0	1036	1	1147	0	881	0	767	0	755	0	961	0	919	0	883	0	571	0	575	0	762	0	830	0	401	0	648	0	701	0	955	0	762	0	824
YGL221C	NIF3	TRUE	1598	1461	1624	1674	1018	1433	1041	1561	1661	1915	1700	1858	1137	1373	967	1713	1359	1449	1360	1285	1507	1031	1570	1142	1040	1229	1217	1219	1362	828	1585	1151	1252	1183	1456	1366	1051	1132	1002	1222
YGR034W	RPL26B	TRUE	975	139	1020	709	720	353	813	355	849	351	864	356	704	264	661	737	784	190	768	219	1071	419	1135	555	802	554	830	310	922	275	946	375	1060	255	1437	935	1160	260	1038	959
YJR147W	HMS2	TRUE	1509	2577	1285	2980	1283	2584	1282	3278	1897	2756	1740	2780	1268	2117	1041	2334	1097	1626	1042	1471	1290	1439	1431	1585	987	1746	1297	1788	1163	1126	1402	1689	1363	2451	1733	2980	1596	2247	1605	2849
YDR538W	PAD1	TRUE	1906	2280	2037	2459	1489	2616	1559	2828	2408	2961	2299	2802	1343	1987	1381	2355	1598	1697	1644	1701	1876	1446	2110	1737	1324	1745	1571	1654	1781	1294	1707	2102	1508	1761	1739	2115	1377	1704	1282	1818
YIL112W	HOS4	TRUE	1815	1765	1993	2147	1429	1671	1481	2633	1823	2190	2003	1864	1554	1967	1667	2369	1791	1914	1923	1735	2121	1204	2303	1497	1792	1820	1947	1789	1671	1001	1816	1470	1428	1384	1644	1676	1509	1258	1580	1867
YOL104C	NDJ1	TRUE	1834	1601	1656	1783	1056	1662	1090	1917	1476	1592	1233	1328	1157	1408	1006	1590	1168	1113	1118	1034	1402	982	1478	1188	1106	1496	1370	1379	1388	924	1263	1297	919	1055	1105	1187	926	995	808	1079
YNR028W	CPR8	TRUE	838	906	879	1082	679	1086	603	1201	932	1169	933	1136	749	953	624	1132	901	914	916	790	908	737	1013	793	725	974	965	1001	997	624	884	906	730	819	793	891	732	861	588	900
YAL056W	GPB2	TRUE	1742	0	1874	0	1169	0	1251	0	1545	0	1611	0	1346	0	1183	0	1253	0	1220	0	1318	0	1604	0	1250	0	1455	0	1451	0	1610	0	1177	0	1506	0	1271	0	1355	0
YBR250W	SPO23	TRUE	1478	1226	1519	1349	1002	1165	933	1381	1167	1399	1336	1197	904	966	676	1006	1257	1115	1190	936	1218	842	1355	881	989	1067	1246	1051	1035	484	930	831	955	830	1207	1106	1012	910	782	999
YHR153C	SPO16	TRUE	844	466	941	615	624	571	690	620	984	584	988	522	804	609	738	677	745	392	705	408	968	407	1143	526	780	445	912	496	944	400	978	523	688	311	887	436	678	371	591	416
YPL134C	ODC1	TRUE	2285	2093	2351	2297	1505	1963	1719	2594	1749	2084	1979	1888	1435	1718	1618	2168	1390	1481	1381	1421	2015	1441	2216	1566	1499	1483	1536	1477	1618	955	1660	1404	1236	1210	1390	1381	1125	1278	1145	1332
YGL174W	BUD13	TRUE	0	1137	0	1469	0	1571	0	1702	0	1498	0	1348	0	1370	0	1645	0	1606	0	1462	0	1535	0	1635	0	1963	0	1803	0	1008	0	1576	0	1418	0	2211	0	1503	0	2030
YOR216C	RUD3	TRUE	923	579	1116	690	677	662	768	667	977	823	1034	695	787	640	786	787	644	414	696	337	724	380	999	408	712	412	724	496	668	352	753	436	789	505	992	632	745	583	760	457
YEL057C	NA	TRUE	893	1014	919	1106	604	915	559	1092	849	1067	863	1015	695	1117	530	997	887	926	1003	924	1139	909	1157	1015	722	821	828	855	938	601	1007	933	614	676	772	885	683	713	701	926
YBL036C	NA	TRUE	1351	1336	1484	1575	920	1538	896	1683	1092	1373	918	1277	849	1281	775	1517	878	1121	746	959	1103	855	1097	1026	780	1065	751	1030	1010	742	1254	1165	664	1003	1054	1268	792	985	703	1117
YGR183C	QCR9	TRUE	98	552	164	614	164	497	82	641	232	654	239	626	224	560	254	667	141	343	123	290	162	291	98	321	94	311	194	334	183	124	137	270	263	696	320	799	324	660	263	748
YPR191W	QCR2	TRUE	276	274	271	292	181	233	208	409	249	308	271	307	173	193	145	211	79	71	86	88	95	65	75	73	65	63	70	71	85	65	111	89	367	422	466	566	349	357	351	419
YDL049C	KNH1	TRUE	2778	35	2686	47	1762	41	1853	40	2323	70	2429	27	1940	67	1717	62	2124	26	2215	68	2581	22	2637	27	1781	17	2143	39	2226	28	2055	53	1562	17	1835	21	1394	36	1272	10
YER071C	TDA2	TRUE	2140	527	2140	2017	1472	983	1517	965	1886	977	1911	985	1561	824	1406	1912	1984	574	1688	804	1956	1075	1871	1467	1425	1401	1605	884	1776	784	1591	903	1775	707	2124	1913	1973	870	1690	1992
YBR048W	RPS11B	TRUE	125	223	136	295	97	279	150	288	186	257	123	244	162	204	144	304	211	303	189	254	167	202	253	256	206	318	201	275	158	171	212	283	347	712	479	773	418	684	421	775
YNL205C	NA	TRUE	831	794	914	938	494	1019	634	1008	897	1007	902	953	652	738	612	802	657	676	595	607	610	469	846	532	674	695	685	729	763	526	775	721	657	805	779	973	647	671	695	842
YLR067C	PET309	TRUE	148	287	197	336	82	221	119	290	193	269	175	226	184	287	189	307	97	184	68	150	123	85	104	107	81	76	84	95	83	84	69	116	378	577	490	642	378	624	436	608
YJL183W	MNN11	TRUE	464	450	430	461	279	325	266	380	336	367	320	363	268	325	238	272	239	192	237	202	167	83	213	135	297	392	318	364	357	210	372	321	754	704	1000	872	645	705	698	773
YHR022C	NA	TRUE	1065	1033	994	1248	693	1101	771	1310	1296	1645	1409	1368	834	1142	877	1106	828	731	752	718	935	617	952	743	664	708	734	725	661	408	697	647	943	957	1206	1356	1013	1091	1020	1323
YOL031C	SIL1	TRUE	1449	1449	1455	1626	977	1907	1115	2156	1499	1813	1506	1650	995	1260	826	1482	1350	1422	1448	1379	1671	1171	1851	1462	1286	1610	1470	1611	1390	929	1374	1397	1063	1181	1270	1246	1026	1162	894	1237
YHL019C	APM2	TRUE	518	442	546	474	457	676	522	619	690	629	618	746	410	530	434	545	565	507	605	584	759	428	819	521	557	508	526	516	593	326	741	474	460	438	571	567	432	452	451	497
YJR094W-A	RPL43B	TRUE	453	430	527	537	267	460	313	456	391	353	416	343	280	349	256	394	365	400	405	386	412	308	466	384	405	397	407	351	436	312	436	386	597	641	854	864	578	667	551	698
YGR012W	NA	TRUE	898	0	909	0	609	0	629	0	672	0	687	0	686	0	684	0	686	0	740	0	845	0	1001	0	673	0	770	0	658	0	664	0	605	0	856	0	592	0	675	0
YDR458C	HEH2	TRUE	29	0	61	0	46	0	27	0	949	0	109	0	126	0	136	0	67	0	49	0	63	0	17	0	48	0	105	0	259	0	68	0	41	0	76	0	69	0	48	0
YNL098C	RAS2	TRUE	1364	426	1241	543	891	492	832	506	1277	600	1284	559	874	465	745	515	833	286	741	254	982	259	1045	299	933	408	1079	417	990	314	1005	420	889	335	987	372	781	367	781	289
YKR097W	PCK1	TRUE	203	1176	322	1306	221	1099	127	1240	883	1391	495	1314	553	1276	502	1339	612	1233	311	1183	461	1001	199	1106	265	1019	473	1050	733	647	317	966	333	1147	460	1358	526	1215	367	1236
YML102W	CAC2	TRUE	698	487	741	605	462	585	652	691	580	553	666	522	556	490	578	570	671	533	687	504	936	467	1020	518	722	519	741	556	716	380	824	584	1208	823	1320	1025	1208	955	1149	933
YCR090C	NA	TRUE	978	991	1008	1101	569	989	591	1060	824	1140	945	950	756	817	578	959	846	1016	930	837	1118	748	1212	829	817	934	923	968	928	562	914	862	686	704	816	787	719	775	730	817
YDR049W	VMS1	TRUE	443	369	458	476	314	397	392	533	476	475	471	405	316	390	305	429	248	175	177	169	232	136	236	112	184	160	175	161	197	105	128	181	651	635	945	826	659	713	824	810
YBL075C	SSA3	TRUE	0	1147	0	1280	0	1270	0	1468	0	1393	0	1240	0	1178	0	1341	0	1193	0	967	0	949	0	1135	0	1114	0	1153	0	751	0	1009	0	845	0	1083	0	821	0	1024
YGL133W	ITC1	TRUE	1303	1195	1319	1311	922	1337	955	1500	1150	1388	1183	1336	834	1063	828	1264	1049	1033	1045	1017	1258	880	1361	1082	885	1134	1071	1090	1106	637	977	1035	2167	2311	2575	2763	2074	2271	1864	2512
YMR261C	TPS3	TRUE	487	2157	469	2569	636	2384	565	2861	976	2662	1063	2482	922	2151	778	2454	827	2076	769	1825	863	1645	727	1840	806	2344	963	2214	965	1299	996	1983	574	1858	593	2374	800	1933	518	2298
YCR036W	RBK1	TRUE	987	803	907	860	692	907	732	990	1122	947	1102	838	852	736	745	997	1185	819	1103	739	1101	517	1262	688	961	737	1124	727	1070	534	1139	773	774	597	942	590	748	683	701	777
YGR287C	IMA1	TRUE	1220	1149	1424	1344	837	1418	1027	1605	1333	1591	1390	1303	1002	1290	1002	1358	971	1029	1012	983	1543	1034	1824	1168	1086	1084	1265	1161	1070	686	1128	1034	901	943	1128	1034	845	927	1015	1022
YMR170C	ALD2	TRUE	2418	1247	2381	1408	1544	1427	1688	1551	1991	1390	1958	1112	1539	1175	1417	1235	1635	1100	1642	816	2345	921	2533	1083	1762	1100	1971	1087	1601	712	1784	868	1343	904	1670	919	1222	811	1303	934
YOR238W	NA	TRUE	1759	1472	1771	1734	1119	1622	1213	1783	1575	1841	1678	1680	1563	1794	1221	1915	1007	1099	1136	1105	1280	933	1379	984	1039	1186	1130	1153	1095	637	1211	1113	1103	1147	1422	1438	1018	1036	1014	1271
YDR101C	ARX1	TRUE	205	211	222	245	163	209	189	254	172	227	187	177	201	238	186	264	322	332	384	321	387	250	476	335	328	284	328	302	301	184	321	293	807	757	988	910	696	812	836	876
YMR158C-B	NULL	TRUE	1585	1502	1585	1674	1095	1718	1185	1981	1307	1627	1473	1582	1090	1517	1048	1713	1328	1380	1232	1464	1651	1211	1715	1394	1389	1483	1366	1437	1445	933	1466	1366	1233	1266	1502	1533	1135	1211	1082	1336
YLR049C	NA	TRUE	67	852	65	884	175	824	116	1082	184	1101	165	1101	173	1028	179	1006	120	694	106	742	109	573	183	681	104	676	96	645	92	346	155	656	78	776	97	981	128	748	121	798
YBR066C	NRG2	TRUE	1432	1443	1326	1439	976	1494	1055	1877	1381	1546	1292	1504	1080	1442	904	1675	1366	1427	1388	1374	1623	1161	1681	1353	1333	1589	1513	1548	1416	886	1401	1313	1110	1247	1333	1438	1037	1241	1031	1299
YJR079W	NA	TRUE	0	672	0	1274	0	761	0	1187	0	1082	0	1075	0	956	0	1305	0	589	0	679	0	726	0	950	0	808	0	682	0	617	0	875	0	514	0	1226	0	507	0	1310
YNL034W	NA	TRUE	1534	1521	1502	1556	929	1670	1122	1692	1334	1734	1628	1662	933	1180	912	1444	1409	1613	1502	1591	1529	1178	1596	1134	1305	1455	1428	1491	1229	799	1404	1224	951	1170	1167	1339	878	1159	975	1286
YFL014W	HSP12	TRUE	1	808	0	1102	1	1136	0	1317	2	1033	0	1074	1	935	1	1062	0	872	0	784	0	788	0	897	0	791	0	804	0	645	0	874	0	726	0	828	0	783	0	884
YIL135C	VHS2	TRUE	1022	1044	924	1071	731	1050	679	1277	887	1142	865	966	702	928	492	1050	686	739	677	728	827	508	698	580	596	755	738	662	628	476	546	636	1410	1510	1791	1867	1417	1704	1199	1855
YMR294W	JNM1	TRUE	345	402	369	388	244	432	316	421	335	386	347	369	357	372	279	400	206	203	207	178	245	190	288	211	358	371	351	411	297	157	255	215	554	561	542	688	457	681	481	637
YDR265W	PEX10	TRUE	315	209	376	303	194	243	238	261	359	349	394	227	327	232	312	348	387	261	355	243	469	182	496	267	441	297	448	365	352	215	375	199	959	672	1126	746	884	706	892	570
YDR072C	IPT1	TRUE	1115	1052	1170	1222	772	1468	1059	1595	1278	1516	1133	1390	1072	1327	1204	1455	1128	976	995	1073	1677	1084	2147	1230	1353	1592	1407	1376	1434	878	1643	1450	1019	1070	1288	1294	981	1098	1214	1194
YER056C-A	RPL34A	TRUE	687	805	754	866	452	765	483	844	633	712	639	694	531	696	511	811	709	670	665	738	929	536	939	692	691	765	776	861	692	505	684	744	620	770	749	875	695	765	604	789
YDR352W	YPQ2	TRUE	0	1265	0	1796	0	1159	0	1372	0	1694	0	1634	0	1282	0	1746	0	1008	1	982	0	1058	0	1157	0	1307	1	1005	0	667	0	1118	0	758	0	1227	0	666	0	1316
YKL129C	MYO3	TRUE	35	1015	41	1154	48	1101	21	1265	516	1151	96	924	101	1175	97	1282	64	700	33	586	56	651	22	757	36	782	67	775	130	480	42	688	58	1567	146	1824	109	1765	84	1774
YML051W	GAL80	TRUE	488	0	454	0	307	0	388	0	404	0	354	0	338	0	310	0	394	0	436	0	347	0	508	0	438	0	502	0	475	0	521	0	172	0	221	0	154	0	221	0
YML084W	NA	TRUE	1485	0	1594	0	1113	0	1096	0	1680	0	1662	0	1299	0	1031	0	1022	0	1033	0	1409	0	1362	0	1238	0	1412	0	1310	0	1336	0	832	0	961	0	794	0	787	0
YHR184W	SSP1	TRUE	1313	407	1319	1162	1188	736	1246	768	1337	740	1362	861	1159	737	927	1362	1200	453	1196	574	1520	935	1815	1039	1137	1011	1370	776	1324	533	1423	677	1429	610	1654	1278	1270	619	1353	1222
YFR024C-A	LSB3	TRUE	897	772	933	840	604	664	655	1068	1001	992	1045	874	672	838	810	745	884	860	956	721	1221	604	1242	731	831	770	836	720	796	402	945	648	729	682	911	773	753	675	840	771
YLR172C	DPH5	TRUE	273	662	362	846	299	761	239	855	1180	903	552	776	540	729	492	925	458	520	250	512	396	381	219	487	296	464	458	538	615	471	436	576	398	491	507	622	489	690	330	505
YLR213C	CRR1	TRUE	910	870	906	1051	678	962	776	1324	817	1036	835	1021	847	1161	895	1185	859	825	799	763	816	610	985	753	692	744	718	724	687	460	798	742	595	695	772	815	563	625	688	756
YKR036C	CAF4	TRUE	584	842	631	927	426	982	410	1133	868	1074	741	956	688	943	574	1104	588	795	664	766	805	664	664	754	562	839	707	743	768	503	668	725	1102	1307	1143	1609	1045	1286	901	1240
YPL195W	APL5	TRUE	869	0	922	0	530	0	644	0	720	0	824	0	554	0	493	0	500	0	527	0	700	0	750	0	570	0	684	0	705	0	613	0	673	0	753	0	652	0	581	0
YIL040W	APQ12	TRUE	258	0	270	1	189	1	173	0	251	1	240	0	165	1	204	1	223	0	185	0	216	0	302	0	203	2	217	0	189	0	186	0	727	1	923	0	718	2	657	1
YDR471W	RPL27B	TRUE	0	994	0	1047	0	993	0	1143	0	1224	0	1026	0	1106	0	1187	0	927	0	799	0	708	0	800	0	983	0	856	0	494	0	826	0	1817	0	2131	0	1751	0	2010
YMR173W-A	NA	TRUE	1220	1350	1315	1567	773	1396	847	1503	1368	1570	1285	1522	1099	1298	977	1607	1143	1014	1125	1151	1202	845	1239	1036	1029	1174	1256	1130	1169	674	1058	1107	863	1057	1112	1121	871	946	872	1157
YOR015W	NA	TRUE	1867	1893	1870	2142	1339	1954	1479	2299	1718	2154	1529	1833	1491	1669	1357	2177	1442	1616	1325	1629	2244	1645	2334	1763	1697	1987	1842	1917	1452	926	1505	1622	1055	1317	1291	1580	1073	1234	1029	1324
YOR040W	GLO4	TRUE	2717	3514	2801	4026	1808	3580	1869	4320	2725	4147	2494	3969	1862	3205	1765	3694	2093	2949	2044	2852	2588	2522	2571	2965	2299	3355	2407	3207	2249	1894	2453	3169	2062	2861	2650	3487	1853	2803	2025	3069
YAL019W	FUN30	TRUE	420	0	440	0	307	0	304	0	489	0	509	0	372	0	335	0	587	0	666	0	531	0	657	0	472	0	553	0	559	0	494	0	490	0	631	0	580	0	591	0
YLR344W	RPL26A	TRUE	974	866	960	947	605	858	547	928	875	1014	807	971	587	645	410	791	852	861	886	823	1006	729	921	781	873	979	948	916	847	501	859	839	926	835	1187	1230	903	888	771	1117
YNL206C	RTT106	TRUE	398	373	393	394	329	490	313	547	380	504	383	487	295	361	245	475	325	373	375	388	431	348	440	417	392	476	518	447	442	220	383	399	957	948	1314	1193	907	1012	892	1047
YLR449W	FPR4	TRUE	1359	1332	1358	1612	954	1402	876	1593	1407	1682	1456	1572	978	1102	873	1413	1120	1085	986	1003	1159	939	1234	1043	919	1108	1002	1092	920	699	936	1094	817	905	1059	1026	768	871	715	930
YNL156C	NSG2	TRUE	1810	1670	1802	1914	1095	1631	1171	2000	1753	2011	1720	1804	1288	1617	1106	1873	1596	1592	1603	1571	2036	1455	2160	1502	1259	1586	1431	1500	1622	892	1665	1495	1258	1419	1582	1637	1259	1448	1203	1730
YBR219C	NA	TRUE	124	1416	75	1522	193	1663	261	1910	309	1614	288	1431	222	1175	245	1549	284	1314	226	1172	222	1144	299	1367	251	1357	265	1333	196	824	370	1307	88	1237	111	1365	158	1166	216	1295
YML123C	PHO84	TRUE	241	273	234	365	208	329	231	317	254	319	292	321	210	275	243	372	279	304	330	322	348	228	362	270	254	270	256	254	244	170	235	295	1067	1218	1409	1483	1115	1112	1104	1378
YNR063W	NA	TRUE	1230	1269	1320	1404	580	1051	749	1292	993	1306	1091	1247	851	1216	910	1457	968	989	1025	1027	1248	937	1398	1038	1103	1248	1204	1243	1021	729	1071	979	812	938	1063	1170	960	1011	797	1040
YLR239C	LIP2	TRUE	0	0	4	0	7	17	10	27	1	7	2	1	4	24	6	7	9	11	16	5	5	8	9	11	25	48	34	42	10	3	2	9	43	62	47	64	41	44	40	56
YJR024C	MDE1	TRUE	2572	2145	2555	2304	1728	2474	1916	2547	2232	2474	2461	2274	1688	2080	1912	2299	2596	2198	2464	2090	3007	1828	3532	1937	2453	2317	2443	2150	2640	1380	2623	1975	1753	1675	2131	1917	1806	1749	1828	1842
YJL135W	NA	TRUE	810	608	752	681	545	654	663	923	929	826	981	850	677	706	612	872	547	448	581	433	686	329	681	419	448	379	525	355	650	305	625	483	729	563	805	656	696	611	615	657
YIR017C	MET28	TRUE	93	134	116	119	108	109	124	217	125	121	111	145	94	141	94	211	97	69	106	86	166	81	170	122	73	97	67	86	123	85	132	92	189	147	242	187	161	200	171	163
YDR338C	NA	TRUE	1794	305	1844	1484	1044	501	1072	485	1708	589	1512	671	1412	634	1438	1728	1277	253	1284	360	1562	750	1837	1119	1257	943	1310	529	1241	409	1396	517	1410	382	1771	1372	1451	300	1564	1431
YKL187C	NA	TRUE	1469	412	1472	484	1151	554	1101	654	1316	564	1336	501	1150	629	1040	686	1361	440	1418	408	1640	364	1638	401	1109	393	1273	497	1284	411	1277	521	1170	307	1420	396	1089	470	1032	347
YLR366W	NA	TRUE	0	1034	0	1062	0	985	0	1196	0	1281	0	1153	0	865	0	1027	0	678	0	703	0	557	0	691	0	757	0	822	0	406	0	779	0	1097	0	1302	0	1007	0	1190
YOL152W	FRE7	TRUE	3850	2003	4031	3107	2501	2146	2703	2691	3455	2515	3633	2571	2583	1856	2488	2846	2521	1462	2461	1434	3570	2025	4041	2406	2610	2610	2898	1956	2612	1072	2815	1767	1929	1158	2348	1954	1811	917	1816	1898
YOL125W	TRM13	TRUE	1899	2028	1965	2301	1397	2353	1287	2660	1787	2295	1722	2201	1624	2073	1353	2338	1803	1873	1723	1653	1940	1495	1749	1502	1356	1725	1663	1773	1680	1158	1696	1533	1150	1262	1373	1527	1071	1233	982	1309
YGR203W	YCH1	TRUE	1670	1543	1726	1821	1476	1973	1438	2393	1872	2250	1956	1975	1361	1665	1292	1971	1334	1347	1298	1175	1748	1169	1942	1363	1445	1600	1552	1593	1477	917	1614	1374	1555	1489	1948	1806	1545	1547	1463	1736
YHL003C	LAG1	TRUE	541	252	594	344	561	434	589	416	542	421	624	316	424	311	429	405	484	276	527	267	633	220	693	285	448	243	418	292	548	171	589	269	660	431	892	474	642	429	771	380
YOR371C	GPB1	TRUE	1326	802	1332	1057	856	851	1054	1022	1458	1180	1512	1029	1032	864	977	1155	982	549	962	610	1340	631	1615	794	1137	886	1278	832	1152	496	1272	748	1078	540	1351	906	1003	645	1157	867
YER066C-A	NA	TRUE	78	1172	103	1204	155	1258	49	1529	251	1530	209	1288	173	1472	178	1527	233	1061	143	1145	154	984	61	1063	131	1205	208	1057	276	635	140	1138	165	1214	220	1491	171	1329	150	1509
YNL303W	NA	TRUE	959	927	973	1051	640	1160	566	1303	1094	1271	1038	1139	788	1071	562	1243	892	968	872	917	1129	906	984	1007	818	1076	1097	1109	1125	757	1003	1013	870	886	913	1077	821	942	690	978
YGR080W	TWF1	TRUE	1028	959	1212	1117	691	989	783	1258	976	1129	1091	950	688	809	551	886	676	785	876	684	966	590	1030	712	780	813	816	658	788	500	814	734	842	719	961	928	710	826	756	846
YBL011W	SCT1	TRUE	1450	1577	1489	1785	1160	1866	1100	2174	1418	1763	1362	1606	1269	1670	976	1821	1319	1489	1259	1545	1870	1519	1532	1647	1427	1603	1409	1595	1510	1036	1242	1594	1153	1345	1461	1577	1127	1307	924	1360
YDR183W	PLP1	TRUE	0	2049	0	2251	0	2066	0	2631	0	2271	2	1989	0	1994	0	2174	0	1583	0	1412	0	1104	0	1237	0	1551	0	1604	0	859	0	1502	0	1585	0	1943	0	1642	0	1763
YOR317W	FAA1	TRUE	1172	1027	1228	1169	1094	1591	1144	2043	1537	1654	1517	1537	911	1187	932	1271	892	875	873	847	1124	777	1145	944	860	1001	1045	909	982	539	889	933	1171	1230	1457	1606	1172	1265	1106	1406
YNL226W	NA	TRUE	85	45	125	70	83	72	67	83	75	72	86	72	72	93	76	76	169	87	112	67	135	65	126	71	94	80	106	65	90	42	79	61	965	693	1130	840	857	722	841	888
YAL022C	FUN26	TRUE	955	0	1076	0	612	0	719	0	779	0	877	0	790	0	801	0	910	0	1086	0	964	0	1262	0	846	0	911	0	847	0	860	0	666	0	885	0	680	0	733	0
YGL153W	PEX14	TRUE	1201	1089	1245	1186	745	1218	942	1369	1114	1256	1114	1264	889	1206	939	1231	1265	1251	1212	1171	1333	873	1830	1038	1158	1282	1175	1213	1269	736	1592	1283	974	1095	1193	1273	1050	1052	1098	1089
YBR277C	NA	TRUE	2010	6	2119	61	1291	11	1390	14	1761	15	1903	6	1338	10	1299	93	1881	2	1768	11	2425	28	2668	44	1668	30	1910	8	1790	11	1764	18	1231	2	1398	31	1084	4	1232	23
YNL291C	MID1	TRUE	16	2	32	0	67	0	46	0	227	3	66	3	46	3	44	2	36	0	33	1	37	1	22	0	41	2	52	3	111	1	65	2	303	10	402	17	361	10	267	14
YOR185C	GSP2	TRUE	2077	727	2072	2299	1373	1259	1690	1203	2306	1305	2147	1674	1554	1204	1684	2369	1473	536	1398	843	2022	1242	2088	1542	1668	1614	1810	1185	1795	889	1963	1136	1683	912	2063	2098	1621	870	1915	2109
YEL003W	GIM4	TRUE	296	0	288	0	182	0	193	0	233	0	266	0	170	0	153	0	91	0	111	0	71	0	61	0	83	0	98	0	71	0	99	0	334	0	375	0	322	0	237	0
YDR503C	LPP1	TRUE	1415	1452	1463	1561	1042	1525	1128	1690	1482	1612	1499	1432	1145	1311	1052	1552	1201	1312	1234	1283	1349	972	1576	989	993	1093	1090	1012	1331	769	1348	1200	803	869	945	1029	748	829	847	855
YGL037C	PNC1	TRUE	2131	991	2180	1498	1415	1381	1490	1594	1940	1392	1880	1247	1617	1171	1490	1625	1755	1058	1667	1134	2085	976	2437	1101	1901	1366	2214	1451	1965	893	1933	1266	1397	879	1764	1091	1346	1013	1226	998
YPL244C	HUT1	TRUE	17	24	23	335	36	83	15	67	313	86	53	88	57	81	73	382	51	40	41	63	36	171	12	408	33	347	75	80	122	59	45	96	48	48	75	322	70	34	38	344
YDR492W	IZH1	TRUE	1778	1508	1927	1839	1257	1636	1354	1955	1521	1663	1477	1533	1242	1807	1369	1647	1244	1262	1177	1174	1601	1004	1820	1162	1072	1112	1092	1030	1558	847	1639	1336	1343	1411	1602	1722	1334	1383	1377	1410
YGR240C	PFK1	TRUE	217	276	271	254	113	327	172	359	214	286	178	239	182	286	208	288	477	506	314	476	503	317	435	411	411	457	426	550	479	280	515	466	762	862	947	1183	737	1078	826	994
YGL049C	TIF4632	TRUE	1169	1357	1203	1482	879	1428	866	1452	1211	1512	1268	1334	945	1369	925	1419	918	1109	1143	1022	1359	983	1607	1081	1073	1256	1240	1248	1205	697	1205	1111	945	1111	1148	1205	895	1006	829	1154
YPR052C	NHP6A	TRUE	851	997	857	1065	716	995	641	1362	1156	1301	995	1292	776	954	724	1215	589	684	547	597	946	708	878	781	738	992	929	882	813	526	732	810	686	753	892	1072	639	816	710	941
YDR446W	ECM11	TRUE	4	619	4	676	24	731	23	713	90	818	47	708	34	444	22	533	35	553	28	495	25	479	13	575	31	574	31	591	34	358	46	517	5	350	7	376	16	359	8	334
YAR002W	NUP60	TRUE	5	0	8	0	4	0	1	0	24	0	11	0	10	0	6	0	16	0	18	0	17	0	8	0	12	0	22	0	34	0	14	0	17	0	26	0	23	0	16	0
YMR237W	BCH1	TRUE	1731	1773	1744	2024	1296	1808	1288	1997	1730	2240	1610	1945	1280	1760	1305	1989	1419	1600	1338	1416	1990	1379	2048	1459	1537	1654	1530	1697	1429	937	1674	1511	1262	1486	1564	1805	1142	1535	1310	1592
YDR026C	NSI1	TRUE	1797	1679	1821	1735	1157	1871	1519	2050	1702	2003	1887	1943	1322	1721	1455	1949	1403	1471	1509	1348	1711	1192	2287	1498	1435	1552	1609	1588	1770	1127	1868	1619	686	732	917	879	691	765	759	786
YCL075W	NA	TRUE	971	753	964	963	670	909	656	1034	888	932	894	946	790	761	613	949	1047	951	947	882	1169	857	1382	942	813	954	972	932	918	465	967	811	837	813	1032	1038	931	734	775	1033
YCL076W	NA	TRUE	855	877	827	838	620	965	688	1052	643	908	743	872	605	726	479	715	669	799	793	700	938	646	1147	685	899	929	905	932	774	464	834	775	677	759	861	910	711	841	678	907
YOL012C	HTZ1	TRUE	850	135	810	170	596	219	707	223	942	277	776	180	780	245	785	315	709	152	703	124	863	98	967	127	793	124	768	174	828	135	873	146	977	165	1030	221	999	246	1019	182
YPL219W	PCL8	TRUE	2275	2278	2477	2633	1473	2195	1578	2626	2472	2700	2430	2447	1984	2321	1995	2655	2129	2018	2230	2012	2578	1682	2623	1899	2087	2225	2209	1932	2308	1299	2422	1989	1822	1826	2296	2184	1678	1798	2000	2100
YPL262W	FUM1	TRUE	236	293	271	292	137	211	187	278	297	309	234	277	119	239	98	228	95	63	116	72	102	79	104	71	57	61	66	50	59	62	76	45	1001	1046	1140	1179	855	1013	906	1049
YLR289W	GUF1	TRUE	1419	1215	1380	1310	946	1424	906	1424	1595	1689	1537	1640	1160	1298	1022	1510	1306	1258	1223	1142	1635	1057	1661	1212	1164	1404	1205	1238	1164	759	1227	1106	1044	983	1201	1231	976	1038	921	1014
YCL040W	GLK1	TRUE	0	1142	0	1234	0	994	0	1085	0	1171	0	1093	0	979	0	1241	0	1053	0	878	0	963	0	1012	0	1180	0	1151	0	668	0	902	0	911	0	1241	0	1065	0	1118
YJL103C	GSM1	TRUE	2510	688	2707	894	1801	842	1987	942	2352	895	2279	762	1790	853	1824	1030	2197	688	2263	593	2707	542	3116	668	2052	634	2142	756	2015	679	2363	731	1764	456	2273	631	1741	683	1852	499
YJR049C	UTR1	TRUE	37	0	52	0	6	0	7	0	24	0	21	0	31	0	38	0	34	0	35	0	37	0	20	0	42	0	43	0	60	0	49	0	17	0	32	0	17	0	23	0
YML067C	ERV41	TRUE	448	775	496	837	426	701	319	912	500	675	412	757	324	523	343	677	462	711	340	628	429	449	484	550	337	629	340	641	363	391	429	480	418	536	367	684	332	496	337	676
YLR080W	EMP46	TRUE	1084	1257	1176	1313	595	1102	656	1250	978	1326	1043	1098	667	959	791	1170	704	828	673	742	754	604	978	736	680	866	774	843	904	494	811	879	895	1085	1102	1190	852	990	956	1112
YMR184W	ADD37	TRUE	1074	0	943	0	616	0	589	0	883	0	959	1	733	1	585	2	741	1	752	0	685	0	746	0	600	0	719	0	714	1	616	0	717	1	903	1	728	0	687	1
YKR017C	HEL1	TRUE	0	1028	0	1132	0	1071	0	1167	0	1224	0	1058	0	1031	0	1207	0	886	0	774	0	498	0	661	0	745	0	700	0	449	0	763	0	1259	0	1603	0	1291	0	1497
YLR413W	NA	TRUE	102	1528	126	1734	128	1537	76	1780	1044	1668	216	1342	279	1275	230	1678	269	1184	142	1120	145	933	60	1187	95	1260	185	1160	490	923	148	1294	95	972	162	1186	121	946	79	1050
YGR127W	NA	TRUE	1101	908	1071	1007	722	885	706	1005	924	1049	1030	992	800	881	704	1091	717	755	802	771	881	535	906	678	742	858	913	805	878	515	906	891	851	768	1005	1006	860	783	781	981
YMR084W	NA	TRUE	1373	1334	1451	1440	931	1128	824	1609	1219	1367	1217	1166	959	1160	765	1199	860	991	892	921	1090	758	1227	832	981	1047	1043	1079	943	547	885	750	816	906	1044	1148	874	793	786	1003
YNL021W	HDA1	TRUE	0	806	0	941	0	1057	0	1050	0	818	0	790	0	766	0	908	0	944	0	922	0	887	0	1090	0	1029	0	1024	0	621	0	926	0	736	0	927	0	793	0	883
YGL021W	ALK1	TRUE	3645	3714	3839	4111	2523	4271	2752	5012	3488	4737	3511	4256	2794	3597	2480	4207	3219	3659	3193	3486	3951	2974	4439	3365	3035	3765	3366	3525	3368	2195	3756	3445	2656	3082	3147	3686	2423	2958	2589	3307
YNL028W	NA	TRUE	1542	158	1593	268	1081	296	1159	262	1423	274	1446	314	1091	237	1030	334	1251	110	1361	278	1785	140	1862	188	1402	169	1477	269	1379	236	1377	271	1313	236	1747	230	1294	291	1445	204
YHR167W	THP2	TRUE	15	955	18	1130	31	1106	6	1303	444	1081	37	1030	52	842	38	934	36	1041	18	931	28	837	6	845	20	773	39	815	107	483	26	688	16	654	42	906	29	775	27	817
YKL146W	AVT3	TRUE	903	807	942	933	824	1077	775	1212	774	1050	949	915	784	909	690	952	879	915	936	809	1141	734	1295	885	846	838	855	902	843	440	869	803	684	750	876	939	659	828	657	905
YLR227C	ADY4	TRUE	1787	0	1867	0	1155	0	1432	0	2023	1	2021	0	1243	0	1538	1	1442	0	1259	0	1578	0	1696	1	1290	0	1488	0	1420	0	1636	0	1203	0	1649	0	1230	0	1361	2
YGL096W	TOS8	TRUE	1687	861	1847	945	1108	908	1119	1155	1524	1038	1698	856	1080	785	1027	842	1274	734	1227	604	1575	728	1735	774	1472	928	1656	897	1424	434	1444	704	1231	654	1472	792	1123	679	982	758
YKL160W	ELF1	TRUE	1	1596	2	1624	2	1530	2	1822	20	1662	2	1447	3	1286	4	1307	3	1328	1	1374	0	922	0	927	0	1251	2	1170	7	785	1	1290	1	1369	3	1610	1	1472	0	1390
YBL094C	NA	TRUE	1078	1024	1174	1035	850	1142	801	1293	964	966	931	982	813	985	679	1032	1029	1034	1045	885	1372	914	1404	1077	985	1077	1043	932	960	556	947	813	832	876	992	951	767	888	808	950
YDL091C	UBX3	TRUE	0	1684	0	1777	0	2040	0	2119	0	2370	0	1977	0	1912	0	1961	0	1515	0	1402	0	1203	0	1436	0	1298	0	1268	0	1098	0	1581	0	1125	0	1211	0	954	0	1048
YHR198C	AIM18	TRUE	971	687	979	1157	729	832	659	1060	788	890	817	976	673	871	634	1060	821	551	694	736	910	774	1086	853	912	974	976	1008	714	489	699	663	715	691	864	913	763	585	653	950
YJL129C	TRK1	TRUE	5	407	9	433	10	488	8	598	153	532	19	396	20	440	24	494	14	394	5	340	16	404	10	382	12	402	21	363	56	252	12	372	5	341	21	461	16	434	16	480
YLR209C	PNP1	TRUE	796	795	842	899	659	865	704	1073	759	853	776	768	673	821	604	963	539	550	554	583	744	495	798	489	513	609	570	548	580	315	509	543	779	854	948	951	709	826	759	936
YMR026C	PEX12	TRUE	24	0	23	0	27	0	18	0	357	0	53	0	65	0	44	0	74	0	33	0	29	0	13	0	26	0	87	0	152	0	57	0	28	0	51	0	51	0	33	0
YNL177C	MRPL22	TRUE	214	137	219	138	117	139	134	157	202	120	191	113	151	106	98	135	78	50	48	43	61	40	80	49	60	54	76	46	66	30	70	38	511	423	635	515	496	398	535	409
YKL162C	NA	TRUE	778	593	817	773	780	854	844	936	796	815	850	758	872	1023	980	1112	819	811	801	644	1139	524	1369	691	909	800	866	725	854	505	826	691	707	623	894	750	675	735	853	708
YOR114W	NA	TRUE	796	896	1015	983	647	909	701	1170	821	982	802	936	795	1049	729	1106	761	769	633	751	799	521	856	646	660	758	677	711	653	443	566	736	508	593	712	739	523	650	540	747
YPR134W	MSS18	TRUE	0	764	0	909	0	803	0	1016	0	887	0	719	0	793	0	786	0	242	0	235	0	309	0	353	0	285	0	302	0	188	0	273	0	1451	0	1761	0	1485	0	1451
YFR039C	NA	TRUE	1090	1004	972	1207	753	1152	698	1421	1086	1369	1215	1198	868	983	764	1258	817	793	826	814	1016	636	1062	831	684	908	968	926	835	539	825	765	1147	1170	1169	1332	1125	1277	1019	1392
YHL020C	OPI1	TRUE	401	401	432	502	254	368	254	479	347	309	274	298	273	308	194	344	229	170	226	236	288	209	306	202	226	239	241	211	222	118	250	186	492	467	557	518	480	430	480	553
YIL009W	FAA3	TRUE	3293	3141	3344	3537	2504	3437	2563	4288	3455	4091	3432	3936	2730	2988	2423	3581	3006	3037	3178	2783	4087	2599	4362	3079	2994	3445	3313	3366	3177	1877	3397	2827	2488	2413	3131	2816	2523	2487	2401	3036
YOR066W	MSA1	TRUE	7	1435	11	1585	22	1680	25	1896	32	1739	44	1476	45	1394	52	1805	16	1194	13	1114	19	1070	24	1245	20	1487	30	1353	24	745	40	1111	13	1007	8	1185	13	1013	12	1156
YOR354C	MSC6	TRUE	1165	1345	1278	1460	819	1401	859	1677	1072	1676	1262	1448	902	1277	901	1385	1006	1203	937	1181	1109	924	1318	1023	1143	1429	1111	1405	830	636	931	977	885	1146	1090	1311	858	1115	878	1205
YGL223C	COG1	TRUE	253	171	276	202	196	223	192	217	212	202	247	181	207	219	188	166	326	289	343	222	404	205	391	193	322	241	401	249	485	165	444	256	437	367	605	445	381	358	380	308
YGR032W	GSC2	TRUE	981	685	865	779	526	586	503	729	764	793	775	719	387	467	376	588	269	248	335	209	376	183	357	208	359	306	376	321	309	189	283	247	742	638	935	745	730	653	669	747
YJR145C	RPS4A	TRUE	376	0	458	0	271	0	333	0	681	0	568	0	376	0	399	0	393	0	353	0	550	0	579	0	383	0	406	0	450	0	488	0	560	0	696	0	608	0	579	0
YGL076C	RPL7A	TRUE	390	331	405	363	239	440	274	451	301	387	417	350	289	312	279	324	272	296	343	339	333	182	416	259	308	376	249	272	323	222	357	265	732	818	802	943	726	749	681	834
YGR132C	PHB1	TRUE	3	728	2	836	3	825	0	871	4	942	4	884	5	714	2	936	2	615	1	562	2	519	0	592	0	588	1	675	3	386	1	479	2	612	2	719	2	549	1	657
YOL106W	NA	TRUE	1229	1226	1186	1354	831	1351	928	1563	1134	1634	1208	1209	839	1111	861	1463	933	1092	916	945	1091	864	1380	1062	909	966	934	1055	1098	728	1247	1138	838	860	1004	1099	794	933	815	1024
YGL218W	NA	TRUE	106	110	108	134	84	120	148	215	132	157	174	130	77	117	90	111	67	104	67	73	95	73	131	88	102	80	77	93	123	43	86	84	323	309	404	433	227	303	281	316
YKL073W	LHS1	TRUE	0	370	0	464	0	397	0	512	0	438	0	406	0	411	0	481	0	278	0	321	0	299	0	341	0	392	0	323	0	261	0	379	0	495	0	626	0	475	0	540
YBR284W	NA	TRUE	1337	1228	1383	1255	1062	1524	1186	1704	1222	1370	1353	1220	1018	1222	1100	1243	1248	1075	1286	1209	1627	1015	1995	1061	1351	1264	1381	1211	1283	752	1370	1127	774	768	959	938	795	747	801	697
YPL141C	FRK1	TRUE	2053	1672	2083	1972	1229	1806	1334	2090	1767	1815	1799	1660	1391	1550	1250	1901	1340	1288	1350	1196	1915	1162	2053	1236	1400	1405	1565	1302	1386	917	1521	1290	1307	1260	1567	1483	1260	1236	1400	1393
YHR151C	MTC6	TRUE	621	287	652	381	311	114	296	280	494	300	524	283	412	236	385	354	389	224	376	168	482	202	513	230	386	218	415	248	387	186	437	208	634	56	760	426	663	44	626	364
YOR304C-A	NA	TRUE	0	840	1	1172	0	1025	0	1260	2	1088	0	1078	1	995	1	1348	0	835	0	916	0	806	0	1051	0	1020	1	944	1	665	0	911	1	662	0	1013	0	759	1	837
YMR318C	ADH6	TRUE	2159	1531	2460	1845	1369	1716	1475	1776	2054	1932	2054	1811	1273	1331	1156	1418	1493	1229	1491	1099	1660	940	1720	1107	1257	1235	1440	1125	1436	767	1544	1250	1318	1122	1572	1213	1236	1103	1142	1289
YGR181W	TIM13	TRUE	582	971	633	964	606	1178	536	1409	979	1353	770	1096	615	1004	577	1109	689	830	694	765	793	724	671	804	517	855	778	827	664	480	563	736	521	677	629	897	543	721	471	755
YPR197C	NA	TRUE	4040	4493	3998	4889	2963	4729	2741	5441	3989	5139	3810	4752	2886	4070	2532	4754	3409	4001	3173	3688	2881	2353	3150	2814	2745	3930	3428	3738	3548	2641	3249	4168	7132	8473	8329	10332	6850	8680	6189	9494
YOR214C	NA	TRUE	121	1065	114	1232	197	1194	204	1316	334	1474	367	1312	329	1098	295	1415	279	1033	217	958	292	985	268	1011	283	1131	296	1310	288	810	363	1069	123	769	158	969	210	1006	180	828
YOR263C	NA	TRUE	1027	1196	1054	1286	785	1181	805	1221	1084	1436	1005	1373	860	1099	942	1243	1053	1136	965	1081	1222	827	1344	896	784	1009	868	1037	973	610	976	1061	802	976	958	1204	855	979	904	1097
YGL176C	NA	TRUE	2089	2230	2146	2510	1302	2162	1516	2412	1931	2344	1999	2236	1522	2038	1389	2399	1435	1542	1560	1588	1791	1290	2094	1450	1308	1324	1352	1380	1278	948	1524	1442	1048	1257	1327	1561	988	1187	1012	1249
YPL229W	NA	TRUE	1339	1416	1377	1553	1128	1657	970	1911	1416	1591	1318	1532	986	1325	859	1407	1410	1289	1174	1264	1452	1133	1547	1308	1070	1314	1342	1430	1459	988	1343	1348	1022	973	1132	1324	826	1013	815	1147
YNL270C	ALP1	TRUE	117	1600	136	1686	189	1899	209	2285	297	1761	295	1690	289	1675	324	1902	230	1657	218	1430	263	1209	267	1309	195	1530	257	1490	289	930	345	1397	153	1596	195	2120	219	1640	198	1745
YLL054C	NA	TRUE	1466	1198	1462	1472	699	1846	1490	2299	1502	1628	1373	1599	1067	1414	1114	1779	1067	1152	1040	1025	1553	1169	1709	1252	1201	1379	1304	1285	1280	820	1477	1226	1050	1252	1398	1434	1132	1221	1176	1295
YOR381W	FRE3	TRUE	278	157	296	201	235	240	242	286	353	313	304	204	169	212	189	264	299	299	268	196	277	176	336	230	179	198	252	188	263	121	212	157	216	156	244	254	229	195	196	177
YER073W	ALD5	TRUE	980	841	1009	962	756	1098	831	1196	877	1038	832	893	735	909	750	949	909	862	883	756	1139	756	1426	895	922	887	866	873	959	530	1036	850	610	730	930	887	737	726	862	774
YLR012C	NA	TRUE	2281	2294	2181	2598	1404	2208	1177	2423	2048	2681	2093	2498	1500	1864	1279	2056	1602	1635	1469	1564	1799	1353	1816	1497	1472	1736	1760	1903	1717	1147	1861	1859	1299	1380	1481	1622	1215	1441	1060	1491
YLR065C	ENV10	TRUE	0	662	0	721	0	680	0	755	0	755	0	721	0	614	0	522	0	447	0	341	0	357	0	328	0	787	0	757	0	434	0	585	0	705	0	866	0	704	0	672
YBR046C	ZTA1	TRUE	1611	1431	1323	1630	1078	1586	1043	1909	1612	1941	1542	1689	1132	1544	1016	1612	1410	1371	1313	1373	1730	1342	1817	1508	1282	1623	1471	1515	1173	791	1218	1159	1034	1181	1269	1393	968	1173	910	1258
YNR040W	NA	TRUE	811	883	869	1133	502	892	659	999	729	889	803	867	634	833	703	963	955	913	1063	955	1054	757	1260	910	826	916	758	870	924	513	867	794	712	745	887	968	703	814	819	980
YIL067C	NA	TRUE	1226	3	1260	2	903	5	1042	3	1145	5	1124	1	882	3	1025	3	1103	1	1261	3	1602	2	1966	2	1048	2	1147	2	1218	1	1190	1	703	0	834	0	743	2	781	4
YIL089W	NA	TRUE	1397	1209	1539	1269	872	1135	964	1200	1223	1323	1260	1030	1168	1189	994	1208	1280	1067	1291	996	1635	909	1685	870	1140	1034	1281	1006	1205	626	1136	900	1050	842	1189	946	911	948	900	983
YOL033W	MSE1	TRUE	161	2	204	59	128	5	132	2	246	2	211	4	155	7	114	47	91	3	81	1	125	8	115	12	85	8	99	0	76	4	84	6	383	1	480	85	406	3	319	66
YBR238C	NA	TRUE	0	545	0	773	0	872	0	878	0	962	0	836	0	833	0	931	0	724	0	664	0	534	0	609	0	636	0	729	0	564	0	715	0	600	0	672	0	743	0	598
YGR049W	SCM4	TRUE	1375	0	1356	0	828	0	853	0	1360	0	1311	0	981	0	1011	0	1211	0	1237	0	1224	0	1474	0	868	0	1015	0	1090	0	1238	0	782	0	867	2	815	0	728	0
YKR099W	BAS1	TRUE	3	0	6	0	6	0	6	0	19	0	24	0	17	0	7	0	47	0	50	0	29	0	37	0	50	0	56	0	25	0	32	0	72	0	80	0	47	0	70	0
YML100W	TSL1	TRUE	1731	1810	2112	2160	1267	2180	1735	2555	1763	2245	1815	2032	1303	1659	1522	1936	1808	2070	1852	1925	2285	1466	3025	1671	1824	1747	1586	1793	1772	1141	2059	1710	1155	1629	1817	1795	1305	1591	1534	1626
YOR144C	ELG1	TRUE	567	243	531	276	441	307	472	408	573	343	623	315	502	287	462	403	456	279	483	261	614	195	633	207	448	187	450	253	530	206	498	271	874	378	1056	468	891	526	868	480
YKL162C-A	NA	TRUE	1483	1521	1602	1744	935	1633	1130	1755	1572	1934	1625	1651	1171	1397	1255	1543	1347	1339	1299	1347	1626	996	1799	1086	1349	1447	1511	1402	1582	918	1656	1452	1278	1174	1497	1484	1273	1220	1285	1429
YMR158W	MRPS8	TRUE	141	115	189	183	94	73	74	146	103	108	128	146	75	100	89	134	44	27	47	29	45	40	40	35	51	48	35	20	57	27	50	52	440	408	482	522	400	372	369	460
YJL024C	APS3	TRUE	1256	1276	1256	1361	807	1253	1021	1536	1377	1573	1356	1443	1038	1178	880	1352	701	688	715	634	1116	828	1305	723	926	1091	1113	993	978	523	1011	988	1215	1222	1505	1557	1229	1278	1260	1505
YDR519W	FPR2	TRUE	1429	903	1636	1113	759	902	903	999	1073	1067	1196	959	766	836	863	999	620	589	775	558	1051	492	1121	594	792	652	770	673	849	395	772	636	530	486	812	534	643	509	668	510
YER019W	ISC1	TRUE	611	633	702	598	386	665	395	719	673	701	656	631	495	695	481	750	499	525	439	463	681	468	798	523	562	654	688	616	414	276	481	410	382	405	506	466	397	449	389	451
YMR263W	SAP30	TRUE	0	320	0	390	0	371	0	582	0	395	0	409	0	282	0	341	0	117	0	109	0	95	0	87	0	140	0	101	0	84	0	124	0	836	0	1069	0	875	0	978
YJL217W	REE1	TRUE	792	1016	727	1097	701	1257	653	1300	849	1299	877	1102	632	897	454	979	964	1180	882	1013	957	853	1077	1006	641	1105	887	1013	891	702	840	1098	620	828	746	1070	634	906	549	1023
YNR032C-A	HUB1	TRUE	1754	1792	1806	1899	1047	1840	1377	2130	1620	1877	1619	1600	1172	1380	1180	1675	1557	1613	1655	1465	2255	1369	2370	1508	1754	1946	1747	1785	1704	1151	1901	1549	1313	1336	1760	1604	1351	1506	1362	1655
YOR298W	MUM3	TRUE	1612	1288	1640	1394	1068	1349	1012	1470	1653	1731	1655	1448	1187	1083	883	1294	1419	1190	1334	1073	1472	983	1726	1125	1220	1266	1453	1212	1184	655	1273	1032	1072	889	1088	1113	871	922	868	1008
YMR172W	HOT1	TRUE	1761	1560	1625	1816	1232	1712	1136	2029	1769	2134	1793	1776	1281	1730	1148	1804	1463	1481	1385	1376	1552	1210	1796	1456	1107	1284	1255	1319	1424	953	1411	1346	1374	1450	1518	1809	1350	1472	1232	1770
YCR034W	FEN1	TRUE	142	133	114	124	86	103	85	130	86	110	120	121	94	82	66	86	121	99	145	125	185	100	165	122	83	107	103	107	93	53	97	95	464	450	585	409	400	457	426	482
YCR043C	NA	TRUE	868	23	1010	324	640	60	727	24	767	43	885	27	677	49	649	347	854	24	859	38	1235	121	1402	246	833	192	898	40	817	39	970	37	890	19	1081	254	900	23	891	278
YBR131W	CCZ1	TRUE	0	795	0	902	0	940	0	1038	0	920	0	928	0	738	0	880	1	976	0	1049	0	651	0	816	0	954	0	936	0	485	0	756	0	663	0	769	0	649	0	799
YMR018W	NA	TRUE	1336	0	1411	0	821	0	1141	0	1253	0	1267	0	1065	0	1034	0	1154	0	1156	0	1390	0	1627	0	959	0	1087	0	1146	0	1130	0	813	0	1088	0	852	0	944	0
YIR023W	DAL81	TRUE	632	794	663	791	378	771	495	782	549	785	618	613	414	616	441	609	686	733	626	646	825	758	1020	849	675	783	640	798	684	418	754	771	412	607	654	802	506	655	531	738
YJL119C	NA	TRUE	1024	181	1078	801	939	384	849	372	1014	318	872	394	816	294	801	968	1073	221	946	305	1316	517	1488	868	1060	705	1188	412	1074	384	1240	476	883	228	1104	728	855	191	937	742
YKR043C	SHB17	TRUE	1079	1141	1156	1254	863	1483	1000	1621	1056	1515	1160	1318	1020	1311	1010	1490	1305	1534	1309	1370	1330	958	1497	1252	1422	1623	1350	1511	1213	811	1245	1285	1011	1098	1256	1365	922	1114	1039	1201
YMR067C	UBX4	TRUE	934	0	971	0	710	0	783	0	1066	0	1102	0	823	0	788	0	788	0	878	0	1219	0	1317	0	985	0	1118	0	926	0	917	0	782	0	961	0	950	0	747	0
YKR034W	DAL80	TRUE	2	253	1	313	1	308	80	299	0	413	1	318	3	287	6	356	0	204	3	159	2	134	48	175	1	160	2	188	0	244	9	229	0	227	1	271	1	284	7	204
YHR044C	DOG1	TRUE	1392	1603	1566	1846	920	1656	1121	1836	1308	1733	1270	1528	1194	1505	1333	1619	1303	1491	1494	1410	1582	1130	1806	1242	1294	1469	1504	1496	1568	876	1518	1473	1113	1428	1435	1610	1092	1347	1203	1398
YGL197W	MDS3	TRUE	1635	1237	1751	1379	811	944	895	1239	1337	1303	1371	1275	1027	932	889	987	1023	819	981	740	1289	754	1323	790	1014	935	956	808	1098	528	1100	821	741	695	1047	865	780	694	747	636
YDL130W-A	STF1	TRUE	1317	137	1315	781	878	248	887	253	1167	274	1039	272	898	271	834	718	1062	131	1006	200	1115	383	1294	433	777	373	946	213	970	189	1058	188	815	123	977	550	798	115	793	464
YFL012W	NA	TRUE	554	8	496	175	411	33	406	24	521	21	632	32	403	22	277	146	412	7	337	14	569	56	577	146	409	99	502	39	631	21	588	40	380	14	387	94	383	5	325	140
YJL208C	NUC1	TRUE	39	1879	55	1923	58	1879	25	2049	438	2056	136	1962	111	1657	104	1823	163	1613	105	1521	128	1397	43	1510	77	1666	210	1705	215	1066	119	1647	101	1367	129	1632	83	1468	65	1640
YMR098C	ATP25	TRUE	8	23	16	281	4	58	6	44	137	42	10	59	30	45	18	277	6	17	3	20	5	75	3	101	3	82	7	24	13	41	2	33	29	85	35	620	25	80	22	572
YOR285W	RDL1	TRUE	545	521	478	520	347	605	279	668	580	706	528	584	338	513	299	605	482	576	477	546	513	455	468	444	317	475	462	438	519	337	484	554	252	266	303	337	255	299	224	306
YPR159W	KRE6	TRUE	16	103	26	138	27	181	11	141	101	140	45	188	31	113	28	158	39	103	27	129	14	59	7	41	15	94	17	71	43	53	17	91	188	741	265	909	221	753	147	826
YGR223C	HSV2	TRUE	1072	1233	1012	1352	734	1275	983	1596	1209	1323	1277	1294	813	1049	855	1198	997	1063	1209	1219	977	776	1223	874	929	937	1111	990	961	570	920	838	616	722	794	903	637	729	710	860
YDR074W	TPS2	TRUE	634	716	591	738	468	585	414	727	543	772	489	706	513	656	522	786	114	133	63	95	115	115	169	133	78	152	108	94	149	86	110	144	904	1342	1285	1698	1054	1341	1184	1576
YPR075C	OPY2	TRUE	2	1848	3	1978	3	1895	3	2405	4	2130	3	1994	0	1641	1	1997	1	1428	0	1342	2	1140	0	1405	1	1611	1	1615	2	866	0	1385	0	1368	2	1702	0	1481	1	1608
YML117W-A	NULL	TRUE	983	0	1138	0	797	0	780	0	1306	0	1027	0	894	0	941	0	991	0	897	0	1113	0	1223	0	787	0	898	0	1078	0	1063	0	923	0	1143	0	838	0	834	0
YML053C	NA	TRUE	1607	0	1540	0	992	0	1075	0	1313	0	1285	0	989	0	947	0	735	0	815	0	1453	0	1633	0	1012	0	997	0	1060	0	1102	0	1198	0	1331	0	1186	0	1135	0
YLR174W	IDP2	TRUE	1169	1127	1080	1249	669	1067	720	1262	1009	1326	1024	1160	660	865	801	992	660	784	704	821	820	548	834	623	623	729	689	717	652	438	747	671	820	953	1013	1148	758	924	824	872
YDL216C	RRI1	TRUE	2039	2461	1983	2714	1531	2533	1612	3002	2475	2929	2368	2608	1609	2362	1518	2361	1710	1825	1700	1714	2195	1628	2235	1898	1660	2030	1923	1782	1957	1325	2179	1890	1716	2086	2102	2526	1728	2028	1720	2198
YOR017W	PET127	TRUE	915	1075	1011	1161	788	1014	699	1220	979	1185	901	1179	804	1080	691	1159	601	640	530	593	638	417	599	497	536	611	574	642	531	375	646	566	882	1195	1407	1586	1031	1114	1030	1270
YLR393W	ATP10	TRUE	435	453	454	490	320	401	335	562	434	483	402	490	312	440	326	439	168	169	172	226	203	146	233	183	141	153	146	164	163	89	156	100	1011	1014	1142	1316	1023	1145	1028	1144
YDR310C	SUM1	TRUE	1163	1179	1166	1241	765	1174	901	1328	1124	1080	975	1156	810	956	774	1131	954	896	1003	929	1015	679	1209	765	796	934	817	847	905	506	976	823	623	623	802	717	529	641	635	632
YBR217W	ATG12	TRUE	2239	1805	2214	2178	1701	2068	1866	2494	1965	1915	1850	1863	1676	1791	1742	2218	1780	1550	1809	1609	2241	1227	2460	1408	1832	1684	1820	1640	1969	991	1884	1474	1873	1739	2331	2186	1753	1646	1951	1990
YNL154C	YCK2	TRUE	1197	587	1133	671	715	680	711	619	918	642	862	513	859	595	786	699	757	442	731	416	856	342	1169	433	654	382	814	435	782	343	823	393	850	486	1039	559	940	576	801	522
YNR065C	NA	TRUE	1269	1291	1307	1354	758	1351	947	1568	1094	1261	1134	1210	884	980	771	1197	1240	1315	1310	1129	1379	1037	1602	1165	1152	1320	1292	1174	1284	797	1434	1201	892	1182	1347	1409	1132	1120	1131	1296
YFR009W	GCN20	TRUE	1699	1602	1806	1721	1335	1846	1465	2099	1693	1610	1802	1640	1301	1489	1343	1683	2090	1993	2283	1779	2663	1593	2802	1769	1920	2111	2066	1874	1998	1065	2062	1666	2290	2153	2619	2515	2376	2466	2369	2529
YNL101W	AVT4	TRUE	2093	44	2137	779	1257	111	1535	83	1922	87	1925	107	1330	99	1266	659	1429	34	1588	51	2271	301	2552	984	1281	379	1515	73	1756	96	1888	98	1383	53	1741	460	1341	45	1448	541
YJL137C	GLG2	TRUE	670	633	669	687	641	1020	740	1059	846	918	914	967	722	860	562	953	889	874	972	795	1362	937	1465	877	814	920	1036	960	1049	629	1199	953	930	980	1187	1161	965	1014	978	1067
YDR383C	NKP1	TRUE	250	1407	313	1594	286	1375	216	1608	918	1589	608	1506	615	1485	741	1820	501	1174	381	1101	448	947	314	1178	373	1261	697	1362	590	600	479	1010	272	899	420	1209	388	936	321	1028
YJR026W	NA	TRUE	1444	1184	1522	1314	925	1143	1037	1300	1351	1307	1269	1140	1021	1069	878	1316	1201	994	1148	893	1414	747	1429	792	1138	1099	1220	1062	1124	541	1117	821	860	786	1095	854	825	802	907	900
YBR115C	LYS2	TRUE	233	214	250	240	194	331	207	239	258	231	192	237	181	215	210	300	259	321	292	326	364	290	428	299	400	403	465	474	407	257	466	362	331	349	351	363	293	333	280	319
YNR014W	NA	TRUE	1230	0	1172	0	960	0	1240	0	1192	1	1293	0	1004	0	1222	0	1171	0	1268	0	1470	0	1685	0	1313	0	1364	0	1088	0	1387	0	776	0	1077	1	929	0	854	0
YPL073C	NA	TRUE	2066	1314	2169	1926	1468	1611	1280	1570	2399	1989	2491	1898	1485	1350	1206	1916	1944	1589	1836	1317	2014	1365	1767	1438	1708	1900	2178	1489	2062	1002	1947	1588	1979	1416	2469	2234	2004	1694	1803	2153
YLR360W	VPS38	TRUE	1901	1575	1808	1973	1250	1679	1200	1958	1549	1867	1625	1805	1255	1525	1104	1763	1128	1082	1172	1068	1383	1056	1435	1274	1243	1344	1320	1192	1362	871	1242	1145	1420	1376	1763	1776	1355	1340	1120	1665
[truncated: 3,928 more rows]
