# Supplementary material for: Design and Analysis of Bar-seq Experiments
Source: G3 (Bethesda). 2013 Nov 5;4(1):11–8. doi: 10.1534/g3.113.008565 (PMC3887526; doi:10.1534/g3.113.008565)
Supplement: Supporting Information [file supp_g3.113.008565_TableS4.xlsx]

## Sheet: Table_S4.xls
ORF	Gene	edgeR pvalue	edgeR qvalue	DESeq pvalue	DESeq qvalue	Gal	Reads	logFC
YBR018C	GAL7	0	0	0	0	Pathway	35756	-4.75454
YDR400W	URH1	1.02338e-222	8.72232e-220	6.5317e-206	6.16224e-203	Other	22317	-4.40559
YKL037W	AIM26	5.56407e-164	3.16153e-161	2.13773e-146	1.34454e-143	Other	13114	-4.57428
YDR009W	GAL3	6.86718e-162	2.92647e-159	1.60205e-59	2.74806e-57	Pathway	47061	-2.77685
YBR020W	GAL1	9.40415e-149	3.20608e-146	5.36512e-113	1.68721e-110	Pathway	16316	-3.43895
YBR019C	GAL10	1.8112e-145	5.14567e-143	5.60957e-131	2.64614e-128	Pathway	9963	-4.94237
YDR289C	RTT103	6.56205e-130	1.59796e-127	3.08432e-102	7.27465e-100	Other	15535	-3.29917
YLR081W	GAL2	4.96751e-125	1.05846e-122	1.20888e-105	3.25856e-103	Pathway	52934	-1.80682
YMR105C	PGM2	9.81452e-124	1.85888e-121	1.61828e-46	2.54458e-44	Pathway	14227	-4.4444
YPL248C	GAL4	2.37723e-104	4.05226e-102	1.16957e-82	2.45203e-80	Pathway	24510	-2.38144
YKR055W	RHO4	2.04847e-102	3.17441e-100	9.36122e-76	1.76634e-73	Other	31863	-2.07527
YOR302W	NA	4.22879e-60	6.00704e-58	1.64488e-44	2.21691e-42	Other	10808	2.87707
YOR303W	CPA1	5.65728e-60	7.41805e-58	1.07807e-129	4.06837e-127	Other	19029	3.25326
YPR195C	NA	3.56975e-55	4.34646e-53	8.69574e-44	1.09385e-41	Other	17555	-1.90883
YML081W	TDA9	3.75593e-48	4.26827e-46	1.26954e-35	1.33081e-33	Other	18979	1.58418
YDR074W	TPS2	5.87218e-48	6.25611e-46	2.8106e-41	3.31452e-39	Other	11718	-2.17966
YLL043W	FPS1	1.78697e-44	1.79181e-42	4.9736e-35	4.93924e-33	Other	24453	1.62998
YDR521W	NA	2.51793e-44	2.38449e-42	1.42871e-36	1.58576e-34	Other	20317	-1.63004
YDR290W	NA	8.4079e-44	7.54326e-42	2.11758e-27	1.3778e-25	Other	7241	-2.87607
YJR102C	VPS25	4.32578e-43	3.68689e-41	3.75451e-30	3.37346e-28	Other	28107	-1.26358
YMR037C	MSN2	4.05459e-41	3.29119e-39	2.72557e-25	1.51259e-23	Other	37724	-1.33642
YDR225W	HTA1	2.25654e-40	1.74842e-38	8.45692e-27	4.9866e-25	Other	3986	-2.7597
YER177W	BMH1	2.5544e-39	1.89316e-37	2.72291e-46	3.95214e-44	Other	14869	-2.09316
YDR024W	FYV1	1.24508e-35	8.84327e-34	3.6455e-31	3.4393e-29	Other	6969	-2.33623
YGL003C	CDH1	3.19315e-35	2.17723e-33	1.00689e-29	8.26034e-28	Other	34396	1.07725
YLL045C	RPL8B	1.20852e-34	7.92328e-33	7.28023e-26	4.16269e-24	Other	28076	1.11218
YNL275W	BOR1	3.18147e-34	2.00858e-32	2.01485e-29	1.52071e-27	Other	16742	-1.54856
YDR520C	URC2	2.06134e-33	1.25492e-31	5.30743e-30	4.55202e-28	Other	7737	-2.18082
YHR116W	COX23	8.85472e-31	5.20478e-29	1.2255e-21	5.78092e-20	Other	18170	-1.26909
YAL058C-A	NULL	5.47227e-30	3.10937e-28	9.3378e-28	6.29258e-26	Other	10638	1.7113
YBR095C	RXT2	6.39796e-30	3.51807e-28	2.36327e-23	1.14338e-21	Other	12941	-1.50714
YLL020C	NA	8.73834e-30	4.65483e-28	7.54333e-28	5.27159e-26	Other	24157	-1.30614
YPL002C	SNF8	6.74187e-28	3.4825e-26	3.88869e-27	2.39515e-25	Other	26951	-1.20595
YPL090C	RPS6A	4.16372e-27	2.0875e-25	1.65042e-28	1.19774e-26	Other	8558	-2.01643
YOR130C	ORT1	2.70596e-26	1.31789e-24	2.8183e-24	1.43724e-22	Other	20849	-1.28625
YIR027C	DAL1	3.89255e-26	1.84313e-24	3.14669e-20	1.31942e-18	Other	26001	-1.05417
YOR211C	MGM1	2.05886e-25	9.34685e-24	2.91398e-13	5.66836e-12	Other	2382	-2.2491
YER110C	KAP123	2.08364e-25	9.34685e-24	5.20573e-21	2.28431e-19	Other	12803	1.3744
YPL061W	ALD6	2.35839e-25	1.03081e-23	3.93507e-27	2.39515e-25	Other	8236	1.885
YKL155C	RSM22	2.79412e-25	1.19072e-23	2.25214e-11	3.19512e-10	Other	431	-4.35881
YOL008W	COQ10	3.22874e-25	1.34238e-23	3.71162e-21	1.66746e-19	Other	13919	-1.43989
YOR068C	VAM10	1.086e-24	4.32763e-23	7.55332e-19	3.03237e-17	Other	26414	-1.0039
YML090W	NA	1.09168e-24	4.32763e-23	2.08298e-24	1.12295e-22	Other	51111	-1.09485
YML121W	GTR1	2.36966e-24	9.18034e-23	1.37009e-17	4.70033e-16	Other	19911	-1.08854
YBR077C	SLM4	9.57542e-24	3.62719e-22	1.88654e-21	8.6821e-20	Other	8209	-1.74703
YDR493W	MZM1	5.75342e-23	2.13203e-21	4.29039e-17	1.39576e-15	Other	35665	-0.814266
YOL081W	IRA2	7.69549e-23	2.79102e-21	2.2279e-24	1.16771e-22	Other	6050	-2.15757
YGR112W	SHY1	1.10384e-22	3.92003e-21	2.68748e-18	1.03488e-16	Other	11150	-1.39763
YMR058W	FET3	1.27521e-22	4.43621e-21	1.2068e-29	9.48779e-28	Other	13244	-1.70052
YLR296W	NA	2.28595e-22	7.79331e-21	7.00759e-24	3.47958e-22	Other	7632	-1.94086
YBR106W	PHO88	2.81491e-22	9.40848e-21	3.38582e-18	1.25267e-16	Other	18537	1.10372
YDL045W-A	MRP10	4.99692e-22	1.63804e-20	4.37501e-14	9.82747e-13	Other	2615	-2.24214
YML097C	VPS9	5.14558e-22	1.65495e-20	3.06329e-18	1.15601e-16	Other	4331	-2.09244
YNL153C	GIM3	7.12539e-22	2.24926e-20	7.35909e-14	1.56019e-12	Other	2500	-2.25727
YPL062W	NA	1.42837e-21	4.42694e-20	8.59536e-17	2.65874e-15	Other	8446	1.91254
YNL264C	PDR17	4.74203e-21	1.44345e-19	6.42986e-17	2.02205e-15	Other	5027	-1.86979
YPL013C	MRPS16	5.66247e-21	1.69339e-19	4.5746e-17	1.463e-15	Other	9067	-1.46284
YMR241W	YHM2	7.072e-21	2.07845e-19	2.34861e-15	6.07059e-14	Other	18116	1.14693
YDL202W	MRPL11	1.01404e-20	2.92975e-19	5.63272e-10	6.32632e-09	Other	1579	-2.24476
YCR009C	RVS161	1.25154e-20	3.55564e-19	8.0815e-20	3.31495e-18	Other	5772	-1.93496
YPL183W-A	RTC6	1.97309e-20	5.5137e-19	1.04577e-16	3.18264e-15	Other	18067	-1.10813
YAL058W	CNE1	3.86189e-20	1.06178e-18	2.14452e-20	9.19643e-19	Other	6978	1.73623
YOL096C	COQ3	7.19662e-20	1.94721e-18	1.6266e-17	5.48069e-16	Other	8440	-1.53533
YJL175W	NA	1.97339e-19	5.25603e-18	3.36226e-15	8.57318e-14	Other	4973	-1.76659
YPL029W	SUV3	2.10303e-19	5.43282e-18	1.12771e-17	3.94046e-16	Other	8985	-1.49801
YGL129C	RSM23	2.10351e-19	5.43282e-18	7.90878e-12	1.17503e-10	Other	2790	-1.95866
YKL053W	NA	3.16798e-19	8.05997e-18	3.6632e-17	1.21263e-15	Other	33126	0.813229
YOR054C	VHS3	6.16696e-19	1.54592e-17	4.95054e-14	1.08617e-12	Other	19221	-0.971393
YMR256C	COX7	1.01664e-18	2.51156e-17	1.12299e-17	3.94046e-16	Other	6012	-1.78987
YMR257C	PET111	1.26925e-18	3.07103e-17	6.24867e-13	1.1447e-11	Other	3935	-1.77827
YLR202C	NA	1.27914e-18	3.07103e-17	1.25251e-15	3.4251e-14	Other	4639	-1.84532
YJL053W	PEP8	1.94579e-18	4.60669e-17	1.34628e-15	3.62894e-14	Other	13283	-1.19047
YDR162C	NBP2	2.67668e-18	6.25026e-17	1.67272e-16	5.00984e-15	Other	5854	-1.74563
YPL066W	RGL1	7.71573e-18	1.77734e-16	3.01019e-14	6.84319e-13	Other	20725	-0.957023
YPR101W	SNT309	8.00339e-18	1.81902e-16	1.54764e-12	2.70389e-11	Other	2189	2.19231
YDR231C	COX20	8.23761e-18	1.84762e-16	1.2307e-15	3.41496e-14	Other	9235	-1.38279
YDR508C	GNP1	9.84055e-18	2.17848e-16	2.35419e-18	9.2543e-17	Other	13940	-1.27913
YJL209W	CBP1	1.2312e-17	2.69066e-16	2.86353e-16	8.31247e-15	Other	6139	-1.67915
YLR204W	QRI5	1.95906e-17	4.22713e-16	8.00652e-13	1.43879e-11	Other	16249	-0.979109
YIL043C	CBR1	2.15441e-17	4.59053e-16	1.83405e-16	5.40723e-15	Other	66699	0.575929
YER153C	PET122	2.79144e-17	5.87447e-16	1.46493e-15	3.89315e-14	Other	7028	-1.55682
YDL068W	NA	3.01582e-17	6.26926e-16	4.54287e-15	1.11322e-13	Other	6413	-1.58744
YDR269C	NA	5.47887e-17	1.12522e-15	9.04291e-14	1.89587e-12	Other	15641	-1.03133
YOL039W	RPP2A	1.109e-16	2.25049e-15	2.58953e-14	6.08245e-13	Other	37664	0.687929
YPR134W	MSS18	1.45958e-16	2.92708e-15	3.57089e-15	8.98376e-14	Other	8864	-1.39524
YOR229W	WTM2	1.63354e-16	3.23785e-15	7.83031e-16	2.2386e-14	Other	17895	-1.07568
YCL022C	NA	1.79901e-16	3.50691e-15	9.71256e-15	2.34953e-13	Other	8422	-1.38809
YKL208W	CBT1	1.81043e-16	3.50691e-15	2.61109e-14	6.08245e-13	Other	4244	-1.91899
YLL019C	KNS1	1.9763e-16	3.7852e-15	2.2208e-13	4.45782e-12	Other	13818	-1.06178
YLR038C	COX12	2.30012e-16	4.35645e-15	1.18468e-14	2.82955e-13	Other	18435	-1.10974
YKL081W	TEF4	2.70677e-16	5.07031e-15	2.11376e-09	2.12148e-08	Other	2005	-1.94693
YDR511W	ACN9	4.00593e-16	7.42234e-15	2.20396e-15	5.77582e-14	Other	12707	-1.18877
YOR125C	CAT5	5.51672e-16	1.01117e-14	8.02896e-16	2.26114e-14	Other	6511	-1.61956
YPL181W	CTI6	1.17652e-15	2.13352e-14	4.10012e-13	7.81455e-12	Other	18851	-1.15483
YPR122W	AXL1	1.53972e-15	2.76277e-14	5.87361e-12	9.06732e-11	Other	14573	-0.983411
YDR043C	NRG1	1.80675e-15	3.20814e-14	3.87858e-11	5.26502e-10	Other	15191	-0.93296
YGL115W	SNF4	2.72481e-15	4.78838e-14	3.57701e-08	2.80056e-07	Other	1734	-1.88569
YGL064C	MRH4	2.9494e-15	5.13018e-14	1.31545e-12	2.31971e-11	Other	9236	-1.2233
YDR270W	CCC2	3.32479e-15	5.72473e-14	1.39314e-13	2.88865e-12	Other	8279	-1.33375
YER139C	RTR1	4.61596e-15	7.86841e-14	1.53507e-13	3.14834e-12	Other	35307	0.680228
YJR082C	EAF6	5.60988e-15	9.46798e-14	5.16508e-09	4.75407e-08	Other	42528	0.753316
YFL036W	RPO41	6.99192e-15	1.16848e-13	2.52296e-08	2.05194e-07	Other	1416	-2.09555
YER154W	OXA1	7.87184e-15	1.30276e-13	1.23626e-10	1.54481e-09	Other	4035	-1.55448
YDR322W	MRPL35	8.35395e-15	1.36925e-13	2.2721e-12	3.79394e-11	Other	6903	-1.36901
YLR417W	VPS36	9.46155e-15	1.53603e-13	7.82569e-18	2.83963e-16	Other	9306	-1.46813
YER010C	NA	9.63535e-15	1.54948e-13	5.58932e-13	1.03395e-11	Other	18135	0.909788
YER017C	AFG3	1.09365e-14	1.74229e-13	3.91438e-13	7.53667e-12	Other	5021	-1.61124
YPL037C	EGD1	1.4705e-14	2.32096e-13	1.96198e-12	3.33514e-11	Other	57326	-0.53998
YDR034C	LYS14	1.63831e-14	2.56209e-13	2.83775e-10	3.38891e-09	Other	944	2.68683
YBR126C	TPS1	2.41864e-14	3.74804e-13	2.76414e-12	4.49618e-11	Other	33487	0.667335
YCL009C	ILV6	2.7442e-14	4.1881e-13	2.19683e-10	2.69165e-09	Other	30573	0.782551
YDR271C	NA	2.75175e-14	4.1881e-13	1.63041e-13	3.30794e-12	Other	10725	-1.32847
YDR477W	SNF1	4.44542e-14	6.70593e-13	6.83779e-10	7.41496e-09	Pathway	7809	-1.5805
YDL071C	NA	4.87431e-14	7.28842e-13	4.67634e-14	1.03808e-12	Other	46214	-0.632205
YML110C	COQ5	5.28958e-14	7.84058e-13	2.37542e-12	3.93168e-11	Other	7118	-1.34561
YOR078W	BUD21	5.91963e-14	8.69886e-13	1.61715e-09	1.63498e-08	Other	3347	1.50709
YGR240C	PFK1	6.48381e-14	9.44648e-13	1.57257e-12	2.72224e-11	Other	10893	1.08837
YOR140W	SFL1	6.54975e-14	9.46167e-13	3.64347e-11	4.98171e-10	Other	29615	-0.701389
YNL307C	MCK1	6.61509e-14	9.47576e-13	4.19785e-15	1.04221e-13	Other	6474	-1.58115
YNR041C	COQ2	8.36716e-14	1.18856e-12	9.27055e-12	1.36659e-10	Other	4993	-1.5185
YDL067C	COX9	8.54028e-14	1.20313e-12	4.26921e-10	4.91186e-09	Other	5049	-1.59587
YKL087C	CYT2	8.97068e-14	1.2534e-12	2.85899e-13	5.61932e-12	Other	7445	-1.37063
YDR443C	SSN2	1.02989e-13	1.42729e-12	2.62101e-12	4.30044e-11	Other	14315	-1.01
YNL081C	SWS2	1.0955e-13	1.50597e-12	3.41465e-10	4.02688e-09	Other	3856	-1.54582
YGL152C	NA	1.37221e-13	1.85716e-12	5.35487e-10	6.05028e-09	Other	44674	0.513369
YOR350C	MNE1	1.37276e-13	1.85716e-12	2.87738e-11	4.05167e-10	Other	9415	-1.13334
YOR158W	PET123	1.59239e-13	2.13733e-12	1.99162e-11	2.84692e-10	Other	10406	-1.08873
YJL013C	MAD3	1.84939e-13	2.46288e-12	2.68188e-14	6.17118e-13	Other	61664	0.55557
YNL184C	NA	1.97207e-13	2.6059e-12	2.52736e-13	5.01979e-12	Other	6794	-1.43357
YDR378C	LSM6	2.51789e-13	3.30156e-12	1.13473e-10	1.43697e-09	Other	4052	1.63545
YAL012W	CYS3	3.24898e-13	4.22766e-12	1.61465e-12	2.76966e-11	Other	34256	0.798419
YIL053W	RHR2	3.34728e-13	4.32259e-12	1.03014e-11	1.50678e-10	Other	26294	0.745103
YFR048W	RMD8	4.04459e-13	5.1838e-12	5.32185e-10	6.04918e-09	Other	3523	-1.58402
YPL174C	NIP100	4.30794e-13	5.48012e-12	6.8272e-12	1.02238e-10	Other	9816	-1.14844
YMR263W	SAP30	5.54843e-13	7.00586e-12	3.56213e-11	4.90605e-10	Other	3947	-1.61795
YJR040W	GEF1	5.7453e-13	7.2011e-12	1.09476e-12	1.94874e-11	Other	11149	-1.126
YGR215W	RSM27	6.15956e-13	7.66398e-12	4.1914e-08	3.25458e-07	Other	2869	-1.50976
YJR120W	NA	7.52125e-13	9.29044e-12	6.3596e-12	9.62967e-11	Other	7250	-1.40911
YBR031W	RPL4A	7.8429e-13	9.61806e-12	5.31174e-14	1.13893e-12	Other	30829	0.74729
YJL006C	CTK2	9.50489e-13	1.1573e-11	7.24219e-06	3.51287e-05	Other	565	-2.3601
YGL212W	VAM7	1.09035e-12	1.31817e-11	2.43494e-05	0.000101422	Other	1169	-1.67058
YMR315W	NA	1.14736e-12	1.37733e-11	5.04985e-14	1.09522e-12	Other	106108	-0.52766
YPR127W	NA	1.25444e-12	1.49533e-11	5.19366e-12	8.1607e-11	Other	23155	-0.836582
YOR199W	NA	1.36481e-12	1.61561e-11	7.20782e-11	9.51066e-10	Other	6476	-1.30191
YLR393W	ATP10	1.50037e-12	1.76383e-11	1.8295e-11	2.63514e-10	Other	9388	-1.14877
YGR255C	COQ6	1.60284e-12	1.86336e-11	1.32752e-11	1.92681e-10	Other	5715	-1.42142
YCL046W	NA	1.6069e-12	1.86336e-11	1.84089e-08	1.55202e-07	Other	18193	-0.742634
YPR012W	NA	1.75326e-12	2.01934e-11	4.43922e-13	8.37623e-12	Other	5959	-1.51236
YMR150C	IMP1	1.95407e-12	2.23552e-11	2.2378e-12	3.77004e-11	Other	6710	-1.38097
YPL182C	NA	1.98157e-12	2.25187e-11	4.99071e-13	9.3236e-12	Other	15285	-1.02523
YJR077C	MIR1	2.19827e-12	2.48159e-11	5.11803e-09	4.74942e-08	Other	3949	-1.41668
YFR009W	GCN20	2.66522e-12	2.98892e-11	5.91074e-12	9.06732e-11	Other	57868	0.505604
YMR286W	MRPL33	3.04071e-12	3.38773e-11	8.41285e-10	8.96835e-09	Other	4325	-1.44545
YNL213C	RRG9	3.10199e-12	3.43357e-11	3.02494e-11	4.21853e-10	Other	5414	-1.41745
YDR431W	NA	3.37491e-12	3.71155e-11	9.14783e-10	9.64289e-09	Other	23020	-0.733166
YOR235W	IRC13	3.6792e-12	4.02026e-11	7.48068e-13	1.35722e-11	Other	7287	-1.36669
YPR191W	QCR2	4.17052e-12	4.5281e-11	3.04059e-11	4.21853e-10	Other	5252	-1.43077
YOR330C	MIP1	4.55593e-12	4.91524e-11	1.25475e-08	1.09609e-07	Other	3915	-1.3946
YNL224C	SQS1	5.27186e-12	5.65187e-11	6.52062e-11	8.66448e-10	Other	20968	-0.813411
YKL134C	2013-10-01	5.99666e-12	6.38873e-11	3.23751e-08	2.56285e-07	Other	3134	-1.48407
YGR089W	NNF2	6.50052e-12	6.88252e-11	1.02831e-10	1.31992e-09	Other	29707	-0.690108
YBL070C	NA	7.0824e-12	7.45231e-11	5.69654e-10	6.36014e-09	Other	26766	-0.738214
YMR228W	MTF1	8.47063e-12	8.85836e-11	3.31151e-09	3.2043e-08	Other	3665	-1.47985
YML094W	GIM5	1.08175e-11	1.12437e-10	4.93732e-08	3.75649e-07	Other	4106	-1.29918
YCR028C-A	RIM1	1.13483e-11	1.17239e-10	1.83603e-06	1.03723e-05	Other	2118	-1.4864
YDR237W	MRPL7	1.2362e-11	1.26942e-10	1.47842e-07	1.03318e-06	Other	3367	-1.64446
YER144C	UBP5	1.50287e-11	1.53401e-10	4.03169e-10	4.69586e-09	Other	16959	0.810194
YGL252C	RTG2	1.7667e-11	1.78986e-10	5.87833e-09	5.35829e-08	Other	4971	-1.28591
YAL039C	CYC3	1.77682e-11	1.78986e-10	1.14351e-07	8.20405e-07	Other	2687	-1.51254
YMR072W	ABF2	1.78502e-11	1.78986e-10	3.37783e-08	2.65564e-07	Other	2161	-1.7508
YLR201C	COQ9	2.22698e-11	2.21996e-10	6.37939e-12	9.62967e-11	Other	8190	-1.24294
YDR049W	VMS1	2.46007e-11	2.43806e-10	1.23784e-09	1.28332e-08	Other	9425	-1.02694
YJL154C	VPS35	2.47598e-11	2.43964e-10	1.13488e-09	1.18308e-08	Other	11475	-0.958364
YML071C	COG8	2.62413e-11	2.55954e-10	7.73966e-10	8.29758e-09	Other	24705	-0.712348
YJL120W	NA	2.6277e-11	2.55954e-10	3.34689e-12	5.39756e-11	Other	9093	-1.20771
YPL132W	COX11	2.71012e-11	2.62483e-10	2.1959e-10	2.69165e-09	Other	5195	-1.38184
YGR222W	PET54	2.85794e-11	2.75236e-10	7.66021e-10	8.25933e-09	Other	6541	-1.37156
YNR025C	NA	3.05801e-11	2.92849e-10	8.03821e-11	1.05327e-09	Other	10011	-1.0883
YDR506C	GMC1	3.13978e-11	2.99e-10	4.26723e-10	4.91186e-09	Other	12758	-0.935758
YKR088C	TVP38	3.21892e-11	3.04834e-10	2.40847e-10	2.91312e-09	Other	18392	-0.831633
YPL042C	SSN3	3.50013e-11	3.29633e-10	1.40529e-09	1.44896e-08	Other	4722	-1.37351
YER050C	RSM18	3.5791e-11	3.35219e-10	4.37031e-08	3.3796e-07	Other	4056	-1.60843
YHL038C	CBP2	3.80242e-11	3.54188e-10	1.51206e-08	1.30277e-07	Other	3506	-1.46185
YKL106W	AAT1	5.3208e-11	4.92929e-10	1.06638e-10	1.35954e-09	Other	17976	-0.860237
YGR033C	TIM21	5.54006e-11	5.10467e-10	8.68741e-10	9.209e-09	Other	25959	-0.696472
YMR097C	MTG1	5.68289e-11	5.20813e-10	2.2672e-08	1.85996e-07	Other	5042	-1.22816
YPL184C	MRN1	5.9451e-11	5.4193e-10	2.265e-08	1.85996e-07	Other	26595	-0.631966
YER068C-A	NA	6.16481e-11	5.58969e-10	6.52591e-10	7.11766e-09	Other	8627	-1.09114
YDR405W	MRP20	6.36096e-11	5.73702e-10	3.38244e-09	3.25624e-08	Other	5206	-1.28108
YER145C	FTR1	6.4169e-11	5.75701e-10	4.38934e-12	7.01874e-11	Other	2429	-2.08442
YBL038W	MRPL16	6.62339e-11	5.88453e-10	9.4777e-08	6.8518e-07	Other	3375	-1.38074
YPL172C	COX10	6.62808e-11	5.88453e-10	2.03866e-08	1.69458e-07	Other	2961	-1.53654
YKL170W	MRPL38	6.90085e-11	6.09496e-10	2.77609e-09	2.74247e-08	Other	8360	-1.05879
YOR039W	CKB2	7.02318e-11	6.17103e-10	5.98826e-11	8.07077e-10	Other	10350	-1.07984
YKL197C	PEX1	7.07779e-11	6.18711e-10	3.38819e-10	4.0208e-09	Other	14479	0.896737
YGR105W	VMA21	7.83875e-11	6.81736e-10	0.000747202	0.00192869	Other	162	-2.56835
YOL110W	SHR5	7.96374e-11	6.8909e-10	6.06033e-10	6.68718e-09	Other	21292	-0.765617
YAL064C-A	TDA8	8.3222e-11	7.16471e-10	1.19533e-10	1.50362e-09	Other	38064	-0.60136
YPL262W	FUM1	8.57748e-11	7.34737e-10	2.3404e-10	2.84906e-09	Other	4884	-1.41317
YDR079W	PET100	8.80336e-11	7.50315e-10	2.47145e-07	1.67745e-06	Other	5771	-1.44941
YBL017C	PEP1	9.00803e-11	7.6394e-10	1.62036e-09	1.63498e-08	Other	15173	-0.843979
YOL004W	SIN3	9.15113e-11	7.72234e-10	8.81442e-06	4.18934e-05	Other	1838	-1.47351
YNL198C	NA	1.00956e-10	8.47739e-10	2.9697e-09	2.88837e-08	Other	18370	0.747816
YPL173W	MRPL40	1.05417e-10	8.80861e-10	6.10848e-08	4.61036e-07	Other	4134	-1.28044
YER068W	MOT2	1.1402e-10	9.48096e-10	6.35907e-10	6.97601e-09	Other	35375	0.576459
YJL211C	NA	1.15148e-10	9.52829e-10	8.52783e-11	1.10972e-09	Other	12311	0.946728
YNL056W	OCA2	1.16676e-10	9.6081e-10	1.70929e-10	2.12185e-09	Other	12437	-0.959114
YIR005W	IST3	1.28316e-10	1.05158e-09	3.61785e-10	4.24001e-09	Other	6344	1.2101
YBR185C	MBA1	1.3179e-10	1.07489e-09	1.25254e-07	8.91845e-07	Other	33169	-0.531631
YDR375C	BCS1	1.393e-10	1.13073e-09	1.34799e-07	9.49062e-07	Other	2859	-1.55179
YAL020C	ATS1	1.44351e-10	1.16617e-09	7.11188e-07	4.35688e-06	Other	3477	1.20975
YBL090W	MRP21	1.52388e-10	1.2253e-09	4.87214e-08	3.7219e-07	Other	3515	-1.40536
YGR165W	MRPS35	1.58285e-10	1.26673e-09	3.76615e-06	1.99614e-05	Other	1618	-1.62882
YLR262C	YPT6	1.66427e-10	1.32567e-09	5.22629e-12	8.1607e-11	Other	10305	-1.29596
YER040W	GLN3	1.76561e-10	1.39985e-09	1.44621e-09	1.48305e-08	Other	7056	1.11655
YOL013C	HRD1	1.78531e-10	1.40891e-09	5.73134e-10	6.36136e-09	Other	68591	0.42707
YJL023C	PET130	1.96295e-10	1.54197e-09	5.13485e-09	4.74942e-08	Other	3833	-1.50678
YGL246C	RAI1	2.12267e-10	1.65978e-09	0.000139134	0.000460576	Other	732	-1.7956
YPL030W	TRM44	2.18269e-10	1.69892e-09	8.70943e-09	7.67924e-08	Other	41939	0.54308
YPR128C	ANT1	2.19846e-10	1.70342e-09	4.49248e-09	4.2288e-08	Other	49694	-0.480377
YKL074C	MUD2	2.21608e-10	1.7093e-09	6.12144e-09	5.55307e-08	Other	16860	0.748741
YOR065W	CYT1	2.39148e-10	1.83628e-09	2.21032e-08	1.82921e-07	Other	5941	-1.15224
YGR032W	GSC2	2.65556e-10	2.02991e-09	5.39557e-07	3.44614e-06	Other	15098	-0.955864
YDR329C	PEX3	2.97286e-10	2.26231e-09	6.61511e-09	5.94374e-08	Other	41064	0.500386
YIR020W-B	NULL	3.15753e-10	2.39216e-09	5.43157e-09	4.97508e-08	Other	16518	0.78006
YNR012W	URK1	3.2562e-10	2.456e-09	5.23324e-12	8.1607e-11	Other	13178	-1.00703
YCL029C	BIK1	3.64006e-10	2.73343e-09	1.9322e-08	1.61319e-07	Other	11501	0.968927
YPL271W	ATP15	3.9339e-10	2.94113e-09	2.05467e-07	1.40978e-06	Other	19038	-0.670797
YGL203C	KEX1	3.98188e-10	2.964e-09	4.03128e-09	3.82237e-08	Other	15332	-0.832912
YNL052W	COX5A	4.1192e-10	3.05288e-09	8.61073e-11	1.11283e-09	Other	10267	-1.06831
YKL046C	DCW1	4.1444e-10	3.05826e-09	2.82108e-09	2.77241e-08	Other	17544	-0.785835
YKL041W	VPS24	4.2327e-10	3.10996e-09	8.17696e-09	7.27777e-08	Other	8079	-1.18828
YGL168W	HUR1	4.40855e-10	3.22527e-09	1.60319e-05	7.00233e-05	Other	1744	-1.45773
YOR358W	HAP5	4.98935e-10	3.63457e-09	9.40621e-10	9.86017e-09	Other	7965	-1.11703
YGR285C	ZUO1	5.34111e-10	3.87426e-09	0.000229667	0.000708092	Other	711	-1.72867
YNL238W	KEX2	5.53694e-10	3.99929e-09	4.59956e-05	0.000176757	Other	734	-1.9276
YOR070C	GYP1	6.29006e-10	4.5241e-09	2.70022e-09	2.69575e-08	Other	17115	-0.796427
YCR081W	SRB8	6.60579e-10	4.73122e-09	6.4884e-06	3.18822e-05	Other	2588	-1.29867
YGL167C	PMR1	6.94621e-10	4.95422e-09	0.000228457	0.000705513	Other	1085	-1.48326
YDL115C	IWR1	7.4816e-10	5.31384e-09	7.71171e-09	6.89621e-08	Other	10558	0.906245
YBR291C	CTP1	8.48538e-10	6.00177e-09	8.27543e-09	7.33083e-08	Other	17413	0.743936
YOL023W	IFM1	8.84543e-10	6.23059e-09	4.63477e-10	5.30013e-09	Other	8329	-1.11541
YGR166W	TRS65	1.04254e-09	7.31326e-09	3.71664e-05	0.000145938	Other	1743	-1.3847
YBR044C	TCM62	1.08721e-09	7.59535e-09	2.7295e-10	3.28039e-09	Other	14774	-0.926268
YGR220C	MRPL9	1.12239e-09	7.80915e-09	6.3544e-08	4.73911e-07	Other	3157	-1.45809
YPL205C	NA	1.37381e-09	9.51952e-09	2.83784e-09	2.77443e-08	Other	25619	0.652245
YGR101W	PCP1	1.42093e-09	9.8062e-09	3.1688e-08	2.54431e-07	Other	5229	-1.20491
YLL018C-A	COX19	1.44567e-09	9.93669e-09	0.000337184	0.000983343	Other	296	-2.29729
YBL045C	COR1	1.47547e-09	1.01008e-08	7.4233e-07	4.53295e-06	Other	2780	-1.40144
YGR150C	CCM1	1.49794e-09	1.02136e-08	1.23202e-05	5.57474e-05	Other	1129	-1.76441
YGL147C	RPL9A	1.57106e-09	1.06695e-08	3.50091e-09	3.35318e-08	Other	6844	1.10149
YCR066W	RAD18	1.73121e-09	1.17104e-08	5.12035e-08	3.8801e-07	Other	20960	0.657511
YOR309C	NA	1.77533e-09	1.19614e-08	6.32527e-08	4.7361e-07	Other	9942	0.864691
YPR146C	NA	1.95592e-09	1.31263e-08	1.07411e-07	7.73554e-07	Other	21096	-0.658308
YAL014C	SYN8	2.13763e-09	1.42895e-08	1.01077e-08	8.87068e-08	Other	21279	0.689098
YOR164C	GET4	2.23495e-09	1.48817e-08	5.17273e-07	3.34256e-06	Other	34849	-0.599358
YCR003W	MRPL32	2.27022e-09	1.50577e-08	6.21434e-08	4.67158e-07	Other	4123	-1.28686
YOR327C	SNC2	2.30432e-09	1.52247e-08	1.84248e-08	1.55202e-07	Other	62447	0.40479
YNL177C	MRPL22	2.37804e-09	1.56511e-08	5.61603e-06	2.83335e-05	Other	3260	-1.17834
YGR057C	LST7	2.48024e-09	1.62609e-08	1.57947e-07	1.09568e-06	Other	12279	-0.800875
YCR091W	KIN82	2.57348e-09	1.68076e-08	3.83454e-09	3.65418e-08	Other	24803	0.671968
YPL038W	MET31	2.68693e-09	1.74816e-08	2.38973e-08	1.95199e-07	Other	13102	0.93583
YHR178W	STB5	2.77323e-09	1.79744e-08	0.000369957	0.00105928	Other	348	-2.74131
YKL109W	HAP4	2.89288e-09	1.86789e-08	1.56367e-09	1.59483e-08	Other	7500	-1.12562
YGL229C	SAP4	3.3902e-09	2.18075e-08	1.09638e-06	6.50546e-06	Other	6816	-1.3205
YOR017W	PET127	3.91702e-09	2.51015e-08	3.63477e-07	2.39803e-06	Other	24857	-0.584512
YKL194C	MST1	4.00384e-09	2.55617e-08	1.35203e-06	7.84955e-06	Other	3539	-1.22759
YLR025W	SNF7	4.0308e-09	2.56379e-08	6.47724e-11	8.66448e-10	Other	6835	-1.40707
YJL063C	MRPL8	4.24004e-09	2.68685e-08	3.4519e-07	2.30967e-06	Other	3471	-1.31409
YHR079C	IRE1	4.38959e-09	2.77131e-08	2.74034e-09	2.72141e-08	Other	20889	-1.0658
YMR198W	CIK1	4.54596e-09	2.8563e-08	4.50475e-09	4.2288e-08	Other	7092	1.08044
YCR027C	RHB1	4.55772e-09	2.8563e-08	9.12397e-08	6.62626e-07	Other	45692	0.470796
YDR230W	NA	4.6866e-09	2.92631e-08	6.56993e-07	4.06447e-06	Other	4367	-1.15568
YPL097W	MSY1	4.72167e-09	2.93745e-08	3.19498e-08	2.55353e-07	Other	4333	-1.31329
YHR120W	MSH1	5.32263e-09	3.29927e-08	8.36755e-06	4.00186e-05	Other	2424	-1.29739
YCL008C	STP22	5.43469e-09	3.35653e-08	6.45615e-08	4.79603e-07	Other	17129	-0.730565
YDR374C	NA	6.15307e-09	3.78649e-08	7.90364e-07	4.79523e-06	Other	19835	-0.625696
YBR289W	SNF5	6.35664e-09	3.8977e-08	1.33378e-05	5.95035e-05	Other	1548	-1.5533
YBR268W	MRPL37	6.90043e-09	4.21597e-08	7.80765e-08	5.77727e-07	Other	4972	-1.19342
YDR509W	NA	7.76497e-09	4.72723e-08	2.73541e-07	1.84335e-06	Other	41610	-0.518351
YLL017W	NA	7.93611e-09	4.81423e-08	3.20735e-08	2.55353e-07	Other	23535	-0.648469
YOR187W	TUF1	8.05028e-09	4.86617e-08	1.49284e-08	1.29211e-07	Other	78804	0.417947
YDR165W	TRM82	8.10168e-09	4.87994e-08	6.21284e-07	3.86892e-06	Other	28751	-0.643596
YDR529C	QCR7	8.151e-09	4.89236e-08	1.53927e-06	8.85488e-06	Other	3551	-1.20378
YPR100W	MRPL51	8.52613e-09	5.09956e-08	8.88231e-08	6.49604e-07	Other	4385	-1.23552
YPR116W	RRG8	8.96591e-09	5.34384e-08	1.18848e-07	8.49438e-07	Other	5248	-1.13671
YEL050C	RML2	9.43236e-09	5.60227e-08	1.7104e-08	1.45374e-07	Other	26926	0.609339
YOR267C	HRK1	9.60048e-09	5.68232e-08	5.40608e-07	3.44614e-06	Other	36098	-0.485787
YMR267W	PPA2	9.67169e-09	5.70466e-08	2.94371e-08	2.37368e-07	Other	8656	-0.968465
YLR439W	MRPL4	9.76663e-09	5.74025e-08	6.53577e-06	3.20316e-05	Other	3847	-1.10498
YMR158W	MRPS8	9.79938e-09	5.74025e-08	4.85842e-06	2.51157e-05	Other	2545	-1.3056
YFR033C	QCR6	1.05056e-08	6.13289e-08	2.24484e-07	1.52914e-06	Other	15845	-0.71025
YDL032W	NA	1.06971e-08	6.22337e-08	1.5495e-06	8.8597e-06	Other	4037	-1.14963
YPL065W	VPS28	1.07926e-08	6.24352e-08	6.17185e-09	5.572e-08	Other	7759	-1.06994
YBR037C	SCO1	1.0805e-08	6.24352e-08	2.06426e-07	1.41123e-06	Other	4180	-1.23592
YOR047C	STD1	1.21675e-08	6.9879e-08	7.931e-07	4.79641e-06	Other	35438	0.456247
YGL215W	CLG1	1.21753e-08	6.9879e-08	1.48378e-08	1.29019e-07	Other	15772	-0.788437
YOR139C	NA	1.30044e-08	7.43874e-08	3.54579e-07	2.35579e-06	Other	11659	-0.783928
YOR085W	OST3	1.33626e-08	7.61807e-08	1.54124e-08	1.3159e-07	Other	15120	0.770311
YPL112C	PEX25	1.45066e-08	8.24272e-08	4.40832e-08	3.39508e-07	Other	43598	0.480916
YGL226W	MTC3	1.47123e-08	8.33182e-08	3.37173e-07	2.26407e-06	Other	15697	-0.820826
YBL051C	PIN4	1.50518e-08	8.49585e-08	1.33019e-07	9.40036e-07	Other	9000	0.885468
YDR028C	REG1	1.52282e-08	8.56704e-08	2.92055e-05	0.000118255	Other	2139	-1.30511
YFR010W	UBP6	1.57302e-08	8.82037e-08	4.17488e-08	3.25458e-07	Other	11885	0.838952
YKL212W	SAC1	1.61912e-08	9.04909e-08	1.2941e-06	7.53642e-06	Other	3414	-1.26147
YDR467C	NA	1.64669e-08	9.17309e-08	1.9104e-08	1.60208e-07	Other	28247	-0.653886
YMR287C	DSS1	1.74371e-08	9.68191e-08	5.23261e-07	3.36972e-06	Other	5212	-1.0767
YGL020C	GET1	2.00769e-08	1.11115e-07	5.12594e-06	2.63542e-05	Other	2167	-1.39921
YMR066W	SOV1	2.17967e-08	1.20242e-07	3.22983e-06	1.73626e-05	Other	1734	-1.57932
YDR268W	MSW1	2.20772e-08	1.21397e-07	6.02679e-07	3.778e-06	Other	4574	-1.15168
YDR204W	COQ4	2.31563e-08	1.26921e-07	1.76375e-07	1.21459e-06	Other	3592	-1.32434
YKR077W	MSA2	2.43297e-08	1.32865e-07	2.20232e-06	1.23308e-05	Other	56519	-0.373373
YCR046C	IMG1	2.43966e-08	1.32865e-07	6.82183e-05	0.000251405	Other	1809	-1.30928
YER093C-A	AIM11	2.46977e-08	1.34076e-07	5.25062e-07	3.36981e-06	Other	19580	-0.651279
YKL167C	MRP49	2.68166e-08	1.45117e-07	5.23067e-06	2.68196e-05	Other	9423	-1.05598
YBR163W	EXO5	2.70831e-08	1.46095e-07	9.72953e-07	5.80961e-06	Other	4456	-1.25581
YDR476C	NA	2.80457e-08	1.50811e-07	1.50301e-07	1.04649e-06	Other	68078	-0.379913
YBR251W	MRPS5	2.95698e-08	1.5814e-07	8.89428e-06	4.21667e-05	Other	4259	-1.0351
YDR389W	SAC7	2.95943e-08	1.5814e-07	1.53508e-08	1.3159e-07	Other	8301	-1.01073
YBL083C	NA	3.02517e-08	1.61148e-07	4.6322e-07	3.02435e-06	Other	12307	-0.927398
YBL044W	NA	3.19866e-08	1.69859e-07	2.70856e-06	1.48136e-05	Other	30396	-0.497451
YDL206W	NA	3.62934e-08	1.92131e-07	4.24922e-06	2.23057e-05	Other	33754	-0.465335
YNL097C	PHO23	4.07727e-08	2.15175e-07	1.85074e-05	7.9547e-05	Other	2935	-1.16177
YDR095C	NA	4.34082e-08	2.28377e-07	2.48541e-07	1.68088e-06	Other	33255	-0.513094
YDR442W	NA	4.56517e-08	2.39441e-07	3.24622e-08	2.56285e-07	Other	11875	-0.853592
YIL014W	MNT3	4.69826e-08	2.45666e-07	9.1306e-08	6.62626e-07	Other	60587	0.384165
YML095C-A	NULL	4.72171e-08	2.46137e-07	0.000159798	0.00051986	Other	2136	-1.17035
YOL001W	PHO80	4.9462e-08	2.57053e-07	1.06496e-05	4.92512e-05	Other	3239	-1.15052
YNR037C	RSM19	5.00112e-08	2.59117e-07	9.56296e-06	4.45533e-05	Other	3594	-1.1112
YJL045W	NA	5.08849e-08	2.62846e-07	4.93573e-09	4.61044e-08	Other	121130	0.363353
YMR275C	BUL1	5.41239e-08	2.78732e-07	3.35821e-05	0.000133682	Other	29818	-0.667889
YDR114C	NA	5.58513e-08	2.86761e-07	5.90216e-06	2.96186e-05	Other	3045	-1.20943
YIL054W	NA	6.47518e-08	3.31461e-07	2.63813e-08	2.1364e-07	Other	56796	0.416224
YJL101C	GSH1	6.57954e-08	3.35706e-07	8.1776e-08	6.00393e-07	Other	9298	0.875934
YDR377W	ATP17	6.5975e-08	3.35706e-07	0.000119072	0.000403363	Other	2282	-1.15557
YEL063C	CAN1	7.22114e-08	3.66346e-07	4.92883e-07	3.20692e-06	Other	27108	0.534946
YKR085C	MRPL20	7.51088e-08	3.79915e-07	7.54705e-07	4.59365e-06	Other	4004	-1.1949
YPR047W	MSF1	8.25126e-08	4.1613e-07	6.5269e-07	4.05113e-06	Other	4989	-1.08246
YCL051W	LRE1	1.0317e-07	5.18777e-07	1.2386e-06	7.23555e-06	Other	14264	0.67133
YFL013C	IES1	1.06718e-07	5.35038e-07	3.48258e-07	2.32197e-06	Other	11961	0.751744
YHR194W	MDM31	1.08361e-07	5.41681e-07	4.11472e-07	2.70521e-06	Other	22395	0.594911
YOR093C	NA	1.15268e-07	5.74524e-07	6.0502e-06	3.0073e-05	Other	21308	0.542123
YML074C	FPR3	1.19914e-07	5.95938e-07	8.91658e-07	5.34363e-06	Other	30322	0.522398
YKR099W	BAS1	1.20739e-07	5.98294e-07	0.000112902	0.000384534	Other	414	2.12409
YGL107C	RMD9	1.28332e-07	6.34075e-07	1.80533e-05	7.79502e-05	Other	2920	-1.16318
YBR189W	RPS9B	1.29459e-07	6.37795e-07	4.25574e-06	2.23057e-05	Other	2685	1.25566
YKL191W	DPH2	1.345e-07	6.60719e-07	1.62761e-07	1.12494e-06	Other	18328	0.66813
YER164W	CHD1	1.3632e-07	6.67737e-07	3.60374e-07	2.38589e-06	Other	19220	0.630999
YOR001W	RRP6	1.47717e-07	7.2149e-07	6.86085e-06	3.35377e-05	Other	17315	0.576938
YJR144W	MGM101	1.71982e-07	8.37605e-07	0.000672754	0.00176702	Other	822	-1.50124
YOL131W	NA	1.76367e-07	8.56518e-07	1.26317e-07	8.96033e-07	Other	8014	-0.946389
YNL073W	MSK1	1.80809e-07	8.75594e-07	8.0465e-07	4.85071e-06	Other	23590	0.560791
YNR045W	PET494	1.81891e-07	8.78337e-07	1.35021e-05	6.00867e-05	Other	2849	-1.19583
YMR035W	IMP2	1.829e-07	8.80716e-07	4.56459e-05	0.000175771	Other	1920	-1.32072
YMR151W	YIM2	1.89263e-07	9.08786e-07	3.39537e-06	1.81491e-05	Other	19656	-0.6833
YCR098C	GIT1	1.91027e-07	9.14682e-07	6.94714e-06	3.38717e-05	Other	49414	0.452722
YLR218C	COA4	2.04195e-07	9.74993e-07	7.4922e-05	0.000271862	Other	6352	-1.1816
YOL019W	NA	2.0995e-07	9.99673e-07	3.10683e-06	1.67491e-05	Other	45414	0.381831
YBR115C	LYS2	2.11007e-07	1.00191e-06	7.97567e-08	5.87854e-07	Other	9545	0.866074
YPL025C	NA	2.41448e-07	1.14327e-06	0.000140799	0.000465271	Other	31201	-0.653131
YLR380W	CSR1	2.43198e-07	1.14836e-06	1.45757e-06	8.41057e-06	Other	57548	-0.367158
YJR073C	OPI3	2.48437e-07	1.16986e-06	1.91089e-05	8.13905e-05	Other	2688	-1.33351
YNL037C	IDH1	2.51303e-07	1.1801e-06	6.66512e-07	4.09649e-06	Other	6310	-0.996864
YBR120C	CBP6	2.58287e-07	1.20956e-06	1.15038e-05	5.30716e-05	Other	3193	-1.15796
YER087W	AIM10	2.69284e-07	1.2576e-06	0.00210941	0.00450757	Other	884	-1.31558
YJL210W	PEX2	2.72805e-07	1.27056e-06	2.30985e-06	1.27968e-05	Other	18316	0.590623
YLR408C	BLS1	2.86416e-07	1.33032e-06	5.68098e-07	3.59707e-06	Other	61297	-0.394279
YKL057C	NUP120	2.9821e-07	1.38134e-06	5.08509e-07	3.29722e-06	Other	2519	1.45511
YLR434C	NA	3.04493e-07	1.40662e-06	8.47718e-06	4.03923e-05	Other	14603	0.609892
YLR261C	VPS63	3.14305e-07	1.44802e-06	1.36856e-07	9.59963e-07	Other	6233	-1.06428
YGR275W	RTT102	3.20816e-07	1.47404e-06	1.06913e-06	6.36374e-06	Other	35027	-0.470212
YNR008W	LRO1	3.35478e-07	1.53726e-06	1.61517e-06	9.20729e-06	Other	41970	0.405544
YDL117W	CYK3	3.51312e-07	1.60163e-06	2.41355e-06	1.3316e-05	Other	10509	-0.761009
YBL022C	PIM1	3.51405e-07	1.60163e-06	0.00120146	0.00285128	Other	55	-3.31287
YLR390W	ECM19	3.59718e-07	1.63514e-06	8.87379e-05	0.000311801	Other	43947	-0.543799
YGL162W	SUT1	3.60857e-07	1.63596e-06	1.89074e-05	8.07146e-05	Other	37988	-0.516422
YDR101C	ARX1	3.64874e-07	1.64978e-06	5.60256e-07	3.55936e-06	Other	8498	0.838182
YDL174C	DLD1	3.75422e-07	1.69299e-06	4.24317e-06	2.23057e-05	Other	28796	-0.502483
YFL063W	NA	3.83247e-07	1.72371e-06	6.16216e-07	3.85007e-06	Other	18896	0.6202
YLR382C	NAM2	3.91574e-07	1.75653e-06	2.7317e-05	0.000112295	Other	3567	-1.06611
YBR282W	MRPL27	4.05095e-07	1.81241e-06	0.000134181	0.000447318	Other	1516	-1.44063
YLR203C	MSS51	4.06303e-07	1.81306e-06	5.36329e-06	2.73509e-05	Other	4238	-1.06126
YLR384C	IKI3	4.10055e-07	1.82502e-06	0.00124096	0.00292326	Other	1522	-1.13544
YOR283W	NA	4.13938e-07	1.83751e-06	4.58661e-07	3.00498e-06	Other	17730	-0.663543
YCL055W	KAR4	4.16422e-07	1.84373e-06	2.09978e-05	8.88346e-05	Other	31454	0.421642
YLR246W	ERF2	4.65177e-07	2.05427e-06	2.57838e-06	1.41839e-05	Other	86709	-0.320409
YGL035C	MIG1	4.97295e-07	2.19043e-06	0.000117303	0.000398087	Repressor	44571	0.558893
YHR011W	DIA4	5.00904e-07	2.20064e-06	5.7941e-05	0.000216919	Other	1767	-1.32626
YJR024C	MDE1	5.47401e-07	2.39873e-06	5.83702e-06	2.93699e-05	Other	73294	0.307288
YCR032W	BPH1	5.51527e-07	2.41061e-06	1.30553e-05	5.86515e-05	Other	13815	-0.621881
YOR352W	TFB6	5.54539e-07	2.41758e-06	1.35668e-06	7.8524e-06	Other	12356	-0.729246
YER072W	VTC1	5.82673e-07	2.53375e-06	2.54615e-05	0.000105356	Other	16506	-0.573136
YOL018C	TLG2	5.87077e-07	2.54641e-06	1.11691e-06	6.6065e-06	Other	5427	-1.03446
YKR060W	UTP30	6.15883e-07	2.66457e-06	1.83218e-05	7.89289e-05	Other	16833	0.562524
YFR012W	DCV1	6.27202e-07	2.70667e-06	6.30162e-06	3.10453e-05	Other	15962	0.642124
YGL067W	NPY1	6.34758e-07	2.73236e-06	3.53441e-05	0.000139728	Other	48836	-0.34091
YOR265W	RBL2	6.5218e-07	2.80028e-06	0.00013839	0.000459725	Other	22570	-0.662564
YOR132W	VPS17	6.56363e-07	2.81116e-06	5.09745e-06	2.62793e-05	Other	12100	-0.813116
YPL164C	MLH3	6.8501e-07	2.9265e-06	3.72024e-05	0.000145938	Other	24963	-0.473781
YPL203W	TPK2	7.41006e-07	3.15782e-06	2.26336e-06	1.25978e-05	Other	41133	0.441877
YJR134C	SGM1	7.52304e-07	3.19797e-06	4.73786e-05	0.000181334	Other	31454	0.401462
YGR039W	NA	8.00968e-07	3.39637e-06	3.35057e-06	1.79605e-05	Other	69078	-0.334135
YDR042C	NA	8.11001e-07	3.43038e-06	6.68558e-05	0.000247835	Other	43405	-0.353095
YCR088W	ABP1	8.13883e-07	3.43404e-06	4.78277e-05	0.000182682	Other	36775	0.370924
YGR174C	CBP4	9.37451e-07	3.94565e-06	7.18198e-06	3.49265e-05	Other	6550	-1.07197
YJL186W	MNN5	9.97283e-07	4.18714e-06	6.11026e-06	3.02606e-05	Other	28909	-0.542909
YDR525W	API2	1.01759e-06	4.26191e-06	3.02964e-06	1.64269e-05	Other	16031	-0.658079
YGL223C	COG1	1.02975e-06	4.30226e-06	4.21781e-06	2.22926e-05	Other	8288	0.79316
YKL007W	CAP1	1.05952e-06	4.41584e-06	0.000316505	0.000930225	Other	13431	0.782725
YDL119C	NA	1.11496e-06	4.63553e-06	9.6275e-06	4.47435e-05	Other	22878	0.513682
YMR291W	TDA1	1.18962e-06	4.9339e-06	4.68892e-05	0.000179825	Other	41973	-0.449264
YDR349C	YPS7	1.23277e-06	5.10047e-06	7.78829e-06	3.75844e-05	Other	16953	-0.603502
YOL049W	GSH2	1.26681e-06	5.22863e-06	1.86916e-05	8.01559e-05	Other	6769	-0.834549
YGL066W	SGF73	1.28836e-06	5.30471e-06	5.52993e-06	2.80491e-05	Other	3953	-1.14082
YPL078C	ATP4	1.43199e-06	5.88077e-06	8.67547e-05	0.000306545	Other	2571	-1.10699
YKL027W	NA	1.43517e-06	5.88077e-06	3.55409e-05	0.000140002	Other	20367	-0.519057
YPL157W	TGS1	1.45168e-06	5.93419e-06	1.88593e-05	8.06916e-05	Other	3836	1.02546
YAL055W	PEX22	1.51466e-06	6.17682e-06	8.99959e-06	4.25591e-05	Other	11112	0.677276
YMR193C-A	NA	1.51829e-06	6.17682e-06	4.31661e-06	2.2562e-05	Other	12326	0.659528
YNL199C	GCR2	1.52811e-06	6.20199e-06	2.02175e-06	1.13874e-05	Other	7124	0.875918
YJR043C	POL32	1.5516e-06	6.28235e-06	2.31267e-06	1.27968e-05	Other	11349	0.710941
YFL015C	NA	1.65749e-06	6.6952e-06	3.4398e-05	0.000136641	Other	49284	0.396718
YAL028W	FRT2	1.76241e-06	7.10219e-06	6.20343e-06	3.06415e-05	Other	18400	0.56839
YBR175W	SWD3	1.79992e-06	7.23624e-06	3.41413e-06	1.81978e-05	Other	12356	0.670421
YKL003C	MRP17	1.87005e-06	7.50047e-06	0.00018378	0.000585758	Other	1909	-1.21395
YPR090W	NULL	1.92799e-06	7.67636e-06	5.40396e-06	2.7484e-05	Other	46732	-0.407625
YLR425W	TUS1	1.92865e-06	7.67636e-06	4.77783e-08	3.6647e-07	Other	8371	-1.15568
YPR095C	SYT1	1.93e-06	7.67636e-06	6.60588e-07	4.07335e-06	Other	106540	0.311031
YJL121C	RPE1	1.93191e-06	7.67636e-06	2.85325e-05	0.000116028	Other	6565	-1.25066
YJL140W	RPB4	1.96858e-06	7.80387e-06	5.75768e-07	3.62133e-06	Other	7952	0.886412
YBR287W	NA	1.98664e-06	7.8572e-06	2.99131e-06	1.62658e-05	Other	11516	-0.729764
YJR048W	CYC1	2.19258e-06	8.65162e-06	1.44768e-05	6.36734e-05	Other	14504	-0.61012
YNL259C	ATX1	2.20328e-06	8.67375e-06	5.73457e-07	3.61886e-06	Other	14869	-0.703968
YJL107C	NA	2.22796e-06	8.7507e-06	2.76483e-06	1.50777e-05	Other	22315	0.554348
YGL153W	PEX14	2.25968e-06	8.85489e-06	6.42388e-05	0.000239074	Other	37689	0.359862
YJR070C	LIA1	2.26537e-06	8.85684e-06	1.23771e-05	5.57816e-05	Other	8752	-0.763256
YIR001C	SGN1	2.32209e-06	9.0578e-06	9.89088e-06	4.58546e-05	Other	20030	0.544065
YML026C	RPS18B	2.38097e-06	9.26625e-06	1.186e-05	5.41846e-05	Other	4621	0.956079
YER078C	ICP55	2.55545e-06	9.92266e-06	1.743e-06	9.8763e-06	Other	63490	0.342701
YER058W	PET117	2.64667e-06	1.02535e-05	7.74098e-05	0.00028035	Other	2860	-1.15861
YLR200W	YKE2	2.67172e-06	1.03271e-05	0.000328201	0.000960114	Other	2071	-1.12956
YAR027W	UIP3	2.72913e-06	1.05083e-05	2.52357e-05	0.000104652	Other	13860	0.584853
YNL266W	NA	2.73092e-06	1.05083e-05	4.57151e-06	2.37627e-05	Other	29054	-0.492916
YNL067W	RPL9B	2.76036e-06	1.05976e-05	6.9804e-05	0.000256116	Other	16393	-0.540215
YIL100W	NA	2.78747e-06	1.06776e-05	8.37754e-06	4.00186e-05	Other	17038	0.578087
YNL248C	RPA49	2.92935e-06	1.1196e-05	1.20587e-05	5.46952e-05	Other	8285	0.738978
YOR290C	SNF2	3.01164e-06	1.14847e-05	0.000555522	0.00150172	Other	1044	-1.43316
YOR011W	AUS1	3.02089e-06	1.14877e-05	5.9914e-06	2.99867e-05	Other	69274	0.310684
YJL122W	ALB1	3.02639e-06	1.14877e-05	8.63315e-05	0.000305622	Other	14620	0.695263
YER156C	NA	3.03635e-06	1.14877e-05	4.54758e-06	2.37036e-05	Other	13330	0.642489
YER175C	TMT1	3.03938e-06	1.14877e-05	7.74358e-06	3.74645e-05	Other	28616	0.461064
YGL050W	TYW3	3.21972e-06	1.21424e-05	1.40824e-05	6.2229e-05	Other	31381	-0.441291
YHL005C	NA	3.3162e-06	1.24786e-05	1.18706e-06	6.99949e-06	Other	5979	-1.14695
YKR001C	VPS1	3.5291e-06	1.32505e-05	3.06936e-06	1.65945e-05	Other	4959	-1.04889
YIL070C	MAM33	3.5767e-06	1.33997e-05	1.53952e-05	6.73986e-05	Other	3596	-1.07047
YDL085W	NDE2	3.58875e-06	1.34154e-05	7.915e-06	3.80985e-05	Other	43980	-0.38995
YHL023C	NPR3	3.64487e-06	1.35954e-05	7.97961e-05	0.000286245	Other	23915	-0.460007
YMR199W	CLN1	3.72683e-06	1.38482e-05	2.64514e-05	0.000109164	Other	29107	-0.44973
YIL098C	FMC1	3.73517e-06	1.38482e-05	4.08866e-05	0.000159396	Other	3442	-1.04322
YKL199C	NULL	3.73703e-06	1.38482e-05	0.00026863	0.000810994	Other	27106	0.575774
YAR037W	NULL	3.76587e-06	1.39248e-05	0.000162903	0.000528139	Other	18430	0.650732
YDL190C	UFD2	3.79418e-06	1.39991e-05	2.10034e-06	1.17949e-05	Other	15013	-0.676685
YNL252C	MRPL17	3.86389e-06	1.42255e-05	0.000866296	0.00219305	Other	2143	-1.01779
YLR400W	NA	3.90979e-06	1.43635e-05	6.02551e-06	3.0073e-05	Other	31091	-0.475035
YGR192C	TDH3	3.94433e-06	1.44592e-05	1.97626e-05	8.39853e-05	Other	36689	0.392181
YJL095W	BCK1	4.04558e-06	1.477e-05	0.000339866	0.000989634	Other	1908	-1.17282
YLR270W	DCS1	4.04643e-06	1.477e-05	2.28946e-05	9.62119e-05	Other	17083	-0.563153
YER007C-A	TMA20	4.30124e-06	1.56665e-05	2.20429e-05	9.30471e-05	Other	8634	-0.740657
YAL029C	MYO4	4.38095e-06	1.59229e-05	1.23869e-05	5.57816e-05	Other	13753	0.616795
YDR525W-A	SNA2	4.48827e-06	1.62782e-05	3.45088e-06	1.83419e-05	Other	62501	-0.344953
YDL116W	NUP84	4.61609e-06	1.67062e-05	0.000296918	0.000882277	Other	2925	0.941578
YEL003W	GIM4	4.72317e-06	1.70576e-05	8.28594e-05	0.000295548	Other	2466	-1.12147
YDR203W	NA	4.7978e-06	1.72904e-05	0.000374197	0.00106979	Other	14543	-0.695352
YDR241W	BUD26	4.83159e-06	1.73755e-05	1.5445e-06	8.85796e-06	Other	13234	0.682565
YML028W	TSA1	4.87109e-06	1.74806e-05	1.20368e-05	5.46952e-05	Other	13469	0.613462
YGR015C	NA	4.92282e-06	1.76292e-05	6.90669e-05	0.000254036	Other	25059	0.533464
YNL241C	ZWF1	4.95431e-06	1.77047e-05	0.00617844	0.0108044	Other	673	1.67523
YOR067C	ALG8	5.00113e-06	1.78347e-05	5.13997e-05	0.00019514	Other	25716	-0.471825
YMR194W	RPL36A	5.03141e-06	1.79052e-05	2.51462e-05	0.00010451	Other	11140	0.638003
YOR205C	GEP3	5.06731e-06	1.79712e-05	0.000194041	0.00061638	Other	4190	-0.879026
YPL052W	OAZ1	5.07103e-06	1.79712e-05	3.25421e-05	0.000130091	Other	40435	-0.377788
YBR114W	RAD16	5.1846e-06	1.83355e-05	4.55137e-05	0.000175621	Other	33577	-0.510593
YDR020C	DAS2	5.20818e-06	1.83808e-05	0.000165112	0.000531646	Other	24491	-0.436078
YBR197C	NA	5.29693e-06	1.86554e-05	6.99038e-05	0.000256116	Other	21990	0.470912
YFR015C	GSY1	5.36637e-06	1.8861e-05	2.65673e-06	1.45724e-05	Other	74740	0.314452
YBR216C	YBP1	5.41585e-06	1.89763e-05	1.61443e-05	7.01893e-05	Other	16825	0.584444
YMR062C	ARG7	5.42146e-06	1.89763e-05	0.000369449	0.00105928	Other	2824	1.27004
YMR326C	NA	5.44187e-06	1.90088e-05	9.24453e-06	4.33911e-05	Other	16911	-0.584418
YGR133W	PEX4	5.52791e-06	1.92492e-05	8.92082e-07	5.34363e-06	Other	10318	0.788565
YKR105C	VBA5	5.53329e-06	1.92492e-05	6.71895e-05	0.000248584	Other	24105	0.552005
YIL108W	NA	5.55337e-06	1.92797e-05	2.37001e-05	9.93756e-05	Other	34761	0.392501
YKL142W	MRP8	5.72445e-06	1.98333e-05	2.84646e-05	0.000116002	Other	22847	0.472761
YJR148W	BAT2	5.76457e-06	1.99318e-05	1.42784e-05	6.29474e-05	Other	41963	0.363922
YIL130W	ASG1	5.85279e-06	2.01958e-05	1.18493e-05	5.41846e-05	Other	42405	0.380707
YIL105C	SLM1	6.07982e-06	2.09368e-05	1.61346e-05	7.01893e-05	Other	22004	0.532944
YML029W	USA1	6.34776e-06	2.18154e-05	2.21603e-05	9.3334e-05	Other	22973	0.54011
YOL059W	GPD2	6.46196e-06	2.21632e-05	6.05645e-06	3.0073e-05	Other	42030	0.393984
YOL035C	NA	6.82716e-06	2.33688e-05	8.62827e-05	0.000305622	Other	50073	-0.3287
YMR166C	NA	6.97533e-06	2.38281e-05	3.91973e-05	0.000153127	Other	5030	-0.88744
YNL031C	HHT2	7.03598e-06	2.39872e-05	9.34653e-06	4.3761e-05	Other	13265	0.62451
YML052W	SUR7	7.13869e-06	2.42501e-05	1.40754e-05	6.2229e-05	Other	38366	0.387191
YJR056C	NA	7.14154e-06	2.42501e-05	2.64973e-05	0.000109164	Other	30923	0.41329
YNL228W	NA	7.24635e-06	2.45426e-05	8.00473e-05	0.000286602	Other	10986	0.600664
YGL095C	VPS45	7.25646e-06	2.45426e-05	0.0128032	0.0190972	Other	690	-1.16514
YDL088C	ASM4	7.60935e-06	2.56851e-05	2.39769e-05	0.000100313	Other	35466	0.428955
YPL031C	PHO85	7.64659e-06	2.57598e-05	0.011221	0.0170746	Other	263	-1.6089
YGR270W	YTA7	7.78195e-06	2.61641e-05	9.73649e-05	0.000338958	Other	19626	-0.610507
YMR214W	SCJ1	7.97799e-06	2.67704e-05	5.28238e-06	2.70113e-05	Other	19249	0.625074
YLR399C	BDF1	8.03499e-06	2.69087e-05	1.1929e-05	5.43681e-05	Other	2245	-1.30714
YEL009C	GCN4	8.18364e-06	2.73528e-05	1.22399e-06	7.17238e-06	Other	8543	0.854851
YGL149W	NA	8.26554e-06	2.75725e-05	1.71368e-06	9.73942e-06	Other	9273	-0.792994
YDL019C	OSH2	8.28905e-06	2.75969e-05	0.00129022	0.00300182	Other	32846	-0.613328
YDL110C	TMA17	8.60392e-06	2.85893e-05	7.01889e-05	0.000256662	Other	64940	-0.296617
YBL042C	FUI1	8.64346e-06	2.86648e-05	1.40306e-05	6.2229e-05	Other	26773	0.484848
YDL044C	MTF2	8.70958e-06	2.8828e-05	0.00148382	0.00337322	Other	1734	-1.05344
YGL217C	NA	8.79824e-06	2.90651e-05	9.46331e-05	0.000331281	Other	32775	0.379393
YIL123W	SIM1	8.82111e-06	2.90843e-05	8.23002e-06	3.9514e-05	Other	13177	-0.663177
YLL013C	PUF3	9.25643e-06	3.04606e-05	4.22516e-05	0.000164378	Other	37649	-0.393853
YER098W	UBP9	9.29092e-06	3.05152e-05	3.2243e-05	0.000129444	Other	41393	-0.371757
YOR100C	CRC1	9.36894e-06	3.07123e-05	1.19521e-06	7.02554e-06	Other	13099	-0.720883
YJL137C	GLG2	9.46301e-06	3.09611e-05	5.59331e-06	2.82945e-05	Other	28592	0.510911
YDR294C	DPL1	9.63091e-06	3.14501e-05	4.82603e-06	2.50167e-05	Other	34879	-0.482065
YJR140C	HIR3	9.6717e-06	3.15229e-05	8.12884e-05	0.000290494	Other	12876	-0.582354
YGL078C	DBP3	9.80106e-06	3.18836e-05	0.000257665	0.000780385	Other	19242	0.452624
YOR321W	PMT3	9.99481e-06	3.24519e-05	2.23713e-06	1.24887e-05	Other	10418	-0.773877
YOL046C	NA	1.018e-05	3.29904e-05	4.83724e-05	0.000184389	Other	34351	-0.393593
YDR219C	MFB1	1.02103e-05	3.30256e-05	0.000437021	0.00121623	Other	17236	0.633197
YOR238W	NA	1.05684e-05	3.41192e-05	0.000194864	0.000617553	Other	43227	-0.329387
YDR108W	TRS85	1.10478e-05	3.55997e-05	0.000357141	0.00103449	Other	24748	-0.415964
YBR061C	TRM7	1.11487e-05	3.58569e-05	1.79433e-05	7.7653e-05	Other	11216	-0.684474
YOL088C	MPD2	1.1298e-05	3.62686e-05	8.57698e-05	0.000304777	Other	30706	-0.415499
YNR032C-A	HUB1	1.16311e-05	3.72678e-05	3.48056e-05	0.00013797	Other	53097	0.315523
YML012W	ERV25	1.17004e-05	3.74197e-05	9.04266e-06	4.26559e-05	Other	17098	0.58925
YGR040W	KSS1	1.18492e-05	3.78244e-05	0.000263032	0.000795365	Other	42851	-0.319325
YFR040W	SAP155	1.19726e-05	3.81469e-05	1.31798e-05	5.90704e-05	Other	8248	0.754578
YOR359W	VTS1	1.20763e-05	3.84056e-05	1.15782e-05	5.32843e-05	Other	66031	0.311617
YNL214W	PEX17	1.21045e-05	3.84165e-05	3.06099e-05	0.000123149	Other	23981	0.468524
YJR033C	RAV1	1.21248e-05	3.84165e-05	0.00010412	0.000358504	Other	10068	-0.8045
YNL202W	SPS19	1.22125e-05	3.86224e-05	0.000112643	0.000384346	Other	18640	0.572476
YMR293C	HER2	1.22738e-05	3.87445e-05	0.000356101	0.00103372	Other	1685	-1.21273
YIR023W	DAL81	1.25168e-05	3.94384e-05	9.72508e-05	0.000338958	Other	21617	0.458102
YPR114W	NA	1.26334e-05	3.97325e-05	0.000361413	0.00104432	Other	41983	0.405784
YGR135W	PRE9	1.27069e-05	3.98902e-05	0.00059408	0.00159226	Other	3562	-0.861397
YDR297W	SUR2	1.40815e-05	4.4124e-05	7.21711e-05	0.000262894	Other	62764	-0.305232
YIL099W	SGA1	1.42508e-05	4.45725e-05	1.16614e-05	5.35366e-05	Other	15467	0.583814
YDR199W	NA	1.44135e-05	4.4999e-05	3.53972e-05	0.000139728	Other	26862	-0.484688
YML080W	DUS1	1.44749e-05	4.51081e-05	0.0018175	0.00401568	Other	82232	0.42493
YDR163W	CWC15	1.48339e-05	4.61424e-05	0.000102538	0.000355001	Other	39216	-0.427953
YJL077C	ICS3	1.49132e-05	4.63044e-05	5.65362e-05	0.000212503	Other	23407	-0.567792
YJR147W	HMS2	1.51959e-05	4.70965e-05	2.94851e-05	0.000119132	Other	54890	-0.326964
YMR242C	RPL20A	1.57821e-05	4.88246e-05	0.000481458	0.0013262	Other	3019	0.905824
YNL234W	NA	1.60332e-05	4.95116e-05	3.35092e-05	0.000133673	Other	40721	0.363029
YPR029C	APL4	1.61056e-05	4.96452e-05	1.33395e-05	5.95035e-05	Other	29973	0.43919
YOR049C	RSB1	1.61496e-05	4.9691e-05	0.000102822	0.000355333	Other	18450	0.491559
YLR328W	NMA1	1.68194e-05	5.16587e-05	0.0006022	0.00161174	Other	14087	-0.714375
YKL129C	MYO3	1.69778e-05	5.20514e-05	7.80649e-05	0.000282181	Other	15891	-0.549932
YPR069C	SPE3	1.74259e-05	5.32903e-05	3.03558e-05	0.000122388	Other	26963	-0.476856
YOR035C	SHE4	1.74444e-05	5.32903e-05	0.000197195	0.000623251	Other	2900	-1.01248
YHR140W	NA	1.75115e-05	5.33993e-05	2.78896e-05	0.000113905	Other	15881	0.55942
YIL095W	PRK1	1.75454e-05	5.34072e-05	9.42997e-06	4.40424e-05	Other	56455	0.320607
YDR148C	KGD2	1.77436e-05	5.39143e-05	2.09854e-05	8.88346e-05	Other	6904	-0.82161
YDL095W	PMT1	1.96006e-05	5.94509e-05	0.000131621	0.00043956	Other	4676	-0.854616
YDR080W	VPS41	1.97817e-05	5.98936e-05	0.00659121	0.011399	Other	1019	-1.13298
YKR044W	UIP5	1.99189e-05	6.0187e-05	0.00234183	0.00488258	Other	25244	0.563861
YMR285C	NGL2	1.99492e-05	6.0187e-05	0.000142108	0.000468777	Other	32898	-0.385844
YEL007W	MIT1	2.04908e-05	6.16093e-05	5.5676e-05	0.000209688	Other	15874	-0.564018
YLR067C	PET309	2.04929e-05	6.16093e-05	3.24294e-05	0.000129915	Other	5116	-0.899231
YDR418W	RPL12B	2.07625e-05	6.23098e-05	0.000916162	0.00229436	Other	2961	-0.882173
YBR262C	AIM5	2.10794e-05	6.31108e-05	2.74032e-05	0.000112405	Other	22621	0.48424
YNR065C	NA	2.11034e-05	6.31108e-05	0.000131179	0.000438862	Other	38207	0.343749
YPL026C	SKS1	2.1357e-05	6.37574e-05	0.000894242	0.00224676	Other	56051	-0.486572
YDR414C	ERD1	2.15069e-05	6.40924e-05	7.86603e-05	0.00028379	Other	16985	0.601258
YML013W	UBX2	2.16051e-05	6.42728e-05	9.78602e-05	0.000340055	Other	7030	0.901659
YKR027W	BCH2	2.17726e-05	6.46584e-05	0.00184221	0.00406552	Other	14504	-0.693038
YGL088W	NA	2.22124e-05	6.58496e-05	2.75319e-05	0.000112688	Other	4904	0.911742
YIL167W	SDL1	2.22995e-05	6.59931e-05	0.000168611	0.000541067	Other	29097	0.391798
YMR089C	YTA12	2.25916e-05	6.67415e-05	0.0032833	0.00641322	Other	1555	-1.01458
YDL129W	NA	2.27611e-05	6.71261e-05	0.000145245	0.000478287	Other	34950	-0.378977
YBR277C	NA	2.38976e-05	7.0356e-05	0.000620367	0.0016527	Other	29353	0.499639
YAL019W	FUN30	2.43537e-05	7.15752e-05	2.88013e-05	0.000116869	Other	7695	0.751148
YNR014W	NA	2.51383e-05	7.37539e-05	0.000324001	0.000950775	Other	20060	0.430756
YAR020C	PAU7	2.51988e-05	7.38044e-05	0.000238958	0.000733143	Other	14182	0.506756
YML007W	YAP1	2.71038e-05	7.92476e-05	5.30541e-05	0.000201017	Other	15022	0.603831
YGL139W	FLC3	2.82019e-05	8.23173e-05	0.000156294	0.00051022	Other	47185	-0.326941
YJR099W	YUH1	2.85662e-05	8.30968e-05	0.000283681	0.00085234	Other	32646	0.347444
YMR289W	ABZ2	2.85665e-05	8.30968e-05	6.25588e-05	0.000233743	Other	24263	0.482007
YDR069C	DOA4	2.96435e-05	8.60827e-05	0.0305474	0.0375499	Other	125	-1.67979
YNL249C	MPA43	2.98128e-05	8.64013e-05	0.000279165	0.000840109	Other	53969	0.271394
YER182W	FMP10	2.98545e-05	8.64013e-05	0.000493741	0.00135608	Other	55013	-0.274472
YNL164C	IBD2	2.99159e-05	8.64321e-05	6.32967e-05	0.000236033	Other	19561	0.522237
YDR470C	UGO1	3.01251e-05	8.68893e-05	0.000111343	0.00038129	Other	26143	-0.469548
YNL099C	OCA1	3.19307e-05	9.19416e-05	0.000303056	0.000896283	Other	17442	-0.485306
YPL207W	TYW1	3.20294e-05	9.20701e-05	0.000221446	0.000691789	Other	34121	0.347861
YLR294C	NA	3.32023e-05	9.52811e-05	4.29175e-05	0.000165942	Other	11381	-0.634821
YDR191W	HST4	3.35534e-05	9.61269e-05	9.69368e-05	0.000338717	Other	69139	-0.287768
YDR295C	HDA2	3.37606e-05	9.65583e-05	0.000146837	0.000482688	Other	41109	0.327873
YLR312W-A	MRPL15	3.39437e-05	9.69194e-05	0.00212499	0.00453059	Other	2005	-0.980008
YBL096C	NA	3.46609e-05	9.88017e-05	0.000395655	0.00112068	Other	14898	0.486401
YPL120W	VPS30	3.53008e-05	0.000100458	0.00046189	0.00128166	Other	12844	-0.525248
YLR126C	NA	3.55299e-05	0.000100941	0.000223409	0.00069333	Other	17284	-0.48739
YGL027C	CWH41	3.59646e-05	0.000102006	7.94059e-05	0.000285388	Other	13471	-0.589055
YER131W	RPS26B	3.62639e-05	0.000102684	8.79314e-05	0.000309572	Other	8666	0.650719
YPR157W	TDA6	3.65896e-05	0.000103434	0.000243727	0.000746562	Other	59134	0.353885
YNL183C	NPR1	3.69514e-05	0.000104284	4.93087e-05	0.000187579	Other	18231	-0.541907
YNR024W	MPP6	3.77807e-05	0.000106448	1.72133e-05	7.46648e-05	Other	49856	0.326943
YOR108W	LEU9	3.87899e-05	0.000109112	0.000714197	0.00185364	Other	19726	-0.437346
YAR035W	YAT1	3.90765e-05	0.000109737	0.00015035	0.000493377	Other	19414	0.474466
YIL016W	SNL1	3.95415e-05	0.00011086	0.000475576	0.00131384	Other	16821	0.580672
YOR171C	LCB4	4.05209e-05	0.000113419	0.000122545	0.000414384	Other	45654	-0.391022
YBR182C	SMP1	4.25911e-05	0.000119019	0.000235079	0.000722417	Other	17786	0.512332
YNL032W	SIW14	4.31068e-05	0.000120262	2.40615e-05	0.000100445	Other	7134	-0.801267
YDR537C	NA	4.33128e-05	0.00012064	0.000676853	0.00176888	Other	32055	-0.34807
YFL013W-A	NA	4.48112e-05	0.00012461	0.000130183	0.000436302	Other	22962	0.440385
YKL043W	PHD1	4.59614e-05	0.0001276	9.08945e-06	4.27696e-05	Other	21203	-0.535906
YBR288C	APM3	4.68011e-05	0.00012972	0.000221928	0.000692148	Other	9671	-0.620081
YER089C	PTC2	4.71581e-05	0.000130356	0.000515925	0.00140677	Other	40367	0.302738
YCR086W	CSM1	4.71837e-05	0.000130356	1.51333e-05	6.64062e-05	Other	22168	0.498856
YJL108C	PRM10	4.74204e-05	0.000130798	0.000135863	0.000452128	Other	44329	0.341366
YLR139C	SLS1	4.77985e-05	0.000131628	0.00591972	0.0104243	Other	1120	-1.07494
YFR018C	NA	5.08082e-05	0.000139674	9.06852e-05	0.000318051	Other	24527	0.435056
YCL074W	NA	5.0884e-05	0.000139674	0.000122824	0.000414583	Other	14073	0.541316
YNL302C	RPS19B	5.13147e-05	0.000140461	0.00327322	0.00640016	Other	1925	0.906834
YFR001W	LOC1	5.13355e-05	0.000140461	0.0129526	0.0192896	Other	1183	0.924046
YLR069C	MEF1	5.19432e-05	0.000141896	0.002378	0.00493617	Other	1419	-1.16953
YOR182C	RPS30B	5.27243e-05	0.000143799	0.00072438	0.00187491	Other	17898	0.578651
YLR058C	SHM2	5.32091e-05	0.00014489	0.00730723	0.0123105	Other	1165	-1.05427
YKR092C	SRP40	5.33254e-05	0.000144975	8.34643e-05	0.000297144	Other	9894	0.614812
YOL071W	EMI5	5.47478e-05	0.000148605	0.0011684	0.00279773	Other	25079	-0.669895
YKL038W	RGT1	5.73281e-05	0.000155361	0.000211036	0.000662558	Other	26287	-0.416412
YER166W	DNF1	5.80487e-05	0.000157064	0.000116208	0.000395081	Other	21590	0.459372
YML009C	MRPL39	5.83991e-05	0.000157762	0.000112087	0.000383142	Other	22971	-0.460069
YGR210C	NA	5.88295e-05	0.000158673	7.37643e-05	0.000268177	Other	32598	0.401702
YIL015C-A	NULL	5.97616e-05	0.000160933	6.7821e-05	0.00025043	Other	75194	0.271273
YIL088C	AVT7	6.08796e-05	0.000163685	0.000478447	0.00131984	Other	33006	0.337002
YPR106W	ISR1	6.10326e-05	0.000163838	0.00134667	0.00311743	Other	31617	0.47655
YIL067C	NA	6.25318e-05	0.000167598	0.00128451	0.00299418	Other	19181	0.514111
YLR388W	RPS29A	6.3192e-05	0.000169102	8.79395e-05	0.000309572	Other	12458	0.559028
YGL231C	EMC4	6.36562e-05	0.00016997	0.000152157	0.00049844	Other	30259	-0.416825
YML078W	CPR3	6.3716e-05	0.00016997	0.000226751	0.000702546	Other	57340	0.331712
YCL075W	NA	6.43536e-05	0.000171403	0.000435484	0.00121623	Other	28702	0.358548
YML027W	YOX1	6.68705e-05	0.000177829	0.00490054	0.00885697	Other	28754	-0.562349
YML016C	PPZ1	6.96103e-05	0.000184826	4.25705e-05	0.000164939	Other	9890	0.66381
YGR183C	QCR9	7.01351e-05	0.00018593	0.000103174	0.000355899	Other	9684	-0.6522
YOR150W	MRPL23	7.16075e-05	0.000189539	0.000440961	0.00122539	Other	2975	-0.938788
YNR030W	ALG12	7.20893e-05	0.000190518	0.000163343	0.000528658	Other	15981	-0.522805
YCR044C	PER1	7.24877e-05	0.000191275	0.00674573	0.0115923	Other	10801	0.768996
YDR048C	NA	7.31593e-05	0.000192748	0.000436405	0.00121623	Other	2865	-0.969806
YDR298C	ATP5	7.48212e-05	0.000196823	0.000228115	0.000705513	Other	2921	-0.984906
YHR016C	YSC84	7.61632e-05	0.000200044	7.21718e-05	0.000262894	Other	18520	0.511284
YDL224C	WHI4	7.68799e-05	0.000201616	0.00113898	0.00274122	Other	54049	-0.263255
YJL084C	ALY2	7.91209e-05	0.000207174	0.000433959	0.00121623	Other	37643	0.311301
YER140W	EMP65	7.93749e-05	0.000207332	0.000256766	0.000778915	Other	14952	0.499242
YAL030W	SNC1	7.94243e-05	0.000207332	0.000181686	0.000581047	Other	11492	0.652646
YMR115W	MGR3	8.00625e-05	0.000208678	0.0002083	0.000655059	Other	16473	-0.504732
YDR484W	VPS52	8.05217e-05	0.000209554	6.65252e-05	0.000247095	Other	4025	-0.942716
YBL007C	SLA1	8.17722e-05	0.000212484	0.000160295	0.000520579	Other	5898	-0.777246
YCR050C	NA	8.27262e-05	0.000214636	5.46171e-05	0.000206111	Other	17762	0.508948
YLL010C	PSR1	8.3484e-05	0.000216273	0.00026953	0.000812409	Other	17062	0.582879
YDR215C	NA	8.39176e-05	0.000217066	0.00218414	0.00462018	Other	49610	-0.374207
YBR024W	SCO2	8.52096e-05	0.000220075	0.000139032	0.000460576	Other	16203	0.502945
YDR479C	PEX29	8.56258e-05	0.000220815	0.000307153	0.000906976	Other	28182	-0.396556
YIL074C	SER33	8.68835e-05	0.00022372	0.000510853	0.00139495	Other	20017	0.419029
YOR304W	ISW2	8.76964e-05	0.000225472	0.00198636	0.00432355	Other	28300	0.548902
YPL033C	SRL4	9.12815e-05	0.000234337	3.90407e-05	0.000152832	Other	78982	-0.28504
YER113C	TMN3	9.17774e-05	0.000235255	0.000302463	0.000895932	Other	24450	0.409635
YHR009C	TDA3	9.19858e-05	0.000235435	4.24919e-05	0.000164939	Other	24527	0.448677
YJL044C	GYP6	9.36095e-05	0.000239232	0.000158107	0.000515245	Other	20500	0.445548
YDR282C	NA	9.42651e-05	0.000240547	0.00372004	0.00712612	Other	87923	-0.339531
YOR170W	NA	9.68376e-05	0.000246624	0.000293419	0.000874836	Other	18990	-0.470176
YJL016W	NA	9.69359e-05	0.000246624	0.000167005	0.000536827	Other	23776	0.434287
YBR273C	UBX7	9.94373e-05	0.000252611	0.00291975	0.00581139	Other	45557	0.373864
YDR218C	SPR28	0.000100615	0.000255223	0.000869418	0.00219609	Other	26569	-0.381154
YAL037W	NA	0.000101224	0.000256386	0.000214813	0.000673297	Other	14449	0.517582
YLR114C	AVL9	0.000105008	0.000265575	0.00122374	0.00289354	Other	24009	-0.386068
YKL062W	MSN4	0.00010523	0.000265641	0.000313037	0.000922906	Other	34840	0.335649
YOL036W	NA	0.000105454	0.000265641	0.00201982	0.00437558	Other	44189	-0.274936
YML112W	CTK3	0.000105502	0.000265641	0.00408887	0.00767679	Other	2047	-0.891004
YOR126C	IAH1	0.000105986	0.000266467	0.00170325	0.00381234	Other	25169	-0.484968
YKR013W	PRY2	0.000106814	0.000268153	0.00060552	0.00161833	Other	30541	0.405319
YPL140C	MKK2	0.000109201	0.000273742	0.000391488	0.00111248	Other	37271	-0.368882
YMR230W	RPS10B	0.000114197	0.000285847	0.000357462	0.00103449	Other	13290	0.49621
YLR001C	NA	0.000115974	0.000289534	0.000295322	0.000878918	Other	22665	-0.442012
YOL112W	MSB4	0.000116179	0.000289534	0.000104626	0.000359593	Other	50030	0.297455
YOL020W	TAT2	0.000116316	0.000289534	0.00368967	0.00709068	Other	29690	0.480225
YLL052C	AQY2	0.00011635	0.000289534	0.000189385	0.000602606	Other	28743	-0.396236
YAL027W	SAW1	0.000117348	0.000291594	0.000108959	0.000373803	Other	9311	0.639027
YPR200C	ARR2	0.000118795	0.000294759	0.000101407	0.000351731	Other	49961	0.300802
YER081W	SER3	0.000120937	0.000299637	0.000574664	0.00154902	Other	20121	-0.503242
YCR031C	RPS14A	0.000122304	0.000302152	0.000802293	0.00205962	Other	14845	0.4506
YLR165C	PUS5	0.000122306	0.000302152	0.00295843	0.0058698	Other	15482	-0.602443
YGR219W	NA	0.000123274	0.000304101	0.00191581	0.00420337	Other	4040	-0.732452
YBR119W	MUD1	0.000123963	0.00030536	0.000422792	0.00119068	Other	47328	0.280117
YDR524C	AGE1	0.000126536	0.000311248	0.000123063	0.000414651	Other	47294	-0.322182
YDR490C	PKH1	0.00012856	0.000315772	0.000811355	0.00207161	Other	30666	-0.476611
YJL119C	NA	0.000131999	0.00032375	0.000966598	0.00239036	Other	24378	0.474428
YNL040W	NA	0.000132214	0.000323812	0.000508713	0.00139113	Other	33587	-0.34156
YLR144C	ACF2	0.000132873	0.00032496	0.00162293	0.00365862	Other	48379	-0.267534
YBR022W	POA1	0.000133503	0.000325755	0.000692728	0.00180787	Other	25722	0.364188
YBR164C	ARL1	0.00013358	0.000325755	0.000174989	0.000560579	Other	12719	-0.569603
YOL089C	HAL9	0.000133856	0.000325961	0.000288185	0.000864495	Other	47033	-0.311653
YOR022C	NA	0.000137091	0.00033332	0.000587585	0.0015771	Other	27144	-0.417105
YML124C	TUB3	0.000137434	0.00033332	0.00130267	0.00302333	Other	38992	0.282751
YNL041C	COG6	0.000137465	0.00033332	5.7423e-05	0.000215407	Other	11298	-0.66792
YGR118W	RPS23A	0.000140435	0.000340039	0.00043493	0.00121623	Other	4768	0.75989
YBL059W	NA	0.000142269	0.000343991	0.000234028	0.00072036	Other	21605	-0.452181
YDL125C	HNT1	0.000142871	0.000344957	0.000222787	0.000692537	Other	14174	-0.532749
YFL018C	LPD1	0.000143346	0.000345614	0.00456444	0.00833738	Other	6865	0.893869
YDR474C	NULL	0.000144746	0.000348497	0.000292306	0.000874081	Other	38822	-0.375683
YLR164W	SHH4	0.000145788	0.000350512	0.000163857	0.000529412	Other	24353	-0.434586
YAL046C	AIM1	0.000147905	0.000354715	0.00012938	0.000434384	Other	7800	0.665523
YJL130C	URA2	0.000147953	0.000354715	0.000364897	0.00104956	Other	14482	0.565039
YLR444C	NA	0.000148805	0.000356256	0.0010162	0.00249666	Other	38276	-0.4056
YOR201C	MRM1	0.000150053	0.000358369	0.00188189	0.00414339	Other	2520	-0.878396
YML087C	AIM33	0.000150108	0.000358369	0.00214868	0.00456563	Other	30070	0.467263
YDL185W	VMA1	0.000150537	0.00035889	0.000641352	0.00170204	Other	47908	0.269861
YHR022C	NA	0.000151018	0.000359536	0.00070131	0.00182522	Other	29412	-0.401809
YBL024W	NCL1	0.000153016	0.000363784	0.000204212	0.000643274	Other	31355	0.359243
YHR111W	UBA4	0.000153598	0.000364659	0.0072592	0.0122515	Other	2320	-0.79272
YLR070C	XYL2	0.000154027	0.000365169	0.000164492	0.000530555	Other	40288	-0.338148
YNL279W	PRM1	0.000159126	0.000376733	0.000362122	0.00104477	Other	27053	0.38394
YMR082C	NA	0.000160445	0.000379329	0.00112527	0.0027158	Other	21304	0.383289
YBL099W	ATP1	0.000160721	0.000379456	0.00370935	0.00711286	Other	1821	-0.944039
YGR123C	PPT1	0.000161296	0.000380287	0.00169215	0.00379317	Other	25094	-0.513148
YCL035C	GRX1	0.000161982	0.000381376	7.88182e-05	0.000283816	Other	40527	0.331573
YGL230C	NA	0.000170301	0.00040041	0.00216036	0.00458014	Other	28562	0.439828
YNL315C	ATP11	0.000173521	0.000407419	0.00460042	0.00838686	Other	1726	-0.939522
YDR296W	MHR1	0.000177196	0.000414997	0.00109714	0.00265746	Other	5653	-0.679685
YPL187W	MF(ALPHA)1	0.000177464	0.000414997	0.000867051	0.00219305	Other	27403	0.409122
YDR406W	PDR15	0.000177479	0.000414997	0.000675113	0.00176702	Other	25214	0.378472
YIL045W	PIG2	0.000179507	0.000419115	0.00074909	0.00193092	Other	37577	0.300359
YDL034W	NA	0.000179732	0.000419115	0.00216568	0.00458627	Other	28190	-0.340309
YML081C-A	ATP18	0.000183186	0.000426098	0.00203274	0.00438345	Other	19583	-0.395177
YNR009W	NRM1	0.000183456	0.000426098	0.00226901	0.00475175	Other	21710	-0.375541
YCR087W	NA	0.000183477	0.000426098	5.45595e-05	0.000206111	Other	76269	0.275537
YER028C	MIG3	0.000184869	0.000428749	0.00038702	0.00110311	Other	42995	0.298166
YAL008W	FUN14	0.000185806	0.000430335	0.000378259	0.00107977	Other	11166	0.541557
YPL130W	SPO19	0.000187328	0.000433273	0.000889364	0.00224047	Other	52858	-0.318887
YLR150W	STM1	0.000188552	0.000435511	0.00413943	0.0077409	Other	25715	-0.469878
YCR094W	CDC50	0.000190973	0.000440207	0.0219402	0.0294649	Other	13767	0.821832
YJL164C	TPK1	0.000191101	0.000440207	0.00276441	0.0055668	Other	26679	-0.339486
YBR214W	SDS24	0.000204098	0.000469512	0.000396156	0.00112068	Other	23317	0.445521
YNR020C	ATP23	0.000205795	0.000472778	0.00322857	0.00632972	Other	2422	-0.868573
YJL123C	MTC1	0.000206678	0.000474166	0.00036556	0.00104987	Other	38332	0.3163
YNL166C	BNI5	0.000212408	0.000486657	0.00163596	0.00368358	Other	18585	0.392978
YMR156C	TPP1	0.000213807	0.000489205	0.000718041	0.00186106	Other	38806	-0.320899
YOR142W	LSC1	0.000214801	0.000490821	0.00337135	0.0065513	Other	50427	-0.242248
YPL188W	POS5	0.000215517	0.000491798	0.000290773	0.000870874	Other	41782	0.298601
YPL116W	HOS3	0.000221531	0.000504845	0.00202798	0.00437927	Other	23075	-0.371631
YPL105C	SYH1	0.000222613	0.000506633	0.00140435	0.00322363	Other	28574	-0.34854
YOL116W	MSN1	0.00022642	0.00051461	0.00052376	0.00142197	Other	30349	0.347579
YDL151C	BUD30	0.000228465	0.000518567	0.0139294	0.0203271	Other	1292	0.873332
YML109W	ZDS2	0.000229445	0.000520098	0.0010754	0.00261487	Other	30710	0.322574
YDR183W	PLP1	0.000232503	0.000526331	0.000965566	0.00239036	Other	28279	-0.455815
YDR305C	HNT2	0.00023337	0.000527592	0.000397941	0.00112405	Other	4656	-0.81101
YOR061W	CKA2	0.000239074	0.000539772	0.000651671	0.00172457	Other	13352	-0.49795
YNL246W	VPS75	0.000239981	0.000541103	0.000330877	0.000966443	Other	16452	-0.490058
YOR163W	DDP1	0.000241021	0.000542729	0.000421955	0.0011901	Other	44696	-0.300385
YJR037W	NA	0.000242575	0.00054551	0.00361232	0.00696931	Other	41765	0.388993
YBR066C	NRG2	0.000243523	0.000546921	0.00138349	0.00319129	Other	44238	0.26064
YFL048C	EMP47	0.000245001	0.000548958	0.000675204	0.00176702	Other	54300	0.258356
YGL070C	RPB9	0.000245075	0.000548958	0.00147901	0.00336636	Other	5210	0.662187
YGR050C	NA	0.000247413	0.000553468	0.000293487	0.000874836	Other	33072	-0.356044
YOL082W	ATG19	0.000250605	0.000559874	0.000199661	0.000629991	Other	49237	0.291624
YER106W	MAM1	0.000252478	0.000563319	0.000847251	0.00215452	Other	19430	0.419449
YEL038W	UTR4	0.000252982	0.000563706	0.000364202	0.00104916	Other	19149	0.444239
YOL109W	ZEO1	0.000254452	0.000566241	0.000244451	0.000747566	Other	30097	0.374515
YGL019W	CKB1	0.000257557	0.000572404	0.000253121	0.000770335	Other	9483	-0.614144
YPR065W	ROX1	0.000259377	0.0005757	0.00127034	0.00297022	Other	46587	-0.280542
YFR043C	IRC6	0.000260567	0.000577588	0.000127093	0.000427464	Other	36197	0.354775
YIL060W	NA	0.000262315	0.000580708	0.00271584	0.00548068	Other	30529	0.421321
YOL113W	SKM1	0.00026933	0.000595463	0.0010021	0.00246844	Other	44948	0.269479
YNL016W	PUB1	0.000270045	0.000595957	0.0010708	0.00260705	Other	11098	-0.516182
YPR024W	YME1	0.000270252	0.000595957	0.00247199	0.00506993	Other	28659	-0.334366
YDR281C	PHM6	0.000270883	0.000596576	0.00052288	0.00142162	Other	17699	0.445495
YDR100W	TVP15	0.000279414	0.00061457	0.000849446	0.00215719	Other	5877	-0.816162
YDR422C	SIP1	0.00029226	0.000641997	0.000467512	0.00129535	Other	35630	-0.345036
YMR100W	MUB1	0.000294008	0.000645005	0.000256363	0.000778915	Other	9085	-0.66705
YOR305W	RRG7	0.000296412	0.000649443	0.000709028	0.00184276	Other	4230	-0.780465
YMR122C	NA	0.000301036	0.000658728	0.000328036	0.000960114	Other	21203	0.445609
YDR466W	PKH3	0.00030225	0.000660537	0.00431664	0.00795405	Other	38309	-0.4132
YNR033W	ABZ1	0.000303285	0.00066195	0.000537995	0.00145852	Other	19685	0.432991
YGL219C	MDM34	0.000304523	0.000663803	0.00392312	0.0074247	Other	3515	-0.712732
YOL121C	RPS19A	0.000307804	0.000670097	0.00205612	0.00441389	Other	15669	0.408028
YDL179W	PCL9	0.000308246	0.000670203	0.00219398	0.00463061	Other	21106	-0.374983
YER124C	DSE1	0.000312045	0.000677546	0.000924943	0.00230853	Other	43896	0.272374
YKL016C	ATP7	0.000312418	0.000677546	0.0114596	0.0173623	Other	673	-1.18982
YJR019C	TES1	0.000314482	0.000681156	0.00341409	0.00662752	Other	15885	0.555196
YER115C	SPR6	0.000315954	0.000683476	0.00119534	0.00284421	Other	46620	0.299805
YJR061W	NA	0.000324499	0.00070107	0.000251622	0.00076701	Other	68022	0.251241
YPL159C	PET20	0.000325738	0.000702852	0.000891591	0.00224309	Other	25841	-0.380833
YER011W	TIR1	0.000326148	0.000702852	0.0006648	0.00175439	Other	15179	0.522201
YBR181C	RPS6B	0.000327903	0.000705742	0.000857391	0.00217445	Other	4761	0.727188
YPR117W	NA	0.000332851	0.000715487	0.00275958	0.005563	Other	80687	-0.295357
YNL305C	BXI1	0.000333696	0.000716401	0.000950942	0.00236038	Other	26236	0.422748
YGR262C	BUD32	0.000334182	0.000716541	0.0399467	0.0458203	Other	467	-1.09135
YOR316C	COT1	0.000337407	0.000722012	0.000633745	0.00168422	Other	20193	0.415866
YHR021W-A	ECM12	0.000337581	0.000722012	0.00120285	0.00285128	Other	47861	0.260095
YNR040W	NA	0.000339443	0.000725085	0.000808475	0.00206986	Other	27504	0.349956
YBR104W	YMC2	0.00034165	0.000728887	0.000152629	0.000499119	Other	69739	0.281046
YLL007C	NA	0.000342527	0.000729843	0.000621009	0.0016527	Other	8076	-0.671914
YNL028W	NA	0.000347594	0.000739716	0.00134253	0.00311201	Other	26063	0.348634
YJL089W	SIP4	0.000358715	0.000762431	0.00111551	0.00269849	Other	17403	0.466622
YCR011C	ADP1	0.000359689	0.000763549	0.00224173	0.00471032	Other	30384	0.306961
YOR360C	PDE2	0.000363931	0.000771593	0.00150003	0.00340596	Other	16379	-0.52318
YJR107W	NA	0.000364601	0.000772054	0.0011661	0.00279579	Other	16252	0.423148
YDL023C	NA	0.000371754	0.000786224	0.00052059	0.00141744	Other	15995	-0.480941
YKL085W	MDH1	0.000378337	0.0007987	0.000542937	0.0014698	Other	25877	0.393022
YAR028W	NA	0.000378624	0.0007987	0.000974376	0.00240644	Other	20668	0.400128
YGR077C	PEX8	0.000379059	0.0007987	0.00297268	0.00589187	Other	35940	0.275761
YNL293W	MSB3	0.000380172	0.000800056	0.000222616	0.000692537	Other	53966	0.276919
YNR001C	CIT1	0.000385631	0.000810544	0.00039268	0.00111419	Other	23974	0.389772
YLL041C	SDH2	0.000389941	0.000818594	0.000298473	0.000885505	Other	9425	-0.671103
YMR040W	YET2	0.000394007	0.000826111	0.000670912	0.00176559	Other	19184	0.497889
YBR204C	LDH1	0.000395386	0.000827984	0.000951973	0.00236038	Other	48346	0.263851
YKR080W	MTD1	0.000397048	0.000830446	0.0005853	0.0015732	Other	30127	0.384536
YKR043C	SHB17	0.000399971	0.000835533	0.000913572	0.00229228	Other	40492	0.334703
YPR057W	BRR1	0.000403078	0.000840994	0.00230206	0.00481563	Other	20234	0.369769
YNL335W	DDI3	0.00040673	0.000847576	0.00235096	0.00489621	Other	41352	0.320215
YGR266W	NA	0.000419816	0.000873777	0.00210736	0.00450757	Other	55014	-0.245444
YIR019C	FLO11	0.000423299	0.000879951	0.000916835	0.00229436	Other	38874	0.288336
YDL022W	GPD1	0.000425878	0.000884235	0.00143804	0.00328897	Other	45575	-0.278188
YNL284C	MRPL10	0.000428641	0.000888889	0.00268937	0.00545565	Other	2617	-0.845221
YOR088W	NULL	0.000430311	0.000890493	0.000505919	0.00138549	Other	24184	0.388892
YCL026C-A	FRM2	0.00043046	0.000890493	0.00128116	0.00299181	Other	12104	0.472879
YGL007W	BRP1	0.000431274	0.000891096	0.000195064	0.000617553	Other	6069	-0.755531
YAL034C	FUN19	0.000435862	0.000899485	0.000669903	0.00176539	Other	10774	0.596265
YOL079W	NA	0.000437665	0.000902115	0.000387646	0.00110323	Other	37136	0.312986
YCR015C	NA	0.000441274	0.000908454	0.000810724	0.00207161	Other	29448	0.332483
YMR063W	RIM9	0.000443143	0.000911202	0.00194732	0.00425764	Other	17937	-0.403872
YNL029C	KTR5	0.000452447	0.000929213	0.000468962	0.00129746	Other	45123	0.289926
YFL028C	CAF16	0.000454139	0.000931565	0.00280749	0.00562952	Other	22552	0.536849
YDR423C	CAD1	0.000458061	0.000937802	0.00177831	0.00393831	Other	98929	-0.211085
YJR020W	NA	0.000458715	0.000937802	0.00246059	0.00506302	Other	29158	0.305908
YLR377C	FBP1	0.00045883	0.000937802	0.00077954	0.00200394	Other	26795	0.360816
YOR135C	IRC14	0.000463964	0.00094661	0.00147076	0.00335566	Other	3856	-0.773216
YNL167C	SKO1	0.00046425	0.00094661	0.00104319	0.00254969	Other	40747	0.279989
YMR073C	IRC21	0.000469816	0.000956814	0.000608645	0.00162438	Other	24616	0.377232
YIL034C	CAP2	0.000470672	0.000957414	0.000936486	0.00233022	Other	24415	0.361024
YNR070W	PDR18	0.000474566	0.000964184	0.000182028	0.000581158	Other	31923	0.354174
YMR064W	AEP1	0.000475761	0.000964782	0.0169583	0.0238613	Other	1499	-0.854478
YBL021C	HAP3	0.000475992	0.000964782	0.00434066	0.00798272	Other	7906	-0.842325
YKR016W	FCJ1	0.000478178	0.000968062	0.00238783	0.00494569	Other	28566	-0.337256
YGL083W	SCY1	0.000479581	0.000969751	0.00119091	0.00284421	Other	21775	0.383882
YHR049W	FSH1	0.000481376	0.000971167	0.00244846	0.0050491	Other	19318	-0.385454
YBR083W	TEC1	0.000481854	0.000971167	0.000937165	0.00233022	Other	29161	-0.361135
YJL029C	VPS53	0.000481991	0.000971167	0.00858844	0.0138982	Other	2087	-0.820475
YKL113C	RAD27	0.000504011	0.00101434	0.000487582	0.00134111	Other	10065	0.547161
YDR456W	NHX1	0.000505966	0.00101707	0.000251109	0.000766683	Other	7147	-0.702477
YNL155W	NA	0.000514858	0.00103296	0.000431808	0.00121426	Other	59660	-0.268916
YEL024W	RIP1	0.000515083	0.00103296	0.133539	0.111393	Other	473	-2.24383
YBR176W	ECM31	0.000516769	0.00103512	0.00381119	0.00726386	Other	23145	0.442059
YBR229C	ROT2	0.000524777	0.00104993	0.00140404	0.00322363	Other	14778	-0.455834
YHR203C	RPS4B	0.000525721	0.00105059	0.00130112	0.00302333	Other	5220	0.655358
YOR109W	INP53	0.000529251	0.0010564	0.0024966	0.00511484	Other	13780	-0.441618
YOR377W	ATF1	0.000530427	0.00105665	0.000435806	0.00121623	Other	51743	0.264266
YLR050C	NA	0.000530614	0.00105665	0.00643244	0.011176	Other	32550	0.39358
YGR141W	VPS62	0.000531497	0.00105717	0.00103911	0.00254303	Other	26488	-0.37146
YCR105W	ADH7	0.000532387	0.00105771	0.00174304	0.00388299	Other	40813	0.262034
YLL049W	LDB18	0.000537743	0.00106613	0.00519093	0.00927521	Other	16117	-0.385056
YML102W	CAC2	0.00053788	0.00106613	0.00253076	0.00517358	Other	19814	0.362502
YDR515W	SLF1	0.000548736	0.00108639	0.0138262	0.0202392	Other	30051	-0.420328
YOL047C	NA	0.000555724	0.00109895	0.00116149	0.00278826	Other	24449	-0.381647
YJL057C	IKS1	0.000560304	0.00110672	0.00364329	0.00701472	Other	23406	0.43303
YIL170W	HXT12	0.000561362	0.00110753	0.00119233	0.00284421	Other	18220	0.413517
YNL297C	MON2	0.000564825	0.00111307	0.00508999	0.00911505	Other	19503	-0.355534
YDL100C	GET3	0.000566835	0.00111574	0.000986611	0.00243348	Other	6956	-0.632445
YMR283C	RIT1	0.000573149	0.00112687	0.00174296	0.00388299	Other	10331	-0.509185
YCL027W	FUS1	0.000574822	0.00112886	0.00115853	0.0027847	Other	21614	-0.398945
YNL107W	YAF9	0.000600162	0.00117726	0.00504586	0.00905889	Other	21274	0.446673
YNL273W	TOF1	0.000607561	0.00119041	0.00126391	0.00296254	Other	30587	-0.344417
YJL190C	RPS22A	0.000613298	0.00120027	0.00100436	0.00247078	Other	13149	-0.482051
YOL099C	NA	0.00062034	0.00121256	0.0012216	0.00289209	Other	24111	0.389542
YPL176C	TRE1	0.000621	0.00121256	0.00192748	0.00421916	Other	23598	-0.364668
YER114C	BOI2	0.000626784	0.00122245	0.00154454	0.00349862	Other	31652	0.33931
YDR266C	HEL2	0.000629148	0.00122478	0.00266575	0.00542603	Other	27646	-0.331293
YNL082W	PMS1	0.000629415	0.00122478	0.000504803	0.00138444	Other	8342	-0.611717
YOL037C	NA	0.000633519	0.00123136	0.00105113	0.00256579	Other	42304	0.275671
YNR002C	ATO2	0.000637917	0.00123756	0.00195264	0.00426432	Other	34036	0.286658
YPR133W-A	TOM5	0.000638159	0.00123756	0.00128535	0.00299418	Other	15020	0.439789
YKL096W	CWP1	0.000639522	0.00123879	0.00142809	0.00327018	Other	18373	0.404413
YLR372W	SUR4	0.000641497	0.00124051	0.00122866	0.00290154	Other	6738	0.595602
YLR035C	MLH2	0.000641864	0.00124051	0.00270236	0.00547096	Other	18231	-0.400488
YBR179C	FZO1	0.000650696	0.00125615	0.00671412	0.0115712	Other	2550	-0.78517
YAL011W	SWC3	0.000651756	0.00125678	0.000435447	0.00121623	Other	7874	0.620357
YBR187W	GDT1	0.000658355	0.00126807	0.000654755	0.00173031	Other	11808	-0.585942
YPR007C	REC8	0.000675458	0.00129925	0.000565963	0.00152775	Other	60175	0.251949
YOR107W	RGS2	0.00067607	0.00129925	0.00369026	0.00709068	Other	15870	0.510419
YBL027W	RPL19B	0.000680751	0.00130638	0.00550056	0.00975455	Other	1488	-0.961759
YKR052C	MRS4	0.000681312	0.00130638	0.00140366	0.00322363	Other	44323	0.276096
YKR029C	SET3	0.000682103	0.00130643	0.00319442	0.00628514	Other	18802	-0.381802
YKR021W	ALY1	0.000683856	0.00130831	0.000921906	0.002304	Other	18798	0.41618
YHR034C	PIH1	0.000691279	0.00132103	0.00317778	0.00625894	Other	2647	0.790973
YIR037W	HYR1	0.000700102	0.0013364	0.00268767	0.00545565	Other	23986	0.339979
YLR404W	FLD1	0.00070132	0.00133722	0.00369516	0.00709287	Other	31047	-0.302096
YOR384W	FRE5	0.000703004	0.00133893	0.0024597	0.00506302	Other	44619	-0.302477
YGR249W	MGA1	0.000703787	0.00133893	0.000733458	0.00189581	Other	11396	0.511857
YBL071C	NA	0.000710062	0.00134936	0.00103827	0.00254303	Other	10186	0.513058
YPL258C	THI21	0.000737591	0.00140012	0.00212923	0.00453451	Other	41425	-0.27435
YLR357W	RSC2	0.000740864	0.00140477	0.0352194	0.0416531	Other	1539	-0.744076
YAL022C	FUN26	0.000743112	0.00140746	0.00108646	0.00263836	Other	14295	0.448535
YKL120W	OAC1	0.000764548	0.00144646	0.00119437	0.00284421	Other	13516	-0.464898
YJL141C	YAK1	0.000769074	0.00145341	0.000698044	0.00181923	Other	10917	0.515246
YBL054W	TOD6	0.00077403	0.00146115	0.000314586	0.000926029	Other	13101	0.52706
YCR099C	NA	0.000774973	0.00146131	0.00336498	0.00654565	Other	64682	0.27631
YOL141W	PPM2	0.000788903	0.00148594	0.00317269	0.00625544	Other	19257	-0.384135
YCR021C	HSP30	0.000797981	0.00149978	0.00125691	0.00294978	Other	13439	0.454858
YDR447C	RPS17B	0.000798014	0.00149978	0.00236304	0.00491409	Other	22604	0.348997
YLL059C	NA	0.000800258	0.00150234	0.000889193	0.00224047	Other	33665	-0.356236
YJL180C	ATP12	0.0008023	0.00150452	0.0270175	0.0342829	Other	781	-0.983876
YNL325C	FIG4	0.00080507	0.00150806	0.00218789	0.00462291	Other	35275	0.286083
YPR004C	AIM45	0.000811157	0.00151673	0.00112554	0.0027158	Other	30008	-0.358747
YPL055C	LGE1	0.000811478	0.00151673	0.00199442	0.00433551	Other	12318	-0.477432
YLR367W	RPS22B	0.000820903	0.00153266	0.00190532	0.00418521	Other	17267	-0.460178
YLR016C	PML1	0.000827271	0.00154286	0.00286144	0.00570736	Other	48873	0.23552
YOR024W	NA	0.000838295	0.00156171	0.00168231	0.00377893	Other	38122	0.30965
YDR486C	VPS60	0.00084976	0.00158134	0.00125058	0.00294226	Other	25722	-0.373345
YKL032C	IXR1	0.000855498	0.00159028	0.000846829	0.00215452	Other	9526	-0.559775
YOL080C	REX4	0.000866403	0.0016088	0.000674436	0.00176702	Other	56904	0.246856
YPL150W	NA	0.000872744	0.00161881	0.00158056	0.00357593	Other	19239	-0.405594
YAL015C	NTG1	0.00088077	0.00163192	0.00381958	0.0072725	Other	10087	0.604919
YLL061W	MMP1	0.000890655	0.00164845	0.00123555	0.00291416	Other	51141	-0.257516
YJL052W	TDH1	0.00090044	0.00166415	0.0021443	0.00456146	Other	32429	0.290733
YNL173C	MDG1	0.000901091	0.00166415	0.00406985	0.00764868	Other	37610	0.258483
YBR003W	COQ1	0.000904054	0.00166781	0.0966432	0.0877543	Other	419	-1.70242
YOR338W	NA	0.000905984	0.00166957	0.00105877	0.0025811	Other	14815	-0.485477
YJL155C	FBP26	0.000910504	0.00167608	0.00309552	0.00610968	Other	65965	0.206605
YBR183W	YPC1	0.00091864	0.00168924	0.00224753	0.00471724	Other	40524	0.263318
YBL089W	AVT5	0.000920511	0.00169086	0.00125236	0.00294276	Other	5888	-0.707001
YML072C	TCB3	0.000931721	0.0017096	0.004531	0.00829236	Other	28817	0.28999
YER186C	NA	0.0009558	0.0017519	0.0028529	0.00569636	Other	22296	0.35707
YIL076W	SEC28	0.000978285	0.00179119	0.00220902	0.00465195	Other	11755	-0.482644
YKR094C	RPL40B	0.000984825	0.00180123	0.0042589	0.00790167	Other	24396	0.32553
YLR366W	NA	0.000989771	0.00180833	0.00204458	0.00439892	Other	13996	-0.441165
YHR171W	ATG7	0.000995411	0.00181669	0.00298877	0.00591135	Other	35775	-0.282399
YDL192W	ARF1	0.00100508	0.00183155	0.0257113	0.0329808	Other	1257	0.814615
YOR293W	RPS10A	0.00100642	0.00183155	0.0185852	0.0257095	Other	1559	0.793637
YNL025C	SSN8	0.00100678	0.00183155	0.0247429	0.0320856	Other	1117	-0.89414
YJR014W	TMA22	0.00101586	0.0018461	0.00113811	0.00274122	Other	5886	0.645036
YJL136C	RPS21B	0.00101881	0.00184798	0.0176176	0.0246786	Other	1382	0.853011
YDR027C	VPS54	0.00101906	0.00184798	0.0120588	0.0181157	Other	1426	-0.901337
YNL066W	SUN4	0.00102103	0.00184958	0.00917846	0.014644	Other	32334	0.397435
YDR176W	NGG1	0.00102491	0.00185465	0.0213874	0.0289701	Other	1664	-0.780506
YPR050C	NA	0.0010398	0.00187958	0.00185067	0.00407942	Other	11959	-0.48904
YMR148W	OSW5	0.00104189	0.00188137	0.00175473	0.00389448	Other	53762	-0.249493
YDR502C	SAM2	0.00104969	0.00189345	0.00387358	0.00736047	Other	47892	-0.239271
YOR347C	PYK2	0.00105289	0.00189722	0.00205636	0.00441389	Other	26014	-0.34639
YKR045C	NA	0.00106409	0.00191538	0.00103723	0.00254303	Other	31123	0.328375
YNL322C	KRE1	0.00106996	0.00192391	0.00171947	0.00384411	Other	5832	-0.641445
YBL060W	YEL1	0.00107874	0.00193756	0.00141909	0.0032535	Other	25366	0.353949
YBL095W	NA	0.00107983	0.00193756	0.00257683	0.00525637	Other	31570	0.30496
YDL104C	QRI7	0.001081	0.00193762	0.00153812	0.00348826	Other	8802	-0.543405
YCR075C	ERS1	0.00108796	0.00194806	0.001602	0.00362008	Other	43022	0.259118
YDR244W	PEX5	0.00109048	0.00195052	0.00430166	0.00793419	Other	18653	0.360609
YGL258W	VEL1	0.00109252	0.00195211	0.0115248	0.0174385	Other	15766	-0.631099
YNL080C	EOS1	0.00109378	0.00195218	0.00269187	0.00545565	Other	3383	0.772614
YDR259C	YAP6	0.00109571	0.00195218	0.00161824	0.00365241	Other	24916	-0.353447
YEL012W	UBC8	0.00109599	0.00195218	0.00400119	0.00753466	Other	10264	0.593508
YGL037C	PNC1	0.00109843	0.00195449	0.00200207	0.00434213	Other	50244	0.238423
YFR032C-A	RPL29	0.00110327	0.00196105	0.00126949	0.00297022	Other	9792	0.562805
YCR101C	NA	0.00110586	0.00196361	0.000576559	0.00155192	Other	11734	0.529335
YCR043C	NA	0.00113548	0.00201411	0.00903076	0.0144897	Other	15725	0.493185
YFR021W	ATG18	0.00114432	0.00202767	0.00236476	0.00491409	Other	29341	-0.32489
YIL086C	NA	0.00114769	0.00202992	0.00223463	0.00470062	Other	31525	0.293678
YJL148W	RPA34	0.00114797	0.00202992	0.00174604	0.0038851	Other	23723	0.352002
YOR161C	PNS1	0.00115263	0.00203409	0.00243326	0.00502875	Other	19684	-0.398374
YIL122W	POG1	0.00115272	0.00203409	0.00230896	0.00482472	Other	43191	-0.271235
YGL057C	GEP7	0.00115451	0.00203516	0.000352146	0.00102381	Other	5786	-0.722945
YKL117W	SBA1	0.00115781	0.00203886	0.00414889	0.00775091	Other	21844	0.392636
YML024W	RPS17A	0.00119032	0.00209339	0.0425472	0.0480861	Other	1175	0.753396
YAR023C	NA	0.00119123	0.00209339	0.00147534	0.00336205	Other	14420	0.435343
YBR283C	SSH1	0.00119359	0.00209538	0.00265554	0.00541109	Other	8899	0.584725
YDR072C	IPT1	0.00120074	0.00210449	0.00555009	0.00982392	Other	41271	0.333529
YAL065C	NA	0.00120125	0.00210449	0.000937339	0.00233022	Other	13407	0.462397
YER167W	BCK2	0.00120436	0.00210776	0.00202604	0.00437927	Other	29241	0.340024
YGL072C	NA	0.0012195	0.00213208	0.00246935	0.00506993	Other	3141	-0.777865
YJL182C	NA	0.0012311	0.00215015	0.00579145	0.0102319	Other	23012	0.390547
YHR006W	STP2	0.0012328	0.00215091	0.00600983	0.0105388	Other	45247	0.227098
YER180C	ISC10	0.0012411	0.00216318	0.00204107	0.0043964	Other	48217	0.245757
YOR073W	SGO1	0.00124383	0.00216573	0.00117975	0.00282134	Other	25975	0.356636
YPL264C	NA	0.00125401	0.00218123	0.00427871	0.00791388	Other	20067	-0.364675
YIL071C	PCI8	0.0012562	0.00218281	0.00447935	0.00820579	Other	21012	-0.468586
YGL176C	NA	0.0012643	0.00219389	0.00278944	0.00560523	Other	55531	-0.237433
YNR004W	SWM2	0.00126515	0.00219389	0.000645824	0.0017115	Other	12380	0.489064
YPL269W	KAR9	0.00126754	0.0021958	0.000805602	0.00206531	Other	39477	0.286579
YLR394W	CST9	0.00128257	0.00221957	0.00145852	0.00333177	Other	20884	-0.386318
YJL135W	NA	0.00128663	0.00222435	0.00241803	0.00500276	Other	19983	-0.380393
YLR285W	NNT1	0.00128889	0.002226	0.00220859	0.00465195	Other	15324	-0.418236
YER056C-A	RPL34A	0.00131747	0.00227304	0.00528548	0.00940851	Other	22479	0.319866
YKL030W	NA	0.00132817	0.00228735	0.0020652	0.00442311	Other	21805	0.360434
YOR052C	NA	0.00132844	0.00228735	0.00731717	0.0123163	Other	51606	-0.22083
YJL157C	FAR1	0.0013355	0.00229655	0.00226122	0.00474069	Other	43017	0.258769
YOR042W	CUE5	0.00133648	0.00229655	0.00329442	0.00642829	Other	36904	-0.302721
YMR022W	UBC7	0.00135208	0.00232101	0.00290612	0.00579036	Other	17987	0.365564
YHR110W	ERP5	0.0013537	0.00232145	0.00134817	0.00311743	Other	35808	-0.301332
YCR071C	IMG2	0.00136237	0.00233398	0.00336007	0.00654286	Other	3165	-0.846836
YLR427W	MAG2	0.00136464	0.00233481	0.00192444	0.00421738	Other	11257	-0.477481
YDL063C	SYO1	0.00136559	0.00233481	0.00250485	0.00512616	Other	10661	0.467402
YKR061W	KTR2	0.00136981	0.00233967	0.00805497	0.0131933	Other	32089	0.337941
YDR504C	SPG3	0.00138382	0.00235935	0.0049285	0.00889893	Other	17318	-0.428646
YBL100C	NA	0.0013841	0.00235935	0.0266172	0.0339117	Other	1019	-0.929756
YDR387C	NA	0.00140956	0.00240034	0.00270522	0.00547096	Other	30961	-0.312684
YOR315W	SFG1	0.00144024	0.00245015	0.00710588	0.0120575	Other	16330	0.449783
YJR124C	NA	0.00145886	0.00247935	0.00383816	0.00730053	Other	27309	0.304644
YMR067C	UBX4	0.00147745	0.00250645	0.00197405	0.00430611	Other	15325	0.412152
YKL053C-A	MDM35	0.00147775	0.00250645	0.00467041	0.00850624	Other	15508	-0.394374
YER054C	GIP2	0.00148275	0.00251243	0.00654165	0.0113241	Other	28888	0.357461
YER020W	GPA2	0.00150473	0.00254715	0.0073807	0.0123901	Other	15858	-0.590531
YDR417C	NA	0.00150727	0.00254892	0.0209598	0.0284931	Other	2325	-0.676517
YOR334W	MRS2	0.0015093	0.00254982	0.00137498	0.00317553	Other	16823	-0.423865
YKR017C	HEL1	0.00151655	0.00255954	0.000846482	0.00215452	Other	14394	-0.47273
YBR050C	REG2	0.00152858	0.00257729	0.00119899	0.0028493	Other	41969	0.273069
YAR044W	NULL	0.00153124	0.00257923	0.00282324	0.0056491	Other	11139	0.458498
YBL052C	SAS3	0.0015416	0.0025941	0.0213871	0.0289701	Other	58242	0.355759
YDL144C	NA	0.00155158	0.00260592	0.00140372	0.00322363	Other	32822	-0.324189
YMR090W	NA	0.00155168	0.00260592	0.0016469	0.0037038	Other	28940	-0.334749
YHR073W	OSH3	0.00155956	0.00261363	0.0042726	0.00791153	Other	12798	-0.418976
YBR071W	NA	0.0015603	0.00261363	0.00409966	0.0076894	Other	42111	0.247576
YGL141W	HUL5	0.00156087	0.00261363	0.00458109	0.00835971	Other	15453	-0.4
YER014C-A	BUD25	0.00156708	0.00262145	0.00379602	0.00724227	Other	5458	-0.620407
YDR453C	TSA2	0.00158212	0.00264401	0.00175645	0.00389448	Other	18086	-0.404332
YGL080W	FMP37	0.00158844	0.00265197	0.0132099	0.0195647	Other	3077	-0.969581
YMR292W	GOT1	0.00161574	0.00269492	0.00480164	0.00871162	Other	47819	0.224996
YLR403W	SFP1	0.00162431	0.00270657	0.0715132	0.0698427	Other	533	-0.891548
YPL177C	CUP9	0.00162717	0.00270868	0.00246326	0.00506302	Other	22180	0.371342
YOR337W	TEA1	0.00164776	0.00274028	0.00200147	0.00434213	Other	17838	0.414133
YBR174C	NA	0.00165363	0.00274737	0.00202848	0.00437927	Other	21226	0.364335
YKR005C	NA	0.00167276	0.00277645	0.0108709	0.0166623	Other	19323	-0.42172
YCL057W	PRD1	0.0016888	0.00280034	0.00507051	0.00909448	Other	29990	0.284135
YER064C	VHR2	0.00169053	0.00280049	0.00362155	0.00697998	Other	36328	0.269142
YDL222C	FMP45	0.00169436	0.00280225	0.0034367	0.00666456	Other	28285	-0.318081
YLR174W	IDP2	0.00169488	0.00280225	0.00429344	0.00792677	Other	27240	-0.30997
YNL120C	NA	0.00169781	0.00280436	0.00587679	0.0103633	Other	5061	-0.594278
YOR059C	NA	0.0017186	0.00283595	0.00323049	0.00632972	Other	50484	0.225343
YDR077W	SED1	0.00172753	0.00284793	0.0052837	0.00940851	Other	13334	-0.408683
YDR480W	DIG2	0.00173451	0.00285668	0.00255557	0.00521864	Other	43277	-0.262957
YDL156W	CMR1	0.00173896	0.00286125	0.0076985	0.0127758	Other	41097	-0.241196
YDR534C	FIT1	0.00176007	0.00289318	0.00848617	0.0137796	Other	22249	-0.326411
YJL103C	GSM1	0.00178496	0.00293127	0.00352411	0.00682705	Other	48302	0.229091
YOR032C	HMS1	0.00179392	0.00294316	0.00692995	0.0118441	Other	12294	-0.416146
YER075C	PTP3	0.00181607	0.00297663	0.00353918	0.00684248	Other	18143	-0.389261
YAR002W	NUP60	0.00183783	0.00300941	0.0531744	0.0563689	Other	210	1.29486
YNR019W	ARE2	0.0018751	0.00306748	0.0062201	0.0108471	Other	31378	-0.277851
YKR050W	TRK2	0.00188169	0.00307531	0.00238277	0.00494063	Other	19407	0.403647
YMR106C	YKU80	0.00189583	0.00309544	0.00278507	0.00560242	Other	66044	0.209792
YLR344W	RPL26A	0.00190263	0.00310133	0.00268046	0.0054501	Other	26406	0.332414
YDL133W	SRF1	0.00190307	0.00310133	0.00169267	0.00379317	Other	15226	-0.440834
YGR162W	TIF4631	0.00198314	0.0032277	0.00467779	0.00851146	Other	7457	0.510791
YGL195W	GCN1	0.0019844	0.0032277	0.000760185	0.00195685	Other	5757	0.660177
YNL134C	NA	0.0019898	0.0032334	0.00437429	0.00802891	Other	26653	-0.34522
YLR039C	RIC1	0.00199991	0.00324673	0.000219077	0.000685522	Other	4989	-0.806237
YDL146W	LDB17	0.00200675	0.00325284	0.00283182	0.00566025	Other	14097	-0.429402
YML117W	NAB6	0.00200749	0.00325284	0.00330136	0.00643517	Other	21829	-0.362301
YIL072W	HOP1	0.00204517	0.00331076	0.00299768	0.00592276	Other	22338	0.340035
YMR276W	DSK2	0.00205801	0.00332838	0.0257292	0.0329808	Other	29625	0.420611
YGR051C	NA	0.00206018	0.00332873	0.0039903	0.00752918	Other	39455	0.251111
YNL024C	NA	0.00206903	0.00333986	0.00215723	0.00457864	Other	44937	0.247345
YML041C	VPS71	0.00207553	0.00334718	0.00178609	0.0039509	Other	11212	-0.527389
YJR153W	PGU1	0.00208031	0.00335172	0.00749745	0.0125414	Other	18977	0.328117
YGL173C	XRN1	0.0020874	0.00335996	0.0605905	0.0620665	Other	788	-0.853645
YGR237C	NA	0.00209544	0.00336706	0.00497037	0.00894891	Other	38449	0.2501
YIL087C	AIM19	0.00209576	0.00336706	0.00890733	0.0143527	Other	40193	0.287075
YDR005C	MAF1	0.00210535	0.00337929	0.0017321	0.00386776	Other	13028	-0.451
YDR174W	HMO1	0.00214737	0.00344349	0.0339114	0.0404978	Other	1413	0.737953
YOR123C	LEO1	0.00214965	0.0034439	0.00713818	0.0120905	Other	5342	-0.582536
YDR533C	HSP31	0.00215223	0.00344481	0.00887672	0.0143156	Other	25187	-0.301891
YNL035C	NA	0.00216525	0.00346239	0.00388968	0.00738362	Other	42491	0.240336
YLR268W	SEC22	0.00217064	0.00346776	0.00232991	0.0048631	Other	27923	-0.335237
YPL070W	MUK1	0.00220459	0.00351869	0.00244836	0.0050491	Other	44876	0.254922
YGL029W	CGR1	0.00221052	0.00352486	0.00748483	0.0125314	Other	18369	0.336306
YLR089C	ALT1	0.00221665	0.00353133	0.00475264	0.00863102	Other	15663	-0.43115
YLR003C	CMS1	0.00223117	0.00355114	0.0141334	0.0205702	Other	35745	-0.247034
YOR180C	DCI1	0.00224388	0.00356804	0.00294838	0.00585602	Other	23351	0.333243
YAL045C	NA	0.00232391	0.00369185	0.00353933	0.00684248	Other	12243	0.421059
YER122C	GLO3	0.00234114	0.00371577	0.00582464	0.010281	Other	3559	0.653492
YIL162W	SUC2	0.00237292	0.00376271	0.0109958	0.0167862	Other	25166	0.364003
YPL017C	IRC15	0.00241172	0.00381729	0.00703944	0.0119662	Other	25091	-0.354313
YKL020C	SPT23	0.00241182	0.00381729	0.00109271	0.00265013	Other	36485	0.288076
YBR016W	NA	0.00242509	0.00383146	0.00198663	0.00432355	Other	23177	0.362865
YDL238C	GUD1	0.00242527	0.00383146	0.00520928	0.00929918	Other	40720	-0.263591
YDR372C	VPS74	0.00245547	0.00387304	0.0053229	0.0094662	Other	19107	-0.357212
YLL058W	NA	0.00245614	0.00387304	0.00493318	0.00889893	Other	56200	-0.242853
YIL030C	SSM4	0.00246899	0.00388972	0.00358795	0.00692937	Other	34341	0.270314
YCR045C	RRT12	0.00248942	0.00391483	0.00322599	0.00632972	Other	25340	0.31617
YLR179C	NA	0.00248953	0.00391483	0.00765537	0.0127378	Other	9016	-0.46301
YPR194C	OPT2	0.00250217	0.00393108	0.00620696	0.0108342	Other	7517	-0.630944
YJL083W	TAX4	0.00252672	0.00396599	0.00793891	0.0130599	Other	43650	0.216668
YML100W	TSL1	0.00254839	0.00399634	0.00175618	0.00389448	Other	59559	0.223364
YOR227W	HER1	0.00256631	0.00402074	0.0065113	0.0112923	Other	28665	-0.321522
YDR193W	NA	0.00259068	0.00405519	0.00279816	0.00561678	Other	17380	-0.401057
YAL068C	PAU8	0.00266466	0.00416716	0.00652161	0.0112998	Other	22001	0.322003
YGR069W	NA	0.00267642	0.00418171	0.00802067	0.0131678	Other	29347	-0.348473
YJL145W	SFH5	0.00268416	0.00418997	0.0239685	0.0312547	Other	32599	0.392497
YJR098C	NA	0.00269632	0.00420511	0.00674446	0.0115923	Other	36711	0.247224
YHL046C	PAU13	0.00270044	0.00420767	0.00860048	0.0139057	Other	19561	-0.334354
YAL017W	PSK1	0.00273797	0.00426226	0.00205855	0.00441389	Other	8850	0.54082
YKL124W	SSH4	0.00275357	0.0042789	0.00704772	0.0119695	Other	26437	-0.306627
YDR347W	MRP1	0.00275368	0.0042789	0.0165342	0.0234219	Other	3571	-0.608527
YNL076W	MKS1	0.00276042	0.00428547	0.0230868	0.0306557	Other	553	-1.51679
YIL007C	NAS2	0.00277703	0.00430733	0.0100077	0.0156341	Other	33733	0.298551
YDR393W	SHE9	0.00281387	0.0043605	0.00484206	0.00875969	Other	24179	0.312443
YBR295W	PCA1	0.00284733	0.00440834	0.00910957	0.0145666	Other	26902	0.334048
YMR161W	HLJ1	0.00288073	0.00445325	0.00906156	0.0145268	Other	22146	-0.315984
YPL056C	LCL1	0.00288225	0.00445325	0.00995557	0.0155762	Other	24483	0.280543
YER048C	CAJ1	0.00288417	0.00445325	0.00689086	0.0117987	Other	29580	0.281811
YCL063W	VAC17	0.00288941	0.0044573	0.00509164	0.00911505	Other	15345	0.375185
YJL048C	UBX6	0.00292015	0.00450065	0.00644218	0.0111827	Other	15217	0.363629
YKL079W	SMY1	0.00294576	0.00453603	0.00870216	0.0140581	Other	34631	0.291959
YER053C	PIC2	0.00295661	0.00454789	0.0125661	0.0187881	Other	31083	0.337978
YGR257C	MTM1	0.0029588	0.00454789	0.0296298	0.0367814	Other	1369	-0.771529
YLR253W	NA	0.00297701	0.004571	0.00899665	0.0144842	Other	36069	-0.251366
YCR023C	NA	0.00297921	0.004571	0.00802544	0.0131678	Other	24612	0.292111
YHL031C	GOS1	0.00300446	0.00460525	0.00991437	0.0155246	Other	8993	-0.656164
YHR047C	AAP1	0.00300693	0.00460525	0.00909964	0.0145666	Other	32379	0.246556
YCR024C-A	PMP1	0.00310716	0.00475324	0.00398906	0.00752918	Other	22080	0.336527
YNL195C	NA	0.00310913	0.00475324	0.00967513	0.0152131	Other	46406	0.282461
YIL161W	NA	0.0031249	0.00476963	0.00823716	0.0134102	Other	28852	-0.316617
YGR289C	MAL11	0.00312545	0.00476963	0.00540722	0.0095996	Other	34007	-0.276182
YMR253C	NA	0.0031733	0.0048362	0.00697211	0.0119054	Other	43081	-0.266097
YHL041W	NA	0.00317475	0.0048362	0.00496909	0.00894891	Other	10152	-0.466679
YNL294C	RIM21	0.00318494	0.0048474	0.00823054	0.0134102	Other	29809	0.321066
YDR094W	NA	0.00319913	0.00486465	0.00659703	0.011399	Other	26865	-0.306836
YBR275C	RIF1	0.00320436	0.00486825	0.00954455	0.0150832	Other	32904	0.249741
YGR269W	NA	0.00324566	0.00492662	0.00848342	0.0137796	Other	18650	0.329732
YOR234C	RPL33B	0.00325534	0.00493691	0.003918	0.00742246	Other	16493	0.373365
YBR033W	EDS1	0.00325965	0.00493838	0.0039952	0.00753089	Other	43966	0.248003
YBR161W	CSH1	0.00326211	0.00493838	0.00980187	0.0153867	Other	39998	0.219676
YJR036C	HUL4	0.00328922	0.00497502	0.00373102	0.00713992	Other	15117	-0.405954
YDR137W	RGP1	0.00331106	0.00500164	0.0051153	0.00914874	Other	28280	-0.303176
YCR059C	YIH1	0.00331269	0.00500164	0.00322708	0.00632972	Other	22062	0.358823
YOR246C	ENV9	0.00332529	0.00501622	0.0120048	0.0180491	Other	34484	-0.250097
YIL136W	OM45	0.00335536	0.0050571	0.0207381	0.028212	Other	21856	0.383599
YOR010C	TIR2	0.00336442	0.00506628	0.0151665	0.0217621	Other	16970	-0.327837
YAR040C	NULL	0.00337133	0.0050722	0.00428226	0.00791388	Other	7288	0.621928
YMR223W	UBP8	0.00340182	0.00511307	0.00901873	0.0144897	Other	35378	-0.256355
YDL172C	NA	0.00340449	0.00511307	0.00281752	0.00564363	Other	11249	-0.452614
YOR226C	ISU2	0.00341143	0.00511898	0.0109579	0.0167625	Other	30113	-0.319691
YLR146C	SPE4	0.00341632	0.00512181	0.0107149	0.0164937	Other	19739	0.403764
YCL033C	MXR2	0.00343866	0.00515077	0.0152877	0.0219027	Other	19253	-0.43746
YBR150C	TBS1	0.00346653	0.00518797	0.00426876	0.00791153	Other	21411	-0.349488
YLR209C	PNP1	0.00347923	0.00520239	0.0171349	0.024092	Other	21789	-0.301855
YDR519W	FPR2	0.00352816	0.00527094	0.0063918	0.0111157	Other	27742	-0.298385
YDR154C	NA	0.00354605	0.00529303	0.00447322	0.00820253	Other	19979	0.343016
YPL212C	PUS1	0.00355881	0.00530575	0.00727879	0.0122736	Other	23585	-0.327974
YLR264W	RPS28B	0.0035608	0.00530575	0.00698253	0.0119124	Other	4529	0.578525
YAL013W	DEP1	0.00356668	0.00530988	0.0361918	0.0425744	Other	1445	-0.728249
YJR050W	ISY1	0.00358833	0.00533743	0.00753654	0.0125771	Other	41664	0.298297
YPL161C	BEM4	0.00361049	0.00536571	0.00820732	0.0134079	Other	31752	0.261272
YEL040W	UTR2	0.00362243	0.00537877	0.00821713	0.0134102	Other	13507	0.367667
YER088C	DOT6	0.00364443	0.00540673	0.00540809	0.0095996	Other	22067	0.363751
YEL057C	NA	0.00372885	0.00552716	0.00751146	0.0125537	Other	28900	0.273673
YER130C	NA	0.00377617	0.00559244	0.00500724	0.00899811	Other	12480	-0.431519
YCR028C	FEN2	0.00379402	0.00561401	0.00711904	0.0120689	Other	5228	0.550025
YEL013W	VAC8	0.00381236	0.00563625	0.00189669	0.00417111	Other	8549	-0.540614
YGR221C	TOS2	0.00384646	0.00567317	0.0100628	0.0156789	Other	40534	0.222722
YEL027W	VMA3	0.0038505	0.00567317	0.00211714	0.00451898	Other	10513	0.471562
YPL032C	SVL3	0.00385215	0.00567317	0.00271211	0.00547903	Other	101151	-0.196563
YJR125C	ENT3	0.00385334	0.00567317	0.00724531	0.012239	Other	12928	-0.408591
YJR069C	HAM1	0.00385398	0.00567317	0.00416485	0.00777304	Other	23509	0.322927
YML103C	NUP188	0.00386497	0.0056803	0.0298725	0.036961	Other	19244	0.419043
YML010C-B	NULL	0.00386667	0.0056803	0.00433528	0.0079806	Other	6696	0.53432
YGL209W	MIG2	0.00386882	0.0056803	0.00592242	0.0104243	Other	30317	-0.294568
YOL033W	MSE1	0.00389108	0.00570807	0.0275145	0.0347965	Other	2277	-0.656455
YER042W	MXR1	0.00392356	0.00574827	0.00923216	0.0146999	Other	30051	0.2593
YDR488C	PAC11	0.00392522	0.00574827	0.0032473	0.00635605	Other	23031	-0.349622
YOR270C	VPH1	0.00392935	0.00574937	0.00483457	0.00875452	Other	6575	-0.562337
YBR103W	SIF2	0.00395941	0.00578838	0.0190053	0.0261947	Other	12955	-0.520769
YGR230W	BNS1	0.00396977	0.00579855	0.010833	0.0166183	Other	40870	0.284441
YCR090C	NA	0.00398615	0.0058175	0.014845	0.0213985	Other	28700	0.252874
YGR104C	SRB5	0.00405401	0.00591037	0.0131457	0.0195139	Other	7538	0.611916
YPL059W	GRX5	0.00405756	0.00591037	0.0029846	0.00590929	Other	26272	0.317342
YBR057C	MUM2	0.00406019	0.00591037	0.0168008	0.0236928	Other	14075	-0.347495
YHR041C	SRB2	0.00406916	0.00591113	0.0111881	0.0170383	Other	2467	0.71615
YHR160C	PEX18	0.00407261	0.00591113	0.004547	0.00831358	Other	12166	0.455405
YGR227W	DIE2	0.00407326	0.00591113	0.00849326	0.0137796	Other	22578	-0.317662
YLL029W	FRA1	0.00407458	0.00591113	0.0134023	0.0197566	Other	22608	-0.306736
YCR016W	NA	0.00408139	0.00591597	0.0351243	0.041613	Other	17615	0.418678
YDR181C	SAS4	0.00408818	0.00592078	0.00557023	0.00985034	Other	58108	-0.21106
YML128C	MSC1	0.00410066	0.00593381	0.00424073	0.00787569	Other	10769	0.447741
YBR296C	PHO89	0.00410729	0.00593579	0.0154479	0.0220653	Other	22094	0.35829
YJR003C	NA	0.00410899	0.00593579	0.0114652	0.0173623	Other	33151	0.241767
YFL041W	FET5	0.00414544	0.00598337	0.00987105	0.0154696	Other	23986	0.339794
YOL126C	MDH2	0.00417453	0.00602026	0.0108286	0.0166183	Other	50113	0.199301
YAL059W	ECM1	0.00420418	0.00605789	0.00674421	0.0115923	Other	7407	0.490836
YFR013W	IOC3	0.0042296	0.00608938	0.0114325	0.0173405	Other	33536	0.234455
YNR034W	SOL1	0.00423494	0.00609192	0.00700018	0.011921	Other	34564	0.251408
YPR075C	OPY2	0.00426129	0.00612466	0.00797336	0.0131052	Other	26706	-0.333164
YIL158W	AIM20	0.00428694	0.00615633	0.0059312	0.01043	Other	17453	0.384036
YLR142W	PUT1	0.0043646	0.00626259	0.0104971	0.0162217	Other	25677	0.276147
YOR348C	PUT4	0.00437901	0.00627797	0.0119282	0.0179624	Other	33282	-0.250024
YDL138W	RGT2	0.00440233	0.00630223	0.00671504	0.0115712	Other	20806	-0.33641
YDR507C	GIN4	0.00440652	0.00630223	0.0176332	0.0246822	Other	15572	-0.330531
YGL146C	RRT6	0.00440702	0.00630223	0.00413385	0.00773814	Other	26133	-0.321087
YDR136C	VPS61	0.00442237	0.00631888	0.00411883	0.00771768	Other	3267	-0.734654
YGR106C	VOA1	0.00448562	0.00640389	0.0227029	0.030231	Other	60037	-0.271479
YDL215C	GDH2	0.0045104	0.00643387	0.0185699	0.0257072	Other	39180	-0.222652
YBR261C	TAE1	0.00452843	0.00645419	0.00956406	0.0151014	Other	24094	0.36237
YIL120W	QDR1	0.00454583	0.00647357	0.00406679	0.00764868	Other	45499	0.227937
YKL130C	SHE2	0.00455528	0.00647797	0.00379008	0.00723825	Other	32535	0.26963
YML002W	NA	0.00455652	0.00647797	0.00553608	0.00980833	Other	18977	0.350449
YKL202W	NA	0.00456382	0.00648295	0.0235477	0.0309609	Other	20230	-0.29196
YDL091C	UBX3	0.00459833	0.00652654	0.00779446	0.0128897	Other	26641	-0.323595
YLR053C	NA	0.00460697	0.00653336	0.00473495	0.00860717	Other	23990	-0.333131
YJL193W	NA	0.00461783	0.00654331	0.00772794	0.0128134	Other	27075	0.286457
YGL259W	YPS5	0.00462261	0.00654464	0.0151167	0.0217238	Other	31244	-0.257213
YLR373C	VID22	0.00462885	0.00654804	0.00391221	0.00741894	Other	4689	0.623069
YMR145C	NDE1	0.00464174	0.0065564	0.0176923	0.0247465	Other	42083	-0.256982
YMR186W	HSC82	0.00464245	0.0065564	0.00418974	0.00781176	Other	10670	-0.452936
YDR358W	GGA1	0.00467716	0.00659994	0.0132634	0.0196284	Other	38456	-0.293785
YGR068C	ART5	0.00468535	0.00660603	0.00791331	0.0130405	Other	10102	-0.445474
YNL304W	YPT11	0.0046938	0.00661249	0.00481057	0.00871944	Other	59251	0.199545
YGL006W	PMC1	0.00470436	0.00662188	0.0110239	0.0168155	Other	17314	-0.344237
YLL021W	SPA2	0.00471494	0.0066313	0.0101644	0.0158111	Other	18073	-0.34663
YBR263W	SHM1	0.00473458	0.00665344	0.0138949	0.0203074	Other	46910	0.194026
YDL136W	RPL35B	0.0047413	0.00665739	0.00395411	0.00747585	Other	9779	0.451879
YGR092W	DBF2	0.00474974	0.00666375	0.0100556	0.0156789	Other	21868	0.303972
YPR126C	NA	0.00477772	0.0066975	0.00819054	0.0133921	Other	36138	-0.260536
YOL044W	PEX15	0.00478361	0.00669879	0.00964631	0.0151931	Other	19085	0.389479
YMR101C	SRT1	0.0047865	0.00669879	0.00769808	0.0127758	Other	51514	0.207758
YDL162C	NA	0.00479395	0.0067037	0.046891	0.0513507	Other	3423	-0.840686
YKR082W	NUP133	0.00480401	0.00671227	0.0648832	0.0652592	Other	792	0.790822
YBR227C	MCX1	0.00481928	0.00672809	0.00422975	0.00787081	Other	31310	-0.301007
YIR029W	DAL2	0.00482517	0.0067308	0.0205499	0.0279762	Other	24000	0.353407
YOR277C	NA	0.00483953	0.00674384	0.012297	0.018415	Other	22877	-0.296535
YLR120C	YPS1	0.00484243	0.00674384	0.00942378	0.0149048	Other	12450	-0.38724
YJR091C	JSN1	0.00490792	0.00682947	0.0115686	0.0174908	Other	30324	-0.268537
YOL053W	AIM39	0.00491446	0.00683299	0.0398341	0.0457189	Other	32586	0.33
YIL064W	SEE1	0.00497941	0.00691628	0.00667941	0.0115308	Other	10315	-0.475679
YDR514C	NA	0.00498248	0.00691628	0.00637899	0.0111036	Other	16552	-0.376255
YLR184W	NA	0.00499178	0.00692356	0.0107153	0.0164937	Other	4361	0.559135
YDL219W	DTD1	0.00500668	0.00693857	0.0131903	0.019551	Other	26496	-0.345252
YJR035W	RAD26	0.00502979	0.00696494	0.00615244	0.0107689	Other	29240	0.277382
YBL005W	PDR3	0.00504775	0.00698412	0.00629053	0.0109598	Other	10962	0.508107
YCR100C	NA	0.00505529	0.00698889	0.0052336	0.00933377	Other	25278	0.316103
YEL006W	YEA6	0.00506441	0.00699583	0.00786775	0.0129768	Other	24483	0.319087
YLR365W	NA	0.0050857	0.00701955	0.00682333	0.0116944	Other	21199	-0.357679
YPL086C	ELP3	0.005109	0.00704601	0.0186163	0.0257338	Other	3454	0.571718
YMR036C	MIH1	0.00513094	0.00707053	0.0163821	0.0232413	Other	12868	0.463174
YMR098C	ATP25	0.00517011	0.00711877	0.0412792	0.0469774	Other	1493	-1.08305
YMR012W	CLU1	0.00518608	0.00713499	0.0073518	0.0123587	Other	24041	0.311779
YBR235W	VHC1	0.00520726	0.00715807	0.0132924	0.0196407	Other	23809	0.27993
YJL217W	REE1	0.00521126	0.00715807	0.00607517	0.0106435	Other	29741	0.280251
YDR469W	SDC1	0.00523384	0.0071833	0.0126379	0.0188655	Other	48444	-0.246766
YNL146W	NA	0.00524331	0.0071905	0.0060078	0.0105388	Other	16511	0.37925
YCR036W	RBK1	0.00524947	0.00719317	0.0122961	0.018415	Other	28696	0.261106
YDR150W	NUM1	0.0052717	0.00721783	0.0125867	0.0188041	Other	9459	-0.52459
YMR136W	GAT2	0.00527797	0.00722061	0.00436463	0.00801898	Other	23889	0.311356
YGL090W	LIF1	0.00542582	0.00741693	0.00498953	0.00897484	Other	51531	0.220123
YLR040C	NA	0.00543348	0.00742145	0.00902753	0.0144897	Other	26985	0.319529
YMR011W	HXT2	0.00544242	0.00742771	0.00719257	0.0121608	Other	14919	0.38165
YGL161C	YIP5	0.00546416	0.00745141	0.0116461	0.0175516	Other	16631	0.338845
YMR081C	ISF1	0.00553647	0.00754399	0.00824592	0.0134129	Other	43680	-0.232406
YGR206W	MVB12	0.00555301	0.00756048	0.00822328	0.0134102	Other	18734	0.339194
YNL219C	ALG9	0.0055809	0.00759239	0.0651177	0.0653905	Other	967	-0.755866
YEL062W	NPR2	0.00560275	0.00761604	0.0166954	0.0235794	Other	12730	-0.357311
YBR271W	EFM2	0.00561474	0.00762235	0.0241098	0.0313955	Other	25453	0.336265
YOR317W	FAA1	0.00561702	0.00762235	0.0330278	0.0397698	Other	35649	-0.294074
YNR056C	BIO5	0.00562081	0.00762235	0.0100276	0.0156499	Other	41014	0.222232
YHR106W	TRR2	0.00563945	0.00764155	0.0145965	0.0211534	Other	14369	0.336322
YOR328W	PDR10	0.00564609	0.00764447	0.0131197	0.0194922	Other	18017	-0.319477
YFR026C	ULI1	0.00566174	0.00765958	0.0139899	0.0203996	Other	22890	0.279847
YGR036C	CAX4	0.0057006	0.00770316	0.00922595	0.0146999	Other	18999	0.340087
YLR309C	IMH1	0.00570529	0.00770316	0.00776321	0.0128493	Other	54313	-0.211734
YBR162C	TOS1	0.00570751	0.00770316	0.0324339	0.0391797	Other	17540	-0.40912
YLR028C	ADE16	0.00574938	0.00775353	0.0181872	0.0252967	Other	35157	0.290537
YCR095C	OCA4	0.00576364	0.00776661	0.00294408	0.00585364	Other	8510	0.512845
YGR079W	NA	0.00580814	0.00782039	0.011392	0.0172931	Other	32905	0.28548
YHL029C	OCA5	0.0058155	0.00782412	0.0097937	0.0153867	Other	6379	-0.511346
YER063W	THO1	0.00583249	0.00784079	0.00938661	0.0148585	Other	15144	0.354135
YDR156W	RPA14	0.00593248	0.00796893	0.013874	0.0202934	Other	18867	0.300904
YML107C	PML39	0.00598494	0.00803307	0.0190879	0.0262702	Other	19644	-0.389991
YDR214W	AHA1	0.00600544	0.00805424	0.0390459	0.0450333	Other	32722	-0.40118
YLR228C	ECM22	0.00608496	0.00815448	0.0078626	0.0129768	Other	23856	0.302664
YKR009C	FOX2	0.00609218	0.00815774	0.0182607	0.0253536	Other	30019	0.23394
YPR147C	NA	0.00610582	0.00816958	0.00378674	0.00723825	Other	100200	0.182527
YGR078C	PAC10	0.00617644	0.00825166	0.00678181	0.0116437	Other	9466	-0.45912
YKL006W	RPL14A	0.00617684	0.00825166	0.0666007	0.0663501	Other	1075	0.719835
YIL025C	NA	0.00631228	0.00842598	0.0151556	0.0217621	Other	12545	-0.519813
YCR008W	SAT4	0.0063192	0.00842862	0.00959583	0.0151262	Other	35795	0.258424
YLR191W	PEX13	0.00632552	0.00843045	0.0103845	0.0161137	Other	2081	0.854545
YDR435C	PPM1	0.00636569	0.00847736	0.0113326	0.0172168	Other	71345	-0.187659
YDR171W	HSP42	0.00640306	0.00852047	0.00775571	0.0128481	Other	77575	-0.187682
YHL027W	RIM101	0.0065344	0.00868846	0.00738789	0.0123911	Other	17730	0.353615
YML036W	CGI121	0.00655979	0.00871542	0.0277939	0.0351263	Other	33743	-0.222182
YBR092C	PHO3	0.00658026	0.00873581	0.0110642	0.0168632	Other	30056	-0.277755
YPL155C	KIP2	0.00662024	0.00878205	0.00690764	0.0118167	Other	17524	0.33344
YKR020W	VPS51	0.0066862	0.00886266	0.00927864	0.014737	Other	12472	-0.536871
YNL136W	EAF7	0.0068012	0.00900808	0.0214516	0.0290154	Other	13665	-0.329567
YDR220C	NA	0.00683853	0.00905049	0.00755434	0.0125919	Other	41313	-0.233647
YOR152C	NA	0.00688195	0.00909478	0.006003	0.0105388	Other	8055	-0.484402
YDR357C	CNL1	0.00688267	0.00909478	0.0100092	0.0156341	Other	8898	-0.446979
YDR184C	ATC1	0.00689603	0.00910538	0.00902443	0.0144897	Other	48966	0.204023
YKL178C	STE3	0.0069258	0.00913761	0.0141815	0.0206153	Other	16645	0.365447
YMR163C	INP2	0.00693923	0.00914825	0.0148127	0.0213683	Other	31324	-0.259509
YCR082W	AHC2	0.00694999	0.00915536	0.0362382	0.0425942	Other	12466	0.696395
YFL049W	SWP82	0.00696797	0.00915948	0.0153139	0.021907	Other	4954	0.507402
YPL144W	POC4	0.00696854	0.00915948	0.0104869	0.0162193	Other	17187	-0.332867
YJR038C	NA	0.00696924	0.00915948	0.0282767	0.035546	Other	17410	-0.300864
YFL051C	NA	0.00698	0.00916655	0.0136488	0.0200573	Other	17621	0.37715
YDR229W	IVY1	0.00699329	0.00917693	0.014471	0.0210038	Other	23553	-0.29674
YIL055C	NA	0.00702108	0.00920462	0.0150026	0.0216092	Other	26410	0.252341
YLR224W	NA	0.00702726	0.00920462	0.0224511	0.0300443	Other	26121	-0.260343
YDL018C	ERP3	0.00703058	0.00920462	0.0121682	0.0182655	Other	40642	-0.226538
YLL038C	ENT4	0.00704752	0.00921971	0.0388876	0.0449057	Other	47663	-0.26952
YMR080C	NAM7	0.0070668	0.00923784	0.0218332	0.029371	Other	11540	0.475721
YKL188C	PXA2	0.00708144	0.00924989	0.00811544	0.0132808	Other	22732	0.320565
YBR064W	NA	0.00709656	0.00925597	0.0119383	0.0179633	Other	49226	0.192271
YDR430C	CYM1	0.00709696	0.00925597	0.00682375	0.0116944	Other	58640	0.199848
YML020W	NA	0.00712165	0.00928107	0.00912695	0.014582	Other	26085	0.291701
YDR352W	YPQ2	0.00718883	0.00936147	0.0202526	0.0276512	Other	20252	-0.297826
YDR354W	TRP4	0.00720729	0.00937834	0.0226482	0.0301796	Other	272	-1.60804
YGL143C	MRF1	0.00731652	0.00951321	0.00803942	0.0131793	Other	17139	-0.35737
YER031C	YPT31	0.00734148	0.00953838	0.00423767	0.00787569	Other	20034	0.330985
YER118C	SHO1	0.00741418	0.00961826	0.0109935	0.0167862	Other	85306	0.162214
YPL206C	PGC1	0.00741424	0.00961826	0.00792501	0.0130484	Other	23012	0.316704
YNL309W	STB1	0.00742914	0.0096243	0.00883399	0.0142589	Other	42114	0.234202
YBR032W	NA	0.00743019	0.0096243	0.00422193	0.007864	Other	6165	0.552243
YDL046W	NPC2	0.00745584	0.00965019	0.0179417	0.0250212	Other	23925	-0.282019
YLL040C	VPS13	0.00750924	0.00971194	0.0152499	0.0218653	Other	17387	-0.335744
YEL010W	NA	0.00752318	0.00972225	0.0104157	0.0161488	Other	23835	-0.325471
YLR205C	HMX1	0.0075315	0.00972225	0.0102641	0.0159531	Other	67112	-0.189112
YLL046C	RNP1	0.00753692	0.00972225	0.014043	0.0204613	Other	49538	-0.199236
YLR260W	LCB5	0.00754003	0.00972225	0.0231864	0.0307448	Other	30259	-0.239887
YDR056C	NA	0.00757839	0.00975717	0.0528395	0.0561697	Other	27051	0.367785
YBL081W	NA	0.00757856	0.00975717	0.00740322	0.0124058	Other	14569	0.359955
YHR123W	EPT1	0.00765836	0.00985247	0.0161708	0.0229761	Other	12710	0.345305
YML050W	AIM32	0.00772992	0.00993704	0.0181929	0.0252967	Other	19797	0.360008
YDR265W	PEX10	0.00774865	0.00995361	0.00735547	0.0123587	Other	10039	0.418652
YDR304C	CPR5	0.00775903	0.00995944	0.0203197	0.0276975	Other	21599	0.36267
YCL013W	NULL	0.00783478	0.0100451	0.0225177	0.0300906	Other	33074	0.216816
YCR067C	SED4	0.00783757	0.0100451	0.0177905	0.0248287	Other	31345	0.228517
YCL076W	NA	0.00791414	0.0101356	0.00910551	0.0145666	Other	25302	0.282671
YPL087W	YDC1	0.00793971	0.0101607	0.0177556	0.0247984	Other	19010	0.297195
YDR500C	RPL37B	0.00796666	0.0101876	0.0147075	0.0212652	Other	11678	0.358375
YIL137C	TMA108	0.00798619	0.0102049	0.0134927	0.0198743	Other	21823	-0.302476
YBR036C	CSG2	0.00801003	0.0102211	0.0246793	0.0320487	Other	14972	-0.324281
YLR219W	MSC3	0.00801268	0.0102211	0.0133958	0.0197566	Other	38960	-0.237636
YJL073W	JEM1	0.00801684	0.0102211	0.0103273	0.0160381	Other	31392	0.252917
YJR135C	MCM22	0.00803381	0.0102275	0.00934213	0.0148005	Other	5069	0.655031
YLR450W	HMG2	0.00803811	0.0102275	0.0159125	0.0226432	Other	18200	-0.323607
YGR053C	NA	0.00803991	0.0102275	0.0333369	0.0400143	Other	53920	-0.173792
YDR010C	NA	0.00806492	0.0102517	0.00703732	0.0119662	Other	32819	0.252025
YOR133W	EFT1	0.00808351	0.0102638	0.0107569	0.0165364	Other	13225	0.366985
YML051W	GAL80	0.00808649	0.0102638	0.00985389	0.0154555	Repressor	6664	0.492978
YJL098W	SAP185	0.00810119	0.0102748	0.0341052	0.0407034	Other	32711	0.298779
YPL196W	OXR1	0.00811254	0.0102816	0.00785639	0.0129768	Other	12323	-0.406934
YJL197W	UBP12	0.00816726	0.0103432	0.0300807	0.0371698	Other	35906	-0.270145
YIL135C	VHS2	0.00820846	0.0103877	0.0192211	0.0264149	Other	25310	-0.268293
YOR248W	NA	0.00822123	0.0103961	0.0221402	0.0296703	Other	23595	-0.272159
YBR284W	NA	0.00822847	0.0103976	0.0105984	0.0163648	Other	40682	0.210937
YNL165W	NA	0.0082489	0.0104157	0.0132779	0.0196346	Other	16889	0.320506
YBL086C	NA	0.00828826	0.0104576	0.00958765	0.015126	Other	50975	0.196304
YFR014C	CMK1	0.00834817	0.0105254	0.0115943	0.0175025	Other	60062	0.187355
YMR294W-A	NA	0.0083725	0.0105483	0.0136639	0.0200638	Other	27799	0.261034
YLR292C	SEC72	0.00842174	0.0106025	0.0147953	0.0213595	Other	21830	-0.338964
YNL332W	THI12	0.00844162	0.0106197	0.0242539	0.0315179	Other	38108	0.203164
YLR360W	VPS38	0.00845539	0.0106292	0.0305289	0.0375499	Other	45154	-0.186775
YIR031C	DAL7	0.00847681	0.0106482	0.0122811	0.018415	Other	27136	0.308416
YPR138C	MEP3	0.00849606	0.0106646	0.0233909	0.0309195	Other	98357	-0.226993
YPL060W	MFM1	0.00850524	0.0106682	0.00698884	0.0119124	Other	6700	-0.523202
YLR232W	NA	0.00852538	0.0106856	0.00923968	0.0146999	Other	10691	-0.453008
YGR239C	PEX21	0.00855116	0.0107101	0.0315707	0.0384074	Other	24019	0.239434
YLR057W	MNL2	0.00875791	0.010961	0.0371367	0.0434421	Other	42715	-0.272994
YIR028W	DAL4	0.00878998	0.0109905	0.0257227	0.0329808	Other	27793	0.329331
YHR082C	KSP1	0.0087944	0.0109905	0.0293755	0.0365861	Other	35084	-0.305659
YDR276C	PMP3	0.00892949	0.0111511	0.0390991	0.0450672	Other	3377	-0.522297
YBL094C	NA	0.00896511	0.0111857	0.00753879	0.0125771	Other	31822	0.250698
YPL121C	MEI5	0.00897032	0.0111857	0.03787	0.0441466	Other	15636	-0.468707
YLR338W	OPI9	0.00901922	0.0112385	0.0392869	0.0452388	Other	1033	-0.821314
YMR034C	NA	0.00903762	0.0112532	0.0307748	0.037731	Other	17198	0.374628
YMR130W	NA	0.00909978	0.0113156	0.00760965	0.0126729	Other	45037	0.209619
YNR029C	NA	0.00910099	0.0113156	0.0107168	0.0164937	Other	14312	0.349824
YEL049W	PAU2	0.00911483	0.0113245	0.0213552	0.028968	Other	23604	0.335587
YCR022C	NA	0.00913892	0.0113416	0.0157298	0.022417	Other	22730	0.274133
YIL009W	FAA3	0.0091431	0.0113416	0.00618675	0.0108089	Other	103270	0.166486
YLR077W	FMP25	0.00914854	0.0113416	0.0165685	0.0234529	Other	26640	-0.269346
YLR438W	CAR2	0.00915527	0.0113417	0.0203305	0.0276975	Other	20897	0.278429
YLR049C	NA	0.00917102	0.0113453	0.0137698	0.0201879	Other	14980	-0.368722
YPL129W	TAF14	0.00917151	0.0113453	0.0232624	0.0308023	Other	18607	0.289507
YGR232W	NAS6	0.00932114	0.0115221	0.0265984	0.0339106	Other	50090	0.223388
YFL056C	AAD6	0.00934239	0.01154	0.0113094	0.0171953	Other	36671	0.229958
YMR311C	GLC8	0.00935636	0.0115488	0.0357766	0.0422143	Other	39228	-0.199472
YOR279C	RFM1	0.00941153	0.0116085	0.00965627	0.0151961	Other	16528	0.331463
YBR292C	NA	0.00947053	0.0116624	0.0116102	0.0175115	Other	42050	0.204355
YHR168W	MTG2	0.0094725	0.0116624	0.128151	0.107825	Other	715	-1.16974
YGR096W	TPC1	0.00947574	0.0116624	0.0130168	0.0193547	Other	24122	-0.292194
YPR008W	HAA1	0.00948459	0.0116624	0.0124629	0.0186485	Other	54693	0.18693
YOR003W	YSP3	0.0094894	0.0116624	0.0381266	0.0443205	Other	25219	0.337841
YHL010C	ETP1	0.00952009	0.0116917	0.0174508	0.0244995	Other	15108	0.326972
YOR333C	NA	0.00954396	0.0117126	0.019026	0.0262041	Other	30223	-0.257643
YBR001C	NTH2	0.00956962	0.0117356	0.00767008	0.0127511	Other	37089	0.234664
YLR037C	PAU23	0.00957867	0.0117383	0.018788	0.0259521	Other	18004	-0.309235
YKL064W	MNR2	0.00966362	0.0118338	0.013155	0.0195139	Other	23270	0.279958
YJR103W	URA8	0.00981971	0.0120164	0.0239237	0.0312464	Other	44101	0.18168
YOR325W	NA	0.00986452	0.0120625	0.00857127	0.0138823	Other	40583	0.227076
YCL023C	NA	0.00998979	0.012207	0.00918123	0.014644	Other	14217	-0.408587
YHR037W	PUT2	0.0100897	0.0123202	0.033087	0.0397746	Other	17243	0.387958
YDR312W	SSF2	0.0103408	0.0126177	0.0216783	0.0292173	Other	73869	-0.166665
YKR073C	NA	0.01036	0.0126321	0.0168802	0.0237692	Other	19731	-0.312642
YLR083C	EMP70	0.0103706	0.0126345	0.0242275	0.0315123	Other	35655	-0.21839
YFL047W	RGD2	0.0103768	0.0126345	0.0281733	0.0355343	Other	30494	0.286169
YGR148C	RPL24B	0.0105112	0.0127891	0.0104811	0.0162193	Other	10789	0.38354
YIR018W	YAP5	0.0105487	0.0128255	0.0107621	0.0165364	Other	48270	0.210493
YOL162W	NA	0.0106067	0.0128869	0.0085374	0.0138393	Other	69631	-0.188921
YEL015W	EDC3	0.0106291	0.0128969	0.0271123	0.03438	Other	40768	-0.199731
YGR132C	PHB1	0.0106301	0.0128969	0.01552	0.0221515	Other	11185	-0.387679
YNL115C	NA	0.0106639	0.0129287	0.035232	0.0416531	Other	39199	0.183524
YNR072W	HXT17	0.0106978	0.0129606	0.028877	0.0361321	Other	4558	0.471486
YOL087C	DUF1	0.0107141	0.0129712	0.0182473	0.0253536	Other	17701	-0.316841
YNL148C	ALF1	0.0107677	0.0130268	0.047105	0.0513763	Other	2199	0.592437
YNL303W	NA	0.0107909	0.0130456	0.0239216	0.0312464	Other	31458	0.222887
YPL003W	ULA1	0.0108134	0.0130635	0.0109625	0.0167625	Other	88795	-0.172446
YJL079C	PRY1	0.0108527	0.0131017	0.00933455	0.0148005	Other	33759	0.24655
YOR366W	NA	0.0109073	0.0131583	0.0108793	0.0166623	Other	15989	0.33519
YDR144C	MKC7	0.0109583	0.0132105	0.0309039	0.0378402	Other	23598	-0.255601
YKR056W	TRM2	0.0110165	0.0132712	0.00926507	0.0147279	Other	33696	0.241007
YLR068W	FYV7	0.011065	0.013315	0.0362538	0.0425942	Other	3101	0.530208
YHR125W	NA	0.0110684	0.013315	0.0104841	0.0162193	Other	14407	0.351544
YOL031C	SIL1	0.011146	0.0133989	0.00930713	0.0147699	Other	45986	0.209846
YBL091C	MAP2	0.0113216	0.0136004	0.0409366	0.0466846	Other	15016	0.387849
YIL085C	KTR7	0.0114178	0.0137063	0.0137554	0.0201824	Other	31505	0.232815
YMR031C	EIS1	0.0114293	0.0137105	0.0234587	0.0309456	Other	19753	0.272885
YNL200C	NA	0.0114497	0.0137252	0.0135966	0.0199962	Other	11329	0.386818
YOR013W	IRC11	0.011491	0.013765	0.01981	0.0271255	Other	25134	-0.33418
YDL173W	PAR32	0.0115438	0.0138186	0.0286366	0.0359027	Other	18162	-0.292384
YHR066W	SSF1	0.0115665	0.0138285	0.128083	0.107825	Other	797	0.640556
YHR001W-A	QCR10	0.0115683	0.0138285	0.0150947	0.0217087	Other	13768	-0.360896
YNR022C	MRPL50	0.0116304	0.0138929	0.0237596	0.0311328	Other	34061	0.206538
YMR139W	RIM11	0.0117252	0.0139964	0.0249318	0.0321858	Other	19337	-0.283136
YOR307C	SLY41	0.0117358	0.0139992	0.0146294	0.0211799	Other	35037	0.230895
YPR145W	ASN1	0.0117739	0.0140349	0.00716622	0.0121271	Other	98960	-0.174298
YDR528W	HLR1	0.011822	0.0140824	0.0362995	0.0426214	Other	47504	-0.237086
YJL110C	GZF3	0.0118733	0.0141336	0.0267232	0.0340238	Other	27843	-0.252542
YOR106W	VAM3	0.0119166	0.0141753	0.153103	0.123192	Other	345	-0.809307
YBR062C	NA	0.0119493	0.0142043	0.0188399	0.0259857	Other	4540	0.50012
YLR325C	RPL38	0.0119993	0.0142487	0.0216051	0.0291602	Other	35338	-0.219479
YNL141W	AAH1	0.0120066	0.0142487	0.0218391	0.029371	Other	15060	0.363153
YDR149C	NA	0.0120133	0.0142487	0.0145643	0.021123	Other	10084	-0.396479
YGL059W	PKP2	0.0120201	0.0142487	0.0336867	0.0403316	Other	36877	-0.200335
YOR255W	OSW1	0.0121089	0.0143364	0.0323294	0.0391537	Other	19785	0.337182
YER187W	NA	0.0121109	0.0143364	0.0155783	0.0222179	Other	52351	0.18092
YPL249C	GYP5	0.0121251	0.0143432	0.0213153	0.0289347	Other	35683	-0.22898
YLL053C	NA	0.0122857	0.0145145	0.0451646	0.0499689	Other	43863	-0.179136
YJL207C	LAA1	0.0122869	0.0145145	0.0137846	0.020194	Other	11009	0.381124
YMR215W	GAS3	0.0123259	0.0145505	0.0344525	0.0409624	Other	17020	-0.283748
YDR105C	TMS1	0.0124051	0.0146338	0.0234046	0.0309195	Other	20285	-0.286208
YPL180W	TCO89	0.0124195	0.0146406	0.204589	0.153798	Other	409	-0.702032
YGL042C	NA	0.012559	0.0147949	0.0235627	0.0309609	Other	16474	0.295309
YBR207W	FTH1	0.0125739	0.0148022	0.0216345	0.029179	Other	35181	0.207268
YDL049C	KNH1	0.0126706	0.0149035	0.0282677	0.035546	Other	35919	0.25121
YDR128W	MTC5	0.0126774	0.0149035	0.0229147	0.0304916	Other	30357	-0.240004
YPL227C	ALG5	0.0126966	0.0149157	0.0302989	0.037366	Other	33416	-0.223478
YCL036W	GFD2	0.0127182	0.0149308	0.027818	0.0351332	Other	18207	-0.291271
YDL137W	ARF2	0.0127646	0.014975	0.0306301	0.0376059	Other	26663	-0.27623
YMR300C	ADE4	0.012777	0.0149793	0.0333675	0.0400255	Other	271	1.46258
YPL069C	BTS1	0.0128396	0.0150386	0.0101607	0.0158111	Other	8916	-0.443097
YPL046C	ELC1	0.0128453	0.0150386	0.0296732	0.036811	Other	35766	-0.256097
YCR047C	BUD23	0.0129315	0.0151291	0.0691999	0.0683262	Other	1484	0.611881
YHR044C	DOG1	0.0129848	0.015181	0.0230397	0.0306147	Other	46086	0.181708
YDL180W	NA	0.0130414	0.0152368	0.0214183	0.0289911	Other	35638	-0.235857
YJR054W	KCH1	0.0130609	0.0152491	0.0181193	0.0252482	Other	27342	0.248809
YKL121W	DGR2	0.0131026	0.0152873	0.026529	0.0338511	Other	14963	0.306822
YOR367W	SCP1	0.013115	0.0152913	0.0233069	0.0308395	Other	22262	-0.296781
YIL156W	UBP7	0.0131311	0.0152997	0.0153123	0.021907	Other	16254	0.320309
YBR222C	PCS60	0.0131896	0.0153573	0.026378	0.0337437	Other	36778	-0.259935
YLR207W	HRD3	0.0132467	0.0154067	0.0261427	0.0334653	Other	38448	0.233443
YLR015W	BRE2	0.0132501	0.0154067	0.0394158	0.0453215	Other	27366	-0.227546
YDR409W	SIZ1	0.0132819	0.0154306	0.0128743	0.0191882	Other	34431	0.23987
YIL110W	HPM1	0.0132887	0.0154306	0.0863329	0.0804726	Other	2023	0.513549
YBR232C	NA	0.0133783	0.0155241	0.0654147	0.0656189	Other	33036	-0.285454
YMR019W	STB4	0.0134125	0.0155488	0.0249439	0.0321858	Other	18304	0.276205
YER170W	ADK2	0.0134254	0.0155488	0.0359311	0.0423469	Other	24496	0.232282
YHR184W	SSP1	0.013427	0.0155488	0.0194488	0.0266696	Other	33607	0.249002
YDR029W	NA	0.0134739	0.0155925	0.0106783	0.0164748	Other	65120	0.175725
YMR071C	TVP18	0.0135565	0.0156774	0.0287282	0.0359698	Other	28060	0.234323
YOL105C	WSC3	0.013609	0.0157275	0.0166844	0.0235794	Other	18955	-0.30368
YDR494W	RSM28	0.0136353	0.0157472	0.0448305	0.0497	Other	15300	-0.364789
YDL047W	SIT4	0.0136665	0.0157726	0.188021	0.143807	Other	314	-0.776023
YER059W	PCL6	0.0137858	0.0158994	0.0292644	0.0364958	Other	36486	-0.217605
YCL062W	NULL	0.0138036	0.0159044	0.0268913	0.0341686	Other	31448	0.215506
YKL010C	UFD4	0.0138087	0.0159044	0.0226397	0.0301796	Other	16555	-0.309385
YJL068C	NA	0.0139331	0.0160369	0.0314698	0.0384074	Other	27947	0.21839
YMR245W	NA	0.013993	0.0160949	0.0215027	0.0290428	Other	26976	-0.258269
YER080W	AIM9	0.0140091	0.0161026	0.0154441	0.0220653	Other	20840	0.287377
YNR051C	BRE5	0.01409	0.0161846	0.0289961	0.0362439	Other	4584	-0.493125
YBR244W	GPX2	0.0141412	0.0162325	0.0183681	0.0254837	Other	26359	-0.260007
YLR257W	NA	0.0141697	0.0162542	0.230585	0.167501	Other	784	-1.34783
YPL068C	NA	0.0141935	0.0162706	0.0323554	0.0391559	Other	25801	0.323664
YBR027C	NA	0.0142174	0.016287	0.0194428	0.0266696	Other	27484	0.240171
YDR512C	EMI1	0.0142311	0.0162918	0.0166729	0.0235794	Other	4754	-0.531377
YOL050C	NA	0.0142506	0.0163031	0.0350119	0.0415229	Other	17962	0.328557
YOL070C	NBA1	0.014298	0.0163465	0.0497482	0.0535473	Other	27592	0.319629
YDR536W	STL1	0.0143195	0.01636	0.0238755	0.0312413	Other	35262	0.237913
YOL108C	INO4	0.0143688	0.0164053	0.134478	0.111885	Other	246	-0.929706
YBR090C	NA	0.0143929	0.0164219	0.0284623	0.0357079	Other	27589	-0.253551
YNL086W	SNN1	0.0145229	0.0165575	0.030476	0.0375355	Other	26814	-0.243566
YOL045W	PSK2	0.0145312	0.0165575	0.0177292	0.0247798	Other	31801	-0.246403
YGL109W	NA	0.0145451	0.0165623	0.0381694	0.0443205	Other	28992	-0.274213
YNL022C	NA	0.0146	0.0166137	0.0393547	0.0452788	Other	21868	0.328134
YDL155W	CLB3	0.0146389	0.0166469	0.0234691	0.0309456	Other	32206	-0.250396
YGL174W	BUD13	0.0146733	0.0166749	0.0225457	0.0301067	Other	24328	0.315695
YKR078W	NA	0.0146962	0.0166898	0.0387944	0.0448255	Other	21280	0.343185
YNL012W	SPO1	0.0147392	0.0167197	0.0212302	0.02884	Other	38186	0.197449
YOR177C	MPC54	0.0147422	0.0167197	0.0193651	0.0265935	Other	14352	0.321313
YMR119W-A	NA	0.0148148	0.0167909	0.023504	0.0309568	Other	59030	0.161234
YKR023W	NA	0.0148486	0.016818	0.0443327	0.0494386	Other	15551	-0.373308
YJL038C	LOH1	0.0148784	0.0168405	0.0338956	0.0404978	Other	37206	0.194678
YHR012W	VPS29	0.0149248	0.0168804	0.0816095	0.077225	Other	1061	-0.91441
YML001W	YPT7	0.0149334	0.0168804	0.0158074	0.0225106	Other	10628	-0.413302
YKR034W	DAL80	0.0150498	0.016995	0.0220637	0.0296097	Other	4199	-0.526052
YNL242W	ATG2	0.0150547	0.016995	0.0342861	0.0408161	Other	23382	-0.262718
YBL003C	HTA2	0.0151536	0.0170845	0.0688286	0.0680664	Other	31021	0.334115
YLR134W	PDC5	0.0151541	0.0170845	0.0318726	0.0387247	Other	22499	0.299475
YGL166W	CUP2	0.0151647	0.0170852	0.0275015	0.0347965	Other	77010	-0.162841
YFR056C	NA	0.0152287	0.017146	0.0167901	0.0236928	Other	29293	0.242609
YBL046W	PSY4	0.0152878	0.0172011	0.034343	0.040858	Other	13763	0.379569
YKL179C	COY1	0.0153389	0.0172403	0.0247588	0.0320856	Other	34153	0.206112
YKL001C	MET14	0.0153428	0.0172403	0.0507528	0.054422	Other	2146	0.578412
YJL159W	HSP150	0.0153914	0.0172835	0.013401	0.0197566	Other	9229	-0.418421
YLR242C	ARV1	0.0154397	0.0173263	0.075708	0.0729577	Other	739	0.756985
YPL247C	NA	0.0155098	0.0173935	0.0141396	0.0205702	Other	22336	0.287791
YML083C	NA	0.0155655	0.0174445	0.0248331	0.0321157	Other	25882	0.245507
YLL032C	NA	0.0157607	0.0176517	0.0188365	0.0259857	Other	51166	-0.19152
YPL168W	NA	0.0157875	0.0176701	0.0249645	0.0321858	Other	32857	0.207442
YKL187C	NA	0.0158129	0.0176869	0.029049	0.0362751	Other	28954	0.219275
YDR179C	CSN9	0.0158669	0.0177357	0.0642099	0.0648238	Other	2359	-0.54976
YHR129C	ARP1	0.0159089	0.017771	0.0249726	0.0321858	Other	14156	-0.315739
YIL077C	NA	0.0159726	0.0178304	0.0248094	0.0321071	Other	19405	-0.288958
YMR070W	MOT3	0.0159929	0.0178415	0.0247205	0.0320801	Other	24095	0.246049
YJL046W	AIM22	0.0160343	0.0178759	0.077706	0.074427	Other	726	0.867794
YJL150W	NA	0.0160744	0.0179089	0.0229744	0.0305495	Other	39262	0.208085
YOR308C	SNU66	0.0160902	0.0179148	0.0160967	0.022888	Other	15414	0.318859
YGR044C	RME1	0.0161068	0.0179216	0.020231	0.0276417	Other	19063	-0.318055
YKL222C	NA	0.0161544	0.0179628	0.0236964	0.0310717	Other	57700	0.218346
YLR206W	ENT2	0.0162398	0.018046	0.0346259	0.0411427	Other	11401	-0.335489
YLL055W	YCT1	0.0162722	0.0180702	0.0409339	0.0466846	Other	37947	-0.240883
YLR119W	SRN2	0.016323	0.0181149	0.0147377	0.0212926	Other	16815	-0.317845
YNR031C	SSK2	0.0164066	0.0181958	0.0235104	0.0309568	Other	33828	0.215508
YOR120W	GCY1	0.0164691	0.0182532	0.0198548	0.0271671	Other	13702	-0.389876
YDR363W-A	SEM1	0.0164912	0.0182658	0.0341797	0.0407368	Other	16736	-0.287731
YOR243C	PUS7	0.0165362	0.0183038	0.0521867	0.055664	Other	24950	-0.228464
YPR026W	ATH1	0.016665	0.0184343	0.0671466	0.0667177	Other	25938	-0.295282
YLL042C	ATG10	0.0167123	0.0184747	0.0338622	0.0404903	Other	48303	-0.181509
YGR205W	TDA10	0.016747	0.018501	0.0508701	0.0544949	Other	67032	-0.197274
YLR131C	ACE2	0.0167897	0.0185275	0.0282549	0.035546	Other	21953	0.298356
YMR207C	HFA1	0.0167926	0.0185275	0.0891938	0.0824582	Other	518	0.846625
YKR089C	TGL4	0.0169573	0.0186936	0.0129882	0.0193273	Other	25564	0.264822
YDR017C	KCS1	0.0169652	0.0186936	0.128335	0.10787	Other	1717	-0.515877
YGR209C	TRX2	0.0170262	0.0187487	0.0328362	0.0395663	Other	43321	0.174418
YPL109C	NA	0.0170516	0.0187646	0.0445176	0.0494986	Other	31292	-0.211552
YLR350W	ORM2	0.0170634	0.0187654	0.0305331	0.0375499	Other	3320	-0.572333
YNL326C	PFA3	0.0171614	0.0188556	0.0255828	0.0328601	Other	19415	-0.286789
YGR059W	SPR3	0.0171675	0.0188556	0.0139051	0.0203074	Other	27867	-0.268546
YPL253C	VIK1	0.0171794	0.0188565	0.0699374	0.0688382	Other	34537	0.286403
YJL093C	TOK1	0.0171994	0.0188663	0.0295125	0.0366847	Other	33265	0.2097
YPR054W	SMK1	0.0172908	0.0189544	0.0255123	0.0327919	Other	17225	0.295186
YKL148C	SDH1	0.0173159	0.0189697	0.015079	0.0217026	Other	8552	-0.480745
YDL242W	NA	0.0173578	0.0190034	0.0315627	0.0384074	Other	54376	-0.173592
YNL004W	HRB1	0.0174451	0.0190774	0.0135892	0.0199962	Other	12165	0.352064
YBL011W	SCT1	0.0174478	0.0190774	0.0239347	0.0312464	Other	48082	0.170169
YJL024C	APS3	0.0175564	0.0191839	0.0225922	0.0301476	Other	34296	-0.247791
YIL090W	ICE2	0.0175707	0.0191872	0.0165227	0.0234219	Other	8018	0.410466
YJL124C	LSM1	0.0176079	0.0192155	0.0379121	0.0441575	Other	3873	0.474757
YML068W	ITT1	0.0176411	0.0192382	0.0416611	0.0472395	Other	39177	0.176876
YHL002W	HSE1	0.0176513	0.0192382	0.0321318	0.0389894	Other	25399	0.236106
YIL079C	AIR1	0.0177217	0.0192923	0.0419292	0.0474595	Other	8963	0.526949
YER049W	TPA1	0.0177236	0.0192923	0.0384455	0.0445587	Other	18981	0.255667
YML079W	NA	0.0178078	0.0193716	0.083385	0.078529	Other	79883	0.246237
YDR126W	SWF1	0.0178828	0.0194408	0.0183814	0.0254837	Other	6700	-0.521625
YHR156C	LIN1	0.0179109	0.019459	0.0216963	0.0292207	Other	21330	0.279487
YMR250W	GAD1	0.0179718	0.0195127	0.0171902	0.0241517	Other	6172	-0.478177
YPL257W	NA	0.0180866	0.0196157	0.017567	0.0246261	Other	100461	0.14559
YMR284W	YKU70	0.0180897	0.0196157	0.0235386	0.0309609	Other	38873	0.194672
YPR171W	BSP1	0.0181079	0.019623	0.0184099	0.0255045	Other	51162	0.183058
YKL184W	SPE1	0.0181296	0.019634	0.02033	0.0276975	Other	28315	0.248916
YNL336W	COS1	0.0181416	0.0196345	0.0191492	0.0263353	Other	43832	0.187109
YLR392C	ART10	0.018181	0.0196647	0.0492723	0.0531642	Other	46258	-0.178837
YOR223W	NA	0.0182567	0.019734	0.0301766	0.0372396	Other	131688	-0.140131
YBR100W	NULL	0.01841	0.0198871	0.0409476	0.0466846	Other	35110	-0.233316
YNL077W	APJ1	0.0184506	0.0199183	0.0326868	0.0394598	Other	19370	-0.276467
YNL170W	NA	0.0184901	0.0199484	0.0181313	0.0252482	Other	13493	-0.342085
YJL037W	IRC18	0.0186068	0.0200615	0.0284049	0.0356597	Other	34652	0.208083
YNL300W	TOS6	0.018631	0.020075	0.0309812	0.0378856	Other	60639	0.150353
YNL030W	HHF2	0.0186523	0.0200852	0.0805846	0.0765624	Other	36538	0.275501
YDR334W	SWR1	0.018672	0.0200937	0.0443838	0.0494663	Other	33988	-0.207964
YFR006W	NA	0.0186958	0.0201052	0.0441404	0.0493116	Other	40434	0.175028
YKL066W	NA	0.0187062	0.0201052	0.0372432	0.0435397	Other	14518	0.346486
YLR432W	IMD3	0.0187411	0.02013	0.0218722	0.0293947	Other	11276	0.345476
YOR322C	LDB19	0.0187788	0.0201578	0.040051	0.0458841	Other	34243	0.191492
YML082W	NA	0.0188941	0.0202688	0.0215017	0.0290428	Other	62313	0.169188
YGL117W	NA	0.0189673	0.0203345	0.085033	0.0796747	Other	10669	-0.451779
YOR233W	KIN4	0.0190465	0.0203966	0.057725	0.0599614	Other	27962	-0.208491
YOR124C	UBP2	0.0190491	0.0203966	0.0369446	0.0432711	Other	30761	-0.222321
YHL014C	YLF2	0.0190623	0.0203979	0.0550316	0.057873	Other	20698	0.321925
YMR306W	FKS3	0.0190833	0.0204075	0.0436144	0.048957	Other	42999	0.165735
YJR008W	MHO1	0.0194651	0.0208028	0.0412047	0.0469209	Other	24154	0.287238
YKL128C	PMU1	0.0196241	0.0209596	0.0142633	0.0207183	Other	12649	-0.369794
YBR005W	RCR1	0.0196826	0.0210036	0.0493778	0.0532397	Other	14015	0.381597
YPR179C	HDA3	0.01969	0.0210036	0.0195222	0.0267508	Other	42907	0.198747
YDR249C	NA	0.0199281	0.0212443	0.0309382	0.0378575	Other	33491	0.24143
YBR125C	PTC4	0.0199407	0.0212445	0.0341979	0.0407368	Other	26864	0.265761
YHR031C	RRM3	0.019991	0.0212848	0.0380677	0.0442841	Other	14475	0.279314
YFR044C	DUG1	0.0200331	0.0213074	0.0324163	0.0391797	Other	26518	0.227019
YBR259W	NA	0.0200373	0.0213074	0.026451	0.0338059	Other	35367	0.219951
YOL015W	IRC10	0.0202102	0.0214779	0.0259097	0.0331896	Other	33552	-0.225789
YMR002W	MIC17	0.0203254	0.0215869	0.023653	0.0310363	Other	16105	0.313832
YIL119C	RPI1	0.0204486	0.0217042	0.0234165	0.0309195	Other	23285	0.244935
YER062C	HOR2	0.0204617	0.0217045	0.0242329	0.0315123	Other	21068	-0.319623
YPR120C	CLB5	0.0204751	0.0217053	0.0168641	0.0237643	Other	9727	-0.400991
YBR048W	RPS11B	0.0205239	0.0217435	0.0236029	0.030992	Other	6876	0.410919
YPL019C	VTC3	0.020578	0.0217823	0.0532432	0.0564082	Other	95686	-0.214711
YOR216C	RUD3	0.0205861	0.0217823	0.0617512	0.062982	Other	21766	-0.231144
YCR089W	FIG2	0.0206284	0.0218135	0.0306426	0.0376059	Other	21742	-0.274557
YOL061W	PRS5	0.0207453	0.0219236	0.0322867	0.0391523	Other	28557	0.214527
YMR069W	NAT4	0.020766	0.0219269	0.0394522	0.0453357	Other	40933	-0.18809
YPR049C	ATG11	0.0207742	0.0219269	0.165452	0.130677	Other	421	-0.759554
YBR072W	HSP26	0.0209236	0.0220709	0.0327909	0.0395602	Other	33883	0.197806
YDR379W	RGA2	0.0209941	0.0221315	0.0514129	0.0548696	Other	14615	-0.274771
YOR043W	WHI2	0.0210116	0.0221364	0.0241081	0.0313955	Other	9228	-0.397631
YHR060W	VMA22	0.0211683	0.0222876	0.18917	0.144451	Other	59	-1.19011
YLR356W	ATG33	0.0213246	0.0224384	0.0290048	0.0362439	Other	45227	-0.18853
YLR092W	SUL2	0.0213438	0.0224447	0.0491313	0.0530649	Other	31357	-0.206604
YGR202C	PCT1	0.0213868	0.0224761	0.0297158	0.0368396	Other	30532	0.209436
YGL063W	PUS2	0.021445	0.0225234	0.0999862	0.090096	Other	35384	0.277794
YMR018W	NA	0.0215148	0.0225828	0.0231092	0.0306639	Other	18977	0.280071
YNR047W	FPK1	0.0216054	0.0226638	0.0593709	0.0611492	Other	17419	-0.332263
YNL034W	NA	0.021623	0.0226684	0.043424	0.0488293	Other	44240	0.207346
YKL217W	JEN1	0.0217002	0.0227353	0.044751	0.0496806	Other	42121	0.164085
YLR108C	NA	0.0217437	0.0227669	0.0315331	0.0384074	Other	16861	-0.29186
YLR376C	PSY3	0.0217663	0.0227766	0.0293561	0.036586	Other	30506	-0.224616
YER073W	ALD5	0.0218788	0.0228802	0.0298575	0.036961	Other	29205	0.212195
YJL216C	IMA5	0.0219026	0.0228911	0.0587224	0.0606136	Other	28571	-0.208548
YKR098C	UBP11	0.0219263	0.0229018	0.0499848	0.0537407	Other	32627	0.191241
YIL146C	ATG32	0.0219597	0.0229227	0.059866	0.0614912	Other	29452	0.286775
YAR031W	PRM9	0.0221462	0.0231024	0.0314699	0.0384074	Other	9241	0.35047
YGL017W	ATE1	0.0221589	0.0231024	0.0436155	0.048957	Other	27243	0.212817
YHL020C	OPI1	0.022185	0.0231154	0.0268325	0.0341169	Other	8997	-0.382483
YHR139C-A	NA	0.0222247	0.0231426	0.0453895	0.0501429	Other	12923	0.363072
YIL008W	URM1	0.022247	0.0231517	0.0638921	0.0646414	Other	3541	-0.45595
YKR049C	FMP46	0.0222665	0.0231579	0.0333297	0.0400143	Other	26322	0.250389
YBL082C	ALG3	0.0223092	0.0231809	0.0756169	0.0729072	Other	2673	-0.679028
YJR116W	TDA4	0.0223158	0.0231809	0.0223846	0.0299765	Other	13906	0.311901
YGR164W	NA	0.0225018	0.0233598	0.0253828	0.0326477	Other	16195	-0.30166
YOR230W	WTM1	0.0226061	0.0234538	0.054837	0.0577286	Other	29528	0.260878
YNL051W	COG5	0.0227467	0.0235854	0.0282	0.0355356	Other	10290	-0.417275
YHR030C	SLT2	0.0228098	0.0236363	0.158424	0.126613	Other	302	-0.848546
YJR097W	JJJ3	0.0229001	0.0237155	0.0430133	0.0484541	Other	21709	0.242126
YPL223C	GRE1	0.0229336	0.0237308	0.0299916	0.0370841	Other	28729	-0.244796
YDR426C	NA	0.0229427	0.0237308	0.0448039	0.0496997	Other	57160	-0.157915
YBR267W	REI1	0.0230101	0.0237861	0.155869	0.124885	Other	1269	0.505605
YKR028W	SAP190	0.0230535	0.0238165	0.0465812	0.0511599	Other	40067	0.169916
YDR221W	GTB1	0.0230743	0.0238236	0.0435768	0.048957	Other	17292	-0.275036
YDL169C	UGX2	0.0231251	0.0238616	0.0415527	0.0471748	Other	38056	-0.195078
YNL046W	NA	0.0231402	0.0238627	0.0328379	0.0395663	Other	16973	-0.293057
YMR114C	NA	0.0231753	0.0238845	0.0161908	0.0229872	Other	57804	0.187026
YLR421C	RPN13	0.023195	0.0238903	0.0334903	0.0401474	Other	41914	-0.182716
YKL044W	NA	0.023426	0.0241137	0.308015	0.205095	Other	455	-1.58006
YLR036C	NA	0.0234645	0.0241289	0.0274474	0.0347582	Other	20369	-0.272446
YER044C-A	MEI4	0.0234691	0.0241289	0.0146372	0.0211799	Other	30172	0.23193
YGR149W	NA	0.0236055	0.0242402	0.0308979	0.0378402	Other	20519	-0.274597
YJL047C	RTT101	0.0236058	0.0242402	0.221571	0.163012	Other	121	-0.938122
YJL138C	TIF2	0.0238688	0.0244955	0.0372744	0.0435492	Other	31139	0.199481
YGL242C	NA	0.0239136	0.0245267	0.0465299	0.0511599	Other	28139	0.257763
YMR041C	ARA2	0.0239299	0.0245287	0.0454876	0.0501926	Other	30283	0.245602
YLR236C	NA	0.0241046	0.0246894	0.047093	0.0513763	Other	21337	0.285
YER116C	SLX8	0.0241156	0.0246894	0.0265337	0.0338511	Other	8826	0.493107
YMR144W	NA	0.0242066	0.0247351	0.060039	0.0616354	Other	37379	-0.18172
YLR187W	SKG3	0.0242278	0.0247351	0.0803543	0.076382	Other	38968	-0.279455
YMR155W	NA	0.0242322	0.0247351	0.0530089	0.0562548	Other	17126	-0.264605
YLR429W	CRN1	0.0242327	0.0247351	0.0648062	0.0652513	Other	23381	0.311391
YDL027C	NA	0.0242329	0.0247351	0.035132	0.041613	Other	43536	-0.219676
YBR054W	YRO2	0.0242785	0.0247668	0.0432452	0.0486572	Other	43195	0.162568
YHR124W	NDT80	0.0243247	0.0247854	0.029774	0.0368875	Other	31840	0.204475
YML035C	AMD1	0.0243258	0.0247854	0.25747	0.180081	Other	1326	-1.43745
YER067W	RGI1	0.0244085	0.0248549	0.0315141	0.0384074	Other	20840	0.260279
YKL175W	ZRT3	0.0245465	0.024966	0.0337081	0.0403316	Other	30178	0.213708
YBR173C	UMP1	0.0245469	0.024966	0.0360576	0.0424694	Other	18412	0.25112
YGR157W	CHO2	0.0246323	0.0250379	0.0425847	0.0480861	Other	3411	-0.545175
YOR202W	HIS3	0.0247361	0.0251283	0.0470759	0.0513763	Other	24470	0.219883
YGR058W	PEF1	0.0247797	0.0251576	0.0761361	0.0732581	Other	12328	-0.376554
YDR496C	PUF6	0.024917	0.025282	0.0221019	0.02964	Other	14047	-0.316413
YPR077C	NA	0.0250117	0.025363	0.0295131	0.0366847	Other	30823	0.219247
YPR121W	THI22	0.0251248	0.0254416	0.0253023	0.0325885	Other	28367	0.228897
YAR029W	NA	0.0251251	0.0254416	0.0280455	0.0353968	Other	8763	0.374989
YJR063W	RPA12	0.025134	0.0254416	0.0320909	0.0389649	Other	19894	0.256343
YLR217W	NA	0.0254112	0.0257069	0.0568398	0.0592538	Other	34935	-0.191613
YGR288W	MAL13	0.0256814	0.0259649	0.028212	0.0355356	Other	46043	0.171024
YGR189C	CRH1	0.0258269	0.0260962	0.0479047	0.0520381	Other	33646	0.234187
YIR004W	DJP1	0.0258419	0.0260962	0.0940334	0.0862981	Other	41600	-0.155012
YDL094C	NA	0.0259179	0.0261574	0.0440988	0.0493116	Other	43339	-0.188897
YDR143C	SAN1	0.026209	0.0264218	0.0439224	0.0491845	Other	12491	0.29394
YPR148C	NA	0.0262108	0.0264218	0.0445018	0.0494986	Other	39088	-0.19765
YDR185C	UPS3	0.0262796	0.0264755	0.0451965	0.0499689	Other	83741	-0.178569
YNR007C	ATG3	0.0263092	0.0264897	0.0473064	0.0515203	Other	16085	0.328801
YHR131C	NA	0.0263581	0.0265232	0.0523093	0.0557318	Other	24515	-0.280101
YOR175C	ALE1	0.0264543	0.0266043	0.0442633	0.0493904	Other	12137	-0.307319
YFL054C	NA	0.0265675	0.0267024	0.041382	0.0470377	Other	39098	0.173632
YDR169C	STB3	0.0266525	0.0267721	0.0232179	0.0307649	Other	85785	-0.158179
YJL078C	PRY3	0.0267023	0.026801	0.0455839	0.0502473	Other	22043	-0.267676
YBR058C	UBP14	0.0267128	0.026801	0.0201243	0.0275159	Other	30017	0.225216
YOR012W	NA	0.0267505	0.026823	0.0475536	0.0516864	Other	50101	0.150978
YPL229W	NA	0.026799	0.0268559	0.041662	0.0472395	Other	42656	0.171306
YIL042C	PKP1	0.0268229	0.026864	0.0431659	0.0485969	Other	33737	0.231732
YOR284W	HUA2	0.0268888	0.0269142	0.0502016	0.0539431	Other	22313	0.233781
YGL177W	NA	0.0269276	0.0269373	0.0249026	0.0321835	Other	41170	0.199035
YGR025W	NA	0.0269518	0.0269457	0.0267514	0.0340368	Other	6912	-0.486731
YBR108W	AIM3	0.0269789	0.0269569	0.045833	0.0504851	Other	19407	-0.271432
YLR133W	CKI1	0.0270323	0.0269944	0.0906895	0.0835545	Other	23081	0.289668
YDR083W	RRP8	0.027162	0.0271081	0.0317536	0.038605	Other	6588	0.400284
YOL028C	YAP7	0.0272007	0.0271308	0.0425829	0.0480861	Other	28668	0.213266
YDR121W	DPB4	0.0272398	0.0271403	0.0357817	0.0422143	Other	59558	0.150592
YDL237W	AIM6	0.027242	0.0271403	0.0323728	0.0391559	Other	25293	-0.251048
YER121W	NA	0.0273253	0.0271973	0.0115949	0.0175025	Other	101454	0.154564
YJL106W	IME2	0.0273312	0.0271973	0.0410103	0.0467277	Other	29185	0.211235
YNL156C	NSG2	0.0275244	0.0273737	0.0378792	0.0441466	Other	51230	0.158559
YIL005W	EPS1	0.0275414	0.0273746	0.0286564	0.0359037	Other	12168	-0.346159
YGR129W	SYF2	0.0276683	0.0274847	0.0361774	0.0425744	Other	33541	0.202296
YHL012W	NA	0.0277674	0.027567	0.0471019	0.0513763	Other	12668	0.291025
YJR105W	ADO1	0.0277927	0.0275761	0.249902	0.176802	Other	180	-0.836776
YNL179C	NA	0.0278121	0.0275793	0.029411	0.036606	Other	44830	-0.185358
YJL118W	NA	0.0279025	0.0276528	0.033095	0.0397746	Other	27426	0.230394
YJR150C	DAN1	0.0279956	0.027729	0.0510631	0.0546199	Other	19315	0.233895
YHR033W	NA	0.0281053	0.0278215	0.0851759	0.0797202	Other	34946	-0.173531
YIL013C	PDR11	0.0281597	0.0278592	0.0369682	0.0432719	Other	57131	0.155674
YNL283C	WSC2	0.0283751	0.0280559	0.0306528	0.0376059	Other	44374	0.173576
YNL227C	JJJ1	0.0284331	0.028097	0.0708205	0.0694177	Other	2881	0.471292
YBR030W	RKM3	0.0284845	0.0281123	0.0323153	0.0391537	Other	19765	0.265424
YBR300C	NA	0.0284948	0.0281123	0.0467905	0.0512704	Other	17824	-0.294626
YDR033W	MRH1	0.028498	0.0281123	0.0790652	0.0754226	Other	22981	0.310821
YFR032C	RRT5	0.0286596	0.0282426	0.0601155	0.0616803	Other	27837	0.2005
YLL057C	JLP1	0.0286751	0.0282426	0.0647698	0.0652513	Other	26903	0.267375
YJL094C	KHA1	0.0286798	0.0282426	0.082974	0.0782024	Other	37011	-0.265488
YDL239C	ADY3	0.0290519	0.02858	0.0301634	0.0372396	Other	19696	0.265792
YOR213C	SAS5	0.029056	0.02858	0.0291158	0.0363345	Other	9755	-0.364305
YFL011W	HXT10	0.0292505	0.0287226	0.0303634	0.0374212	Other	13495	0.296005
YLR151C	PCD1	0.029262	0.0287226	0.0963482	0.0876551	Other	15233	-0.358423
YKL214C	YRA2	0.0292786	0.0287226	0.0253643	0.032646	Other	35468	0.22993
YBR246W	RRT2	0.0292815	0.0287226	0.0648676	0.0652592	Other	20958	0.214562
YDR102C	NA	0.029292	0.0287226	0.102853	0.0917592	Other	55865	-0.2176
YBR149W	ARA1	0.029302	0.0287226	0.0454595	0.0501909	Other	22982	-0.267513
YNL276C	NA	0.0293822	0.0287846	0.0573452	0.0596818	Other	7576	0.496035
YFL025C	BST1	0.0294037	0.0287891	0.0542381	0.0571539	Other	7235	0.468025
YDL051W	LHP1	0.0295017	0.0288685	0.0488569	0.0528291	Other	30022	0.201501
YMR126C	DLT1	0.0295576	0.0289066	0.0471013	0.0513763	Other	8511	-0.353706
YPL073C	NA	0.029578	0.02891	0.0583073	0.0603171	Other	55282	0.191407
YLR238W	FAR10	0.0296829	0.0289825	0.0886417	0.082149	Other	29088	-0.254804
YOR251C	TUM1	0.0296862	0.0289825	0.0747833	0.0723623	Other	3892	-0.422828
YLR290C	NA	0.0297046	0.0289839	0.0898544	0.0829876	Other	16927	0.339805
YNL274C	GOR1	0.0297917	0.0290403	0.0295407	0.0366948	Other	29031	0.213852
YOR276W	CAF20	0.0297966	0.0290403	0.0264625	0.0338059	Other	15856	0.287729
YHL019C	APM2	0.029816	0.0290427	0.0396185	0.0454991	Other	17885	0.25805
YNL159C	ASI2	0.0298946	0.0291026	0.0451046	0.0499689	Other	29146	-0.217079
YDR097C	MSH6	0.0300622	0.029249	0.0507297	0.054422	Other	32398	-0.196323
YBR205W	KTR3	0.0301263	0.0292947	0.0413549	0.0470352	Other	61360	0.144032
YFL034C-A	RPL22B	0.0302171	0.0293663	0.0706571	0.0693296	Other	29927	0.178596
YDR450W	RPS18A	0.0302742	0.0294049	0.0856276	0.080046	Other	1531	0.559038
YEL028W	NA	0.0303201	0.0294328	0.0341808	0.0407368	Other	10518	-0.361775
YOL007C	CSI2	0.0305122	0.0296024	0.0815045	0.0771643	Other	28659	-0.323762
YBR212W	NGR1	0.0306525	0.0297185	0.0273708	0.0346844	Other	35287	0.19575
YKR014C	YPT52	0.0306667	0.0297185	0.0175094	0.0245636	Other	71680	0.151223
YIR003W	AIM21	0.0307322	0.0297639	0.0639315	0.0646466	Other	30563	0.182189
YLL060C	GTT2	0.0307485	0.0297639	0.0716183	0.0699093	Other	47879	-0.185044
YCL001W	RER1	0.0308713	0.0298658	0.0364094	0.0427238	Other	17575	0.269614
YIL155C	GUT2	0.0310071	0.0299802	0.0330685	0.0397746	Other	35172	0.217245
YDL134C-A	NULL	0.031032	0.0299846	0.0658057	0.0659134	Other	25714	-0.295845
YMR310C	NA	0.0310469	0.0299846	0.0956732	0.0872514	Other	29489	-0.273788
YPL108W	NA	0.0310805	0.0300001	0.0667482	0.0664619	Other	28369	-0.266821
YJL092W	SRS2	0.0311439	0.0300442	0.0669474	0.06659	Other	27988	0.189662
YPL048W	CAM1	0.0313345	0.030211	0.0580785	0.0601794	Other	46331	-0.167081
YBR221C	PDB1	0.0315913	0.0304243	0.0858536	0.0801161	Other	1403	0.567043
YER143W	DDI1	0.0315975	0.0304243	0.0658679	0.0659333	Other	34330	-0.191203
YOL117W	RRI2	0.0316092	0.0304243	0.057741	0.0599614	Other	16888	-0.250713
YOR023C	AHC1	0.0317488	0.0305414	0.0247892	0.032103	Other	57857	0.160861
YLR044C	PDC1	0.0317926	0.0305663	0.0436772	0.0489972	Other	21675	0.242028
YBR299W	MAL32	0.0318643	0.0306177	0.0439651	0.0492031	Other	17421	-0.275525
YGR006W	PRP18	0.0318914	0.0306177	0.0238126	0.0311806	Other	4675	0.490929
YPR111W	DBF20	0.0318999	0.0306177	0.124152	0.105427	Other	50729	0.249586
YKL114C	APN1	0.0320145	0.0307103	0.0707207	0.0693559	Other	34087	0.169079
YMR273C	ZDS1	0.0320379	0.0307155	0.0764981	0.0735689	Other	30538	-0.193713
YOL013W-A	NA	0.0322446	0.0308906	0.0386428	0.0446777	Other	20633	0.270962
YJR009C	TDH2	0.0322568	0.0308906	0.0392959	0.0452388	Other	44353	0.175009
YIL047C	SYG1	0.032334	0.0309472	0.0404457	0.0463081	Other	10782	0.309652
YHL011C	PRS3	0.0327243	0.0313032	0.181796	0.140469	Other	1068	0.515757
YNL116W	DMA2	0.0327471	0.0313074	0.0445038	0.0494986	Other	39809	0.201606
YIR013C	GAT4	0.0329933	0.0315127	0.0531762	0.0563689	Other	28667	0.192463
YPL170W	DAP1	0.0329989	0.0315127	0.0437671	0.0490555	Other	14616	0.275957
YHR209W	CRG1	0.0330746	0.0315673	0.0513278	0.0548099	Other	31240	0.25265
YPR092W	NA	0.0333847	0.0318455	0.0351542	0.0416132	Other	29583	0.209034
YKR012C	NA	0.0335524	0.0319876	0.0470686	0.0513763	Other	59548	0.136379
YPR185W	ATG13	0.0337473	0.0321554	0.0524509	0.0558511	Other	59823	-0.156021
YFR053C	HXK1	0.0337787	0.0321674	0.0348781	0.0413902	Other	28311	0.213116
YOL043C	NTG2	0.0338975	0.0322625	0.040877	0.0466846	Other	55654	0.165732
YGR034W	RPL26B	0.0340167	0.0323578	0.040045	0.0458841	Other	20025	0.264458
YJL099W	CHS6	0.0342808	0.0325903	0.0513242	0.0548099	Other	14532	-0.314627
YBR075W	NULL	0.0342993	0.0325903	0.065319	0.0655578	Other	16159	0.240122
YHR202W	NA	0.0344819	0.0327455	0.0225016	0.0300905	Other	7578	0.415927
YBR233W	PBP2	0.0346985	0.0329296	0.056179	0.0586622	Other	15201	-0.279174
YBR111C	YSA1	0.0347144	0.0329296	0.0496714	0.0534952	Other	19283	-0.25147
YOR386W	PHR1	0.034739	0.0329347	0.0650381	0.0653453	Other	27065	-0.244451
YPL136W	NA	0.0348658	0.0330364	0.0382836	0.0443985	Other	22593	0.242968
YKL039W	PTM1	0.0348914	0.0330424	0.037326	0.0435825	Other	31431	0.201833
YLR064W	PER33	0.0349579	0.0330568	0.0365956	0.0428997	Other	9220	-0.347775
YMR174C	PAI3	0.0349747	0.0330568	0.0641643	0.0648125	Other	17345	-0.242347
YPR046W	MCM16	0.034976	0.0330568	0.058412	0.0603922	Other	17426	0.302687
YDR335W	MSN5	0.0349842	0.0330568	0.0239456	0.0312464	Other	7318	-0.417512
YDR206W	EBS1	0.0352701	0.0333085	0.116098	0.10012	Other	23123	-0.282484
YOR027W	STI1	0.0355478	0.0335522	0.0679694	0.0674288	Other	28710	-0.264418
YLR363C	NMD4	0.0356389	0.0336195	0.0668065	0.0664849	Other	46255	-0.189669
YPL260W	NA	0.0356926	0.0336515	0.0603589	0.0618629	Other	20384	0.228772
YOL092W	YPQ1	0.0358817	0.0338112	0.0462793	0.0509172	Other	43715	0.162746
YCR060W	TAH1	0.0361545	0.034031	0.06237	0.0634416	Other	25015	0.294911
YBR043C	QDR3	0.036155	0.034031	0.038552	0.0446274	Other	37999	0.210273
YLR346C	NA	0.0363737	0.034218	0.0660301	0.0660034	Other	33496	-0.210565
YPR151C	SUE1	0.0364404	0.0342465	0.0597393	0.0613945	Other	12507	-0.291478
YGR256W	GND2	0.0364442	0.0342465	0.048531	0.052567	Other	59942	-0.149509
YML033W	NULL	0.0365521	0.034329	0.0532852	0.056421	Other	16762	0.290117
YCL010C	SGF29	0.0366571	0.0344086	0.0907607	0.0835792	Other	1885	0.574777
YJR129C	NA	0.0368582	0.0345783	0.101694	0.0910345	Other	47218	0.244491
YGL034C	NA	0.0369221	0.0346182	0.0537575	0.0568255	Other	3948	0.573774
YER123W	YCK3	0.0369565	0.0346182	0.0665684	0.0663501	Other	24547	0.200662
YDR084C	TVP23	0.0369616	0.0346182	0.0467694	0.0512704	Other	27958	-0.225178
YNL119W	NCS2	0.0370895	0.0347189	0.0492795	0.0531642	Other	4428	-0.440351
YGL181W	GTS1	0.0371647	0.0347703	0.0634764	0.0642967	Other	30466	-0.223024
YIL023C	YKE4	0.0372392	0.0348208	0.0592328	0.0610402	Other	19342	-0.275754
YFR024C-A	LSB3	0.0372819	0.0348416	0.0534042	0.0565153	Other	26577	0.203179
YGL051W	MST27	0.0373222	0.0348601	0.0943464	0.0863753	Other	34383	0.239109
YGR252W	GCN5	0.0375641	0.0350664	0.250671	0.177098	Other	277	-0.715328
YNL009W	IDP3	0.0375842	0.0350664	0.0685953	0.0678713	Other	30886	0.23967
YEL059W	HHY1	0.0377878	0.0352368	0.0357963	0.0422143	Other	19957	0.245215
YGL058W	RAD6	0.0378081	0.0352368	0.0737962	0.0715172	Other	1983	0.538072
YDR116C	MRPL1	0.0378705	0.0352757	0.204836	0.153923	Other	192	-0.899234
YBR059C	AKL1	0.0378962	0.0352803	0.0389598	0.0449616	Other	29732	0.20716
YGR161C	RTS3	0.0379658	0.0353258	0.0774664	0.074273	Other	25199	-0.258245
YOR324C	FRT1	0.0380056	0.0353303	0.0467593	0.0512704	Other	55913	0.17143
YCR102C	NA	0.0380121	0.0353303	0.0366047	0.0428997	Other	19289	0.258442
YKL063C	NA	0.0380474	0.0353439	0.034657	0.0411537	Other	10813	-0.344549
YBR063C	NA	0.0383953	0.0356476	0.0638316	0.0646149	Other	42730	0.151739
YDR125C	ECM18	0.038556	0.0357774	0.0552767	0.0580089	Other	11433	-0.300778
YJL198W	PHO90	0.0387212	0.0359088	0.0627093	0.0636837	Other	54170	0.142941
YKL185W	ASH1	0.0387499	0.0359088	0.0522588	0.0557094	Other	32270	0.186622
YLR072W	NA	0.0387608	0.0359088	0.0417097	0.0472395	Other	61186	-0.154757
YLR176C	RFX1	0.0388317	0.0359549	0.0473189	0.0515203	Other	12998	-0.311925
YLR094C	GIS3	0.038908	0.0359892	0.047516	0.0516752	Other	20929	-0.284915
YPL035C	NA	0.038911	0.0359892	0.0379841	0.0442142	Other	16743	0.26122
YNL023C	FAP1	0.0389647	0.0360193	0.0773148	0.074203	Other	21170	-0.22083
YOL067C	RTG1	0.0391109	0.0361349	0.0754177	0.0727896	Other	1780	0.572877
YDR247W	VHS1	0.0393131	0.0362893	0.0529901	0.0562548	Other	28346	-0.214973
YDR192C	NUP42	0.0393206	0.0362893	0.102577	0.0915999	Other	49855	-0.140107
YBL064C	PRX1	0.039415	0.0363567	0.0503292	0.0540493	Other	29909	0.191364
YFL033C	RIM15	0.0394766	0.0363821	0.0615921	0.0629217	Other	33322	0.211188
YJR146W	NA	0.0394917	0.0363821	0.0709349	0.0694938	Other	14801	-0.252524
YOL009C	MDM12	0.0395065	0.0363821	0.118337	0.101586	Other	2529	-0.44774
YJL112W	MDV1	0.0396048	0.0364529	0.0269895	0.0342704	Other	26479	0.228402
YJR066W	TOR1	0.039693	0.0365143	0.0354807	0.0419207	Other	29501	0.200593
YNL218W	MGS1	0.0397353	0.0365336	0.105402	0.0934145	Other	57841	-0.17912
YGR049W	SCM4	0.0397994	0.0365728	0.0665339	0.0663501	Other	18432	0.286702
YJL049W	NA	0.0398578	0.0366067	0.0865397	0.080562	Other	42455	0.141041
YGL251C	HFM1	0.0399273	0.0366508	0.0670274	0.0666344	Other	10842	0.415658
YLR386W	VAC14	0.0399804	0.0366797	0.0564647	0.0588953	Other	11372	-0.305548
YNR057C	BIO4	0.0400376	0.0367125	0.03815	0.0443205	Other	69085	0.139674
YOL111C	MDY2	0.0400786	0.0367304	0.0482463	0.0523187	Other	43176	0.162908
YCL034W	LSB5	0.0401662	0.0367908	0.0466437	0.0511988	Other	16535	-0.299813
YHR087W	RTC3	0.0403193	0.0369112	0.0952699	0.0869256	Other	31586	-0.173313
YKL056C	TMA19	0.0404931	0.0370438	0.0452055	0.0499689	Other	4671	0.419433
YNL333W	SNZ2	0.0405075	0.0370438	0.0485921	0.052603	Other	38975	0.168593
YMR320W	NA	0.0405776	0.0370879	0.0510091	0.0545931	Other	29379	-0.20588
YEL047C	FRD1	0.0406116	0.0370991	0.0616437	0.0629404	Other	35360	0.172689
YMR137C	PSO2	0.0406866	0.0371286	0.0730255	0.070916	Other	23426	-0.291327
YLR288C	MEC3	0.0406874	0.0371286	0.0561317	0.0586452	Other	26496	0.198325
YOR038C	HIR2	0.0407855	0.0371874	0.0430096	0.0484541	Other	11239	-0.325364
YIL133C	RPL16A	0.0407955	0.0371874	0.097808	0.0885987	Other	2667	0.445952
YLR240W	VPS34	0.0408426	0.0372104	0.0474194	0.0515999	Other	10683	0.338855
YCR010C	ADY2	0.040984	0.0373193	0.0447603	0.0496806	Other	18003	0.271587
YKL100C	NA	0.041076	0.0373832	0.0662406	0.0661659	Other	40652	0.159758
YMR053C	STB2	0.0411269	0.0374094	0.0698152	0.0687538	Other	20493	0.281743
YOR066W	MSA1	0.0412673	0.0375171	0.0889747	0.0823363	Other	22753	-0.261125
YDR330W	UBX5	0.0413366	0.0375601	0.0484207	0.0524776	Other	215496	-0.13125
YDR132C	NA	0.0413608	0.0375621	0.0586068	0.0605274	Other	23538	-0.231973
YIR035C	NA	0.0413942	0.0375724	0.0557593	0.0583531	Other	44042	0.155834
YGL021W	ALK1	0.0414852	0.0376246	0.038485	0.0445772	Other	113678	0.123909
YGR213C	RTA1	0.0414958	0.0376246	0.0582904	0.0603171	Other	16016	-0.287147
YGL082W	NA	0.0415932	0.0376928	0.141628	0.115987	Other	30166	-0.268805
YMR021C	MAC1	0.0417265	0.0377936	0.26973	0.186018	Other	725	-0.506908
YDR260C	SWM1	0.041814	0.0378526	0.0611304	0.0625517	Other	14766	-0.303872
YML057W	CMP2	0.0418484	0.0378637	0.0601606	0.0616932	Other	18406	0.275613
YML013C-A	NULL	0.0419715	0.0379549	0.0941442	0.0863159	Other	1935	-0.519329
YML117W-A	NULL	0.0419957	0.0379567	0.0437811	0.0490555	Other	15916	0.270678
YLR413W	NA	0.0420435	0.0379798	0.0337019	0.0403316	Other	25338	-0.237313
YGR214W	RPS0A	0.0420902	0.0380018	0.0499829	0.0537407	Other	7482	0.338256
YIR030C	DCG1	0.0421609	0.0380454	0.0765469	0.07357	Other	28233	0.18286
YML006C	GIS4	0.0423552	0.0382006	0.0508884	0.0544949	Other	6398	-0.449817
YML048W	GSF2	0.0427098	0.0384824	0.0596522	0.0613385	Other	12673	0.333598
YOR055W	NA	0.0427128	0.0384824	0.0465773	0.0511599	Other	30548	0.187755
YDL186W	NA	0.0428409	0.0385774	0.0451374	0.0499689	Other	76124	0.155607
YOL090W	MSH2	0.0429377	0.0386441	0.0537237	0.0568216	Other	17488	-0.278271
YOL062C	APM4	0.0431978	0.0388578	0.0427877	0.0482575	Other	39294	0.170943
YGR138C	TPO2	0.0433761	0.0389976	0.105488	0.0934467	Other	13584	-0.341488
YMR009W	ADI1	0.0436796	0.0392497	0.0917486	0.0843654	Other	14314	0.314362
YAL060W	BDH1	0.0439391	0.0394621	0.0490436	0.0530006	Other	14642	0.260465
YDL176W	NA	0.044087	0.0395538	0.0507627	0.054422	Other	21382	0.259549
YHR121W	LSM12	0.0440876	0.0395538	0.0407192	0.0465366	Other	26278	0.214474
YJR079W	NA	0.0442081	0.0396411	0.0727746	0.0708195	Other	14238	-0.267694
YHL036W	MUP3	0.0443454	0.0397432	0.0555339	0.0582141	Other	14229	-0.273684
YJL172W	CPS1	0.0443766	0.0397503	0.0386166	0.0446747	Other	37624	0.181696
YPR061C	JID1	0.0444414	0.0397712	0.0616957	0.0629593	Other	94082	-0.133247
YMR016C	SOK2	0.0444466	0.0397712	0.0808551	0.0767069	Other	11252	-0.342693
YGL243W	TAD1	0.0445713	0.0398619	0.0628047	0.0637463	Other	33185	-0.188156
YMR209C	NA	0.0446226	0.0398868	0.0794715	0.0757336	Other	20476	0.272256
YGR217W	CCH1	0.0447349	0.0399662	0.179886	0.139393	Other	581	-0.677874
YFL055W	AGP3	0.0447864	0.0399913	0.0663453	0.0662354	Other	38089	0.163953
YAL042W	ERV46	0.0448762	0.0400505	0.064785	0.0652513	Other	8888	0.315033
YIL163C	NA	0.0450106	0.0401495	0.0283491	0.0356133	Other	27507	0.213204
YPR189W	SKI3	0.0452223	0.0403172	0.055367	0.0580714	Other	65440	0.136105
YNL226W	NA	0.0452639	0.0403332	0.0983163	0.0890164	Other	2701	0.431953
YKR024C	DBP7	0.0454089	0.0404319	0.0577193	0.0599614	Other	4928	0.448445
YDR014W	RAD61	0.0454222	0.0404319	0.0482046	0.0523035	Other	25867	0.20317
YOR099W	KTR1	0.0456005	0.0405508	0.075245	0.0726972	Other	13163	0.338026
YFR017C	IGD1	0.0456033	0.0405508	0.0470715	0.0513763	Other	45137	0.157351
YOL068C	HST1	0.0457559	0.0406557	0.0649663	0.065308	Other	15631	0.240973
YDR198C	RKM2	0.045769	0.0406557	0.0714709	0.0698376	Other	31088	-0.221175
YLR154C	RNH203	0.0459245	0.0407726	0.0732398	0.0710875	Other	28035	-0.214991
YMR158C-B	NULL	0.0460099	0.0408271	0.0753526	0.0727639	Other	45942	0.138721
YNL299W	TRF5	0.0461009	0.0408765	0.0420651	0.0475848	Other	31986	0.199383
YJR032W	CPR7	0.0461134	0.0408765	0.145526	0.118664	Other	1921	0.437583
YMR007W	NA	0.0463205	0.0410387	0.100409	0.0902468	Other	15567	0.318811
YGL179C	TOS3	0.0464091	0.0410958	0.0621285	0.0633325	Other	24817	0.225921
YBR186W	PCH2	0.046554	0.0411942	0.0705392	0.06925	Other	40114	0.18054
YDL133C-A	RPL41B	0.0465686	0.0411942	0.0682568	0.0676073	Other	40044	-0.169885
YDR392W	SPT3	0.0467148	0.0412998	0.0639916	0.0646727	Other	1484	-0.690206
YMR316W	DIA1	0.0467363	0.0412998	0.0542499	0.0571539	Other	32887	-0.200359
YGR012W	NA	0.0468923	0.0414161	0.0444334	0.0494924	Other	11811	0.289862
YBR228W	SLX1	0.0470978	0.0415761	0.0839749	0.07887	Other	48454	0.135721
YOR374W	ALD4	0.0471987	0.0416321	0.0728136	0.0708195	Other	24205	0.249708
YER038W-A	NA	0.0472101	0.0416321	0.0377377	0.044036	Other	22588	0.24406
YHR155W	YSP1	0.0472556	0.0416507	0.105698	0.0935888	Other	18157	-0.285464
YNL318C	HXT14	0.0473063	0.0416738	0.0416862	0.0472395	Other	44951	0.159437
YPR118W	MRI1	0.0474428	0.0417725	0.106257	0.0938638	Other	40328	0.207208
YPL179W	PPQ1	0.0475459	0.0418417	0.0551608	0.0579517	Other	19178	-0.24261
YEL036C	ANP1	0.047625	0.0418896	0.200248	0.150956	Other	406	0.957037
YHR043C	DOG2	0.0477792	0.0420036	0.0414432	0.0470788	Other	36565	0.179846
YGR137W	NA	0.047864	0.0420564	0.0734305	0.0711993	Other	19260	-0.229257
YDR067C	OCA6	0.0480532	0.0421955	0.065962	0.0659925	Other	17847	-0.255208
YPR131C	NAT3	0.0480726	0.0421955	0.216547	0.160486	Other	733	0.530543
YOR221C	MCT1	0.0480966	0.0421955	0.0809479	0.0767529	Other	2136	0.620861
YMR103C	NA	0.048217	0.0422795	0.0713125	0.0697189	Other	40049	-0.167437
YPR070W	MED1	0.0482668	0.0423013	0.0446373	0.0496024	Other	18641	0.238102
YHL037C	NA	0.0484634	0.0424518	0.0700633	0.0689262	Other	13882	-0.303804
YNL021W	HDA1	0.0488633	0.0427784	0.0315361	0.0384074	Other	14579	0.277088
YNL008C	ASI3	0.0488864	0.0427784	0.11447	0.0993061	Other	26652	0.274359
YPL162C	NA	0.0490266	0.042879	0.0876621	0.0814412	Other	19039	0.270665
YOL153C	NA	0.0491307	0.0429481	0.0548566	0.0577286	Other	18291	-0.256878
YNL106C	INP52	0.0492992	0.0430733	0.0480229	0.0521363	Other	12207	0.313481
YGL227W	VID30	0.0493317	0.0430796	0.054182	0.0571539	Other	20731	0.233713
YHR189W	PTH1	0.0493857	0.0431047	0.112675	0.0981548	Other	22560	-0.197306
YMR172C-A	NA	0.0495402	0.0432174	0.0808588	0.0767069	Other	23260	0.191549
YLR282C	NA	0.0497237	0.0433553	0.0806585	0.076594	Other	45132	-0.157904
YCR063W	BUD31	0.0499799	0.0435564	0.236844	0.170571	Other	1135	-0.467489
YOR156C	NFI1	0.0500483	0.0435937	0.0880677	0.0817777	Other	52725	-0.138028
YML076C	WAR1	0.0503727	0.0438539	0.0865449	0.080562	Other	20870	-0.262954
YLR353W	BUD8	0.0504265	0.0438783	0.13054	0.109375	Other	41343	-0.197787
YJL158C	CIS3	0.0508029	0.0441833	0.0722904	0.0704923	Other	16257	-0.289586
YKL077W	NA	0.0508418	0.0441945	0.0538568	0.0568668	Other	10467	-0.310812
YLR109W	AHP1	0.0508704	0.0441969	0.0958636	0.0873405	Other	27091	0.257664
YAL048C	GEM1	0.0509245	0.0442214	0.0720846	0.070328	Other	4140	-0.412083
YGL140C	NA	0.0511705	0.0444039	0.120753	0.103266	Other	17918	-0.20464
YDR216W	ADR1	0.0511869	0.0444039	0.0998732	0.0900372	Other	10497	-0.439733
YCL039W	GID7	0.0512142	0.0444051	0.105949	0.0937236	Other	19408	-0.261203
YAR047C	NA	0.051263	0.0444248	0.040498	0.0463399	Other	8027	-0.35598
YNL255C	GIS2	0.0514721	0.0445832	0.104575	0.0928479	Other	21587	-0.208485
YPR159W	KRE6	0.0515088	0.0445924	0.04724	0.0514938	Other	2267	-0.568679
YKL161C	KDX1	0.0515391	0.044596	0.0406931	0.0465349	Other	33149	0.183983
YJR049C	UTR1	0.051625	0.0446332	0.102966	0.0918161	Other	536	0.822769
YDR123C	INO2	0.0516362	0.0446332	0.32343	0.21203	Other	49	-1.52021
YBL078C	ATG8	0.0516606	0.0446332	0.0751923	0.0726835	Other	24299	-0.208988
YBR208C	DUR1,2	0.0518278	0.044749	0.0696024	0.0686376	Other	47063	0.135458
YDL082W	RPL13A	0.0518721	0.044749	0.0556667	0.0582986	Other	4756	0.398265
YDR403W	DIT1	0.0518734	0.044749	0.100232	0.0902468	Other	43388	-0.149399
YGL085W	LCL3	0.0523586	0.0451447	0.082228	0.0776545	Other	43571	-0.154283
YIL141W	NA	0.0524204	0.0451752	0.0702465	0.0690344	Other	20344	0.216282
YJR058C	APS2	0.0526492	0.0453494	0.0888632	0.0822736	Other	14602	-0.239438
YOL056W	GPM3	0.0526772	0.0453506	0.0455905	0.0502473	Other	53095	0.145352
YJL153C	INO1	0.0528185	0.0454492	0.0683627	0.0676766	Other	3485	-0.502867
YJR090C	GRR1	0.0531174	0.0456834	0.0875182	0.0813877	Other	6983	-0.325869
YLR080W	EMP46	0.0534291	0.0459283	0.0775156	0.0742824	Other	28735	-0.184728
YJL214W	HXT8	0.0534715	0.0459416	0.0609861	0.0624378	Other	15307	0.267859
YDL020C	RPN4	0.0538595	0.0462517	0.0921479	0.0846913	Other	20516	-0.220178
YBL106C	SRO77	0.0539863	0.0462948	0.112041	0.0977832	Other	16349	-0.218607
YHR154W	RTT107	0.0539909	0.0462948	0.0542215	0.0571539	Other	6296	0.377933
YDR274C	NA	0.0539913	0.0462948	0.0758166	0.0730112	Other	18344	-0.255494
YBR220C	NA	0.0543118	0.0465317	0.057558	0.0598702	Other	40893	0.157171
YMR038C	CCS1	0.0543221	0.0465317	0.0314225	0.0384004	Other	9123	0.350512
YOL042W	NGL1	0.0545416	0.0466963	0.0837558	0.0787426	Other	21307	-0.225503
YMR055C	BUB2	0.054602	0.0467245	0.0850428	0.0796747	Other	21886	0.239933
YJR113C	RSM7	0.0546762	0.0467627	0.0998536	0.0900372	Other	2335	-0.500687
YMR189W	GCV2	0.0547229	0.0467627	0.0990843	0.0894971	Other	25414	-0.188804
YJR128W	NA	0.0547289	0.0467627	0.10044	0.0902468	Other	19058	0.202273
YLR173W	NA	0.0547962	0.0467967	0.0585429	0.0604945	Other	13303	-0.305419
YMR056C	AAC1	0.0550924	0.0470261	0.0552217	0.0579835	Other	57382	0.138241
YOR349W	CIN1	0.0551242	0.0470297	0.0487273	0.0527191	Other	49839	0.147652
YLR364W	GRX8	0.0552247	0.0470735	0.126028	0.10678	Other	30396	-0.16482
[truncated: 2,296 more rows]
