# Supplementary material for: Design and Analysis of Bar-seq Experiments
Source: G3 (Bethesda). 2013 Nov 5;4(1):11–8. doi: 10.1534/g3.113.008565 (PMC3887526; doi:10.1534/g3.113.008565)
Supplement: Supporting Information [file supp_g3.113.008565_TableS5.xlsx]

## Sheet: Table_S5.xls
GOID	Term	Definition	Number of genes	pvalue	qvalue
GO:0007005	mitochondrion organization	A process that is carried out at the cellular level which results in the assembly, arrangement of constituent parts, or disassembly of a mitochondrion; includes mitochondrial morphogenesis and distribution, and replication of the mitochondrial genome as well as synthesis of new mitochondrial components.	209	1.33173e-34	1.52963e-31
GO:0032543	mitochondrial translation	The chemical reactions and pathways resulting in the formation of a protein in a mitochondrion. This is a ribosome-mediated process in which the information in messenger RNA (mRNA) is used to specify the sequence of amino acids in the protein; the mitochondrion has its own ribosomes and transfer RNAs, and uses a genetic code that differs from the nuclear code.	76	1.35663e-30	7.79111e-28
GO:0033108	mitochondrial respiratory chain complex assembly	The aggregation, arrangement and bonding together of a set of components to form a mitochondrial respiratory chain complex.	21	1.20402e-10	4.6098e-08
GO:0006996	organelle organization	A process that is carried out at the cellular level which results in the assembly, arrangement of constituent parts, or disassembly of an organelle within a cell. An organelle is an organized structure of distinctive morphology and function. Includes the nucleus, mitochondria, plastids, vacuoles, vesicles, ribosomes and the cytoskeleton. Excludes the plasma membrane.	770	4.34314e-10	1.24713e-07
GO:0016043	cellular component organization	A process that results in the assembly, arrangement of constituent parts, or disassembly of a cellular component.	1059	1.39734e-09	2.09087e-07
GO:0045333	cellular respiration	The enzymatic release of energy from organic compounds (especially carbohydrates and fats) which either requires oxygen (aerobic respiration) or does not (anaerobic respiration).	78	1.26685e-09	2.09087e-07
GO:0070271	protein complex biogenesis	A cellular process that results in the biosynthesis of constituent macromolecules, assembly, and arrangement of constituent parts of a protein complex. Includes the synthesis of the constituent protein molecules, and those protein modifications that are involved in synthesis or assembly of the complex.	146	1.45629e-09	2.09087e-07
GO:0097034	mitochondrial respiratory chain complex IV biogenesis	The biogenesis of a mitochondrial respiratory chain complex IV (also known as cytochrome c oxidase complex), a protein complex located in the mitochondrial inner membrane that forms part of the mitochondrial respiratory chain. Includes the synthesis of constituent proteins and their aggregation, arrangement and bonding together.	18	1.45383e-09	2.09087e-07
GO:0042274	ribosomal small subunit biogenesis	A cellular process that results in the biosynthesis of constituent macromolecules, assembly, and arrangement of constituent parts of a small ribosomal subunit; includes transport to the sites of protein synthesis.	43	4.51466e-09	5.7617e-07
GO:0002181	cytoplasmic translation	The chemical reactions and pathways resulting in the formation of a protein in the cytoplasm. This is a ribosome-mediated process in which the information in messenger RNA (mRNA) is used to specify the sequence of amino acids in the protein.	111	3.1422e-08	3.60914e-06
GO:0006461	protein complex assembly	The aggregation, arrangement and bonding together of a set of components to form a protein complex.	137	1.12486e-07	1.17455e-05
GO:0006625	protein targeting to peroxisome	The process of directing proteins towards the peroxisome, usually using signals contained within the protein.	24	1.30407e-07	1.24821e-05
GO:0043623	cellular protein complex assembly	The aggregation, arrangement and bonding together of a set of components to form a protein complex, occurring at the level of an individual cell.	101	1.86703e-07	1.64959e-05
GO:0022613	ribonucleoprotein complex biogenesis	A cellular process that results in the biosynthesis of constituent macromolecules, assembly, and arrangement of constituent parts of a complex containing RNA and proteins. Includes the biosynthesis of the constituent RNA and protein molecules, and those macromolecular modifications that are involved in synthesis or assembly of the ribonucleoprotein complex.	132	2.5182e-07	1.92827e-05
GO:0051168	nuclear export	The directed movement of substances out of the nucleus.	60	2.40674e-07	1.92827e-05
GO:0006407	rRNA export from nucleus	The directed movement of rRNA from the nucleus to the cytoplasm; the rRNA is usually in the form of ribonucleoproteins.	11	6.0931e-07	4.37408e-05
GO:0006403	RNA localization	A process in which RNA is transported to, or maintained in, a specific location.	78	7.16066e-07	4.57177e-05
GO:0006405	RNA export from nucleus	The directed movement of RNA from the nucleus to the cytoplasm.	51	7.16453e-07	4.57177e-05
GO:0009060	aerobic respiration	The enzymatic release of energy from organic compounds (especially carbohydrates and fats) which requires oxygen as the terminal electron acceptor.	62	1.10022e-06	6.65113e-05
GO:0022904	respiratory electron transport chain	A process in which a series of electron carriers operate together to transfer electrons from donors such as NADH and FADH2 to any of several different terminal electron acceptors to generate a transmembrane electrochemical gradient.	21	1.23214e-06	7.07617e-05
GO:0006913	nucleocytoplasmic transport	The directed movement of molecules between the nucleus and the cytoplasm.	85	1.41604e-06	7.74509e-05
GO:0016558	protein import into peroxisome matrix	The import of proteins into the peroxisomal matrix. A peroxisome targeting signal (PTS) binds to a soluble receptor protein in the cytosol, and the resulting complex then binds to a receptor protein in the peroxisome membrane and is imported. The cargo protein is then released into the peroxisome matrix.	21	1.79488e-06	9.37088e-05
GO:0000462	maturation of SSU-rRNA from tricistronic rRNA transcript (SSU-rRNA, 5.8S rRNA, LSU-rRNA)	Any process involved in the maturation of a precursor Small SubUnit (SSU) ribosomal RNA (rRNA) molecule into a mature SSU-rRNA molecule from the pre-rRNA molecule originally produced as a tricistronic rRNA transcript that contains the Small Subunit (SSU) rRNA, 5.8S rRNA, and the Large Subunit (LSU) in that order from 5' to 3' along the primary transcript.	26	1.88903e-06	9.43367e-05
GO:0072665	protein localization to vacuole	A process in which a protein is transported to, or maintained at, a location in a vacuole.	69	2.07099e-06	9.9114e-05
GO:0006743	ubiquinone metabolic process	The chemical reactions and pathways involving ubiquinone, a lipid-soluble electron-transporting coenzyme.	10	2.16295e-06	9.93746e-05
GO:0000469	cleavage involved in rRNA processing	Any phosphodiester bond hydrolysis involved in the conversion of a primary ribosomal RNA (rRNA) transcript into a mature rRNA molecule.	16	2.77445e-06	0.000119356
GO:0000478	endonucleolytic cleavage involved in rRNA processing	Any endonucleolytic cleavage involved in the conversion of a primary ribosomal RNA (rRNA) transcript into a mature rRNA molecule. Some endonucleolytic cleavages produce the mature end, while others are a step in the process of generating the mature end from the pre-rRNA.	12	3.01351e-06	0.000119356
GO:0017004	cytochrome complex assembly	The aggregation, arrangement and bonding together of a cytochrome complex. A cytochrome complex is a protein complex in which at least one of the proteins is a cytochrome, i.e. a heme-containing protein involved in catalysis of redox reactions.	10	2.98719e-06	0.000119356
GO:0042254	ribosome biogenesis	A cellular process that results in the biosynthesis of constituent macromolecules, assembly, and arrangement of constituent parts of ribosome subunits; includes transport to the sites of protein synthesis.	110	2.81872e-06	0.000119356
GO:0000002	mitochondrial genome maintenance	The maintenance of the structure and integrity of the mitochondrial genome; includes replication and segregation of the mitochondrial chromosome.	29	3.37408e-06	0.000122584
GO:0006623	protein targeting to vacuole	The process of directing proteins towards the vacuole, usually using signals contained within the protein.	68	3.65932e-06	0.000122584
GO:0010821	regulation of mitochondrion organization	Any process that modulates the frequency, rate or extent of a process involved in the formation, arrangement of constituent parts, or disassembly of a mitochondrion.	16	3.54268e-06	0.000122584
GO:0043162	ubiquitin-dependent protein catabolic process via the multivesicular body sorting pathway	The chemical reactions and pathways resulting in the breakdown of a protein or peptide covalently tagged with ubiquitin, via the multivesicular body (MVB) sorting pathway; ubiquitin-tagged proteins are sorted into MVBs, and delivered to a lysosome/vacuole for degradation.	16	3.27919e-06	0.000122584
GO:0050657	nucleic acid transport	The directed movement of nucleic acids, single or double-stranded polynucleotides involved in the storage, transmission and transfer of genetic information, into, out of or within a cell, or between cells, by means of some agent such as a transporter or pore.	71	3.58466e-06	0.000122584
GO:0071840	cellular component organization or biogenesis	A process that results in the biosynthesis of constituent macromolecules, assembly, arrangement of constituent parts, or disassembly of a cellular component.	1162	3.73536e-06	0.000122584
GO:0015980	energy derivation by oxidation of organic compounds	The chemical reactions and pathways by which a cell derives energy from organic compounds; results in the oxidation of the compounds from which energy is released.	119	4.39845e-06	0.000132949
GO:0050658	RNA transport	The directed movement of RNA, ribonucleic acids, into, out of or within a cell, or between cells, by means of some agent such as a transporter or pore.	69	4.17655e-06	0.000132949
GO:0070129	regulation of mitochondrial translation	Any process that modulates the frequency, rate or extent of the chemical reactions and pathways resulting in the formation of proteins by the translation of mRNA in a mitochondrion.	12	4.3553e-06	0.000132949
GO:0007034	vacuolar transport	The directed movement of substances into, out of or within a vacuole.	104	4.62294e-06	0.000136151
GO:0070071	proton-transporting two-sector ATPase complex assembly	The aggregation, arrangement and bonding together of a proton-transporting two-sector ATPase complex, a large protein complex that catalyzes the synthesis or hydrolysis of ATP by a rotational mechanism, coupled to the transport of protons across a membrane.	12	4.83667e-06	0.000138885
GO:0000447	endonucleolytic cleavage in ITS1 to separate SSU-rRNA from 5.8S rRNA and LSU-rRNA from tricistronic rRNA transcript (SSU-rRNA, 5.8S rRNA, LSU-rRNA)	Endonucleolytic cleavage between the SSU-rRNA and the 5.8S rRNA of an rRNA molecule originally produced as a tricistronic rRNA transcript that contained the Small SubUnit (SSU) rRNA, the 5.8S rRNA, and the Large SubUnit (LSU) rRNA, in that order, from 5' to 3' along the primary transcript.	10	5.55891e-06	0.000155731
GO:0006119	oxidative phosphorylation	The phosphorylation of ADP to ATP that accompanies the oxidation of a metabolite through the operation of the respiratory chain. Oxidation of compounds establishes a proton gradient across the membrane, providing the energy for ATP synthesis.	22	6.05936e-06	0.000165709
GO:0015931	nucleobase-containing compound transport	The directed movement of nucleobases, nucleosides, nucleotides and nucleic acids, into, out of or within a cell, or between cells, by means of some agent such as a transporter or pore.	88	7.22632e-06	0.000193027
GO:0044763	single-organism cellular process	Any process that is carried out at the cellular level, occurring within a single organism.	2010	8.28801e-06	0.000216355
GO:0071822	protein complex subunit organization	Any process in which macromolecules aggregate, disaggregate, or are modified, resulting in the formation, disassembly, or alteration of a protein complex.	195	8.68182e-06	0.000221599
GO:0010822	positive regulation of mitochondrion organization	Any process that increases the frequency, rate or extent of a process involved in the formation, arrangement of constituent parts, or disassembly of a mitochondrion.	10	1.0534e-05	0.000263029
GO:0070272	proton-transporting ATP synthase complex biogenesis	The biogenesis of a proton-transporting ATP synthase (also known as F-type ATPase), a two-sector ATPase found in the inner membrane of mitochondria and chloroplasts, and in bacterial plasma membranes. Includes the synthesis of constituent proteins and their aggregation, arrangement and bonding together.	9	1.12127e-05	0.00027402
GO:0030490	maturation of SSU-rRNA	Any process involved in the maturation of a precursor Small SubUnit (SSU) ribosomal RNA (rRNA) molecule into a mature SSU-rRNA molecule.	30	1.33267e-05	0.000318897
GO:0000959	mitochondrial RNA metabolic process	The chemical reactions and pathways involving RNA transcribed from the mitochondrial genome and occurring in the mitochondrion.	18	1.66717e-05	0.000390799
GO:0016053	organic acid biosynthetic process	The chemical reactions and pathways resulting in the formation of organic acids, any acidic compound containing carbon in covalent linkage.	123	1.91117e-05	0.000439034
GO:0033615	mitochondrial proton-transporting ATP synthase complex assembly	The aggregation, arrangement and bonding together of a proton-transporting ATP synthase in the mitochondrial inner membrane.	8	2.10116e-05	0.000473213
GO:0033617	mitochondrial respiratory chain complex IV assembly	The aggregation, arrangement and bonding together of a set of components to form respiratory chain complex IV (also known as cytochrome c oxidase) in the mitochondrial inner membrane.	10	2.6737e-05	0.00059058
GO:0000460	maturation of 5.8S rRNA	Any process involved in the maturation of a precursor 5.8S ribosomal RNA (rRNA) molecule into a mature 5.8S rRNA molecule.	16	2.88088e-05	0.000624336
GO:0000409	regulation of transcription by galactose	Any process involving galactose that modulates the frequency, rate or extent or transcription.	8	3.73258e-05	0.000793934
GO:0045991	carbon catabolite activation of transcription	A transcription regulation process in which the presence of one carbon source leads to an increase in the frequency, rate, or extent of transcription of specific genes involved in the metabolism of other carbon sources.	18	4.19628e-05	0.000876336
GO:0044699	single-organism process	A biological process that involves only one organism.	2080	4.42955e-05	0.000892594
GO:0097033	mitochondrial respiratory chain complex III biogenesis	The biogenesis of a mitochondrial respiratory chain complex III (also known as cytochrome bc(1) complex or ubiquinol-cytochrome c reductase), a protein complex located in the mitochondrial inner membrane that forms part of the mitochondrial respiratory chain. Includes the synthesis of constituent proteins and their aggregation, arrangement and bonding together.	8	4.38775e-05	0.000892594
GO:0031667	response to nutrient levels	Any process that results in a change in state or activity of a cell or an organism (in terms of movement, secretion, enzyme production, gene expression, etc.) as a result of a stimulus reflecting the presence, absence, or concentration of nutrients.	98	4.92604e-05	0.000975525
GO:0071705	nitrogen compound transport	The directed movement of nitrogen-containing compounds into, out of or within a cell, or between cells, by means of some agent such as a transporter or pore.	170	6.16647e-05	0.00120048
GO:0000372	Group I intron splicing	The splicing of Group I introns. This occurs by a ribozymic mechanism where the intron sequence forms a distinct 3D structure, characteristic of Group I introns and involved in determining the locations of the splice sites (there do not appear to be consensus splice site sequences) as well as having a role in catalyzing the splicing reactions, though protein factors are also required in vivo. Spl…	6	7.7696e-05	0.00148736
GO:0061187	regulation of chromatin silencing at rDNA	Any process that modulates the rate, frequency, or extent of the repression of transcription of ribosomal DNA by altering the structure of chromatin.	6	9.18373e-05	0.00172925
GO:0006122	mitochondrial electron transport, ubiquinol to cytochrome c	The transfer of electrons from ubiquinol to cytochrome c that occurs during oxidative phosphorylation, mediated by the multisubunit enzyme known as complex III.	9	9.80634e-05	0.0018167
GO:0022900	electron transport chain	A process in which a series of electron carriers operate together to transfer electrons from donors to any of several different terminal electron acceptors to generate a transmembrane electrochemical gradient.	46	0.000103259	0.00188258
GO:0008535	respiratory chain complex IV assembly	The aggregation, arrangement and bonding together of a set of components to form respiratory chain complex IV (also known as cytochrome c oxidase), the terminal member of the respiratory chain of the mitochondrion and some aerobic bacteria. Cytochrome c oxidases are multi-subunit enzymes containing from 13 subunits in the mammalian mitochondrial form to 3-4 subunits in the bacterial forms.	12	0.000116893	0.00209787
GO:0031990	mRNA export from nucleus in response to heat stress	The directed movement of mRNA from the nucleus to the cytoplasm during a heat stimulus, a temperature stimulus above the optimal temperature for the organism; in particular, a process that enables an organism withstand exposure to temperatures that would otherwise lethally impair poly(A)+ mRNA-nucleus export.	10	0.000140121	0.00247604
GO:0016197	endosomal transport	The directed movement of substances into, out of or mediated by an endosome, a membrane-bounded organelle that carries materials newly ingested by endocytosis. It passes many of the materials to lysosomes for degradation.	58	0.000142841	0.00248586
GO:0009605	response to external stimulus	Any process that results in a change in state or activity of a cell or an organism (in terms of movement, secretion, enzyme production, gene expression, etc.) as a result of an external stimulus.	103	0.00016374	0.00280705
GO:0043038	amino acid activation	The modification of an amino acid to an active form, for incorporation into a peptide, protein or other macromolecule.	12	0.000177841	0.00300395
GO:0031669	cellular response to nutrient levels	Any process that results in a change in state or activity of a cell (in terms of movement, secretion, enzyme production, gene expression, etc.) as a result of a stimulus reflecting the presence, absence, or concentration of nutrients.	93	0.00018596	0.00309556
GO:0006754	ATP biosynthetic process	The chemical reactions and pathways resulting in the formation of ATP, adenosine 5'-triphosphate, a universally important coenzyme and enzyme regulator.	13	0.000211969	0.0034781
GO:0045990	carbon catabolite regulation of transcription	A transcription regulation process in which the presence of one carbon source leads to the modulation of the frequency, rate, or extent of transcription of specific genes involved in the metabolism of other carbon sources.	29	0.000271663	0.00439482
GO:0051604	protein maturation	Any process leading to the attainment of the full functional capacity of a protein.	33	0.000292289	0.00466282
GO:0015985	energy coupled proton transport, down electrochemical gradient	The transport of protons across a membrane to generate an electrochemical gradient (proton-motive force) that provides energy for the synthesis of ATP or GTP.	8	0.0002995	0.00471241
GO:0017062	respiratory chain complex III assembly	The aggregation, arrangement and bonding together of a set of components to form the cytochrome bc(1) complex, a transmembrane lipoprotein complex that it catalyzes the reduction of cytochrome c by accepting reducing equivalents from Coenzyme Q, by the aggregation, arrangement and bonding together of its constituents.	6	0.000320409	0.00497326
GO:0006364	rRNA processing	Any process involved in the conversion of a primary ribosomal RNA (rRNA) transcript into one or more mature rRNA molecules.	66	0.000355311	0.00544146
GO:0019538	protein metabolic process	The chemical reactions and pathways involving a specific protein, rather than of proteins in general. Includes protein modification.	933	0.000474898	0.00717722
GO:0022618	ribonucleoprotein complex assembly	The aggregation, arrangement and bonding together of proteins and RNA molecules to form a ribonucleoprotein complex.	46	0.000491122	0.00732601
GO:0031939	negative regulation of chromatin silencing at telomere	Any process that stops, prevents, or reduces the frequency, rate or extent of chromatin silencing at telomeres.	12	0.000522743	0.00769773
GO:0031668	cellular response to extracellular stimulus	Any process that results in a change in state or activity of a cell (in terms of movement, secretion, enzyme production, gene expression, etc.) as a result of an extracellular stimulus.	98	0.000569505	0.00828017
GO:0000429	carbon catabolite regulation of transcription from RNA polymerase II promoter	A transcription regulation process in which the presence of one carbon source leads to the modulation of the frequency, rate, or extent of transcription, from an RNA polymerase II promoter, of specific genes involved in the metabolism of other carbon sources.	23	0.000599658	0.0083996
GO:0006418	tRNA aminoacylation for protein translation	The synthesis of aminoacyl tRNA by the formation of an ester bond between the 3'-hydroxyl group of the most 3' adenosine of the tRNA, to be used in ribosome-mediated polypeptide synthesis.	11	0.0005943	0.0083996
GO:0008652	cellular amino acid biosynthetic process	The chemical reactions and pathways resulting in the formation of amino acids, organic acids containing one or more amino substituents.	94	0.000585539	0.0083996
GO:0000028	ribosomal small subunit assembly	The aggregation, arrangement and bonding together of constituent RNAs and proteins to form the small ribosomal subunit.	11	0.00067477	0.00933784
GO:0007584	response to nutrient	Any process that results in a change in state or activity of a cell or an organism (in terms of movement, secretion, enzyme production, gene expression, etc.) as a result of a nutrient stimulus.	40	0.000683538	0.00934657
GO:0016044	cellular membrane organization	A process that is carried out at the cellular level which results in the assembly, arrangement of constituent parts, or disassembly of a membrane. A membrane is a double layer of lipid molecules that encloses all cells, and, in eukaryotes, many organelles; may be a single or double lipid bilayer; also includes associated proteins.	139	0.000704053	0.00951383
GO:0019752	carboxylic acid metabolic process	The chemical reactions and pathways involving carboxylic acids, any organic acid containing one or more carboxyl (COOH) groups or anions (COO-).	256	0.000740322	0.0098876
GO:0009142	nucleoside triphosphate biosynthetic process	The chemical reactions and pathways resulting in the formation of a nucleoside triphosphate, a compound consisting of a nucleobase linked to a deoxyribose or ribose sugar esterified with triphosphate on the sugar.	18	0.000805628	0.0106361
GO:0006012	galactose metabolic process	The chemical reactions and pathways involving galactose, the aldohexose galacto-hexose. D-galactose is widely distributed in combined form in plants, animals and microorganisms as a constituent of oligo- and polysaccharides; it also occurs in galactolipids and as its glucoside in lactose and melibiose.	11	0.000831983	0.0107056
GO:0016485	protein processing	Any protein maturation process achieved by the cleavage of a peptide bond or bonds within a protein. Protein maturation is the process leading to the attainment of the full functional capacity of a protein.	29	0.000838849	0.0107056
GO:0071826	ribonucleoprotein complex subunit organization	Any process in which macromolecules aggregate, disaggregate, or are modified, resulting in the formation, disassembly, or alteration of a ribonucleoprotein complex.	48	0.000824691	0.0107056
GO:0008104	protein localization	Any process in which a protein is transported to, or maintained in, a specific location.	403	0.00086914	0.0109703
GO:0006790	sulfur compound metabolic process	The chemical reactions and pathways involving the nonmetallic element sulfur or compounds that contain sulfur, such as the amino acids methionine and cysteine or the tripeptide glutathione.	72	0.000915997	0.0112487
GO:0045184	establishment of protein localization	The directed movement of a protein to a specific location.	349	0.000920577	0.0112487
GO:0045727	positive regulation of translation	Any process that activates or increases the frequency, rate or extent of the chemical reactions and pathways resulting in the formation of proteins by the translation of mRNA.	23	0.000906233	0.0112487
GO:0016072	rRNA metabolic process	The chemical reactions and pathways involving rRNA, ribosomal RNA, a structural constituent of ribosomes.	74	0.000933122	0.0112819
GO:0007154	cell communication	Any process that mediates interactions between a cell and its surroundings. Encompasses interactions such as signaling or attachment between one cell and another cell, between a cell and an extracellular matrix, or between a cell and any other aspect of its environment.	298	0.000967345	0.0115739
GO:0000431	regulation of transcription from RNA polymerase II promoter by galactose	Any process involving galactose that modulates the frequency, rate or extent of transcription from an RNA polymerase II promoter.	4	0.000977626	0.0115763
GO:0000436	carbon catabolite activation of transcription from RNA polymerase II promoter	Any process involving carbon catabolites that activates or increases the frequency, rate or extent of transcription from an RNA polymerase II promoter.	14	0.00100968	0.0117143
GO:0031936	negative regulation of chromatin silencing	Any process that stops, prevents, or reduces the frequency, rate or extent of chromatin silencing.	18	0.00100835	0.0117143
GO:0045324	late endosome to vacuole transport	The directed movement of substances from late endosomes to the vacuole. In yeast, after transport to the prevacuolar compartment, endocytic content is delivered to the late endosome and on to the vacuole. This pathway is analogous to endosome to lysosome transport.	23	0.00102198	0.0117384
GO:0032787	monocarboxylic acid metabolic process	The chemical reactions and pathways involving monocarboxylic acids, any organic acid containing one carboxyl (COOH) group or anion (COO-).	93	0.00111603	0.0126918
GO:0001881	receptor recycling	The process that results in the return of receptor molecules to an active state and an active cellular location after they have been stimulated by a ligand. An active state is when the receptor is ready to receive a signal.	5	0.00112745	0.0126959
GO:0006356	regulation of transcription from RNA polymerase I promoter	Any process that modulates the frequency, rate or extent of transcription from an RNA polymerase I promoter.	17	0.00115385	0.0127434
GO:0044267	cellular protein metabolic process	The chemical reactions and pathways involving a specific protein, rather than of proteins in general, occurring at the level of an individual cell. Includes cellular protein modification.	880	0.00115103	0.0127434
GO:0006406	mRNA export from nucleus	The directed movement of mRNA from the nucleus to the cytoplasm.	35	0.0012432	0.0135554
GO:0042144	vacuole fusion, non-autophagic	The fusion of two vacuole membranes to form a single vacuole.	22	0.00125098	0.0135554
GO:0043628	ncRNA 3'-end processing	Any process involved in forming the mature 3' end of a non-coding RNA molecule.	12	0.00138867	0.0149068
GO:0006914	autophagy	The process in which cells digest parts of their own cytoplasm; allows for both recycling of macromolecular constituents under conditions of cellular stress and remodeling the intracellular structure for cell differentiation.	73	0.00146012	0.0153861
GO:0031670	cellular response to nutrient	Any process that results in a change in state or activity of a cell (in terms of movement, secretion, enzyme production, gene expression, etc.) as a result of a nutrient stimulus.	39	0.00144776	0.0153861
GO:0010324	membrane invagination	The infolding of a membrane, resulting in formation of a vesicle.	33	0.00148018	0.0154557
GO:0009145	purine nucleoside triphosphate biosynthetic process	The chemical reactions and pathways resulting in the formation of purine nucleoside triphosphate, a compound consisting of a purine base linked to a ribose or deoxyribose sugar esterified with triphosphate on the sugar.	15	0.00152315	0.0157611
GO:0006091	generation of precursor metabolites and energy	The chemical reactions and pathways resulting in the formation of precursor metabolites, substances from which energy is derived, and any process involved in the liberation of energy from these substances.	161	0.00160129	0.0164218
GO:0070585	protein localization to mitochondrion	A process in which a protein is transported to, or maintained in, a location within the mitochondrion.	32	0.00170847	0.0173659
GO:0061186	negative regulation of chromatin silencing at silent mating-type cassette	Any process that decreases the frequency, rate, or extent of chromatin silencing at silent mating-type cassette. Chromatin silencing at silent mating-type cassette is the repression of transcription at silent mating-type loci by altering the structure of chromatin.	9	0.00183641	0.0185027
GO:0006082	organic acid metabolic process	The chemical reactions and pathways involving organic acids, any acidic compound containing carbon in covalent linkage.	267	0.00188341	0.0186448
GO:0008298	intracellular mRNA localization	Any process in which mRNA is transported to, or maintained in, a specific location within the cell.	18	0.00191545	0.0186448
GO:0034470	ncRNA processing	Any process that results in the conversion of one or more primary non-coding RNA (ncRNA) transcripts into one or more mature ncRNA molecules.	123	0.0018743	0.0186448
GO:0034727	piecemeal microautophagy of nucleus	Degradation of a cell nucleus by microautophagy.	26	0.0019123	0.0186448
GO:0000972	transcription-dependent tethering of RNA polymerase II gene DNA at nuclear periphery	The chromosome organization process in which the DNA sequence containing a gene transcribed by RNA polymerase II is maintained in a specific location at the nuclear periphery. In S. cerevisiae, this process involves cis-acting DNA sequences such as the TATA box and upstream activating sequence (UAS) elements, trans-acting transcriptional activators, and also the 3'-UTR of the transcript.	11	0.00203169	0.019286
GO:0016479	negative regulation of transcription from RNA polymerase I promoter	Any process that stops, prevents, or reduces the frequency, rate or extent of transcription from an RNA polymerase I promoter.	5	0.00200462	0.019286
GO:0034067	protein localization to Golgi apparatus	A process in which a protein is transported to, or maintained in, a location within the Golgi apparatus.	9	0.00201847	0.019286
GO:0090054	regulation of chromatin silencing at silent mating-type cassette	Any process that modulates the frequency, rate, or extent of chromatin silencing at silent mating-type cassette. Chromatin silencing at silent mating-type cassette is the repression of transcription at silent mating-type loci by altering the structure of chromatin.	11	0.00220621	0.0207709
GO:0032042	mitochondrial DNA metabolic process	The chemical reactions and pathways involving mitochondrial DNA.	7	0.00231789	0.0216449
GO:0044272	sulfur compound biosynthetic process	The chemical reactions and pathways resulting in the formation of compounds that contain sulfur, such as the amino acids methionine and cysteine or the tripeptide glutathione.	48	0.00234818	0.021751
GO:0051205	protein insertion into membrane	The process that results in the incorporation of a protein into a biological membrane.	12	0.00246385	0.0226399
GO:0007021	tubulin complex assembly	The aggregation and bonding together of alpha- and beta-tubulin to form a tubulin heterodimer.	9	0.00265914	0.0242404
GO:0015992	proton transport	The directed movement of protons (hydrogen ions) into, out of or within a cell, or between cells, by means of some agent such as a transporter or pore.	24	0.00275559	0.0249218
GO:0031125	rRNA 3'-end processing	Any process involved in forming the mature 3' end of an rRNA molecule.	8	0.00282501	0.02535
GO:0006383	transcription from RNA polymerase III promoter	The synthesis of RNA from a DNA template by RNA polymerase III, originating at an RNAP III promoter.	11	0.00296705	0.026215
GO:0006944	cellular membrane fusion	The cellular process that joins two lipid bilayers to form a single membrane.	41	0.00295865	0.026215
GO:0000097	sulfur amino acid biosynthetic process	The chemical reactions and pathways resulting in the formation of amino acids containing sulfur, comprising cysteine, methionine and selenocysteine.	21	0.00301749	0.0264572
GO:0072594	establishment of protein localization to organelle	The directed movement of a protein to a specific location on or in an organelle. Encompasses establishment of localization in the membrane or lumen of a membrane-bounded organelle.	141	0.00318631	0.0277257
GO:0000461	endonucleolytic cleavage to generate mature 3'-end of SSU-rRNA from (SSU-rRNA, 5.8S rRNA, LSU-rRNA)	Endonucleolytic cleavage at the 3'-end of the SSU-rRNA from an originally tricistronic rRNA transcript that contained the Small Subunit (SSU) rRNA, the 5.8S rRNA, and the Large Subunit (LSU) rRNA in that order from 5' to 3' along the primary transcript, to produce the mature end of the SSU-rRNA.	4	0.00326646	0.0282095
GO:0017038	protein import	The directed movement of proteins into a cell or organelle.	69	0.00336178	0.0286025
GO:0070127	tRNA aminoacylation for mitochondrial protein translation	The synthesis of aminoacyl tRNA by the formation of an ester bond between the 3'-hydroxyl group of the most 3' adenosine of the tRNA, to be used in ribosome-mediated polypeptide synthesis in a mitochondrion.	7	0.00333754	0.0286025
GO:0031935	regulation of chromatin silencing	Any process that affects the rate, extent or location of chromatin silencing.	23	0.00359569	0.0303677
GO:0006367	transcription initiation from RNA polymerase II promoter	Any process involved in the assembly of the RNA polymerase II preinitiation complex (PIC) at an RNA polymerase II promoter region of a DNA template, resulting in the subsequent synthesis of RNA from that promoter. The initiation phase includes PIC assembly and the formation of the first few bonds in the RNA chain, including abortive initiation, which occurs when the first few nucleotides are repe…	12	0.00383002	0.0321107
GO:0009070	serine family amino acid biosynthetic process	The chemical reactions and pathways resulting in the formation of amino acids of the serine family, comprising cysteine, glycine, homoserine, selenocysteine and serine.	13	0.00398293	0.0326771
GO:0015031	protein transport	The directed movement of proteins into, out of or within a cell, or between cells, by means of some agent such as a transporter or pore.	339	0.00395965	0.0326771
GO:0016310	phosphorylation	The process of introducing a phosphate group into a molecule, usually with the formation of a phosphoric ester, a phosphoric anhydride or a phosphoric amide.	225	0.00395429	0.0326771
GO:0030242	peroxisome degradation	The process in which peroxisomes are delivered to the vacuole and degraded in response to changing nutrient conditions.	14	0.00401766	0.0327283
GO:0090305	nucleic acid phosphodiester bond hydrolysis	The nucleic acid metabolic process in which the phosphodiester bonds between nucleotides are cleaved by hydrolysis.	67	0.00425745	0.0341965
GO:1901607	alpha-amino acid biosynthetic process	The chemical reactions and pathways resulting in the formation of an alpha-amino acid.	68	0.00425294	0.0341965
GO:0006096	glycolysis	The chemical reactions and pathways resulting in the breakdown of a monosaccharide (generally glucose) into pyruvate, with the concomitant production of a small amount of ATP. Glycolysis begins with phosphorylation of a monosaccharide (generally glucose) on the sixth carbon by a hexokinase, and ends with the production of pyruvate. Pyruvate may be converted to ethanol, lactate, or other small mol…	19	0.00434597	0.0346651
GO:0006818	hydrogen transport	The directed movement of hydrogen (H2 or H+), into, out of or within a cell, or between cells, by means of some agent such as a transporter or pore.	25	0.00441	0.034694
GO:0019388	galactose catabolic process	The chemical reactions and pathways resulting in the breakdown of galactose, the aldohexose galacto-hexose.	6	0.00438088	0.034694
GO:0016560	protein import into peroxisome matrix, docking	The process in which a complex formed of a peroxisome targeting sequence (PTS) receptor bound to a PTS-bearing protein docks with translocation machinery in the preoxisomal membrane.	5	0.0045189	0.0353089
GO:0031938	regulation of chromatin silencing at telomere	Any process that affects the rate, extent or location of chromatin silencing at telomeres.	17	0.00460003	0.0356999
GO:0044283	small molecule biosynthetic process	The chemical reactions and pathways resulting in the formation of small molecules, any low molecular weight, monomeric, non-encoded molecule.	190	0.00469995	0.0362306
GO:0006090	pyruvate metabolic process	The chemical reactions and pathways involving pyruvate, 2-oxopropanoate.	11	0.00473808	0.0362811
GO:0051028	mRNA transport	The directed movement of mRNA, messenger ribonucleic acid, into, out of or within a cell, or between cells, by means of some agent such as a transporter or pore.	52	0.00488254	0.0371396
GO:0000103	sulfate assimilation	The pathways by which inorganic sulfate is processed and incorporated into sulfated compounds.	5	0.00495606	0.0372061
GO:1901605	alpha-amino acid metabolic process	The chemical reactions and pathways involving an alpha-amino acid.	109	0.00493881	0.0372061
GO:0010638	positive regulation of organelle organization	Any process that increases the frequency, rate or extent of a process involved in the formation, arrangement of constituent parts, or disassembly of an organelle.	28	0.00513615	0.0383077
GO:0006549	isoleucine metabolic process	The chemical reactions and pathways involving isoleucine, (2R*,3R*)-2-amino-3-methylpentanoic acid.	4	0.00517635	0.0383584
GO:0072330	monocarboxylic acid biosynthetic process	The chemical reactions and pathways resulting in the formation of monocarboxylic acids, any organic acid containing one carboxyl (-COOH) group.	30	0.00527388	0.0388306
GO:0006796	phosphate-containing compound metabolic process	The chemical reactions and pathways involving the phosphate group, the anion or salt of any phosphoric acid.	540	0.00534867	0.0388956
GO:0009260	ribonucleotide biosynthetic process	The chemical reactions and pathways resulting in the formation of a ribonucleotide, a compound consisting of ribonucleoside (a base linked to a ribose sugar) esterified with a phosphate group at either the 3' or 5'-hydroxyl group of the sugar.	39	0.00535043	0.0388956
GO:0042790	transcription of nuclear large rRNA transcript from RNA polymerase I promoter	The synthesis of the large ribosomal RNA (rRNA) transcript which encodes several rRNAs, e.g. in mammals 28S, 18S and 5.8S, from a nuclear DNA template transcribed by RNA polymerase I.	5	0.00539502	0.0389731
GO:0006121	mitochondrial electron transport, succinate to ubiquinone	The transfer of electrons from succinate to ubiquinone that occurs during oxidative phosphorylation, mediated by the multisubunit enzyme known as complex II.	6	0.00581405	0.0417376
GO:0007033	vacuole organization	A process that is carried out at the cellular level which results in the assembly, arrangement of constituent parts, or disassembly of a vacuole.	41	0.00588118	0.0419573
GO:0006352	DNA-dependent transcription, initiation	Any process involved in the assembly of the RNA polymerase preinitiation complex (PIC) at the core promoter region of a DNA template, resulting in the subsequent synthesis of RNA from that promoter. The initiation phase includes PIC assembly and the formation of the first few bonds in the RNA chain, including abortive initiation, which occurs when the first few nucleotides are repeatedly synthesi…	15	0.00628333	0.0440173
GO:0016973	poly(A)+ mRNA export from nucleus	The directed movement of poly(A)+ mRNA out of the nucleus into the cytoplasm.	11	0.0062849	0.0440173
GO:0044711	single-organism biosynthetic process	A biosynthetic process - chemical reactions and pathways resulting in the formation of substances - involving a single organism.	192	0.00621088	0.0440173
GO:0071025	RNA surveillance	The set of processes involved in identifying and degrading defective or aberrant RNAs.	9	0.00645591	0.0449409
GO:0006874	cellular calcium ion homeostasis	Any process involved in the maintenance of an internal steady state of calcium ions at the level of a cell.	6	0.00652425	0.0451431
GO:0000096	sulfur amino acid metabolic process	The chemical reactions and pathways involving amino acids containing sulfur, comprising cysteine, homocysteine, methionine and selenocysteine.	29	0.00671513	0.0461851
GO:0042147	retrograde transport, endosome to Golgi	The directed movement of membrane-bounded vesicles from endosomes back to the trans-Golgi network where they are recycled for further rounds of transport.	26	0.00675527	0.0461851
GO:0065003	macromolecular complex assembly	The aggregation, arrangement and bonding together of a set of macromolecules to form a complex.	213	0.0069447	0.0469216
GO:0070124	mitochondrial translational initiation	The process preceding formation of the peptide bond between the first two amino acids of a protein in a mitochondrion. This includes the formation of a complex of the ribosome, mRNA, and an initiation complex that contains the first aminoacyl-tRNA.	5	0.00692283	0.0469216
GO:0006465	signal peptide processing	The proteolytic removal of a signal peptide from a protein during or after transport to a specific location in the cell.	4	0.00698797	0.0469379
GO:0009152	purine ribonucleotide biosynthetic process	The chemical reactions and pathways resulting in the formation of a purine ribonucleotide, a compound consisting of ribonucleoside (a purine base linked to a ribose sugar) esterified with a phosphate group at either the 3' or 5'-hydroxyl group of the sugar.	32	0.00709676	0.0470957
GO:0009303	rRNA transcription	The synthesis of ribosomal RNA (rRNA), any RNA that forms part of the ribosomal structure, from a DNA template.	8	0.00713446	0.0470957
GO:0016242	negative regulation of macroautophagy	Any process that stops, prevents, or reduces the frequency, rate or extent of macroautophagy.	4	0.007056	0.0470957
GO:0043634	polyadenylation-dependent ncRNA catabolic process	The chemical reactions and pathways resulting in the breakdown of a noncoding RNA (ncRNA) molecule, initiated by the enzymatic addition of a sequence of adenylyl residues (polyadenylation) at the 3' end the target ncRNA.	4	0.00765869	0.0502673
GO:0046686	response to cadmium ion	Any process that results in a change in state or activity of a cell or an organism (in terms of movement, secretion, enzyme production, gene expression, etc.) as a result of a cadmium (Cd) ion stimulus.	8	0.00772921	0.0504419
GO:0050000	chromosome localization	Any process in which a chromosome is transported to, or maintained in, a specific location.	10	0.00777766	0.0504713
GO:0006359	regulation of transcription from RNA polymerase III promoter	Any process that modulates the frequency, rate or extent of transcription from an RNA ploymerase III promoter.	7	0.00810297	0.0522869
GO:0009069	serine family amino acid metabolic process	The chemical reactions and pathways involving amino acids of the serine family, comprising cysteine, glycine, homoserine, selenocysteine and serine.	22	0.00815548	0.0523317
GO:0006278	RNA-dependent DNA replication	A DNA replication process that uses RNA as a template for RNA-dependent DNA polymerases (e.g. reverse transcriptase) that synthesize the new strands.	8	0.00822134	0.0524613
GO:0043633	polyadenylation-dependent RNA catabolic process	The chemical reactions and pathways resulting in the breakdown of an RNA molecule, initiated by initiated by the enzymatic addition of a sequence of adenylyl residues (polyadenylation) at the 3'-end of the target RNA.	5	0.00828402	0.0525692
GO:0006344	maintenance of chromatin silencing	The maintenance of chromatin in a transcriptionally silent state such as heterochromatin.	4	0.00835668	0.0527389
GO:0030003	cellular cation homeostasis	Any process involved in the maintenance of an internal steady state of cations at the level of a cell.	88	0.00851961	0.0534733
GO:0045053	protein retention in Golgi apparatus	The retention of proteins within the Golgi apparatus. Golgi-localized carbohydrate-modifying enzymes have a short N-terminal domain that faces the cytosol, a single transmembrane alpha helix, and a large C-terminal domain that faces the Golgi lumen and that contains the catalytic site. How the membrane-spanning alpha helix in a Golgi enzyme causes its localization and prevents its movement to the…	6	0.00875794	0.0546705
GO:0002143	tRNA wobble position uridine thiolation	The process in which a uridine residue at position 34 in the anticodon of a tRNA is post-transcriptionally thiolated at the C2 position. This process involves transfer of a sulfur from cysteine to position C2 by several steps.	4	0.00885658	0.0549169
GO:0042455	ribonucleoside biosynthetic process	The chemical reactions and pathways resulting in the formation of any ribonucleoside, a nucleoside in which purine or pyrimidine base is linked to a ribose (beta-D-ribofuranose) molecule.	41	0.00889303	0.0549169
GO:0019509	L-methionine salvage from methylthioadenosine	The generation of L-methionine (2-amino-4-(methylthio)butanoic acid) from methylthioadenosine.	7	0.00954411	0.0586222
GO:0006793	phosphorus metabolic process	The chemical reactions and pathways involving the nonmetallic element phosphorus or compounds that contain phosphorus, usually in the form of a phosphate group (PO4).	559	0.00988338	0.0603833
GO:0071028	nuclear mRNA surveillance	The set of processes involved in identifying and degrading defective or aberrant mRNAs within the nucleus.	8	0.010193	0.0619455
GO:0000083	regulation of transcription involved in G1/S phase of mitotic cell cycle	Any process that regulates transcription such that the target genes are transcribed as part of the G1/S phase of the mitotic cell cycle.	12	0.0103388	0.0625006
GO:0006488	dolichol-linked oligosaccharide biosynthetic process	The chemical reactions and pathways resulting in the formation of dolichol-linked oligosaccharide, usually by a stepwise addition of glycosyl chains to endoplasmic reticulum membrane-bound dolichol-P.	6	0.0104747	0.0629602
GO:0019344	cysteine biosynthetic process	The chemical reactions and pathways resulting in the formation of cysteine, 2-amino-3-mercaptopropanoic acid.	6	0.0105244	0.0629602
GO:0042594	response to starvation	Any process that results in a change in state or activity of a cell or an organism (in terms of movement, secretion, enzyme production, gene expression, etc.) as a result of a starvation stimulus, deprivation of nourishment.	59	0.0107983	0.0642641
GO:0000377	RNA splicing, via transesterification reactions with bulged adenosine as nucleophile	Splicing of RNA via a series of two transesterification reactions with a bulged adenosine residue from the intron branch point as the initiating nucleophile. When the initial RNA for the splicing reaction is a single molecule (cis splicing), the excised intron is released in a lariat structure.	28	0.0110526	0.0651887
GO:0006412	translation	The cellular metabolic process in which a protein is formed, using the sequence of a mature mRNA molecule to specify the sequence of amino acids in a polypeptide chain. Translation is mediated by the ribosome, and begins with the formation of a ternary complex between aminoacylated initiator methionine tRNA, GTP, and initiation factor 2, which subsequently associates with the small subunit of the…	264	0.0110672	0.0651887
GO:0044743	intracellular protein transmembrane import	The directed movement of proteins into an intracellular organelle, across a membrane.	40	0.0118181	0.0692567
GO:0034398	telomere tethering at nuclear periphery	The process in which a telomere is maintained in a specific location at the nuclear periphery.	6	0.0121294	0.0707201
GO:0042451	purine nucleoside biosynthetic process	The chemical reactions and pathways resulting in the formation of any purine nucleoside, one of a family of organic molecules consisting of a purine base covalently bonded to a sugar ribose (a ribonucleoside) or deoxyribose (a deoxyribonucleoside).	34	0.0123553	0.0716734
GO:0009059	macromolecule biosynthetic process	The chemical reactions and pathways resulting in the formation of a macromolecule, any molecule of high relative molecular mass, the structure of which essentially comprises the multiple repetition of units derived, actually or conceptually, from molecules of low relative molecular mass.	879	0.0127533	0.0736104
GO:0009987	cellular process	Any process that is carried out at the cellular level, but not necessarily restricted to a single cell. For example, cell communication occurs among more than one cell, but occurs at the cellular level.	3039	0.0128451	0.0737697
GO:0043933	macromolecular complex subunit organization	Any process in which macromolecules aggregate, disaggregate, or are modified, resulting in the formation, disassembly, or alteration of a macromolecular complex.	290	0.0135329	0.0773327
GO:0006720	isoprenoid metabolic process	The chemical reactions and pathways involving isoprenoid compounds, isoprene (2-methylbuta-1,3-diene) or compounds containing or derived from linked isoprene (3-methyl-2-butenylene) residues.	5	0.0137609	0.0782463
GO:0034645	cellular macromolecule biosynthetic process	The chemical reactions and pathways resulting in the formation of a macromolecule, any molecule of high relative molecular mass, the structure of which essentially comprises the multiple repetition of units derived, actually or conceptually, from molecules of low relative molecular mass, carried out by individual cells.	869	0.013937	0.0788572
GO:0009086	methionine biosynthetic process	The chemical reactions and pathways resulting in the formation of methionine (2-amino-4-(methylthio)butanoic acid), a sulfur-containing, essential amino acid found in peptide linkage in proteins.	19	0.0140197	0.0789365
GO:0009309	amine biosynthetic process	The chemical reactions and pathways resulting in the formation of any organic compound that is weakly basic in character and contains an amino or a substituted amino group. Amines are called primary, secondary, or tertiary according to whether one, two, or three carbon atoms are attached to the nitrogen atom.	25	0.0141978	0.0795491
GO:0006534	cysteine metabolic process	The chemical reactions and pathways involving cysteine, 2-amino-3-mercaptopropanoic acid.	8	0.0145169	0.0809424
GO:0034397	telomere localization	Any process in which a telomere is transported to, and/or maintained in, a specific location.	8	0.0147017	0.0815766
GO:0006573	valine metabolic process	The chemical reactions and pathways involving valine, 2-amino-3-methylbutanoic acid.	4	0.0149168	0.0823724
GO:0009267	cellular response to starvation	Any process that results in a change in state or activity of a cell (in terms of movement, secretion, enzyme production, gene expression, etc.) as a result of deprivation of nourishment.	53	0.0155563	0.0854927
GO:0006086	acetyl-CoA biosynthetic process from pyruvate	The chemical reactions and pathways resulting in the formation of acetyl-CoA from pyruvate.	4	0.015734	0.0860574
GO:0006164	purine nucleotide biosynthetic process	The chemical reactions and pathways resulting in the formation of a purine nucleotide, a compound consisting of nucleoside (a purine base linked to a deoxyribose or ribose sugar) esterified with a phosphate group at either the 3' or 5'-hydroxyl group of the sugar.	34	0.0158899	0.0864982
GO:0044282	small molecule catabolic process	The chemical reactions and pathways resulting in the breakdown of small molecules, any low molecular weight, monomeric, non-encoded molecule.	90	0.0161392	0.0874408
GO:0006123	mitochondrial electron transport, cytochrome c to oxygen	The transfer of electrons from cytochrome c to oxygen that occurs during oxidative phosphorylation, mediated by the multisubunit enzyme known as complex IV.	6	0.0171033	0.0905295
GO:0016192	vesicle-mediated transport	A cellular transport process in which transported substances are moved in membrane-bounded vesicles; transported substances are enclosed in the vesicle lumen or located in the vesicle membrane. The process begins with a step that directs a substance to the forming vesicle, and includes vesicle budding and coating. Vesicles are then targeted to, and fuse with, an acceptor membrane.	246	0.0170587	0.0905295
GO:0022607	cellular component assembly	The aggregation, arrangement and bonding together of a cellular component.	324	0.0168589	0.0905295
GO:0055080	cation homeostasis	Any process involved in the maintenance of an internal steady state of cations within an organism or cell.	101	0.0169647	0.0905295
GO:0061408	positive regulation of transcription from RNA polymerase II promoter in response to heat stress	Any process that increases the frequency, rate or extent of transcription from an RNA polymerase II promoter as a result of a heat stimulus, a temperature stimulus above the optimal temperature for that organism.	10	0.0169935	0.0905295
GO:0055082	cellular chemical homeostasis	Any biological process involved in the maintenance of an internal steady state of a chemical at the level of the cell.	103	0.0175089	0.0922512
GO:0006873	cellular ion homeostasis	Any process involved in the maintenance of an internal steady state of ions at the level of a cell.	97	0.0177034	0.0925609
GO:0032101	regulation of response to external stimulus	Any process that modulates the frequency, rate or extent of a response to an external stimulus.	11	0.0177289	0.0925609
GO:0006816	calcium ion transport	The directed movement of calcium (Ca) ions into, out of or within a cell, or between cells, by means of some agent such as a transporter or pore.	7	0.0181512	0.0943368
GO:0006626	protein targeting to mitochondrion	The process of directing proteins towards and into the mitochondrion, usually mediated by mitochondrial proteins that recognize signals contained within the imported protein.	25	0.0188313	0.0961315
GO:0009163	nucleoside biosynthetic process	The chemical reactions and pathways resulting in the formation of any one of a family of organic molecules consisting of a purine or pyrimidine base covalently bonded to a sugar ribose (a ribonucleoside) or deoxyribose (a deoxyribonucleoside).	42	0.018603	0.0961315
GO:0032258	CVT pathway	A constitutive biosynthetic process that occurs under nutrient-rich conditions, in which two resident vacuolar hydrolases, aminopeptidase I and alpha-mannosidase, are sequestered into vesicles; these vesicles are transported to, and then fuse with, the vacuole. This pathway is mostly observed in yeast.	30	0.0187165	0.0961315
GO:0051247	positive regulation of protein metabolic process	Any process that activates or increases the frequency, rate or extent of the chemical reactions and pathways involving a protein.	39	0.0188302	0.0961315
GO:0009452	7-methylguanosine RNA capping	The sequence of enzymatic reactions by which the 5' cap structure, an inverted 7-methylguanosine linked via a 5'-5' triphosphate bridge (m7G(5')ppp(5')X) to the first transcribed residue, is added to a nascent RNA polymerase II transcript.	4	0.0190561	0.096849
GO:0072668	tubulin complex biogenesis	A cellular process that results in the biosynthesis of constituent macromolecules, assembly, and arrangement of constituent parts of a tubulin complex. Includes the synthesis and folding of the constituent protein molecules, and those protein modifications that are involved in synthesis or assembly of the complex. A tubulin complex is a heterodimer of tubulins alpha and beta, from which microtubu…	10	0.0191721	0.0970089
GO:0006085	acetyl-CoA biosynthetic process	The chemical reactions and pathways resulting in the formation of acetyl-CoA, a derivative of coenzyme A in which the sulfhydryl group is acetylated.	5	0.0193195	0.0973263
GO:0016236	macroautophagy	The major inducible pathway for the general turnover of cytoplasmic constituents in eukaryotic cells, it is also responsible for the degradation of active cytoplasmic enzymes and organelles during nutrient starvation. Macroautophagy involves the formation of double-membrane-bounded autophagosomes which enclose the cytoplasmic constituent targeted for degradation in a membrane-bounded structure, w…	31	0.0200749	0.10069
GO:0031333	negative regulation of protein complex assembly	Any process that stops, prevents, or reduces the frequency, rate or extent of protein complex assembly.	7	0.0202687	0.10122
GO:0000079	regulation of cyclin-dependent protein kinase activity	Any process that modulates the frequency, rate or extent of CDK activity.	24	0.0205877	0.102216
GO:0009891	positive regulation of biosynthetic process	Any process that activates or increases the frequency, rate or extent of the chemical reactions and pathways resulting in the formation of substances.	205	0.0206461	0.102216
GO:2001247	positive regulation of phosphatidylcholine biosynthetic process	Any process that activates or increases the frequency, rate or extent of phosphatidylcholine biosynthetic process.	5	0.0208041	0.102556
GO:0007124	pseudohyphal growth	A pattern of cell growth that occurs in conditions of nitrogen limitation and abundant fermentable carbon source. Cells become elongated, switch to a unipolar budding pattern, remain physically attached to each other, and invade the growth substrate.	55	0.0212181	0.102831
GO:0009110	vitamin biosynthetic process	The chemical reactions and pathways resulting in the formation of a vitamin, one of a number of unrelated organic substances that occur in many foods in small amounts and that are necessary in trace amounts for the normal metabolic functioning of the body.	28	0.0209988	0.102831
GO:0051131	chaperone-mediated protein complex assembly	The aggregation, arrangement and bonding together of a set of components to form a protein complex, mediated by chaperone molecules that do not form part of the finished complex.	4	0.0210596	0.102831
GO:0051258	protein polymerization	The process of creating protein polymers, compounds composed of a large number of component monomers; polymeric proteins may be made up of different or identical monomers. Polymerization occurs by the addition of extra monomers to an existing poly- or oligomeric protein.	9	0.0211536	0.102831
GO:0006520	cellular amino acid metabolic process	The chemical reactions and pathways involving amino acids, carboxylic acids containing one or more amino groups, as carried out by individual cells.	173	0.0223749	0.107354
GO:0009067	aspartate family amino acid biosynthetic process	The chemical reactions and pathways resulting in the formation of amino acids of the aspartate family, comprising asparagine, aspartate, lysine, methionine and threonine.	27	0.0224316	0.107354
GO:0042273	ribosomal large subunit biogenesis	A cellular process that results in the biosynthesis of constituent macromolecules, assembly, and arrangement of constituent parts of a large ribosomal subunit; includes transport to the sites of protein synthesis.	29	0.0223682	0.107354
GO:1901700	response to oxygen-containing compound	Any process that results in a change in state or activity of a cell or an organism (in terms of movement, secretion, enzyme production, gene expression, etc.) as a result of an oxygen-containing compound stimulus.	39	0.0236359	0.112648
GO:0010639	negative regulation of organelle organization	Any process that decreases the frequency, rate or extent of a process involved in the formation, arrangement of constituent parts, or disassembly of an organelle.	35	0.023839	0.112681
GO:0016054	organic acid catabolic process	The chemical reactions and pathways resulting in the breakdown of organic acids, any acidic compound containing carbon in covalent linkage.	73	0.0237619	0.112681
GO:0051204	protein insertion into mitochondrial membrane	The process that results in the incorporation of a protein into a mitochondrial membrane.	7	0.0239909	0.112934
GO:0034613	cellular protein localization	Any process in which a protein is transported to, and/or maintained in, a specific location at the level of a cell. Localization at the cellular level encompasses movement within the cell, from within the cell to the cell surface, or from one location to another at the surface of a cell.	274	0.0241374	0.11316
GO:0007035	vacuolar acidification	Any process that reduces the pH of the vacuole, measured by the concentration of the hydrogen ion.	18	0.0246391	0.115043
GO:0071072	negative regulation of phospholipid biosynthetic process	Any process that stops, prevents, or reduces the frequency, rate or extent of the chemical reactions and pathways resulting in the formation of phospholipids.	6	0.0249303	0.115931
GO:0009063	cellular amino acid catabolic process	The chemical reactions and pathways resulting in the breakdown of amino acids, organic acids containing one or more amino substituents.	51	0.0253314	0.11685
GO:0042255	ribosome assembly	The aggregation, arrangement and bonding together of the mature ribosome and of its subunits.	22	0.0253295	0.11685
GO:0006875	cellular metal ion homeostasis	Any process involved in the maintenance of an internal steady state of metal ions at the level of a cell.	49	0.0259344	0.118351
GO:0006997	nucleus organization	A process that is carried out at the cellular level which results in the assembly, arrangement of constituent parts, or disassembly of the nucleus.	33	0.025966	0.118351
GO:0031123	RNA 3'-end processing	Any process involved in forming the mature 3' end of an RNA molecule.	29	0.0259602	0.118351
GO:0000075	cell cycle checkpoint	A cell cycle regulatory process that controls cell cycle progression by monitoring the timing and integrity of specific cell cycle events. A cell cycle checkpoint encompasses detection of an event or biological quality, signal transduction, and effector processes that delay or stop cell cycle progression in response to a defect.	60	0.0264202	0.119473
GO:0072593	reactive oxygen species metabolic process	The chemical reactions and pathways involving a reactive oxygen species, any molecules or ions formed by the incomplete one-electron reduction of oxygen. They contribute to the microbicidal activity of phagocytes, regulation of signal transduction and gene expression, and the oxidative damage to biopolymers.	11	0.0263665	0.119473
GO:0007091	mitotic metaphase/anaphase transition	The cell cycle process in which a cell progresses from metaphase to anaphase during mitosis, triggered by the destruction of mitotic cyclins.	19	0.0268771	0.121063
GO:0007004	telomere maintenance via telomerase	The maintenance of proper telomeric length by the addition of telomeric repeats by telomerase.	7	0.0278123	0.12477
GO:0071900	regulation of protein serine/threonine kinase activity	Any process that modulates the rate, frequency, or extent of protein serine/threonine kinase activity.	32	0.0279173	0.12477
GO:0032978	protein insertion into membrane from inner side	The process in which a protein is incorporated into a lipid bilayer, e.g., the prokaryotic, mitochondrial, or chloroplast inner membrane, from the inner side.	5	0.028296	0.125486
GO:0044237	cellular metabolic process	The chemical reactions and pathways by which individual cells transform chemical substances.	2232	0.028268	0.125486
GO:0006812	cation transport	The directed movement of cations, atoms or small molecules with a net positive charge, into, out of or within a cell, or between cells, by means of some agent such as a transporter or pore.	122	0.0284883	0.125771
GO:0009308	amine metabolic process	The chemical reactions and pathways involving any organic compound that is weakly basic in character and contains an amino or a substituted amino group, as carried out by individual cells. Amines are called primary, secondary, or tertiary according to whether one, two, or three carbon atoms are attached to the nitrogen atom.	67	0.0285794	0.125771
GO:0006468	protein phosphorylation	The process of introducing a phosphate group on to a protein.	143	0.0300052	0.131542
GO:0032270	positive regulation of cellular protein metabolic process	Any process that activates or increases the frequency, rate or extent of the chemical reactions and pathways involving a protein, occurring at the level of an individual cell.	38	0.0304902	0.13316
GO:0050801	ion homeostasis	Any process involved in the maintenance of an internal steady state of ions within an organism or cell.	110	0.0306452	0.13333
GO:0031325	positive regulation of cellular metabolic process	Any process that activates or increases the frequency, rate or extent of the chemical reactions and pathways by which individual cells transform chemical substances.	223	0.0321085	0.139169
GO:0071265	L-methionine biosynthetic process	The chemical reactions and pathways resulting in the formation of L-methionine, the L-enantiomer of (2S)-2-amino-4-(methylsulfanyl)butanoic acid.	8	0.032402	0.139913
GO:0016050	vesicle organization	A process that is carried out at the cellular level which results in the assembly, arrangement of constituent parts, or disassembly of a vesicle.	32	0.0327097	0.140713
GO:0006508	proteolysis	The hydrolysis of proteins into smaller polypeptides and/or amino acids by cleavage of their peptide bonds.	206	0.0330516	0.141653
GO:0006264	mitochondrial DNA replication	The process in which new strands of DNA are synthesized in the mitochondrion.	5	0.0334702	0.142598
GO:0016241	regulation of macroautophagy	Any process that modulates the frequency, rate or extent of macroautophagy.	7	0.0335203	0.142598
GO:0008655	pyrimidine-containing compound salvage	Any process that generates a pyrimidine-containing compound, any nucleobase, nucleoside, nucleotide or nucleic acid that contains a pyrimidine base, from derivatives of them without de novo synthesis.	4	0.0338589	0.143507
GO:0070838	divalent metal ion transport	The directed movement of divalent metal cations, any metal ion with a +2 electric charge, into, out of or within a cell, or between cells, by means of some agent such as a transporter or pore.	14	0.0340162	0.143643
GO:0010467	gene expression	The process in which a gene's sequence is converted into a mature gene product or products (proteins or RNA). This includes the production of an RNA transcript as well as any processing to produce a mature RNA product or an mRNA (for protein-coding genes) and the translation of that mRNA into protein. Some protein processing events may be included when they are required to form an active form of …	886	0.0342002	0.143891
GO:0006270	DNA replication initiation	The process in which DNA-dependent DNA replication is started; this involves the separation of a stretch of the DNA double helix, the recruitment of DNA polymerases and the initiation of polymerase action.	12	0.0351068	0.146501
GO:0008053	mitochondrial fusion	Merging of two or more mitochondria within a cell to form a single compartment.	4	0.0352031	0.146501
GO:0034622	cellular macromolecular complex assembly	The aggregation, arrangement and bonding together of a set of macromolecules to form a complex, carried out at the cellular level.	181	0.0351282	0.146501
GO:0032447	protein urmylation	Covalent attachment of the ubiquitin-like protein URM1 to another protein.	6	0.0353691	0.146661
GO:0032271	regulation of protein polymerization	Any process that modulates the frequency, rate or extent of the process of creating protein polymers.	8	0.0356758	0.1474
GO:0033365	protein localization to organelle	A process in which a protein is transported to, or maintained in, a location within an organelle.	198	0.0364294	0.149974
GO:0006631	fatty acid metabolic process	The chemical reactions and pathways involving fatty acids, aliphatic monocarboxylic acids liberated from naturally occurring fats and oils by hydrolysis.	53	0.0366872	0.150087
GO:0048309	endoplasmic reticulum inheritance	The partitioning of endoplasmic reticulum between daughter cells at cell division.	7	0.0367183	0.150087
GO:0000122	negative regulation of transcription from RNA polymerase II promoter	Any process that stops, prevents, or reduces the frequency, rate or extent of transcription from an RNA polymerase II promoter.	85	0.0377461	0.153406
GO:0007165	signal transduction	The cellular process in which a signal is conveyed to trigger a change in the activity or state of a cell. Signal transduction begins with reception of a signal (e.g. a ligand binding to a receptor or receptor activation by a stimulus such as light), or for signal transduction in the absence of ligand, signal-withdrawal or the activity of a constitutively active receptor. Signal transduction ends…	205	0.0379087	0.153406
GO:0009893	positive regulation of metabolic process	Any process that activates or increases the frequency, rate or extent of the chemical reactions and pathways within a cell or an organism.	225	0.0379308	0.153406
GO:0045041	protein import into mitochondrial intermembrane space	The import of proteins into the space between the inner and outer mitochondrial membranes.	4	0.0387071	0.155997
GO:0006007	glucose catabolic process	The chemical reactions and pathways resulting in the breakdown of glucose, the aldohexose gluco-hexose.	33	0.0402137	0.159805
GO:0006555	methionine metabolic process	The chemical reactions and pathways involving methionine (2-amino-4-(methylthio)butanoic acid), a sulfur-containing, essential amino acid found in peptide linkage in proteins.	23	0.0406261	0.159805
GO:0035556	intracellular signal transduction	The process in which a signal is passed on to downstream components within the cell, which become activated themselves to further propagate the signal and finally trigger a change in the function or state of the cell.	126	0.0405056	0.159805
GO:0043244	regulation of protein complex disassembly	Any process that modulates the frequency, rate or extent of protein complex disassembly, the disaggregation of a protein complex into its constituent components.	15	0.0401096	0.159805
GO:0046390	ribose phosphate biosynthetic process	The chemical reactions and pathways resulting in the formation of ribose phosphate, any phosphorylated ribose sugar.	43	0.0405204	0.159805
GO:0051037	regulation of transcription during meiosis	Any process that modulates the frequency, rate or extent of transcription during meiosis.	6	0.0405827	0.159805
GO:0051055	negative regulation of lipid biosynthetic process	Any process that stops, prevents, or reduces the frequency, rate or extent of the chemical reactions and pathways resulting in the formation of lipids.	9	0.0398819	0.159805
GO:0007050	cell cycle arrest	A regulatory process that halts progression through the cell cycle during one of the normal phases (G1, S, G2, M).	58	0.0409159	0.160396
GO:0055065	metal ion homeostasis	Any process involved in the maintenance of an internal steady state of metal ions within an organism or cell.	50	0.0414088	0.161776
GO:0006906	vesicle fusion	Fusion of the membrane of a transport vesicle with its target membrane.	13	0.0425774	0.163614
GO:0043649	dicarboxylic acid catabolic process	The chemical reactions and pathways resulting in the breakdown of dicarboxylic acids, any organic acid containing two carboxyl (-COOH) groups.	4	0.0425443	0.163614
GO:0045786	negative regulation of cell cycle	Any process that stops, prevents or reduces the rate or extent of progression through the cell cycle.	63	0.042734	0.163614
GO:0051129	negative regulation of cellular component organization	Any process that stops, prevents, or reduces the frequency, rate or extent of a process involved in the formation, arrangement of constituent parts, or disassembly of cell structures, including the plasma membrane and any external encapsulating structures such as the cell wall and cell envelope.	39	0.0423688	0.163614
GO:0051246	regulation of protein metabolic process	Any process that modulates the frequency, rate or extent of the chemical reactions and pathways involving a protein.	139	0.0426669	0.163614
GO:0071033	nuclear retention of pre-mRNA at the site of transcription	The process involved in retention of aberrant or improperly formed mRNAs, e.g. those that are incorrectly or incompletely spliced or that have incorrectly formed 3'-ends, within the nucleus at the site of transcription.	5	0.0423518	0.163614
GO:0045048	protein insertion into ER membrane	The process that results in incorporation of a protein into an endoplasmic reticulum (ER) membrane. It depends on specific topogenic sequences of amino acids that ensure that a protein acquires the proper orientation during its insertion into the ER membrane.	5	0.0437651	0.167005
GO:0009119	ribonucleoside metabolic process	The chemical reactions and pathways involving any ribonucleoside, a nucleoside in which purine or pyrimidine base is linked to a ribose (beta-D-ribofuranose) molecule.	131	0.0448952	0.170751
GO:0010507	negative regulation of autophagy	Any process that stops, prevents, or reduces the frequency, rate or extent of autophagy. Autophagy is the process in which cells digest parts of their own cytoplasm.	5	0.0451405	0.171117
GO:0034220	ion transmembrane transport	A process in which an ion is transported from one side of a membrane to the other by means of some agent such as a transporter or pore.	74	0.0457741	0.172381
GO:0048193	Golgi vesicle transport	The directed movement of substances into, out of or within the Golgi apparatus, mediated by vesicles.	109	0.0456601	0.172381
GO:0000302	response to reactive oxygen species	Any process that results in a change in state or activity of a cell or an organism (in terms of movement, secretion, enzyme production, gene expression, etc.) as a result of a reactive oxygen species stimulus. Reactive oxygen species include singlet oxygen, superoxide, and oxygen free radicals.	14	0.0462444	0.173583
GO:0006986	response to unfolded protein	Any process that results in a change in state or activity of a cell or an organism (in terms of movement, secretion, enzyme production, gene expression, etc.) as a result of an unfolded protein stimulus.	20	0.0471363	0.174266
GO:0010468	regulation of gene expression	Any process that modulates the frequency, rate or extent of gene expression. Gene expression is the process in which a gene's coding sequence is converted into a mature gene product or products (proteins or RNA). This includes the production of an RNA transcript as well as any processing to produce a mature RNA product or an mRNA (for protein-coding genes) and the translation of that mRNA into pr…	527	0.0471851	0.174266
GO:0010557	positive regulation of macromolecule biosynthetic process	Any process that increases the rate, frequency or extent of the chemical reactions and pathways resulting in the formation of a macromolecule, any molecule of high relative molecular mass, the structure of which essentially comprises the multiple repetition of units derived, actually or conceptually, from molecules of low relative molecular mass.	197	0.0467883	0.174266
GO:0030174	regulation of DNA-dependent DNA replication initiation	Any process that modulates the frequency, rate or extent of initiation of DNA-dependent DNA replication; the process in which DNA becomes competent to replicate. In eukaryotes, replication competence is established in early G1 and lost during the ensuing S phase.	6	0.0466148	0.174266
GO:0032508	DNA duplex unwinding	The process in which interchain hydrogen bonds between two strands of DNA are broken or 'melted', generating a region of unpaired single strands.	5	0.046991	0.174266
GO:0030447	filamentous growth	The process in which a multicellular organism, a unicellular organism or a group of unicellular organisms grow in a threadlike, filamentous shape.	87	0.0475274	0.174968
GO:0006591	ornithine metabolic process	The chemical reactions and pathways involving ornithine, an amino acid only rarely found in proteins, but which is important in living organisms as an intermediate in the reactions of the urea cycle and in arginine biosynthesis.	4	0.0483247	0.176209
GO:0007094	mitotic cell cycle spindle assembly checkpoint	A cell cycle checkpoint that delays the metaphase/anaphase transition of a mitotic nuclear division until the spindle is correctly assembled and chromosomes are attached to the spindle.	16	0.0480912	0.176209
GO:0031081	nuclear pore distribution	Any process that establishes the spatial arrangement of nuclear pores within the nuclear envelope.	4	0.0482331	0.176209
GO:0016074	snoRNA metabolic process	The chemical reactions and pathways involving snoRNA, small nucleolar RNA, any of a class of small RNAs that are associated with the eukaryotic nucleus as components of small nucleolar ribonucleoproteins. They participate in the processing or modifications of many RNAs, mostly ribosomal RNAs (rRNAs) though snoRNAs are also known to target other classes of RNA, including spliceosomal RNAs, tRNAs, …	6	0.0490257	0.176431
GO:0018023	peptidyl-lysine trimethylation	The methylation of peptidyl-lysine to form peptidyl-N6,N6,N6-trimethyl-L-lysine.	5	0.0491537	0.176431
GO:0032272	negative regulation of protein polymerization	Any process that stops, prevents, or reduces the frequency, rate or extent of the process of creating protein polymers.	6	0.0487611	0.176431
GO:0034198	cellular response to amino acid starvation	Any process that results in a change in state or activity of a cell (in terms of movement, secretion, enzyme production, gene expression, etc.) as a result of deprivation of amino acids.	5	0.0488634	0.176431
GO:0065002	intracellular protein transmembrane transport	The directed movement of proteins in a cell, from one side of a membrane to another by means of some agent such as a transporter or pore.	49	0.0491224	0.176431
GO:0030071	regulation of mitotic metaphase/anaphase transition	Any process that modulates the frequency, rate or extent of the onset of anaphase (chromosome movement) in the mitotic cell cycle.	21	0.0500942	0.179247
GO:0006896	Golgi to vacuole transport	The directed movement of substances from the Golgi to the vacuole.	17	0.0506748	0.180761
GO:0000054	ribosomal subunit export from nucleus	The directed movement of a ribosomal subunit from the nucleus into the cytoplasm.	8	0.0519045	0.184574
GO:0036297	interstrand cross-link repair	Removal of a DNA interstrand crosslink (a covalent attachment of DNA bases on opposite strands of the DNA) and restoration of the DNA. DNA interstrand crosslinks occur when both strands of duplex DNA are covalently tethered together (e.g. by an exogenous or endogenous agent), thus preventing the strand unwinding necessary for essential DNA functions such as transcription and replication.	7	0.0524521	0.185528
GO:2001245	regulation of phosphatidylcholine biosynthetic process	Any process that modulates the frequency, rate or extent of phosphatidylcholine biosynthetic process.	6	0.0524957	0.185528
GO:0051494	negative regulation of cytoskeleton organization	Any process that stops, prevents, or reduces the frequency, rate or extent of the formation, arrangement of constituent parts, or disassembly of cytoskeletal structures.	12	0.053729	0.189304
GO:0032268	regulation of cellular protein metabolic process	Any process that modulates the frequency, rate or extent of the chemical reactions and pathways involving a protein, occurring at the level of an individual cell.	135	0.0542617	0.190596
GO:1901606	alpha-amino acid catabolic process	The chemical reactions and pathways resulting in the breakdown of an alpha-amino acid.	36	0.0557911	0.195371
GO:0060962	regulation of ribosomal protein gene transcription from RNA polymerase II promoter	Any process that modulates the frequency, rate or extent of the synthesis of RNA from ribosomal protein genes by RNA polymerase II, originating at an RNA polymerase II promoter.	6	0.0559992	0.195503
GO:0031532	actin cytoskeleton reorganization	A process that is carried out at the cellular level which results in dynamic structural changes to the arrangement of constituent parts of cytoskeletal structures comprising actin filaments and their associated proteins.	4	0.0569752	0.198308
GO:0070070	proton-transporting V-type ATPase complex assembly	The aggregation, arrangement and bonding together of a proton-transporting V-type ATPase complex, proton-transporting two-sector ATPase complex that couples ATP hydrolysis to the transport of protons across a concentration gradient.	4	0.0577154	0.200278
GO:0000433	negative regulation of transcription from RNA polymerase II promoter by glucose	Any process involving glucose that stops, prevents or reduces the rate of transcription from an RNA polymerase II promoter.	8	0.0583791	0.201397
GO:0032511	late endosome to vacuole transport via multivesicular body sorting pathway	The directed movement of substances from endosomes to vacuoles by a pathway in which molecules are sorted into multivesicular bodies, which then fuse with the vacuole.	14	0.0583886	0.201397
GO:0019218	regulation of steroid metabolic process	Any process that modulates the frequency, rate or extent of the chemical reactions and pathways involving steroids.	4	0.0586249	0.201607
GO:0006084	acetyl-CoA metabolic process	The chemical reactions and pathways involving acetyl-CoA, a derivative of coenzyme A in which the sulfhydryl group is acetylated; it is a metabolite derived from several pathways (e.g. glycolysis, fatty acid oxidation, amino-acid catabolism) and is further metabolized by the tricarboxylic acid cycle. It is a key intermediate in lipid and terpenoid biosynthesis.	9	0.0591532	0.202577
GO:0044182	filamentous growth of a population of unicellular organisms	The process in which a group of unicellular organisms grow in a threadlike, filamentous shape.	74	0.0592599	0.202577
GO:0009066	aspartate family amino acid metabolic process	The chemical reactions and pathways involving amino acids of the aspartate family, comprising asparagine, aspartate, lysine, methionine and threonine.	36	0.0600713	0.204742
GO:0072522	purine-containing compound biosynthetic process	The chemical reactions and pathways resulting in the formation of a purine-containing compound, i.e. any compound that contains purine or a formal derivative thereof.	46	0.061119	0.207696
GO:0000921	septin ring assembly	The aggregation, arrangement and bonding together of septins and associated proteins to form an organized structure resembling a ring at the cell cortex.	6	0.0617784	0.209318
GO:0042278	purine nucleoside metabolic process	The chemical reactions and pathways involving one of a family of organic molecules consisting of a purine base covalently bonded to a sugar ribose (a ribonucleoside) or deoxyribose (a deoxyribonucleoside).	124	0.0622344	0.210242
GO:0018065	protein-cofactor linkage	The covalent attachment of a cofactor to a protein.	4	0.0629521	0.212043
GO:0070783	growth of unicellular organism as a thread of attached cells	A filamentous growth process in which cells remain attached after division and form thread-like filaments that may penetrate into a solid growth medium such as an agar plate, exhibited by unicellular fungi under certain growth conditions.	71	0.0631637	0.212134
GO:0006984	ER-nucleus signaling pathway	Any series of molecular signals that conveys information from the endoplasmic reticulum to the nucleus, usually resulting in a change in transcriptional regulation.	15	0.0637332	0.212576
GO:0019725	cellular homeostasis	Any process involved in the maintenance of an internal steady state at the level of the cell.	131	0.0638416	0.212576
GO:0032889	regulation of vacuole fusion, non-autophagic	Any process that modulates the frequency, rate or extent of the fusion of two vacuole membranes to form a single vacuole.	5	0.0638505	0.212576
GO:0031503	protein complex localization	A localization process that acts on a protein complex; the complex is transported to, or maintained in, a specific location.	10	0.0647319	0.214268
GO:0045859	regulation of protein kinase activity	Any process that modulates the frequency, rate or extent of protein kinase activity.	41	0.0646432	0.214268
GO:0006449	regulation of translational termination	Any process that modulates the frequency, rate or extent of translational termination.	4	0.0663979	0.2162
GO:0006766	vitamin metabolic process	The chemical reactions and pathways involving vitamins. Vitamin is a general term for a number of unrelated organic substances that occur in many foods in small amounts and that are necessary in trace amounts for the normal metabolic functioning of the body. Vitamins may be water-soluble or fat-soluble and usually serve as components of coenzyme systems.	31	0.066111	0.2162
GO:0006885	regulation of pH	Any process involved in the maintenance of an internal equilibrium of hydrogen ions, thereby modulating the internal pH, within an organism or cell.	21	0.066511	0.2162
GO:0015672	monovalent inorganic cation transport	The directed movement of inorganic cations with a valency of one into, out of or within a cell, or between cells, by means of some agent such as a transporter or pore. Inorganic cations are atoms or small molecules with a positive charge which do not contain carbon in covalent linkage.	43	0.0659848	0.2162
GO:0048878	chemical homeostasis	Any biological process involved in the maintenance of an internal steady state of a chemical.	121	0.0663724	0.2162
GO:0050793	regulation of developmental process	Any process that modulates the frequency, rate or extent of development, the biological process whose specific outcome is the progression of a multicellular organism over time from an initial condition (e.g. a zygote, or a young adult) to a later condition (e.g. a multicellular animal or an aged adult).	27	0.0661292	0.2162
GO:0051170	nuclear import	The directed movement of substances into the nucleus.	30	0.0666331	0.2162
GO:0006892	post-Golgi vesicle-mediated transport	The directed movement of substances from the Golgi to other parts of the cell, including organelles and the plasma membrane, mediated by small transport vesicles.	47	0.0670212	0.216847
GO:0006363	termination of RNA polymerase I transcription	The process in which the synthesis of an RNA molecule by RNA polymerase I using a DNA template is completed. RNAP I termination requires binding of a terminator protein so specific sequences downstream of the transcription unit.	4	0.0677826	0.218694
GO:0006110	regulation of glycolysis	Any process that modulates the frequency, rate or extent of glycolysis.	5	0.0679897	0.218732
GO:0030004	cellular monovalent inorganic cation homeostasis	Any process involved in the maintenance of an internal steady state of monovalent inorganic cations at the level of a cell.	27	0.0681754	0.218732
GO:0009081	branched-chain amino acid metabolic process	The chemical reactions and pathways involving amino acids containing a branched carbon skeleton, comprising isoleucine, leucine and valine.	15	0.0689435	0.220581
GO:0000742	karyogamy involved in conjugation with cellular fusion	During sexual reproduction, the creation of a single nucleus from multiple nuclei as a result of fusing the lipid bilayers that surround each nuclei. This occurs after cytogamy.	9	0.0697411	0.222513
GO:0006006	glucose metabolic process	The chemical reactions and pathways involving glucose, the aldohexose gluco-hexose. D-glucose is dextrorotatory and is sometimes known as dextrose; it is an important source of energy for living organisms and is found free as well as combined in homo- and hetero-oligosaccharides and polysaccharides.	78	0.0701352	0.22315
GO:0009116	nucleoside metabolic process	The chemical reactions and pathways involving a nucleoside, a nucleobase linked to either beta-D-ribofuranose (a ribonucleoside) or 2-deoxy-beta-D-ribofuranose, (a deoxyribonucleoside), e.g. adenosine, guanosine, inosine, cytidine, uridine and deoxyadenosine, deoxyguanosine, deoxycytidine and thymidine (= deoxythymidine).	147	0.0706193	0.22407
GO:0015988	energy coupled proton transmembrane transport, against electrochemical gradient	The transport of protons across a membrane and against an electrochemical gradient, using energy from a source such as ATP hydrolysis, light, or electron transport.	9	0.070994	0.224638
GO:0034504	protein localization to nucleus	A process in which a protein is transported to, or maintained in, a location within the nucleus.	35	0.0719973	0.226565
GO:0043470	regulation of carbohydrate catabolic process	Any process that modulates the frequency, rate, or extent of the chemical reactions and pathways resulting in the breakdown of carbohydrates.	10	0.071881	0.226565
GO:0006298	mismatch repair	A system for the correction of errors in which an incorrect base, which cannot form hydrogen bonds with the corresponding base in the parent strand, is incorporated into the daughter strand. The mismatch repair system promotes genomic fidelity by repairing base-base mismatches, insertion-deletion loops and heterologies generated during DNA replication and recombination.	15	0.0727185	0.228209
GO:0006605	protein targeting	The process of targeting specific proteins to particular membrane-bounded subcellular organelles. Usually requires an organelle specific protein sequence motif.	168	0.0738182	0.231029
GO:0036267	invasive filamentous growth	The growth of colonies in filamentous chains of cells into a substrate.	43	0.0744006	0.232219
GO:0006633	fatty acid biosynthetic process	The chemical reactions and pathways resulting in the formation of a fatty acid, any of the aliphatic monocarboxylic acids that can be liberated by hydrolysis from naturally occurring fats and oils. Fatty acids are predominantly straight-chain acids of 4 to 24 carbon atoms, which may be saturated or unsaturated; branched fatty acids and hydroxy fatty acids also occur, and very long chain acids of …	20	0.0752958	0.234376
GO:0018202	peptidyl-histidine modification	The modification of peptidyl-histidine.	7	0.0760527	0.236092
GO:0070897	DNA-dependent transcriptional preinitiation complex assembly	The aggregation, arrangement and bonding together of proteins on promoter DNA to form the transcriptional preinitiation complex (PIC), the formation of which is a prerequisite for transcription.	9	0.0769524	0.238241
GO:0006515	misfolded or incompletely synthesized protein catabolic process	The chemical reactions and pathways resulting in the breakdown of misfolded or attenuated proteins.	15	0.0777085	0.239935
GO:0008152	metabolic process	The chemical reactions and pathways, including anabolism and catabolism, by which living organisms transform chemical substances. Metabolic processes typically transform small molecules, but also include macromolecular processes such as DNA repair and replication, and protein synthesis and degradation.	2410	0.0785451	0.241868
GO:0000338	protein deneddylation	The removal of a ubiquitin-like protein of the NEDD8 type from a protein.	5	0.0792478	0.242884
GO:0055072	iron ion homeostasis	Any process involved in the maintenance of an internal steady state of iron ions within an organism or cell.	42	0.079298	0.242884
GO:0000082	G1/S transition of mitotic cell cycle	Progression from G1 phase to S phase of the mitotic cell cycle.	35	0.0802133	0.24484
GO:0035966	response to topologically incorrect protein	Any process that results in a change in state or activity of a cell or an organism (in terms of movement, secretion, enzyme production, gene expression, etc.) as a result of a protein that is not folded in its correct three-dimensional structure.	24	0.0803629	0.24484
GO:0001403	invasive growth in response to glucose limitation	A growth pattern exhibited by budding haploid cells under certain growth conditions, in which cells retain the typical axial budding pattern of haploids, but become elongated and fail to separate after division; during growth on a solid substrate, this results in penetration of cells into the agar medium. An example of this process is found in Saccharomyces cerevisiae.	41	0.0812128	0.246775
GO:0018345	protein palmitoylation	The covalent attachment of a palmitoyl group to a protein.	7	0.0818771	0.248137
GO:0043173	nucleotide salvage	Any process which produces a nucleotide, a compound consisting of a nucleoside that is esterified with (ortho)phosphate or an oligophosphate at any hydroxyl group on the glycose moiety, from derivatives of it without de novo synthesis.	13	0.0832085	0.251509
GO:0016049	cell growth	The process in which a cell irreversibly increases in size over time by accretion and biosynthetic production of matter similar to that already present.	63	0.083689	0.252297
GO:0048518	positive regulation of biological process	Any process that activates or increases the frequency, rate or extent of a biological process. Biological processes are regulated by many means; examples include the control of gene expression, protein modification or interaction with a protein or substrate molecule.	261	0.0843122	0.25351
GO:0030834	regulation of actin filament depolymerization	Any process that modulates the frequency, rate or extent of the disassembly of actin filaments by the removal of actin monomers from a filament.	4	0.0851488	0.255358
GO:0010608	posttranscriptional regulation of gene expression	Any process that modulates the frequency, rate or extent of gene expression after the production of an RNA transcript.	84	0.0864208	0.257158
GO:0034660	ncRNA metabolic process	The chemical reactions and pathways involving non-coding RNA transcripts (ncRNAs).	146	0.0863187	0.257158
GO:0035434	copper ion transmembrane transport	The directed movement of copper cation across a membrane.	7	0.0863668	0.257158
GO:0006335	DNA replication-dependent nucleosome assembly	The formation of nucleosomes on newly replicated DNA, coupled to strand elongation.	5	0.0882791	0.259993
GO:0010556	regulation of macromolecule biosynthetic process	Any process that modulates the rate, frequency or extent of the chemical reactions and pathways resulting in the formation of a macromolecule, any molecule of high relative molecular mass, the structure of which essentially comprises the multiple repetition of units derived, actually or conceptually, from molecules of low relative molecular mass.	528	0.0880148	0.259993
GO:0032880	regulation of protein localization	Any process that modulates the frequency, rate or extent of any process in which a protein is transported to, or maintained in, a specific location.	21	0.0879085	0.259993
GO:0043549	regulation of kinase activity	Any process that modulates the frequency, rate or extent of kinase activity, the catalysis of the transfer of a phosphate group, usually from ATP, to a substrate molecule.	44	0.0882068	0.259993
GO:0006560	proline metabolic process	The chemical reactions and pathways involving proline (pyrrolidine-2-carboxylic acid), a chiral, cyclic, nonessential alpha-amino acid found in peptide linkage in proteins.	6	0.0892198	0.262092
GO:0006279	premeiotic DNA replication	The replication of DNA that precedes meiotic cell division.	5	0.0898393	0.263238
GO:0006414	translational elongation	The successive addition of amino acid residues to a nascent polypeptide chain during protein biosynthesis.	36	0.0901876	0.263586
GO:0022603	regulation of anatomical structure morphogenesis	Any process that modulates the frequency, rate or extent of anatomical structure morphogenesis.	18	0.0907643	0.264033
GO:0051640	organelle localization	Any process in which an organelle is transported to, and/or maintained in, a specific location.	55	0.0908001	0.264033
GO:0006828	manganese ion transport	The directed movement of manganese (Mn) ions into, out of or within a cell, or between cells, by means of some agent such as a transporter or pore.	6	0.091033	0.264042
GO:0006657	CDP-choline pathway	The phosphatidylcholine biosynthetic process that begins with the phosphorylation of choline and ends with the combination of CDP-choline with diacylglycerol to form phosphatidylcholine.	4	0.0917838	0.265549
GO:0009889	regulation of biosynthetic process	Any process that modulates the frequency, rate or extent of the chemical reactions and pathways resulting in the formation of substances.	548	0.092527	0.266357
GO:0010035	response to inorganic substance	Any process that results in a change in state or activity of a cell or an organism (in terms of movement, secretion, enzyme production, gene expression, etc.) as a result of an inorganic substance stimulus.	36	0.092492	0.266357
GO:0000393	spliceosomal conformational changes to generate catalytic conformation	Structural rearrangements of the spliceosome complex, containing RNA to be spliced, to generate a catalytic conformation.	4	0.0927983	0.26647
GO:0006308	DNA catabolic process	The cellular DNA metabolic process resulting in the breakdown of DNA, deoxyribonucleic acid, one of the two main types of nucleic acid, consisting of a long unbranched macromolecule formed from one or two strands of linked deoxyribonucleotides, the 3'-phosphate group of each constituent deoxyribonucleotide being joined in 3',5'-phosphodiester linkage to the 5'-hydroxyl group of the deoxyribose mo…	17	0.0939824	0.268263
GO:0015802	basic amino acid transport	The directed movement of basic amino acids, amino acids with a pH above 7, into, out of or within a cell, or between cells, by means of some agent such as a transporter or pore.	9	0.0943568	0.268263
GO:0018208	peptidyl-proline modification	The modification of peptidyl-proline.	16	0.0937377	0.268263
GO:0034629	cellular protein complex localization	A protein complex localization process that takes place at the cellular level; as a result, a protein complex is transported to, or maintained in, a specific location within a cell.	8	0.0943093	0.268263
GO:0010506	regulation of autophagy	Any process that modulates the frequency, rate or extent of autophagy. Autophagy is the process in which cells digest parts of their own cytoplasm.	8	0.0954949	0.270828
GO:0006658	phosphatidylserine metabolic process	The chemical reactions and pathways involving phosphatidylserines, any of a class of glycerophospholipids in which the phosphatidyl group is esterified to the hydroxyl group of L-serine. They are important constituents of cell membranes.	4	0.0968654	0.272028
GO:0006879	cellular iron ion homeostasis	Any process involved in the maintenance of an internal steady state of iron ions at the level of a cell.	32	0.0962584	0.272028
GO:0007093	mitotic cell cycle checkpoint	A cell cycle checkpoint that ensures accurate chromosome replication and segregation by preventing progression through a mitotic cell cycle until conditions are suitable for the cell to proceed to the next stage.	34	0.0967852	0.272028
GO:0015939	pantothenate metabolic process	The chemical reactions and pathways involving pantothenate, the anion of pantothenic acid, the amide of beta-alanine and pantoic acid. It is a B complex vitamin that is a constituent of coenzyme A and is distributed ubiquitously in foods.	7	0.0965525	0.272028
GO:0009083	branched-chain amino acid catabolic process	The chemical reactions and pathways resulting in the breakdown of amino acids containing a branched carbon skeleton, comprising isoleucine, leucine and valine.	10	0.0973864	0.272825
GO:0006396	RNA processing	Any process involved in the conversion of one or more primary RNA transcripts into one or more mature RNA molecules.	193	0.098066	0.27406
GO:0006607	NLS-bearing substrate import into nucleus	The directed movement of a protein bearing a nuclear localization signal (NLS) from the cytoplasm into the nucleus, across the nuclear membrane.	6	0.099123	0.275529
GO:0006620	posttranslational protein targeting to membrane	The targeting of proteins to a membrane that occurs after their translation. Some secretory proteins exhibit posttranslational transport into the endoplasmic reticulum (ER) lumen: they are synthesized in their entirety on free cytosolic ribosomes and then released into the cytosol, where they are bound by chaperones which keep them in an unfolded state, and subsequently are translocated across th…	7	0.0990248	0.275529
GO:0033043	regulation of organelle organization	Any process that modulates the frequency, rate or extent of a process involved in the formation, arrangement of constituent parts, or disassembly of an organelle.	86	0.0993112	0.275529
GO:0000437	carbon catabolite repression of transcription from RNA polymerase II promoter	A transcription regulation process in which the presence of one carbon source leads to a decrease in the frequency, rate, or extent of transcription, from an RNA polymerase II promoter, of specific genes involved in the metabolism of other carbon sources.	9	0.0996652	0.275845
GO:0090407	organophosphate biosynthetic process	The chemical reactions and pathways resulting in the biosynthesis of deoxyribose phosphate, the phosphorylated sugar 2-deoxy-erythro-pentose.	137	0.100389	0.277179
GO:0051220	cytoplasmic sequestering of protein	The selective interaction of a protein with specific molecules in the cytoplasm, thereby inhibiting its transport into other areas of the cell.	4	0.101074	0.278402
GO:0051668	localization within membrane	Any process in which a substance or cellular entity, such as a protein complex or organelle, is transported to, and/or maintained in, a specific location within a membrane.	16	0.102219	0.280882
GO:0048522	positive regulation of cellular process	Any process that activates or increases the frequency, rate or extent of a cellular process, any of those that are carried out at the cellular level, but are not necessarily restricted to a single cell. For example, cell communication occurs among more than one cell, but occurs at the cellular level.	256	0.102643	0.281375
GO:0051656	establishment of organelle localization	The directed movement of an organelle to a specific location.	33	0.103035	0.281376
GO:0070868	heterochromatin organization involved in chromatin silencing	Any process that results in the specification, formation or maintenance of the physical structure of eukaryotic heterochromatin and contributes to chromatin silencing.	5	0.103134	0.281376
GO:2000112	regulation of cellular macromolecule biosynthetic process	Any process that modulates the frequency, rate or extent of cellular macromolecule biosynthetic process.	526	0.103475	0.281639
GO:0060255	regulation of macromolecule metabolic process	Any process that modulates the frequency, rate or extent of the chemical reactions and pathways involving macromolecules, any molecule of high relative molecular mass, the structure of which essentially comprises the multiple repetition of units derived, actually or conceptually, from molecules of low relative molecular mass.	609	0.104032	0.282484
GO:0031577	spindle checkpoint	A cell cycle checkpoint that delays progression through the metaphase/anaphase transition until the spindle is correctly assembled and oriented, and chromosomes are attached to the spindle.	25	0.104756	0.283779
GO:0034637	cellular carbohydrate biosynthetic process	The chemical reactions and pathways resulting in the formation of carbohydrates, any of a group of organic compounds based of the general formula Cx(H2O)y, carried out by individual cells.	49	0.105101	0.284043
GO:0001080	nitrogen catabolite activation of transcription from RNA polymerase II promoter	A transcription regulation process in which the presence of one nitrogen source leads to an increase in the frequency, rate, or extent of transcription, from an RNA polymerase II promoter, of specific genes involved in the metabolism of other nitrogen sources.	6	0.105488	0.284422
GO:0006458	'de novo' protein folding	The process of assisting in the folding of a nascent peptide chain into its correct tertiary structure.	7	0.106349	0.285586
GO:0007088	regulation of mitosis	Any process that modulates the frequency, rate or extent of mitosis.	23	0.106417	0.285586
GO:0046185	aldehyde catabolic process	The chemical reactions and pathways resulting in the breakdown of aldehydes, any organic compound with the formula R-CH=O.	6	0.107561	0.287981
GO:0000271	polysaccharide biosynthetic process	The chemical reactions and pathways resulting in the formation of polysaccharides, polymers of more than 10 monosaccharide residues joined by glycosidic linkages.	38	0.109322	0.28812
GO:0000272	polysaccharide catabolic process	The chemical reactions and pathways resulting in the breakdown of polysaccharides, polymers of more than 10 monosaccharide residues joined by glycosidic linkages.	11	0.108913	0.28812
GO:0006886	intracellular protein transport	The directed movement of proteins in a cell, including the movement of proteins between specific compartments or structures within a cell, such as organelles of a eukaryotic cell.	217	0.108801	0.28812
GO:0008064	regulation of actin polymerization or depolymerization	Any process that modulates the frequency, rate or extent of the assembly or disassembly of actin filaments by the addition or removal of actin monomers from a filament.	7	0.109491	0.28812
GO:0042766	nucleosome mobilization	The movement of nucleosomes along a DNA fragment.	6	0.108572	0.28812
GO:0051123	RNA polymerase II transcriptional preinitiation complex assembly	The aggregation, arrangement and bonding together of proteins on an RNA polymerase II promoter DNA to form the transcriptional preinitiation complex (PIC), the formation of which is a prerequisite for transcription by RNA polymerase.	8	0.109528	0.28812
GO:0051235	maintenance of location	Any process in which a cell, substance or cellular entity, such as a protein complex or organelle, is maintained in a location and prevented from moving elsewhere.	28	0.109619	0.28812
GO:0070086	ubiquitin-dependent endocytosis	Endocytosis of a protein that requires the substrate to be modified by uniquitination. Several plasma membrane proteins, including cell surface permeases and some receptors, are targeted for internalization by endocytosis, and are thereafter delivered to the vacuole or lysosome, where they are degraded.	7	0.109221	0.28812
GO:0051223	regulation of protein transport	Any process that modulates the frequency, rate or extent of the directed movement of a protein into, out of or within a cell, or between cells, by means of some agent such as a transporter or pore.	11	0.111079	0.291292
GO:0006733	oxidoreduction coenzyme metabolic process	The chemical reactions and pathways involving coenzymes that are required, in addition to an enzyme and a substrate, for an oxidoreductase reaction to proceed.	51	0.112033	0.293124
GO:0009065	glutamine family amino acid catabolic process	The chemical reactions and pathways resulting in the breakdown of amino acids of the glutamine family, comprising arginine, glutamate, glutamine and proline.	12	0.113569	0.295422
GO:0045185	maintenance of protein location	Any process in which a protein is maintained in a location and prevented from moving elsewhere. These include sequestration, stabilization to prevent transport elsewhere and the active retrieval of proteins that do move away.	24	0.113456	0.295422
GO:0051260	protein homooligomerization	The process of creating protein oligomers, compounds composed of a small number, usually between three and ten, of identical component monomers. Oligomers may be formed by the polymerization of a number of monomers or the depolymerization of a large protein polymer.	5	0.113683	0.295422
GO:0035967	cellular response to topologically incorrect protein	Any process that results in a change in state or activity of a cell (in terms of movement, secretion, enzyme production, gene expression, etc.) as a result of a protein that is not folded in its correct three-dimensional structure.	19	0.115069	0.297675
GO:0051038	negative regulation of transcription during meiosis	Any process that stops, prevents, or reduces the frequency, rate or extent of transcription during meiosis.	5	0.115008	0.297675
GO:0019932	second-messenger-mediated signaling	Any intracellular signal transduction in which the signal is passed on within the cell via a second messenger; a small molecule or ion that can be quickly generated or released from intracellular stores, and can diffuse within the cell. Second-messenger signaling includes production or release of the second messenger, and effectors downstream of the second messenger that further transmit the sign…	13	0.115386	0.297825
GO:0006355	regulation of transcription, DNA-dependent	Any process that modulates the frequency, rate or extent of cellular DNA-dependent transcription.	445	0.116028	0.298143
GO:0015711	organic anion transport	The directed movement of organic anions into, out of or within a cell, or between cells, by means of some agent such as a transporter or pore. Organic anions are atoms or small molecules with a negative charge which contain carbon in covalent linkage.	82	0.11582	0.298143
GO:0030258	lipid modification	The covalent alteration of one or more fatty acids in a lipid, resulting in a change in the properties of the lipid.	36	0.116455	0.298573
GO:0043954	cellular component maintenance	The organization process that preserves a cellular component in a stable functional or structural state.	4	0.11729	0.300044
GO:0006611	protein export from nucleus	The directed movement of a protein from the nucleus into the cytoplasm.	7	0.118061	0.301345
GO:0006558	L-phenylalanine metabolic process	The chemical reactions and pathways involving L-phenylalanine, the L-enantiomer of 2-amino-3-phenylpropanoic acid, i.e. (2S)-2-amino-3-phenylpropanoic acid.	6	0.119423	0.302802
GO:0006637	acyl-CoA metabolic process	The chemical reactions and pathways involving acyl-CoA, any derivative of coenzyme A in which the sulfhydryl group is in thiolester linkage with an acyl group.	13	0.118947	0.302802
GO:0051252	regulation of RNA metabolic process	Any process that modulates the frequency, rate or extent of the chemical reactions and pathways involving RNA.	449	0.119419	0.302802
GO:0045132	meiotic chromosome segregation	The process in which genetic material, in the form of chromosomes, is organized into specific structures and then physically separated and apportioned to two or more sets during M phase of the meiotic cell cycle.	22	0.120786	0.304002
GO:0046942	carboxylic acid transport	The directed movement of carboxylic acids into, out of or within a cell, or between cells, by means of some agent such as a transporter or pore. Carboxylic acids are organic acids containing one or more carboxyl (COOH) groups or anions (COO-).	69	0.120745	0.304002
GO:0048583	regulation of response to stimulus	Any process that modulates the frequency, rate or extent of a response to a stimulus. Response to stimulus is a change in state or activity of a cell or an organism (in terms of movement, secretion, enzyme production, gene expression, etc.) as a result of a stimulus.	105	0.120511	0.304002
GO:0070727	cellular macromolecule localization	Any process in which a macromolecule is transported to, and/or maintained in, a specific location at the level of a cell. Localization at the cellular level encompasses movement within the cell, from within the cell to the cell surface, or from one location to another at the surface of a cell.	289	0.120955	0.304002
GO:0006606	protein import into nucleus	The directed movement of a protein from the cytoplasm to the nucleus.	29	0.121315	0.304242
GO:0043570	maintenance of DNA repeat elements	Any process involved in sustaining the fidelity and copy number of DNA repeat elements.	12	0.121995	0.305281
GO:0030001	metal ion transport	The directed movement of metal ions, any metal ion with an electric charge, into, out of or within a cell, or between cells, by means of some agent such as a transporter or pore.	63	0.122713	0.30641
GO:0009396	folic acid-containing compound biosynthetic process	The chemical reactions and pathways resulting in the formation of folic acid and its derivatives.	6	0.123544	0.307814
GO:0000183	chromatin silencing at rDNA	Repression of transcription of ribosomal DNA by altering the structure of chromatin.	23	0.124099	0.307863
GO:0010604	positive regulation of macromolecule metabolic process	Any process that increases the frequency, rate or extent of the chemical reactions and pathways involving macromolecules, any molecule of high relative molecular mass, the structure of which essentially comprises the multiple repetition of units derived, actually or conceptually, from molecules of low relative molecular mass.	211	0.123855	0.307863
GO:0080134	regulation of response to stress	Any process that modulates the frequency, rate or extent of a response to stress. Response to stress is a change in state or activity of a cell or an organism (in terms of movement, secretion, enzyme production, gene expression, etc.) as a result of a disturbance in organismal or cellular homeostasis, usually, but not necessarily, exogenous (e.g. temperature, humidity, ionizing radiation).	36	0.124617	0.308481
GO:0000963	mitochondrial RNA processing	The conversion of a primary RNA molecule transcribed from a mitochondrial genome into one or more mature RNA molecules; occurs in the mitochondrion.	5	0.125065	0.308554
GO:0032392	DNA geometric change	The process in which a transformation is induced in the geometry of a DNA double helix, resulting in a change in twist, writhe, or both, but with no change in linking number. Includes the unwinding of double-stranded DNA by helicases.	7	0.125184	0.308554
GO:0006672	ceramide metabolic process	The chemical reactions and pathways involving ceramides, any N-acylated sphingoid.	5	0.125777	0.308691
GO:0016584	nucleosome positioning	Ordering of successions of nucleosomes into regular arrays so that nucleosomes are positioned at defined distances from one another.	4	0.125632	0.308691
GO:0000280	nuclear division	The division of a cell nucleus into two nuclei, with DNA and other nuclear contents distributed between the daughter nuclei.	84	0.126277	0.308749
GO:0006102	isocitrate metabolic process	The chemical reactions and pathways involving isocitrate, the anion of isocitric acid, 1-hydroxy-1,2,3-propanetricarboxylic acid. Isocitrate is an important intermediate in the TCA cycle and the glycoxylate cycle.	5	0.127661	0.308749
GO:0006624	vacuolar protein processing	Protein processing that takes place in the vacuole. Most protein processing in the vacuole represents proteolytic cleavage of precursors to form active enzymes.	7	0.127682	0.308749
GO:0009310	amine catabolic process	The chemical reactions and pathways resulting in the breakdown of any organic compound that is weakly basic in character and contains an amino or a substituted amino group. Amines are called primary, secondary, or tertiary according to whether one, two, or three carbon atoms are attached to the nitrogen atom.	15	0.126871	0.308749
GO:0030433	ER-associated protein catabolic process	The chemical reactions and pathways resulting in the breakdown of proteins transported from the endoplasmic reticulum and targeted to cytoplasmic proteasomes for degradation. This process acts on misfolded proteins as well as in the regulated degradation of correctly folded proteins.	34	0.127645	0.308749
GO:1901566	organonitrogen compound biosynthetic process	The chemical reactions and pathways resulting in the formation of organonitrogen compound.	221	0.127545	0.308749
GO:1901701	cellular response to oxygen-containing compound	Any process that results in a change in state or activity of a cell (in terms of movement, secretion, enzyme production, gene expression, etc.) as a result of an oxygen-containing compound stimulus.	25	0.126614	0.308749
GO:0031344	regulation of cell projection organization	Any process that modulates the frequency, rate or extent of a process involved in the formation, arrangement of constituent parts, or disassembly of cell projections.	4	0.128243	0.309454
GO:0010256	endomembrane system organization	A process that is carried out at the cellular level which results in the assembly, arrangement of constituent parts, or disassembly of the endomembrane system.	4	0.129259	0.310599
GO:0051716	cellular response to stimulus	Any process that results in a change in state or activity of a cell (in terms of movement, secretion, enzyme production, gene expression, etc.) as a result of a stimulus. The process begins with detection of the stimulus by a cell and ends with a change in state or activity or the cell.	600	0.12916	0.310599
GO:0000430	regulation of transcription from RNA polymerase II promoter by glucose	Any process involving glucose that modulates the frequency, rate or extent of transcription from an RNA polymerase II promoter.	10	0.131087	0.314335
GO:0019722	calcium-mediated signaling	Any intracellular signal transduction in which the signal is passed on within the cell via calcium ions.	10	0.13279	0.317755
GO:0000077	DNA damage checkpoint	A cell cycle checkpoint that regulates progression through the cell cycle in response to DNA damage. A DNA damage checkpoint may blocks cell cycle progression (in G1, G2 or metaphase) or slow the rate at which S phase proceeds.	20	0.133863	0.319432
GO:0006284	base-excision repair	In base excision repair, an altered base is removed by a DNA glycosylase enzyme, followed by excision of the resulting sugar phosphate. The small gap left in the DNA helix is filled in by the sequential action of DNA polymerase and DNA ligase.	12	0.134325	0.319432
GO:0080135	regulation of cellular response to stress	Any process that modulates the frequency, rate or extent of a cellular response to stress. Cellular response to stress is a change in state or activity of a cell (in terms of movement, secretion, enzyme production, gene expression, etc.) as a result of a stimulus indicating the organism is under stress. The stress is usually, but not necessarily, exogenous (e.g. temperature, humidity, ionizing ra…	31	0.13411	0.319432
GO:0000710	meiotic mismatch repair	A system for the identification and correction of base-base mismatches, small insertion-deletion loops, and regions of heterology that are present in duplex DNA formed with strands from two recombining molecules. Correction of the mismatch can result in non-Mendelian segregation of alleles following meiosis.	10	0.136516	0.321899
GO:0006979	response to oxidative stress	Any process that results in a change in state or activity of a cell or an organism (in terms of movement, secretion, enzyme production, gene expression, etc.) as a result of oxidative stress, a state often resulting from exposure to high levels of reactive oxygen species, e.g. superoxide anions, hydrogen peroxide (H2O2), and hydroxyl radicals.	78	0.137081	0.321899
GO:0007006	mitochondrial membrane organization	A process that is carried out at the cellular level which results in the assembly, arrangement of constituent parts, or disassembly of a mitochondrial membrane, either of the lipid bilayer surrounding a mitochondrion.	28	0.137604	0.321899
GO:0009071	serine family amino acid catabolic process	The chemical reactions and pathways resulting in the breakdown of amino acids of the serine family, comprising cysteine, glycine, homoserine, selenocysteine and serine.	6	0.135794	0.321899
GO:0032509	endosome transport via multivesicular body sorting pathway	The directed movement of substances from endosomes to lysosomes or vacuoles by a pathway in which molecules are sorted into multivesicular bodies, which then fuse with the target compartment.	15	0.13643	0.321899
GO:0046352	disaccharide catabolic process	The chemical reactions and pathways resulting in the breakdown of disaccharides, sugars composed of two monosaccharide units.	11	0.137604	0.321899
GO:0046488	phosphatidylinositol metabolic process	The chemical reactions and pathways involving phosphatidylinositol, any glycophospholipid in which a sn-glycerol 3-phosphate residue is esterified to the 1-hydroxyl group of 1D-myo-inositol.	37	0.136033	0.321899
GO:0051171	regulation of nitrogen compound metabolic process	Any process that modulates the frequency, rate or extent of the chemical reactions and pathways involving nitrogen or nitrogenous compounds.	520	0.137206	0.321899
GO:0006099	tricarboxylic acid cycle	A nearly universal metabolic pathway in which the acetyl group of acetyl coenzyme A is effectively oxidized to two CO2 and four pairs of electrons are transferred to coenzymes. The acetyl group combines with oxaloacetate to form citrate, which undergoes successive transformations to isocitrate, 2-oxoglutarate, succinyl-CoA, succinate, fumarate, malate, and oxaloacetate again, thus completing the …	26	0.138488	0.323131
GO:0009259	ribonucleotide metabolic process	The chemical reactions and pathways involving a ribonucleotide, a compound consisting of ribonucleoside (a base linked to a ribose sugar) esterified with a phosphate group at either the 3' or 5'-hydroxyl group of the sugar.	123	0.139176	0.323131
GO:0043170	macromolecule metabolic process	The chemical reactions and pathways involving macromolecules, any molecule of high relative molecular mass, the structure of which essentially comprises the multiple repetition of units derived, actually or conceptually, from molecules of low relative molecular mass.	1622	0.139256	0.323131
GO:1901879	regulation of protein depolymerization	Any process that modulates the frequency, rate or extent of protein depolymerization.	8	0.139209	0.323131
GO:0048285	organelle fission	The creation of two or more organelles by division of one organelle.	93	0.140412	0.324672
GO:0051338	regulation of transferase activity	Any process that modulates the frequency, rate or extent of transferase activity, the catalysis of the transfer of a group, e.g. a methyl group, glycosyl group, acyl group, phosphorus-containing, or other groups, from one compound (generally regarded as the donor) to another compound (generally regarded as the acceptor). Transferase is the systematic name for any enzyme of EC class 2.	45	0.140486	0.324672
GO:0000291	nuclear-transcribed mRNA catabolic process, exonucleolytic	The chemical reactions and pathways resulting in the breakdown of the transcript body of a nuclear-transcribed mRNA that occurs when the ends are not protected by the 5'-cap or the 3'-poly(A) tail.	7	0.141749	0.325491
GO:0001932	regulation of protein phosphorylation	Any process that modulates the frequency, rate or extent of addition of phosphate groups into an amino acid in a protein.	47	0.14254	0.325491
GO:0030100	regulation of endocytosis	Any process that modulates the frequency, rate or extent of endocytosis.	7	0.14208	0.325491
GO:0032103	positive regulation of response to external stimulus	Any process that activates, maintains or increases the rate of a response to an external stimulus.	8	0.142055	0.325491
GO:0040007	growth	The increase in size or mass of an entire organism, a part of an organism or a cell.	112	0.142339	0.325491
GO:0045833	negative regulation of lipid metabolic process	Any process that stops, prevents, or reduces the frequency, rate or extent of the chemical reactions and pathways involving lipids.	10	0.141148	0.325491
GO:0034755	iron ion transmembrane transport	A process in which an iron ion is transported from one side of a membrane to the other by means of some agent such as a transporter or pore.	4	0.144027	0.328233
GO:0033692	cellular polysaccharide biosynthetic process	The chemical reactions and pathways resulting in the formation of polysaccharides, polymers of more than 10 monosaccharide residues joined by glycosidic linkages, occurring at the level of an individual cell.	37	0.144555	0.328784
GO:0034654	nucleobase-containing compound biosynthetic process	The chemical reactions and pathways resulting in the formation of nucleobases, nucleosides, nucleotides and nucleic acids.	544	0.146185	0.331834
GO:0051130	positive regulation of cellular component organization	Any process that activates or increases the frequency, rate or extent of a process involved in the formation, arrangement of constituent parts, or disassembly of cell structures, including the plasma membrane and any external encapsulating structures such as the cell wall and cell envelope.	39	0.146587	0.33209
GO:0009165	nucleotide biosynthetic process	The chemical reactions and pathways resulting in the formation of nucleotides, any nucleoside that is esterified with (ortho)phosphate or an oligophosphate at any hydroxyl group on the glycose moiety; may be mono-, di- or triphosphate; this definition includes cyclic-nucleotides (nucleoside cyclic phosphates).	63	0.148166	0.335006
GO:0015849	organic acid transport	The directed movement of organic acids, any acidic compound containing carbon in covalent linkage, into, out of or within a cell, or between cells, by means of some agent such as a transporter or pore.	70	0.14964	0.337674
GO:0000741	karyogamy	The creation of a single nucleus from multiple nuclei as a result of fusing the lipid bilayers that surround each nuclei.	12	0.151615	0.339929
GO:0006353	DNA-dependent transcription, termination	The cellular process that completes DNA-dependent transcription; the formation of phosphodiester bonds ceases, the RNA-DNA hybrid dissociates, and RNA polymerase releases the DNA.	12	0.151814	0.339929
GO:0009085	lysine biosynthetic process	The chemical reactions and pathways resulting in the formation of lysine, 2,6-diaminohexanoic acid.	4	0.151823	0.339929
GO:0009199	ribonucleoside triphosphate metabolic process	The chemical reactions and pathways involving a ribonucleoside triphosphate, a compound consisting of a nucleobase linked to a ribose sugar esterified with triphosphate on the sugar.	101	0.151144	0.339929
GO:0006417	regulation of translation	Any process that modulates the frequency, rate or extent of the chemical reactions and pathways resulting in the formation of proteins by the translation of mRNA.	71	0.152324	0.340387
GO:0000245	spliceosomal complex assembly	The aggregation, arrangement and bonding together of a spliceosomal complex, a ribonucleoprotein apparatus that catalyzes nuclear mRNA splicing via transesterification reactions.	7	0.152904	0.340481
GO:0045143	homologous chromosome segregation	The cell cycle process in which replicated homologous chromosomes are organized and then physically separated and apportioned to two sets during the first division of the meiotic cell cycle. Each replicated chromosome, composed of two sister chromatids, aligns at the cell equator, paired with its homologous partner; this pairing off, referred to as synapsis, permits genetic recombination. One hom…	4	0.153095	0.340481
GO:0061393	positive regulation of transcription from RNA polymerase II promoter in response to osmotic stress	Any process that increases the frequency, rate or extent of transcription from an RNA polymerase II promoter as a result of a stimulus indicating an increase or decrease in the concentration of solutes outside the organism or cell.	7	0.153255	0.340481
GO:0006000	fructose metabolic process	The chemical reactions and pathways involving fructose, the ketohexose arabino-2-hexulose. Fructose exists in a open chain form or as a ring compound. D-fructose is the sweetest of the sugars and is found free in a large number of fruits and honey.	6	0.157106	0.347691
GO:0051173	positive regulation of nitrogen compound metabolic process	Any process that activates or increases the frequency, rate or extent of the chemical reactions and pathways involving nitrogen or nitrogenous compounds.	181	0.156827	0.347691
GO:0000282	cellular bud site selection	The specification of the site where a daughter cell will form, in organisms that reproduce by budding. An example of this process is found in Saccharomyces cerevisiae.	34	0.158127	0.349279
GO:0045454	cell redox homeostasis	Any process that maintains the redox environment of a cell or compartment within a cell.	26	0.158991	0.350513
GO:0006200	ATP catabolic process	The chemical reactions and pathways resulting in the breakdown of ATP, adenosine 5'-triphosphate, a universally important coenzyme and enzyme regulator.	30	0.162744	0.353528
GO:0006646	phosphatidylethanolamine biosynthetic process	The chemical reactions and pathways resulting in the formation of phosphatidylethanolamine, any of a class of glycerophospholipids in which a phosphatidyl group is esterified to the hydroxyl group of ethanolamine.	5	0.161737	0.353528
GO:0006882	cellular zinc ion homeostasis	Any process involved in the maintenance of an internal steady state of zinc ions at the level of a cell.	9	0.16273	0.353528
GO:0007067	mitosis	A cell cycle process comprising the steps by which the nucleus of a eukaryotic cell divides; the process involves condensation of chromosomal DNA into a highly compacted form. Canonically, mitosis produces two daughter nuclei whose chromosome complement is identical to that of the mother cell.	83	0.161024	0.353528
GO:0018193	peptidyl-amino acid modification	The alteration of an amino acid residue in a peptide.	76	0.162133	0.353528
GO:0030041	actin filament polymerization	Assembly of actin filaments by the addition of actin monomers to a filament.	5	0.162821	0.353528
GO:0030865	cortical cytoskeleton organization	A process that is carried out at the cellular level which results in the assembly, arrangement of constituent parts, or disassembly of cytoskeletal structures in the cell cortex, i.e. just beneath the plasma membrane.	11	0.16128	0.353528
GO:0035376	sterol import	The directed movement of a sterol into a cell or organelle. Sterols are steroids with one or more hydroxyl groups and a hydrocarbon side-chain in the molecule.	8	0.161863	0.353528
GO:0006081	cellular aldehyde metabolic process	The chemical reactions and pathways involving aldehydes, any organic compound with the formula R-CH=O, as carried out by individual cells.	22	0.163651	0.354659
GO:0044242	cellular lipid catabolic process	The chemical reactions and pathways resulting in the breakdown of lipids, as carried out by individual cells.	35	0.164191	0.355159
GO:0000413	protein peptidyl-prolyl isomerization	The modification of a protein by cis-trans isomerization of a proline residue.	15	0.16774	0.357912
GO:0006189	'de novo' IMP biosynthetic process	The chemical reactions and pathways resulting in the formation of IMP, inosine monophosphate, by the stepwise assembly of a purine ring on ribose 5-phosphate.	4	0.166017	0.357912
GO:0019222	regulation of metabolic process	Any process that modulates the frequency, rate or extent of the chemical reactions and pathways within a cell or an organism.	692	0.167399	0.357912
GO:0030148	sphingolipid biosynthetic process	The chemical reactions and pathways resulting in the formation of sphingolipids, any of a class of lipids containing the long-chain amine diol sphingosine or a closely related base (a sphingoid).	18	0.167957	0.357912
GO:0031929	TOR signaling cascade	A series of molecular signals mediated by TOR (Target of rapamycin) proteins, members of the phosphoinositide (PI) 3-kinase related kinase (PIKK) family that act as serine/threonine kinases in response to nutrient availability or growth factors.	13	0.167655	0.357912
GO:0034221	fungal-type cell wall chitin biosynthetic process	The chemical reactions and pathways resulting in the formation of cell wall chitin, a linear polysaccharide consisting of P-1,4-linked N-acetyl-D-glucosamine residues, found in the walls of fungal cells.	9	0.167648	0.357912
GO:0046349	amino sugar biosynthetic process	The chemical reactions and pathways resulting in the formation of any amino sugar, sugars containing an amino group in place of a hydroxyl group.	14	0.166844	0.357912
GO:0072521	purine-containing compound metabolic process	The chemical reactions and pathways involving a purine-containing compound, i.e. any compound that contains purine or a formal derivative thereof.	146	0.167788	0.357912
GO:0046015	regulation of transcription by glucose	Any process involving glucose that modulates the frequency, rate or extent or transcription.	11	0.168763	0.358966
GO:0006213	pyrimidine nucleoside metabolic process	The chemical reactions and pathways involving any pyrimidine nucleoside, one of a family of organic molecules consisting of a pyrimidine base covalently bonded to ribose (a ribonucleoside) or deoxyribose (a deoxyribonucleoside).	9	0.169729	0.360302
GO:0044249	cellular biosynthetic process	The chemical reactions and pathways resulting in the formation of substances, carried out by individual cells.	1160	0.170019	0.360302
GO:0031323	regulation of cellular metabolic process	Any process that modulates the frequency, rate or extent of the chemical reactions and pathways by which individual cells transform chemical substances.	664	0.171399	0.362557
GO:0009141	nucleoside triphosphate metabolic process	The chemical reactions and pathways involving a nucleoside triphosphate, a compound consisting of a nucleobase linked to a deoxyribose or ribose sugar esterified with triphosphate on the sugar.	105	0.172084	0.362896
GO:0044260	cellular macromolecule metabolic process	The chemical reactions and pathways involving macromolecules, any molecule of high relative molecular mass, the structure of which essentially comprises the multiple repetition of units derived, actually or conceptually, from molecules of low relative molecular mass, as carried out by individual cells.	1543	0.172191	0.362896
GO:0006839	mitochondrial transport	Transport of substances into, out of or within a mitochondrion.	43	0.173264	0.364488
GO:0072595	maintenance of protein localization in organelle	Any process in which a protein is maintained in a specific location a specific location on or in an organelle, and is prevented from moving elsewhere. Encompasses establishment of localization in the membrane or lumen of a membrane-bounded organelle.	8	0.173824	0.364998
GO:0000032	cell wall mannoprotein biosynthetic process	The chemical reactions and pathways resulting in the formation of cell wall mannoproteins, any cell wall protein that contains covalently bound mannose residues.	8	0.176823	0.366499
GO:0000947	amino acid catabolic process to alcohol via Ehrlich pathway	The chemical reactions and pathways involving the catabolism of amino acids to produce alcohols with one carbon less than the starting amino acid. In S. cerevisiae, this is known to occur for leucine, isoleucine, valine, methionine, phenylalanine, tyrosine, or tryptophan. Often referred to as the Ehrlich pathway, these reactions generally occur during fermentation to produce a variety of alcohols…	9	0.177729	0.366499
GO:0008154	actin polymerization or depolymerization	Assembly or disassembly of actin filaments by the addition or removal of actin monomers from a filament.	8	0.177648	0.366499
GO:0009311	oligosaccharide metabolic process	The chemical reactions and pathways involving oligosaccharides, molecules with between two and (about) 20 monosaccharide residues connected by glycosidic linkages.	32	0.176776	0.366499
GO:0015793	glycerol transport	The directed movement of glycerol into, out of or within a cell, or between cells, by means of some agent such as a transporter or pore. Glycerol is 1,2,3-propanetriol, a sweet, hygroscopic, viscous liquid, widely distributed in nature as a constituent of many lipids.	6	0.176815	0.366499
GO:0015804	neutral amino acid transport	The directed movement of neutral amino acids, amino acids with no net charge, into, out of or within a cell, or between cells, by means of some agent such as a transporter or pore.	4	0.175591	0.366499
GO:0042276	error-prone translesion synthesis	The conversion of DNA-damage induced single-stranded gaps into large molecular weight DNA after replication by using a specialized DNA polymerase or replication complex to insert a defined nucleotide across the lesion. This process does not remove the replication-blocking lesions and causes an increase in the endogenous mutation level. For example, in E. coli, a low fidelity DNA polymerase, pol V…	9	0.175746	0.366499
GO:0060260	regulation of transcription initiation from RNA polymerase II promoter	Any process that modulates the rate, frequency or extent of a process involved in starting transcription from an RNA polymerase II promoter.	5	0.177191	0.366499
GO:0072511	divalent inorganic cation transport	The directed movement of inorganic cations with a valency of two into, out of or within a cell, or between cells, by means of some agent such as a transporter or pore. Inorganic cations are atoms or small molecules with a positive charge which do not contain carbon in covalent linkage.	16	0.175275	0.366499
GO:1901293	nucleoside phosphate biosynthetic process	The chemical reactions and pathways resulting in the formation of a nucleoside phosphate.	65	0.17612	0.366499
GO:0006362	transcription elongation from RNA polymerase I promoter	The extension of an RNA molecule after transcription initiation and promoter clearance at an RNA polymerase I specific promoter by the addition of ribonucleotides catalyzed by RNA polymerase I.	8	0.179213	0.368236
GO:0051156	glucose 6-phosphate metabolic process	The chemical reactions and pathways involving glucose 6-phosphate, a monophosphorylated derivative of glucose with the phosphate group attached to C-6.	4	0.179089	0.368236
GO:0046486	glycerolipid metabolic process	The chemical reactions and pathways involving glycerolipids, any lipid with a glycerol backbone. Diacylglycerol and phosphatidate are key lipid intermediates of glycerolipid biosynthesis.	73	0.181117	0.371483
GO:0000920	cytokinetic cell separation	The process of physically separating progeny cells during cytokinesis; this may involve enzymatic digestion of septum or cell wall components.	13	0.182545	0.373746
GO:0000087	M phase of mitotic cell cycle	M phase occurring as part of the mitotic cell cycle. M phase is the part of the cell cycle during which nuclear division takes place. A mitotic cell cycle is one which canonically comprises four successive phases called G1, S, G2, and M and includes replication of the genome and the subsequent segregation of chromosomes into daughter cells.	91	0.183895	0.373843
GO:0031126	snoRNA 3'-end processing	Any process involved in forming the mature 3' end of a snoRNA molecule.	4	0.183302	0.373843
GO:0031570	DNA integrity checkpoint	Any cell cycle checkpoint that regulates cell cycle progression in response to changes in DNA structure.	22	0.183355	0.373843
GO:0080090	regulation of primary metabolic process	Any process that modulates the frequency, rate or extent of the chemical reactions and pathways within a cell or an organism involving those compounds formed as a part of the normal anabolic and catabolic processes. These processes take place in most, if not all, cells of the organism.	656	0.183726	0.373843
GO:0046834	lipid phosphorylation	The process of introducing one or more phosphate groups into a lipid, any member of a group of substances soluble in lipid solvents but only sparingly soluble in aqueous solvents.	10	0.184418	0.374244
GO:0006820	anion transport	The directed movement of anions, atoms or small molecules with a net negative charge, into, out of or within a cell, or between cells, by means of some agent such as a transporter or pore.	110	0.185595	0.375816
GO:0006891	intra-Golgi vesicle-mediated transport	The directed movement of substances within the Golgi, mediated by small transport vesicles. These either fuse with the cis-Golgi or with each other to form the membrane stacks known as the cis-Golgi reticulum (network).	14	0.186682	0.375816
GO:0009150	purine ribonucleotide metabolic process	The chemical reactions and pathways involving a purine ribonucleotide, a compound consisting of ribonucleoside (a purine base linked to a ribose sugar) esterified with a phosphate group at either the 3' or 5'-hydroxyl group of the sugar.	116	0.186828	0.375816
GO:0010038	response to metal ion	Any process that results in a change in state or activity of a cell or an organism (in terms of movement, secretion, enzyme production, gene expression, etc.) as a result of a metal ion stimulus.	22	0.186554	0.375816
GO:0042868	antisense RNA metabolic process	The chemical reactions and pathways involving antisense RNA, an RNA molecule complementary in sequence to another RNA or DNA molecule, which, by binding the latter, acts to inhibit its function and/or completion of synthesis.	5	0.186038	0.375816
GO:0006020	inositol metabolic process	The chemical reactions and pathways involving inositol, 1,2,3,4,5,6-cyclohexanehexol, a growth factor for animals and microorganisms.	7	0.188526	0.377407
GO:0006289	nucleotide-excision repair	A DNA repair process in which a small region of the strand surrounding the damage is removed from the DNA helix as an oligonucleotide. The small gap left in the DNA helix is filled in by the sequential action of DNA polymerase and DNA ligase. Nucleotide excision repair recognizes a wide range of substrates, including damage caused by UV irradiation (pyrimidine dimers and 6-4 photoproducts) and ch…	29	0.188605	0.377407
GO:0006772	thiamine metabolic process	The chemical reactions and pathways involving thiamine (vitamin B1), a water soluble vitamin present in fresh vegetables and meats, especially liver.	13	0.188196	0.377407
GO:0009313	oligosaccharide catabolic process	The chemical reactions and pathways resulting in the breakdown of oligosaccharides, molecules with between two and (about) 20 monosaccharide residues connected by glycosidic linkages.	12	0.189231	0.378001
GO:0006575	cellular modified amino acid metabolic process	The chemical reactions and pathways involving compounds derived from amino acids, organic acids containing one or more amino substituents.	50	0.189797	0.378474
GO:0042325	regulation of phosphorylation	Any process that modulates the frequency, rate or extent of addition of phosphate groups into a molecule.	51	0.190157	0.378535
GO:0005985	sucrose metabolic process	The chemical reactions and pathways involving sucrose, the disaccharide fructofuranosyl-glucopyranoside.	5	0.191256	0.379407
GO:0030163	protein catabolic process	The chemical reactions and pathways resulting in the breakdown of a protein by the destruction of the native, active configuration, with or without the hydrolysis of peptide bonds.	160	0.190932	0.379407
GO:0031365	N-terminal protein amino acid modification	The alteration of the N-terminal amino acid residue in a protein.	8	0.192985	0.382176
GO:0010646	regulation of cell communication	Any process that modulates the frequency, rate or extent of cell communication. Cell communication is the process that mediates interactions between a cell and its surroundings. Encompasses interactions such as signaling or attachment between one cell and another cell, between a cell and an extracellular matrix, or between a cell and any other aspect of its environment.	81	0.193542	0.38262
GO:0006163	purine nucleotide metabolic process	The chemical reactions and pathways involving a purine nucleotide, a compound consisting of nucleoside (a purine base linked to a deoxyribose or ribose sugar) esterified with a phosphate group at either the 3' or 5'-hydroxyl group of the sugar.	123	0.193946	0.382761
GO:0030042	actin filament depolymerization	Disassembly of actin filaments by the removal of actin monomers from a filament.	5	0.194338	0.382877
GO:0000114	regulation of transcription involved in G1 phase of mitotic cell cycle	Any process that regulates transcription such that the target genes are transcribed as part of the G1 phase of the mitotic cell cycle.	9	0.195493	0.384228
GO:0000459	exonucleolytic trimming involved in rRNA processing	Exonucleolytic digestion of a pre-rRNA molecule in the process to generate a mature rRNA molecule.	4	0.200748	0.384228
GO:0006023	aminoglycan biosynthetic process	The chemical reactions and pathways resulting in the formation of aminoglycans, any polymer containing amino groups that consists of more than about 10 monosaccharide residues joined to each other by glycosidic linkages.	13	0.20138	0.384228
GO:0006083	acetate metabolic process	The chemical reactions and pathways involving acetate, the anion of acetic acid.	6	0.200618	0.384228
GO:0006260	DNA replication	The cellular metabolic process in which a cell duplicates one or more molecules of DNA. DNA replication begins when specific sequences, known as origins of replication, are recognized and bound by initiation proteins, and ends when the original DNA molecule has been completely duplicated and the copies topologically separated. The unit of replication usually corresponds to the genome of the cell,…	67	0.197165	0.384228
GO:0006526	arginine biosynthetic process	The chemical reactions and pathways resulting in the formation of arginine, 2-amino-5-(carbamimidamido)pentanoic acid.	4	0.201032	0.384228
GO:0007163	establishment or maintenance of cell polarity	Any cellular process that results in the specification, formation or maintenance of anisotropic intracellular organization or cell growth patterns.	79	0.201046	0.384228
GO:0007243	intracellular protein kinase cascade	A series of reactions in which a signal is passed on to downstream proteins within the cell by sequential protein phosphorylation and activation of the cascade components.	24	0.1982	0.384228
GO:0008643	carbohydrate transport	The directed movement of carbohydrate into, out of or within a cell, or between cells, by means of some agent such as a transporter or pore. Carbohydrates are any of a group of organic compounds based of the general formula Cx(H2O)y.	32	0.200625	0.384228
GO:0009082	branched-chain amino acid biosynthetic process	The chemical reactions and pathways resulting in the formation of amino acids containing a branched carbon skeleton, comprising isoleucine, leucine and valine.	6	0.196363	0.384228
GO:0017182	peptidyl-diphthamide metabolic process	The chemical reactions and pathways involving peptidyl-diphthamide, a modified histidine residue.	6	0.19923	0.384228
GO:0019219	regulation of nucleobase-containing compound metabolic process	Any cellular process that modulates the frequency, rate or extent of the chemical reactions and pathways involving nucleobases, nucleosides, nucleotides and nucleic acids.	510	0.20087	0.384228
GO:0030011	maintenance of cell polarity	The maintenance of established anisotropic intracellular organization or cell growth patterns.	7	0.198134	0.384228
GO:0042402	cellular biogenic amine catabolic process	The chemical reactions and pathways occurring at the level of individual cells resulting in the breakdown of biogenic amines, any of a group of naturally occurring, biologically active amines, such as norepinephrine, histamine, and serotonin, many of which act as neurotransmitters.	9	0.199518	0.384228
GO:0042762	regulation of sulfur metabolic process	Any process that modulates the frequency, rate or extent of the chemical reactions and pathways involving sulfur, the nonmetallic element sulfur or compounds that contain sulfur.	5	0.199473	0.384228
GO:0043328	protein targeting to vacuole involved in ubiquitin-dependent protein catabolic process via the multivesicular body sorting pathway	The process of directing proteins towards the vacuole using signals contained within the protein, occurring that contributes to protein catabolism via the multivesicular body (MVB) pathway.	5	0.197457	0.384228
GO:0050794	regulation of cellular process	Any process that modulates the frequency, rate or extent of a cellular process, any of those that are carried out at the cellular level, but are not necessarily restricted to a single cell. For example, cell communication occurs among more than one cell, but occurs at the cellular level.	937	0.197091	0.384228
GO:0055067	monovalent inorganic cation homeostasis	Any process involved in the maintenance of an internal steady state of monovalent inorganic cations within an organism or cell.	31	0.196976	0.384228
GO:0071931	positive regulation of transcription involved in G1/S phase of mitotic cell cycle	Any process that activates or increases transcription as part of the G1/S transition of the mitotic cell cycle.	4	0.196522	0.384228
GO:0051651	maintenance of location in cell	Any process in which a substance or cellular entity, such as a protein complex or organelle, is maintained in a specific location within, or in the membrane of, a cell, and is prevented from moving elsewhere.	24	0.203195	0.387048
GO:0006739	NADP metabolic process	The chemical reactions and pathways involving nicotinamide-adenine dinucleotide phosphate, a coenzyme involved in many redox and biosynthetic reactions; metabolism may be of either the oxidized form, NADP, or the reduced form, NADPH.	17	0.203647	0.387266
GO:0065009	regulation of molecular function	Any process that modulates the frequency, rate or extent of a molecular function, an elemental biological activity occurring at the molecular level, such as catalysis or binding.	122	0.204533	0.388308
GO:0043001	Golgi to plasma membrane protein transport	The directed movement of proteins from the Golgi to the plasma membrane in transport vesicles that move from the trans-Golgi network to the plasma membrane.	8	0.205468	0.389439
GO:0009205	purine ribonucleoside triphosphate metabolic process	The chemical reactions and pathways involving purine ribonucleoside triphosphate, a compound consisting of a purine base linked to a ribose sugar esterified with triphosphate on the sugar.	98	0.207819	0.393248
GO:0006067	ethanol metabolic process	The chemical reactions and pathways involving ethanol, CH3-CH2-OH, a colorless, water-miscible, flammable liquid produced by alcoholic fermentation.	12	0.209379	0.394662
GO:0042398	cellular modified amino acid biosynthetic process	The chemical reactions and pathways resulting in the formation of compounds derived from amino acids, organic acids containing one or more amino substituents.	24	0.209598	0.394662
GO:0043488	regulation of mRNA stability	Any process that modulates the propensity of mRNA molecules to degradation. Includes processes that both stabilize and destabilize mRNAs.	8	0.208962	0.394662
GO:0006094	gluconeogenesis	The formation of glucose from noncarbohydrate precursors, such as pyruvate, amino acids and glycerol.	26	0.210203	0.395155
GO:0043631	RNA polyadenylation	The enzymatic addition of a sequence of adenylyl residues at the 3' end of an RNA molecule.	5	0.210957	0.395382
GO:0051325	interphase	A cell cycle process comprising the steps by which a cell progresses through interphase, the stage of cell cycle between successive rounds of chromosome segregation. Canonically, interphase is the stage of the cell cycle during which the biochemical and physiologic functions of the cell are performed and replication of chromatin occurs.	69	0.211013	0.395382
GO:0007105	cytokinesis, site selection	The process of marking the place where cytokinesis will occur.	37	0.211402	0.395467
GO:0006546	glycine catabolic process	The chemical reactions and pathways resulting in the breakdown of glycine, aminoethanoic acid.	4	0.213825	0.399349
GO:0051083	'de novo' cotranslational protein folding	The process of assisting in the correct noncovalent assembly of the ribosome-bound nascent chains of a multidomain protein whilst other parts of the protein are still being translated.	4	0.214272	0.399533
GO:0046337	phosphatidylethanolamine metabolic process	The chemical reactions and pathways involving phosphatidylethanolamine, any of a class of glycerophospholipids in which a phosphatidyl group is esterified to the hydroxyl group of ethanolamine. It is a major structural phospholipid in mammalian systems. It tends to be more abundant than phosphatidylcholine in the internal membranes of the cell and is an abundant component of prokaryotic membranes.	7	0.215801	0.401732
GO:0006038	cell wall chitin biosynthetic process	The chemical reactions and pathways resulting in the formation of cell wall chitin, a linear polysaccharide consisting of beta-(1->4)-linked N-acetyl-D-glucosamine residues, found in the walls of cells.	10	0.216222	0.401864
GO:0071073	positive regulation of phospholipid biosynthetic process	Any process that activates or increases the frequency, rate or extent of the chemical reactions and pathways resulting in the formation of phospholipids.	8	0.217036	0.402726
GO:0000290	deadenylation-dependent decapping of nuclear-transcribed mRNA	Cleavage of the 5'-cap of a nuclear mRNA triggered by shortening of the poly(A) tail to below a minimum functional length.	7	0.21773	0.402754
GO:0000729	DNA double-strand break processing	The 5' to 3' exonucleolytic resection of the DNA at the site of the break to form a 3' single-strand DNA overhang.	4	0.218771	0.402754
GO:0006487	protein N-linked glycosylation	A protein glycosylation process in which a carbohydrate or carbohydrate derivative unit is added to a protein via the N4 atom of peptidyl-asparagine, the omega-N of arginine, or the N1' atom peptidyl-tryptophan.	23	0.218793	0.402754
GO:0006541	glutamine metabolic process	The chemical reactions and pathways involving glutamine, 2-amino-4-carbamoylbutanoic acid.	17	0.218083	0.402754
GO:0065007	biological regulation	Any process that modulates a measurable attribute of any biological process, quality or function.	1109	0.218804	0.402754
GO:0009228	thiamine biosynthetic process	The chemical reactions and pathways resulting in the formation of thiamine (vitamin B1), a water soluble vitamin present in fresh vegetables and meats, especially liver.	12	0.21971	0.403774
GO:0050790	regulation of catalytic activity	Any process that modulates the activity of an enzyme.	113	0.220081	0.403809
GO:0006222	UMP biosynthetic process	The chemical reactions and pathways resulting in the formation of UMP, uridine monophosphate.	6	0.223154	0.408506
GO:0009409	response to cold	Any process that results in a change in state or activity of a cell or an organism (in terms of movement, secretion, enzyme production, gene expression, etc.) as a result of a cold stimulus, a temperature stimulus below the optimal temperature for that organism.	4	0.223645	0.408506
GO:0034204	lipid translocation	The translocation, or flipping, of lipid molecules from one monolayer of a membrane bilayer to the opposite monolayer.	9	0.223708	0.408506
GO:0032507	maintenance of protein location in cell	Any process in which a protein is maintained in a specific location within, or in the membrane of, a cell, and is prevented from moving elsewhere.	22	0.224168	0.408697
GO:0006878	cellular copper ion homeostasis	Any process involved in the maintenance of an internal steady state of copper ions at the level of a cell.	11	0.224918	0.409415
GO:0009251	glucan catabolic process	The chemical reactions and pathways resulting in the breakdown of glucans, polysaccharides consisting only of glucose residues.	8	0.226754	0.410803
GO:0019220	regulation of phosphate metabolic process	Any process that modulates the frequency, rate or extent of the chemical reactions and pathways involving phosphates.	114	0.226702	0.410803
GO:0030472	mitotic spindle organization in nucleus	A process resulting in the assembly, arrangement of constituent parts, or disassembly of the microtubule spindle in the nucleus. The process occurs during a mitotic cell cycle and takes place at the cellular level.	7	0.22604	0.410803
GO:0034599	cellular response to oxidative stress	Any process that results in a change in state or activity of a cell (in terms of movement, secretion, enzyme production, gene expression, etc.) as a result of oxidative stress, a state often resulting from exposure to high levels of reactive oxygen species, e.g. superoxide anions, hydrogen peroxide (H2O2), and hydroxyl radicals.	72	0.227225	0.411009
GO:0006021	inositol biosynthetic process	The chemical reactions and pathways resulting in the formation of inositol, 1,2,3,4,5,6-cyclohexanehexol, a growth factor for animals and microorganisms.	5	0.22844	0.412041
GO:0034486	vacuolar transmembrane transport	The process in which a solute is transported from one side of the vacuolar membrane to the other.	8	0.228513	0.412041
GO:0006505	GPI anchor metabolic process	The chemical reactions and pathways involving glycosylphosphatidylinositol anchors, molecular mechanisms for attaching membrane proteins to the lipid bilayer of cell membranes. Structurally they consist of a molecule of phosphatidylinositol to which is linked, via the C-6 hydroxyl of the inositol, a carbohydrate chain. This chain is in turn linked to the protein through an ethanolamine phosphate …	10	0.230189	0.412748
GO:0006569	tryptophan catabolic process	The chemical reactions and pathways resulting in the breakdown of tryptophan, the chiral amino acid 2-amino-3-(1H-indol-3-yl)propanoic acid.	6	0.231011	0.412748
GO:0006895	Golgi to endosome transport	The directed movement of substances from the Golgi to early sorting endosomes. Clathrin vesicles transport substances from the trans-Golgi to endosomes.	10	0.23178	0.412748
GO:0006900	membrane budding	The evagination of a membrane, resulting in formation of a vesicle.	9	0.230227	0.412748
GO:0007323	peptide pheromone maturation	The generation of a mature, active peptide pheromone via processes unique to its processing and modification. An example of this process is found in Saccharomyces cerevisiae.	5	0.23124	0.412748
GO:0010648	negative regulation of cell communication	Any process that decreases the frequency, rate or extent of cell communication. Cell communication is the process that mediates interactions between a cell and its surroundings. Encompasses interactions such as signaling or attachment between one cell and another cell, between a cell and an extracellular matrix, or between a cell and any other aspect of its environment.	22	0.230673	0.412748
GO:0022616	DNA strand elongation	The DNA metabolic process in which a DNA strand is synthesized by adding nucleotides to the 3' end of an existing DNA stand.	12	0.231127	0.412748
GO:1901575	organic substance catabolic process	The chemical reactions and pathways resulting in the breakdown of an organic substance, any molecular entity containing carbon.	539	0.231487	0.412748
GO:0006650	glycerophospholipid metabolic process	The chemical reactions and pathways involving glycerophospholipids, any derivative of glycerophosphate that contains at least one O-acyl, O-alkyl, or O-alkenyl group attached to the glycerol residue.	67	0.233238	0.412996
GO:0006760	folic acid-containing compound metabolic process	The chemical reactions and pathways involving a folic acid-containing compound, i.e. any of a group of heterocyclic compounds based on the pteroic acid skeleton conjugated with one or more L-glutamic acid or L-glutamate units.	9	0.23264	0.412996
GO:0009895	negative regulation of catabolic process	Any process that stops, prevents, or reduces the frequency, rate or extent of the chemical reactions and pathways resulting in the breakdown of substances.	7	0.233376	0.412996
GO:0010970	microtubule-based transport	Microtubule-based movement that results in the net, directed movement of organelles or other particles from one location in the cell to another.	9	0.233589	0.412996
GO:0016042	lipid catabolic process	The chemical reactions and pathways resulting in the breakdown of lipids, compounds soluble in an organic solvent but not, or sparingly, in an aqueous solvent.	50	0.233717	0.412996
GO:0000949	aromatic amino acid family catabolic process to alcohol via Ehrlich pathway	The chemical reactions and pathways involving the catabolism of aromatic amino acids to produce aromatic alcohols with one carbon less than the starting amino acid. In S. cerevisiae, this is known to occur for leucine, isoleucine, valine, methionine, phenylalanine, tyrosine, or tryptophan. When an aromatic family amino acid, phenylalanine, tyrosine, or tryptophan, is used as the substrate, 2-phen…	4	0.235371	0.413126
GO:0015677	copper ion import	The directed movement of copper ions into a cell or organelle.	6	0.234364	0.413126
GO:0033212	iron assimilation	A process in which iron is solubilized and transported into a cell.	10	0.235589	0.413126
GO:0046475	glycerophospholipid catabolic process	The chemical reactions and pathways resulting in the breakdown of glycerophospholipids, any derivative of glycerophosphate that contains at least one O-acyl, O-alkyl, or O-alkenyl group attached to the glycerol residue.	4	0.234576	0.413126
GO:0071897	DNA biosynthetic process	The cellular DNA metabolic process resulting in the formation of DNA, deoxyribonucleic acid, one of the two main types of nucleic acid, consisting of a long unbranched macromolecule formed from one or two strands of linked deoxyribonucleotides, the 3'-phosphate group of each constituent deoxyribonucleotide being joined in 3',5'-phosphodiester linkage to the 5'-hydroxyl group of the deoxyribose mo…	13	0.235176	0.413126
GO:0019693	ribose phosphate metabolic process	The chemical reactions and pathways involving ribose phosphate, any phosphorylated ribose sugar.	128	0.238468	0.416901
GO:0051254	positive regulation of RNA metabolic process	Any process that activates or increases the frequency, rate or extent of the chemical reactions and pathways involving RNA.	173	0.238308	0.416901
GO:0010564	regulation of cell cycle process	Any process that modulates a cellular process that is involved in the progression of biochemical and morphological phases and events that occur in a cell during successive cell replication or nuclear replication events.	106	0.239013	0.417219
GO:0055085	transmembrane transport	The process in which a solute is transported from one side of a membrane to the other.	275	0.239791	0.417943
GO:0000422	mitochondrion degradation	The autophagic process in which mitochondria are delivered to the vacuole and degraded in response to changing cellular conditions.	25	0.240856	0.418635
GO:0051274	beta-glucan biosynthetic process	The chemical reactions and pathways resulting in the formation of beta-glucans.	9	0.241282	0.418635
GO:0051351	positive regulation of ligase activity	Any process that activates or increases the frequency, rate or extent of ligase activity, the catalysis of the ligation of two substances with concomitant breaking of a diphosphate linkage, usually in a nucleoside triphosphate.	4	0.241151	0.418635
GO:0046173	polyol biosynthetic process	The chemical reactions and pathways resulting in the formation of a polyol, any alcohol containing three or more hydroxyl groups attached to saturated carbon atoms.	11	0.242698	0.4204
GO:0071214	cellular response to abiotic stimulus	Any process that results in a change in state or activity of a cell (in terms of movement, secretion, enzyme production, gene expression, etc.) as a result of an abiotic (non-living) stimulus.	32	0.243031	0.4204
GO:0010948	negative regulation of cell cycle process	Any process that decreases the rate, frequency or extent of a cellular process that is involved in the progression of biochemical and morphological phases and events that occur in a cell during successive cell replication or nuclear replication events.	42	0.2436	0.420751
GO:0006561	proline biosynthetic process	The chemical reactions and pathways resulting in the formation of proline (pyrrolidine-2-carboxylic acid), a chiral, cyclic, nonessential alpha-amino acid found in peptide linkage in proteins.	4	0.244242	0.421225
GO:0055086	nucleobase-containing small molecule metabolic process	The cellular chemical reactions and pathways involving a nucleobase-containing small molecule: a nucleobase, a nucleoside, or a nucleotide.	219	0.244825	0.421597
GO:1901069	guanosine-containing compound catabolic process	The chemical reactions and pathways resulting in the breakdown of guanosine-containing compounds (guanosines).	53	0.245842	0.422715
GO:0050789	regulation of biological process	Any process that modulates the frequency, rate or extent of a biological process. Biological processes are regulated by many means; examples include the control of gene expression, protein modification or interaction with a protein or substrate molecule.	970	0.246292	0.422856
GO:0000727	double-strand break repair via break-induced replication	The error-free repair of a double-strand break in DNA in which the centromere-proximal end of a broken chromosome searches for a homologous region in an intact chromosome. DNA synthesis initiates from the 3' end of the invading DNA strand, using the intact chromosome as the template, and progresses to the end of the chromosome.	8	0.246762	0.423031
GO:0006271	DNA strand elongation involved in DNA replication	The process in which a DNA strand is synthesized from template DNA during replication by the action of polymerases, which add nucleotides to the 3' end of the nascent DNA strand.	11	0.248639	0.423412
GO:0006333	chromatin assembly or disassembly	The formation or destruction of chromatin structures.	41	0.248828	0.423412
GO:0006801	superoxide metabolic process	The chemical reactions and pathways involving superoxide, the superoxide anion O2- (superoxide free radical), or any compound containing this species.	4	0.247855	0.423412
GO:0009890	negative regulation of biosynthetic process	Any process that stops, prevents, or reduces the rate of the chemical reactions and pathways resulting in the formation of substances.	203	0.248785	0.423412
GO:0045893	positive regulation of transcription, DNA-dependent	Any process that activates or increases the frequency, rate or extent of cellular DNA-dependent transcription.	161	0.248124	0.423412
GO:0032261	purine nucleotide salvage	Any process which produces a purine nucleotide from derivatives of it, without de novo synthesis.	6	0.249201	0.423421
GO:0016568	chromatin modification	The alteration of DNA, protein, or sometimes RNA, in chromatin, which may result in changing the chromatin structure.	140	0.249743	0.423714
GO:0006003	fructose 2,6-bisphosphate metabolic process	The chemical reactions and pathways involving fructose 2,6-bisphosphate. The D enantiomer is an important regulator of the glycolytic and gluconeogenic pathways. It inhibits fructose 1,6-bisphosphatase and activates phosphofructokinase.	4	0.251006	0.424606
GO:0006621	protein retention in ER lumen	The retention in the endoplasmic reticulum (ER) lumen of soluble resident proteins. Sorting receptors retrieve proteins with ER localization signals, such as KDEL and HDEL sequences or some transmembrane domains, that have escaped to the cis-Golgi network and return them to the ER. Abnormally folded proteins and unassembled subunits are also selectively retained in the ER.	5	0.251378	0.424606
GO:0070651	nonfunctional rRNA decay	An rRNA catabolic process that results in the targeted detection and degradation of aberrant rRNAs contained within translationally defective ribosomes, thereby acting as a quality-control system.	6	0.251373	0.424606
GO:0002943	tRNA dihydrouridine synthesis	The process whereby a uridine in a transfer RNA is converted to dihydrouridine.	4	0.253177	0.425146
GO:0006825	copper ion transport	The directed movement of copper (Cu) ions into, out of or within a cell, or between cells, by means of some agent such as a transporter or pore.	13	0.252945	0.425146
GO:0010563	negative regulation of phosphorus metabolic process	Any process that decreases the frequency, rate or extent of the chemical reactions and pathways involving phosphorus or compounds containing phosphorus.	26	0.252878	0.425146
GO:0042537	benzene-containing compound metabolic process	The chemical reactions and pathways involving benzene, C6H6, a volatile, very inflammable liquid, contained in the naphtha produced by the destructive distillation of coal, from which it is separated by fractional distillation, or any of its derivatives.	6	0.252327	0.425146
GO:0000160	phosphorelay signal transduction system	A conserved series of molecular signals found in prokaryotes and eukaryotes; involves autophosphorylation of a histidine kinase and the transfer of the phosphate group to an aspartate that then acts as a phospho-donor to response regulator proteins.	4	0.255025	0.425463
GO:0010672	regulation of transcription from RNA polymerase II promoter during meiosis	A cell cycle process that modulates the frequency, rate or extent of transcription from an RNA polymerase II promoter during meiosis.	4	0.254016	0.425463
GO:0019438	aromatic compound biosynthetic process	The chemical reactions and pathways resulting in the formation of aromatic compounds, any substance containing an aromatic carbon ring.	567	0.255219	0.425463
GO:0046467	membrane lipid biosynthetic process	The chemical reactions and pathways resulting in the formation of membrane lipids, any lipid found in or associated with a biological membrane.	24	0.25431	0.425463
GO:0048017	inositol lipid-mediated signaling	A series of molecular signals in which a cell uses an inositol-containing lipid to convert a signal into a response. Inositol lipids include the phosphoinositides (phosphatidylinositol and its phosphorylated derivatives), ceramides containing inositol, and inositol glycolipids.	4	0.255025	0.425463
GO:0045935	positive regulation of nucleobase-containing compound metabolic process	Any cellular process that activates or increases the frequency, rate or extent of the chemical reactions and pathways involving nucleobases, nucleosides, nucleotides and nucleic acids.	177	0.255984	0.426121
GO:0006108	malate metabolic process	The chemical reactions and pathways involving malate, the anion of hydroxybutanedioic acid, a chiral hydroxydicarboxylic acid. The (+) enantiomer is an important intermediate in metabolism as a component of both the TCA cycle and the glyoxylate cycle.	4	0.259089	0.428482
GO:0006283	transcription-coupled nucleotide-excision repair	The nucleotide-excision repair process that carries out preferential repair of DNA lesions on the actively transcribed strand of the DNA duplex. In addition, the transcription-coupled nucleotide-excision repair pathway is required for the recognition and repair of a small subset of lesions that are not recognized by the global genome nucleotide excision repair pathway.	10	0.259266	0.428482
GO:0006544	glycine metabolic process	The chemical reactions and pathways involving glycine, aminoethanoic acid.	8	0.25932	0.428482
GO:0010570	regulation of filamentous growth	Any process that modulates the frequency, rate or extent of the process in which a multicellular organism or a group of unicellular organisms grow in a threadlike, filamentous shape.	20	0.259641	0.428482
GO:0010629	negative regulation of gene expression	Any process that decreases the frequency, rate or extent of gene expression. Gene expression is the process in which a gene's coding sequence is converted into a mature gene product or products (proteins or RNA). This includes the production of an RNA transcript as well as any processing to produce a mature RNA product or an mRNA (for protein-coding genes) and the translation of that mRNA into pr…	171	0.258295	0.428482
GO:0040008	regulation of growth	Any process that modulates the frequency, rate or extent of the growth of all or part of an organism so that it occurs at its proper speed, either globally or in a specific part of the organism's development.	28	0.259364	0.428482
GO:0051051	negative regulation of transport	Any process that stops, prevents, or reduces the frequency, rate or extent of the directed movement of substances (such as macromolecules, small molecules, ions) into, out of or within a cell, or between cells, by means of some agent such as a transporter or pore.	11	0.260102	0.428627
GO:0043086	negative regulation of catalytic activity	Any process that stops or reduces the activity of an enzyme.	29	0.260552	0.428754
GO:0009144	purine nucleoside triphosphate metabolic process	The chemical reactions and pathways involving purine nucleoside triphosphate, a compound consisting of a purine base linked to a ribose or deoxyribose sugar esterified with triphosphate on the sugar.	99	0.260996	0.428871
GO:0022604	regulation of cell morphogenesis	Any process that modulates the frequency, rate or extent of cell morphogenesis. Cell morphogenesis is the developmental process in which the shape of a cell is generated and organized.	15	0.261375	0.42888
GO:0051597	response to methylmercury	Any process that results in a change in state or activity of a cell or an organism (in terms of movement, secretion, enzyme production, gene expression, etc.) as a result of a methylmercury stimulus.	6	0.263133	0.431148
GO:0036170	filamentous growth of a population of unicellular organisms in response to starvation	The process in which a group of unicellular organisms grow in a threadlike, filamentous shape in response to deprivation of nourishment.	4	0.263715	0.431485
GO:0000723	telomere maintenance	Any process that contributes to the maintenance of proper telomeric length and structure by affecting and monitoring the activity of telomeric proteins and the length of telomeric DNA. These processes includes those that shorten and lengthen the telomeric DNA sequences.	35	0.265596	0.432598
GO:0005984	disaccharide metabolic process	The chemical reactions and pathways involving any disaccharide, sugars composed of two monosaccharide units.	21	0.265901	0.432598
GO:0006629	lipid metabolic process	The chemical reactions and pathways involving lipids, compounds soluble in an organic solvent but not, or sparingly, in an aqueous solvent. Includes fatty acids; neutral fats, other fatty-acid esters, and soaps; long-chain (fatty) alcohols and waxes; sphingoids and other long-chain bases; glycolipids, phospholipids and sphingolipids; and carotenes, polyprenols, sterols, terpenes and other isopren…	214	0.265334	0.432598
GO:0043242	negative regulation of protein complex disassembly	Any process that stops, prevents, or reduces the frequency, rate or extent of protein complex disassembly, the disaggregation of a protein complex into its constituent components.	10	0.264915	0.432598
GO:0019216	regulation of lipid metabolic process	Any process that modulates the frequency, rate or extent of the chemical reactions and pathways involving lipids.	31	0.266579	0.433087
GO:0033036	macromolecule localization	Any process in which a macromolecule is transported to, or maintained in, a specific location.	490	0.267582	0.434102
GO:0000011	vacuole inheritance	The distribution of vacuoles into daughter cells after mitosis or meiosis, mediated by interactions between vacuoles and the cytoskeleton.	12	0.269705	0.435335
GO:0000321	re-entry into mitotic cell cycle after pheromone arrest	The resumption of the mitotic cell division cycle by pheromone-arrested cells that have not mated. An example of this process is found in Saccharomyces cerevisiae.	6	0.276138	0.435335
GO:0000966	RNA 5'-end processing	Any process involved in forming the mature 5' end of an RNA molecule.	4	0.271374	0.435335
GO:0003333	amino acid transmembrane transport	The directed movement of amino acids, organic acids containing one or more amino substituents across a membrane by means of some agent such as a transporter or pore.	30	0.277059	0.435335
GO:0006241	CTP biosynthetic process	The chemical reactions and pathways resulting in the formation of CTP, cytidine 5'-triphosphate.	4	0.276505	0.435335
GO:0006525	arginine metabolic process	The chemical reactions and pathways involving arginine, 2-amino-5-(carbamimidamido)pentanoic acid.	8	0.27645	0.435335
GO:0006656	phosphatidylcholine biosynthetic process	The chemical reactions and pathways resulting in the formation of phosphatidylcholines, any of a class of glycerophospholipids in which the phosphatidyl group is esterified to the hydroxyl group of choline.	14	0.27235	0.435335
GO:0007018	microtubule-based movement	A microtubule-based process that is mediated by motor proteins and results in the movement of organelles, other microtubules, or other particles along microtubules.	11	0.275019	0.435335
GO:0015846	polyamine transport	The directed movement of polyamines, organic compounds containing two or more amino groups, into, out of or within a cell, or between cells, by means of some agent such as a transporter or pore.	10	0.275901	0.435335
GO:0016180	snRNA processing	Any process involved in the conversion of a primary small nuclear RNA (snRNA) transcript into a mature snRNA molecule.	4	0.274728	0.435335
GO:0030030	cell projection organization	A process that is carried out at the cellular level which results in the assembly, arrangement of constituent parts, or disassembly of a prolongation or process extending from a cell, e.g. a flagellum or axon.	5	0.276671	0.435335
GO:0030491	heteroduplex formation	The formation of a stable duplex DNA that contains one strand from each of the two recombining DNA molecules.	6	0.270226	0.435335
GO:0031110	regulation of microtubule polymerization or depolymerization	Any process that modulates the frequency, rate or extent of microtubule polymerization or depolymerization by the addition or removal of tubulin heterodimers from a microtubule.	5	0.274605	0.435335
GO:0033205	cell cycle cytokinesis	Cytokinesis that occurs in the context of cell cycle progression and results in the division of the cytoplasm of a cell and its separation into two daughter cells.	46	0.274625	0.435335
GO:0033673	negative regulation of kinase activity	Any process that stops, prevents, or reduces the frequency, rate or extent of kinase activity, the catalysis of the transfer of a phosphate group, usually from ATP, to a substrate molecule.	14	0.276998	0.435335
GO:0043937	regulation of sporulation	Any process that modulates the frequency, rate or extent of sporulation, the process whose specific outcome is the progression of a spore over time, from its initiation to the mature structure.	6	0.272667	0.435335
GO:0045892	negative regulation of transcription, DNA-dependent	Any process that stops, prevents, or reduces the frequency, rate or extent of cellular DNA-dependent transcription.	168	0.269038	0.435335
GO:0051031	tRNA transport	The directed movement of tRNA, transfer ribonucleic acid, into, out of or within a cell, or between cells, by means of some agent such as a transporter or pore.	7	0.27298	0.435335
GO:0051224	negative regulation of protein transport	Any process that stops, prevents, or reduces the frequency, rate or extent of the directed movement of a protein into, out of or within a cell, or between cells, by means of some agent such as a transporter or pore.	8	0.273438	0.435335
GO:1901068	guanosine-containing compound metabolic process	The chemical reactions and pathways involving guanosine-containing compounds (guanosines).	61	0.269514	0.435335
GO:1901264	carbohydrate derivative transport	The directed movement of a carbohydrate derivative into, out of or within a cell, or between cells, by means of some agent such as a transporter or pore.	11	0.275662	0.435335
GO:1901565	organonitrogen compound catabolic process	The chemical reactions and pathways resulting in the breakdown of organonitrogen compound.	167	0.272311	0.435335
GO:1901576	organic substance biosynthetic process	The chemical reactions and pathways resulting in the formation of an organic substance, any molecular entity containing carbon.	1185	0.270538	0.435335
GO:0043605	cellular amide catabolic process	The chemical reactions and pathways resulting in the breakdown of an amide, any derivative of an oxoacid in which an acidic hydroxy group has been replaced by an amino or substituted amino group.	9	0.278218	0.436558
GO:0006890	retrograde vesicle-mediated transport, Golgi to ER	The directed movement of substances from the Golgi back to the endoplasmic reticulum, mediated by vesicles bearing specific protein coats such as COPI or COG.	13	0.27952	0.438003
GO:0042542	response to hydrogen peroxide	Any process that results in a change in state or activity of a cell or an organism (in terms of movement, secretion, enzyme production, gene expression, etc.) as a result of a hydrogen peroxide (H2O2) stimulus.	7	0.280117	0.438341
GO:0050896	response to stimulus	Any process that results in a change in state or activity of a cell or an organism (in terms of movement, secretion, enzyme production, gene expression, etc.) as a result of a stimulus. The process begins with detection of the stimulus and ends with a change in state or activity or the cell or organism.	797	0.283115	0.442429
GO:0045116	protein neddylation	Covalent attachment of the ubiquitin-like protein NEDD8 (RUB1) to another protein.	4	0.284233	0.442972
GO:2000045	regulation of G1/S transition of mitotic cell cycle	Any process that modulates the frequency, rate or extent of G1/S transition of mitotic cell cycle.	5	0.284067	0.442972
GO:0009072	aromatic amino acid family metabolic process	The chemical reactions and pathways involving aromatic amino acid family, amino acids with aromatic ring (phenylalanine, tyrosine, tryptophan).	13	0.285135	0.443776
GO:0009966	regulation of signal transduction	Any process that modulates the frequency, rate or extent of signal transduction.	76	0.28603	0.444565
GO:0009084	glutamine family amino acid biosynthetic process	The chemical reactions and pathways resulting in the formation of amino acids of the glutamine family, comprising arginine, glutamate, glutamine and proline.	19	0.287895	0.44686
GO:0051273	beta-glucan metabolic process	The chemical reactions and pathways involving beta-glucans, compounds composed of glucose residues linked by beta-D-glucosidic bonds.	10	0.289513	0.448765
GO:0000147	actin cortical patch assembly	Assembly of an actin cortical patch, a discrete actin-containing structure found at the plasma membrane of fungal cells.	10	0.295365	0.4541
GO:0006351	transcription, DNA-dependent	The cellular synthesis of RNA on a template of DNA.	462	0.297699	0.4541
GO:0006360	transcription from RNA polymerase I promoter	The synthesis of RNA from a DNA template by RNA polymerase I (RNAP I), originating at an RNAP I promoter.	27	0.2975	0.4541
GO:0007129	synapsis	The cell cycle process in which the side by side pairing and physical juxtaposition of homologous chromosomes is created at the metaphase plate.	13	0.297424	0.4541
GO:0010628	positive regulation of gene expression	Any process that increases the frequency, rate or extent of gene expression. Gene expression is the process in which a gene's coding sequence is converted into a mature gene product or products (proteins or RNA). This includes the production of an RNA transcript as well as any processing to produce a mature RNA product or an mRNA (for protein-coding genes) and the translation of that mRNA into pr…	162	0.295556	0.4541
GO:0019748	secondary metabolic process	The chemical reactions and pathways resulting in many of the chemical changes of compounds that are not necessarily required for growth and maintenance of cells, and are often unique to a taxon. In multicellular organisms secondary metabolism is generally carried out in specific cell types, and may be useful for the organism as a whole. In unicellular organisms, secondary metabolism is often used…	6	0.294555	0.4541
GO:0030435	sporulation resulting in formation of a cellular spore	The process in which a relatively unspecialized cell acquires the specialized features of a cellular spore, a cell form that can be used for dissemination, for survival of adverse conditions because of its heat and dessication resistance, and/or for reproduction.	134	0.29647	0.4541
GO:0032434	regulation of proteasomal ubiquitin-dependent protein catabolic process	Any process that modulates the frequency, rate or extent of the breakdown of a protein or peptide by hydrolysis of its peptide bonds, initiated by the covalent attachment of ubiquitin, and mediated by the proteasome.	4	0.293958	0.4541
GO:0032535	regulation of cellular component size	A process that modulates the size of a cellular component.	29	0.293531	0.4541
GO:0042326	negative regulation of phosphorylation	Any process that stops, prevents or decreases the rate of addition of phosphate groups to a molecule.	16	0.297524	0.4541
GO:0046653	tetrahydrofolate metabolic process	The chemical reactions and pathways involving tetrahydrofolate, 5,6,7,8-tetrahydrofolic acid, a folate derivative bearing additional hydrogens on the pterin group.	6	0.296075	0.4541
GO:0070682	proteasome regulatory particle assembly	The aggregation, arrangement and bonding together of a mature, active proteasome regulatory particle complex.	4	0.294701	0.4541
GO:0006559	L-phenylalanine catabolic process	The chemical reactions and pathways resulting in the breakdown of phenylalanine, 2-amino-3-phenylpropanoic acid.	5	0.299593	0.456383
GO:0045996	negative regulation of transcription by pheromones	Any process involving pheromones that stops, prevents or reduces the rate of transcription.	7	0.301139	0.458131
GO:0001933	negative regulation of protein phosphorylation	Any process that stops, prevents or reduces the rate of addition of phosphate groups to amino acids within a protein.	15	0.302662	0.459274
GO:0042306	regulation of protein import into nucleus	Any process that modulates the frequency, rate or extent of movement of proteins from the cytoplasm to the nucleus.	8	0.30269	0.459274
GO:0006563	L-serine metabolic process	The chemical reactions and pathways involving L-serine, the L-enantiomer of serine, i.e. (2S)-2-amino-3-hydroxypropanoic acid.	7	0.303284	0.459567
GO:0043161	proteasomal ubiquitin-dependent protein catabolic process	The chemical reactions and pathways resulting in the breakdown of a protein or peptide by hydrolysis of its peptide bonds, initiated by the covalent attachment of ubiquitin, and mediated by the proteasome.	67	0.303897	0.459889
GO:0006184	GTP catabolic process	The chemical reactions and pathways resulting in the breakdown of GTP, guanosine triphosphate.	52	0.304949	0.460874
GO:0030154	cell differentiation	The process in which relatively unspecialized cells, e.g. embryonic or regenerative cells, acquire specialized structural and/or functional features that characterize the cells, tissues, or organs of the mature organism or some other relatively stable phase of the organism's life history. Differentiation includes the processes involved in commitment of a cell to a specific fate and its subsequent…	157	0.305436	0.461004
GO:0031399	regulation of protein modification process	Any process that modulates the frequency, rate or extent of the covalent alteration of one or more amino acid residues within a protein.	62	0.30643	0.461898
GO:0001402	signal transduction involved in filamentous growth	Relaying of environmental signals promoting filamentous growth.	5	0.310654	0.46418
GO:0006521	regulation of cellular amino acid metabolic process	Any process that modulates the frequency, rate or extent of the chemical reactions and pathways involving amino acids.	14	0.311557	0.46418
GO:0009058	biosynthetic process	The chemical reactions and pathways resulting in the formation of substances; typically the energy-requiring part of metabolism in which simpler substances are transformed into more complex ones.	1200	0.31239	0.46418
GO:0032196	transposition	Any process involved in mediating the movement of discrete segments of DNA between nonhomologous sites.	12	0.311479	0.46418
GO:0044257	cellular protein catabolic process	The chemical reactions and pathways resulting in the breakdown of a protein by individual cells.	151	0.312186	0.46418
GO:0045013	carbon catabolite repression of transcription	A transcription regulation process in which the presence of one carbon source leads to a decrease in the frequency, rate, or extent of transcription of specific genes involved in the metabolism of other carbon sources. Carbon catabolite repression is a mechanism of genetic regulation which the accumulation of catabolites of one substance in the cell represses the formation of enzymes that contrib…	10	0.309488	0.46418
GO:0046364	monosaccharide biosynthetic process	The chemical reactions and pathways resulting in the formation of monosaccharides, polyhydric alcohols containing either an aldehyde or a keto group and between three to ten or more carbon atoms.	27	0.311058	0.46418
GO:0051180	vitamin transport	The directed movement of vitamins into, out of or within a cell, or between cells, by means of some agent such as a transporter or pore. A vitamin is one of a number of unrelated organic substances that occur in many foods in small amounts and that are necessary in trace amounts for the normal metabolic functioning of the body.	6	0.312039	0.46418
GO:0051568	histone H3-K4 methylation	The modification of histone H3 by addition of a methyl group to lysine at position 4 of the histone.	10	0.31034	0.46418
GO:0051646	mitochondrion localization	Any process in which a mitochondrion or mitochondria are transported to, and/or maintained in, a specific location within the cell.	19	0.311831	0.46418
GO:1901362	organic cyclic compound biosynthetic process	The chemical reactions and pathways resulting in the formation of organic cyclic compound.	594	0.308516	0.46418
GO:0006595	polyamine metabolic process	The chemical reactions and pathways involving polyamines, any organic compound containing two or more amino groups.	7	0.313424	0.464515
GO:0008156	negative regulation of DNA replication	Any process that stops, prevents, or reduces the frequency, rate or extent of DNA replication.	7	0.313424	0.464515
GO:0006302	double-strand break repair	The repair of double-strand breaks in DNA via homologous and nonhomologous mechanisms to reform a continuous DNA helix.	56	0.314962	0.464529
GO:0006753	nucleoside phosphate metabolic process	The chemical reactions and pathways involving any phosphorylated nucleoside.	197	0.314726	0.464529
GO:0031335	regulation of sulfur amino acid metabolic process	Any process that modulates the frequency, rate or extent of the chemical reactions and pathways involving sulfur amino acids.	4	0.314848	0.464529
GO:0061392	regulation of transcription from RNA polymerase II promoter in response to osmotic stress	Any process that modulates the frequency, rate or extent of transcription from an RNA polymerase II promoter as a result of a stimulus indicating an increase or decrease in the concentration of solutes outside the organism or cell.	9	0.315051	0.464529
GO:0000956	nuclear-transcribed mRNA catabolic process	The chemical reactions and pathways resulting in the breakdown of nuclear-transcribed mRNAs in eukaryotic cells.	49	0.315512	0.464612
GO:0006613	cotranslational protein targeting to membrane	The targeting of proteins to a membrane that occurs during translation. The transport of most secretory proteins, particularly those with more than 100 amino acids, into the endoplasmic reticulum lumen occurs in this manner, as does the import of some proteins into mitochondria.	8	0.317931	0.465192
GO:0006797	polyphosphate metabolic process	The chemical reactions and pathways involving a polyphosphate, the anion or salt of polyphosphoric acid.	8	0.317931	0.465192
GO:0010906	regulation of glucose metabolic process	Any process that modulates the rate, frequency or extent of glucose metabolism. Glucose metabolic processes are the chemical reactions and pathways involving glucose, the aldohexose gluco-hexose.	28	0.317648	0.465192
GO:0032878	regulation of establishment or maintenance of cell polarity	Any process that modulates the frequency, rate or extent of the specification, formation or maintenance of anisotropic intracellular organization or cell growth patterns.	5	0.31672	0.465192
GO:0042723	thiamine-containing compound metabolic process	The chemical reactions and pathways involving thiamine (vitamin B1), and compounds derived from it.	14	0.316643	0.465192
GO:0032879	regulation of localization	Any process that modulates the frequency, rate or extent of any process in which a cell, a substance, or a cellular entity is transported to, or maintained in, a specific location.	57	0.319344	0.466252
GO:0048284	organelle fusion	The creation of a single organelle from two or more organelles.	31	0.319467	0.466252
GO:0015850	organic hydroxy compound transport	The directed movement of an organic hydroxy compound (organic alcohol) into, out of or within a cell, or between cells, by means of some agent such as a transporter or pore. An organic hydroxy compound is an organic compound having at least one hydroxy group attached to a carbon atom.	31	0.32067	0.466821
GO:0051017	actin filament bundle assembly	The assembly of actin filament bundles; actin filaments are on the same axis but may be oriented with the same or opposite polarities and may be packed with different levels of tightness.	10	0.320306	0.466821
GO:0006928	cellular component movement	The directed, self-propelled movement of a cellular component without the involvement of an external agent such as a transporter or a pore.	13	0.321844	0.467074
GO:0070925	organelle assembly	The aggregation, arrangement and bonding together of a set of components to form an organelle. An organelle is an organized structure of distinctive morphology and function. Includes the nucleus, mitochondria, plastids, vacuoles, vesicles, ribosomes and the cytoskeleton. Excludes the plasma membrane.	33	0.322064	0.467074
GO:1901137	carbohydrate derivative biosynthetic process	The chemical reactions and pathways resulting in the formation of carbohydrate derivative.	129	0.32159	0.467074
GO:0006999	nuclear pore organization	A process that is carried out at the cellular level which results in the assembly, arrangement of constituent parts, or disassembly of the nuclear pore.	11	0.322506	0.467125
GO:0019953	sexual reproduction	The regular alternation, in the life cycle of haplontic, diplontic and diplohaplontic organisms, of meiosis and fertilization which provides for the production offspring. In diplontic organisms there is a life cycle in which the products of meiosis behave directly as gametes, fusing to form a zygote from which the diploid, or sexually reproductive polyploid, adult organism will develop. In diploh…	157	0.324989	0.469538
GO:0070941	eisosome assembly	The aggregation, arrangement and bonding together of a set of components to form an eisosome, a cell part that is composed of the eisosome membrane or MCC domain, a furrow-like plasma membrane sub-domain and associated integral transmembrane proteins, and the proteins (eisosome filaments) that form a scaffolding lattice on the cytoplasmic face.	6	0.324661	0.469538
GO:0006261	DNA-dependent DNA replication	A DNA replication process that uses parental DNA as a template for the DNA-dependent DNA polymerases that synthesize the new strands.	43	0.326058	0.469995
GO:0022402	cell cycle process	A cellular process that is involved in the progression of biochemical and morphological phases and events that occur in a cell during successive cell replication or nuclear replication events.	330	0.326124	0.469995
GO:0000080	G1 phase of mitotic cell cycle	G1 phase occurring as part of the mitotic cell cycle. G1 phase is the interval between the completion of DNA segregation (mitosis in a mitotic cell cycle) and the beginning of DNA synthesis. A mitotic cell cycle is one which canonically comprises four successive phases called G1, S, G2, and M and includes replication of the genome and the subsequent segregation of chromosomes into daughter cells.	16	0.32781	0.470065
GO:0007120	axial cellular bud site selection	The process of defining the next site of bud emergence adjacent to the last site of bud emergence on a budding cell.	11	0.327412	0.470065
GO:0010696	positive regulation of spindle pole body separation	Any process that increases the rate, frequency or extent of the process involving the release of duplicated spindle pole bodies (SPBs) and their migration away from each other within the nuclear membrane.	5	0.326587	0.470065
GO:0031334	positive regulation of protein complex assembly	Any process that activates or increases the frequency, rate or extent of protein complex assembly.	7	0.327087	0.470065
GO:0000296	spermine transport	The directed movement of spermine, N,N-bis(3-aminopropyl)-1,4-diaminobutane, a polyamine formed by the transfer of a propylamine group from decarboxylated S-adenosylmethionine to spermidine, into, out of or within a cell, or between cells, by means of some agent such as a transporter or pore.	4	0.33669	0.475896
GO:0007031	peroxisome organization	A process that is carried out at the cellular level which results in the assembly, arrangement of constituent parts, or disassembly of a peroxisome. A peroxisome is a small, membrane-bounded organelle that uses dioxygen (O2) to oxidize organic molecules.	58	0.338341	0.475896
GO:0007264	small GTPase mediated signal transduction	Any series of molecular signals in which a small monomeric GTPase relays one or more of the signals.	64	0.339079	0.475896
GO:0009113	purine nucleobase biosynthetic process	The chemical reactions and pathways resulting in the formation of purine nucleobases, one of the two classes of nitrogen-containing ring compounds found in DNA and RNA, which include adenine and guanine.	7	0.336203	0.475896
GO:0010508	positive regulation of autophagy	Any process that activates, maintains or increases the rate of autophagy. Autophagy is the process in which cells digest parts of their own cytoplasm.	4	0.338315	0.475896
GO:0019395	fatty acid oxidation	The removal of one or more electrons from a fatty acid, with or without the concomitant removal of a proton or protons, by reaction with an electron-accepting substance, by addition of oxygen or by removal of hydrogen.	14	0.335679	0.475896
GO:0031167	rRNA methylation	The posttranscriptional addition of methyl groups to specific residues in an rRNA molecule.	4	0.332648	0.475896
GO:0032527	protein exit from endoplasmic reticulum	The directed movement of proteins from the endoplasmic reticulum.	4	0.338926	0.475896
GO:0043555	regulation of translation in response to stress	Modulation of the frequency, rate or extent of translation as a result of a stimulus indicating the organism is under stress. The stress is usually, but not necessarily, exogenous (e.g. temperature, humidity, ionizing radiation).	5	0.33647	0.475896
GO:0044106	cellular amine metabolic process	The chemical reactions and pathways involving any organic compound that is weakly basic in character and contains an amino or a substituted amino group, as carried out by individual cells. Amines are called primary, secondary, or tertiary according to whether one, two, or three carbon atoms are attached to the nitrogen atom.	42	0.334568	0.475896
GO:0045040	protein import into mitochondrial outer membrane	The process comprising the insertion of proteins from outside the organelle into the mitochondrial outer membrane, mediated by large outer membrane translocase complexes.	4	0.339334	0.475896
GO:0045910	negative regulation of DNA recombination	Any process that stops, prevents, or reduces the frequency, rate or extent of DNA recombination.	11	0.335289	0.475896
GO:0046085	adenosine metabolic process	The chemical reactions and pathways involving adenosine, adenine riboside, a ribonucleoside found widely distributed in cells of every type as the free nucleoside and in combination in nucleic acids and various nucleoside coenzymes.	4	0.337908	0.475896
GO:0051172	negative regulation of nitrogen compound metabolic process	Any process that stops, prevents, or reduces the frequency, rate or extent of the chemical reactions and pathways involving nitrogen or nitrogenous compounds.	185	0.335508	0.475896
GO:0051182	coenzyme transport	The directed movement of a coenzyme into, out of or within a cell, or between cells, by means of some agent such as a transporter or pore. A coenzyme is any of various nonprotein organic cofactors that are required, in addition to an enzyme and a substrate, for an enzymatic reaction to proceed.	8	0.338686	0.475896
GO:0055114	oxidation-reduction process	A metabolic process that results in the removal or addition of one or more electrons to or from a substance, with or without the concomitant removal or addition of a proton or protons.	328	0.334637	0.475896
GO:1901135	carbohydrate derivative metabolic process	The chemical reactions and pathways involving carbohydrate derivative.	252	0.337842	0.475896
GO:2000104	negative regulation of DNA-dependent DNA replication	Any process that stops, prevents, or reduces the frequency, rate or extent of DNA-dependent DNA replication.	4	0.336487	0.475896
GO:0000209	protein polyubiquitination	Addition of multiple ubiquitin groups to a protein, forming a ubiquitin chain.	14	0.339813	0.475987
GO:0018130	heterocycle biosynthetic process	The chemical reactions and pathways resulting in the formation of heterocyclic compounds, those with a cyclic molecular structure and at least two different atoms in the ring (or rings).	577	0.341231	0.477391
GO:0006452	translational frameshifting	A mechanism whereby different proteins may result from a single mRNA molecule, due to a change in the parsing of three nucleotides per codon relative to an initiating AUG codon.	5	0.343225	0.479597
GO:0006528	asparagine metabolic process	The chemical reactions and pathways involving asparagine, 2-amino-3-carbamoylpropanoic acid.	5	0.345066	0.481045
GO:0072348	sulfur compound transport	The directed movement of compounds that contain sulfur, out of or within a cell, or between cells, by means of some agent such as a transporter or pore.	17	0.345099	0.481045
GO:0001101	response to acid	Any process that results in a change in state or activity of a cell or an organism (in terms of movement, secretion, enzyme production, gene expression, etc.) as a result of an acid stimulus.	7	0.35081	0.481084
GO:0006811	ion transport	The directed movement of charged atoms or small charged molecules into, out of or within a cell, or between cells, by means of some agent such as a transporter or pore.	219	0.348261	0.481084
GO:0008277	regulation of G-protein coupled receptor protein signaling pathway	Any process that modulates the frequency, rate or extent of G-protein coupled receptor protein signaling pathway activity.	9	0.350214	0.481084
GO:0008654	phospholipid biosynthetic process	The chemical reactions and pathways resulting in the formation of phospholipids, any lipid containing phosphoric acid as a mono- or diester.	57	0.347219	0.481084
GO:0018022	peptidyl-lysine methylation	The methylation of peptidyl-lysine to form either the mono-, di- or trimethylated derivative.	12	0.34837	0.481084
GO:0019627	urea metabolic process	The chemical reactions and pathways involving urea, the water soluble compound O=C-(NH2)2.	4	0.350876	0.481084
GO:0035065	regulation of histone acetylation	Any process that modulates the frequency, rate or extent of the addition of an acetyl group to a histone protein.	4	0.346932	0.481084
GO:0042938	dipeptide transport	The directed movement of a dipeptide, a combination of two amino acids by means of a peptide (-CO-NH-) link, into, out of or within a cell, or between cells, by means of some agent such as a transporter or pore.	6	0.348171	0.481084
GO:0043241	protein complex disassembly	The disaggregation of a protein complex into its constituent components. Protein complexes may have other associated non-protein prosthetic groups, such as nucleic acids, metal ions or carbohydrate groups.	25	0.34959	0.481084
GO:0043934	sporulation	The process whose specific outcome is the progression of a spore over time, from its initiation to the mature structure. A spore is a structure that can be used for dissemination, for survival of adverse conditions because of its heat and dessication resistance, and/or for reproduction.	136	0.345875	0.481084
GO:0045764	positive regulation of cellular amino acid metabolic process	Any process that activates or increases the frequency, rate or extent of the chemical reactions and pathways involving amino acid.	6	0.349697	0.481084
GO:0046839	phospholipid dephosphorylation	The process of removing one or more phosphate groups from a phosphorylated lipid, any member of a group of substances soluble in lipid solvents but only sparingly soluble in aqueous solvents.	13	0.350303	0.481084
GO:0048585	negative regulation of response to stimulus	Any process that stops, prevents, or reduces the frequency, rate or extent of a response to a stimulus. Response to stimulus is a change in state or activity of a cell or an organism (in terms of movement, secretion, enzyme production, gene expression, etc.) as a result of a stimulus.	27	0.350991	0.481084
GO:0051177	meiotic sister chromatid cohesion	The cell cycle process in which sister chromatids of a replicated chromosome are joined along the entire length of the chromosome during meiosis.	7	0.35081	0.481084
GO:0048646	anatomical structure formation involved in morphogenesis	The developmental process pertaining to the initial formation of an anatomical structure from unspecified parts. This process begins with the specific processes that contribute to the appearance of the discrete structure and ends when the structural rudiment is recognizable. An anatomical structure is any biological entity that occupies space and is distinguished from its surroundings. Anatomical…	140	0.352054	0.481966
GO:0071103	DNA conformation change	A cellular process that results in a change in the spatial configuration of a DNA molecule. A conformation change can bend DNA, or alter the, twist, writhe, or linking number of a DNA molecule.	41	0.353111	0.482837
GO:0051345	positive regulation of hydrolase activity	Any process that activates or increases the frequency, rate or extent of hydrolase activity, the catalysis of the hydrolysis of various bonds.	39	0.353749	0.483079
GO:0072337	modified amino acid transport	The directed movement of modified amino acids into, out of or within a cell, or between cells, by means of some agent such as a transporter or pore.	6	0.354129	0.483079
GO:0006139	nucleobase-containing compound metabolic process	Any cellular metabolic process involving nucleobases, nucleosides, nucleotides and nucleic acids.	1057	0.355459	0.484318
GO:0090087	regulation of peptide transport	Any process that modulates the frequency, rate or extent of the directed movement of peptides, compounds of two or more amino acids where the alpha carboxyl group of one is bound to the alpha amino group of another, into, out of or within a cell, or between cells, by means of some agent such as a transporter or pore.	4	0.356319	0.484914
GO:0006893	Golgi to plasma membrane transport	The directed movement of substances from the Golgi to the plasma membrane in transport vesicles that move from the trans-Golgi network to the plasma membrane, where they fuse and release their contents by exocytosis.	19	0.35778	0.485752
GO:0030010	establishment of cell polarity	The specification and formation of anisotropic intracellular organization or cell growth patterns.	62	0.357741	0.485752
GO:0000084	S phase of mitotic cell cycle	S phase occurring as part of the mitotic cell cycle. S phase is the part of the cell cycle during which DNA synthesis takes place. A mitotic cell cycle is one which canonically comprises four successive phases called G1, S, G2, and M and includes replication of the genome and the subsequent segregation of chromosomes into daughter cells.	6	0.359113	0.485839
GO:0031401	positive regulation of protein modification process	Any process that activates or increases the frequency, rate or extent of the covalent alteration of one or more amino acid residues within a protein.	14	0.358932	0.485839
GO:0046034	ATP metabolic process	The chemical reactions and pathways involving ATP, adenosine triphosphate, a universally important coenzyme and enzyme regulator.	44	0.359099	0.485839
GO:0006071	glycerol metabolic process	The chemical reactions and pathways involving glycerol, 1,2,3-propanetriol, a sweet, hygroscopic, viscous liquid, widely distributed in nature as a constituent of many lipids.	14	0.360404	0.487012
GO:0000463	maturation of LSU-rRNA from tricistronic rRNA transcript (SSU-rRNA, 5.8S rRNA, LSU-rRNA)	Any process involved in the maturation of a precursor Large SubUnit (LSU) ribosomal RNA (rRNA) molecule into a mature LSU-rRNA molecule from the pre-rRNA molecule originally produced as a tricistronic rRNA transcript that contains the Small Subunit (SSU) rRNA, 5.8S rRNA, and Large Subunit (LSU) in that order from 5' to 3' along the primary transcript.	7	0.362427	0.487996
GO:0006285	base-excision repair, AP site formation	The formation of an AP site, a deoxyribose sugar with a missing base, by DNA glycosylase which recognizes an altered base in DNA and catalyzes its hydrolytic removal. This sugar phosphate is the substrate recognized by the AP endonuclease, which cuts the DNA phosphodiester backbone at the 5' side of the altered site to leave a gap which is subsequently repaired.	4	0.363303	0.487996
GO:0006855	drug transmembrane transport	The process in which a drug is transported from one side of a membrane to the other by means of some agent such as a transporter or pore.	8	0.363897	0.487996
GO:0008617	guanosine metabolic process	The chemical reactions and pathways involving guanine, guanine riboside, a nucleoside with a wide species distribution.	5	0.361913	0.487996
GO:0033157	regulation of intracellular protein transport	Any process that modulates the frequency, rate or extent of the directed movement of proteins within cells.	9	0.363271	0.487996
GO:0044273	sulfur compound catabolic process	The chemical reactions and pathways resulting in the breakdown of compounds that contain sulfur, such as the amino acids methionine and cysteine or the tripeptide glutathione.	9	0.363698	0.487996
GO:0071071	regulation of phospholipid biosynthetic process	Any process that modulates the frequency, rate or extent of the chemical reactions and pathways resulting in the formation of phospholipids.	13	0.364106	0.487996
GO:0051128	regulation of cellular component organization	Any process that modulates the frequency, rate or extent of a process involved in the formation, arrangement of constituent parts, or disassembly of cell structures, including the plasma membrane and any external encapsulating structures such as the cell wall and cell envelope.	148	0.365087	0.48874
GO:0000184	nuclear-transcribed mRNA catabolic process, nonsense-mediated decay	The nonsense-mediated decay pathway for nuclear-transcribed mRNAs degrades mRNAs in which an amino-acid codon has changed to a nonsense codon; this prevents the translation of such mRNAs into truncated, and potentially harmful, proteins.	15	0.368921	0.488746
GO:0006950	response to stress	Any process that results in a change in state or activity of a cell or an organism (in terms of movement, secretion, enzyme production, gene expression, etc.) as a result of a disturbance in organismal or cellular homeostasis, usually, but not necessarily, exogenous (e.g. temperature, humidity, ionizing radiation).	531	0.368875	0.488746
GO:0015791	polyol transport	The directed movement of polyols, any polyhydric alcohol, into, out of or within a cell, or between cells, by means of some agent such as a transporter or pore.	8	0.366466	0.488746
GO:0030036	actin cytoskeleton organization	A process that is carried out at the cellular level which results in the assembly, arrangement of constituent parts, or disassembly of cytoskeletal structures comprising actin filaments and their associated proteins.	62	0.368025	0.488746
GO:0031576	G2/M transition checkpoint	A cell cycle checkpoint that blocks entry into M phase.	5	0.367066	0.488746
GO:0032844	regulation of homeostatic process	Any process that modulates the frequency, rate, or extent of a homeostatic process.	6	0.368862	0.488746
GO:0034063	stress granule assembly	The aggregation, arrangement and bonding together of proteins and RNA molecules to form a stress granule.	5	0.36745	0.488746
GO:0042180	cellular ketone metabolic process	The chemical reactions and pathways involving any of a class of organic compounds that contain the carbonyl group, CO, and in which the carbonyl group is bonded only to carbon atoms, as carried out by individual cells. The general formula for a ketone is RCOR, where R and R are alkyl or aryl groups.	51	0.367087	0.488746
GO:0051603	proteolysis involved in cellular protein catabolic process	The hydrolysis of a peptide bond or bonds within a protein as part of the chemical reactions and pathways resulting in the breakdown of a protein by individual cells.	140	0.367097	0.488746
GO:0006402	mRNA catabolic process	The chemical reactions and pathways resulting in the breakdown of mRNA, messenger RNA, which is responsible for carrying the coded genetic 'message', transcribed from DNA, to sites of protein assembly at the ribosomes.	51	0.369446	0.488877
GO:0034293	sexual sporulation	The formation of spores derived from the products of meiosis.	86	0.371719	0.490829
GO:0046685	response to arsenic-containing substance	Any process that results in a change in state or activity of a cell or an organism (in terms of movement, secretion, enzyme production, gene expression, etc.) as a result of an arsenic stimulus from compounds containing arsenic, including arsenates, arsenites, and arsenides.	11	0.371775	0.490829
GO:0034085	establishment of sister chromatid cohesion	The process in which the sister chromatids of a replicated chromosome become associated with each other during S phase.	7	0.373299	0.492274
GO:0034614	cellular response to reactive oxygen species	Any process that results in a change in state or activity of a cell (in terms of movement, secretion, enzyme production, gene expression, etc.) as a result of a reactive oxygen species stimulus. Reactive oxygen species include singlet oxygen, superoxide, and oxygen free radicals.	9	0.3746	0.492675
GO:0043487	regulation of RNA stability	Any process that modulates the propensity of RNA molecules to degradation. Includes processes that both stabilize and destabilize RNAs.	9	0.374889	0.492675
GO:0072657	protein localization to membrane	A process in which a protein is transported to, or maintained in, a specific location in a membrane.	5	0.374396	0.492675
GO:0006518	peptide metabolic process	The chemical reactions and pathways involving peptides, compounds of two or more amino acids where the alpha carboxyl group of one is bound to the alpha amino group of another.	24	0.3755	0.492913
GO:0043137	DNA replication, removal of RNA primer	Removal of the Okazaki RNA primer from the lagging strand of replicating DNA, by a combination of the actions of DNA polymerase, DNA helicase and an endonuclease.	5	0.376729	0.493962
GO:0019318	hexose metabolic process	The chemical reactions and pathways involving a hexose, any monosaccharide with a chain of six carbon atoms in the molecule.	90	0.37735	0.494212
GO:0000320	re-entry into mitotic cell cycle	The resumption of the mitotic cell division cycle by cells that were in a quiescent or other non-dividing state.	7	0.381542	0.495113
GO:0005996	monosaccharide metabolic process	The chemical reactions and pathways involving monosaccharides, the simplest carbohydrates. They are polyhydric alcohols containing either an aldehyde or a keto group and between three to ten or more carbon atoms. They form the constitutional repeating units of oligo- and polysaccharides.	96	0.381612	0.495113
GO:0006474	N-terminal protein amino acid acetylation	The acetylation of the N-terminal amino acid of proteins.	7	0.38005	0.495113
GO:0006596	polyamine biosynthetic process	The chemical reactions and pathways resulting in the formation of polyamines, any organic compound containing two or more amino groups.	4	0.380805	0.495113
GO:0010565	regulation of cellular ketone metabolic process	Any process that modulates the chemical reactions and pathways involving any of a class of organic compounds that contain the carbonyl group, CO, and in which the carbonyl group is bonded only to carbon atoms. The general formula for a ketone is RCOR, where R and R are alkyl or aryl groups.	36	0.380633	0.495113
GO:0016458	gene silencing	Any transcriptional or post-transcriptional process carried out at the cellular level that results in long-term gene inactivation.	93	0.381344	0.495113
GO:0016571	histone methylation	The modification of histones by addition of methyl groups.	18	0.382105	0.495113
GO:0036228	protein targeting to nuclear inner membrane	The process of targeting a protein to, and inserting it into, the nuclear inner membrane; usually uses signals contained within the protein.	4	0.381025	0.495113
GO:0046112	nucleobase biosynthetic process	The chemical reactions and pathways resulting in the formation of a nucleobase, a nitrogenous base that is a constituent of a nucleic acid.	11	0.378856	0.495113
GO:0051666	actin cortical patch localization	Any process in which actin cortical patches are transported to, or maintained in, a specific location. An actin cortical patch is a discrete actin-containing structure found just beneath the plasma membrane in fungal cells.	14	0.382348	0.495113
GO:0046838	phosphorylated carbohydrate dephosphorylation	The process of removing a phosphate group from a phosphorylated carbohydrate, any organic compound based on the general formula Cx(H2O)y with a phosphate group attached to it.	4	0.383001	0.4954
GO:0045934	negative regulation of nucleobase-containing compound metabolic process	Any cellular process that stops, prevents, or reduces the frequency, rate or extent of the chemical reactions and pathways involving nucleobases, nucleosides, nucleotides and nucleic acids.	182	0.383555	0.495558
GO:0005980	glycogen catabolic process	The chemical reactions and pathways resulting in the breakdown of glycogen, a polydisperse, highly branched glucan composed of chains of D-glucose residues.	6	0.385954	0.496984
GO:0006310	DNA recombination	Any process in which a new genotype is formed by reassortment of genes resulting in gene combinations different from those that were present in the parents. In eukaryotes genetic recombination can occur by chromosome assortment, intrachromosomal recombination, or nonreciprocal interchromosomal recombination. Intrachromosomal recombination occurs by crossing over. In bacteria it may occur by genet…	102	0.385128	0.496984
GO:0031400	negative regulation of protein modification process	Any process that stops, prevents, or reduces the frequency, rate or extent of the covalent alteration of one or more amino acid residues within a protein.	22	0.385957	0.496984
GO:0006301	postreplication repair	The conversion of DNA-damage induced single-stranded gaps into large molecular weight DNA after replication. Includes pathways that remove replication-blocking lesions in conjunction with DNA replication.	19	0.386684	0.497364
GO:0006865	amino acid transport	The directed movement of amino acids, organic acids containing one or more amino substituents, into, out of or within a cell, or between cells, by means of some agent such as a transporter or pore.	46	0.387773	0.497761
GO:0009187	cyclic nucleotide metabolic process	The chemical reactions and pathways involving a cyclic nucleotide, a nucleotide in which the phosphate group is in diester linkage to two positions on the sugar residue.	4	0.38786	0.497761
GO:0006529	asparagine biosynthetic process	The chemical reactions and pathways resulting in the formation of asparagine, 2-amino-3-carbamoylpropanoic acid.	4	0.388304	0.497767
GO:0051181	cofactor transport	The directed movement of a cofactor into, out of or within a cell, or between cells, by means of some agent such as a transporter or pore. A cofactor is a substance that is required for the activity of an enzyme or other protein.	14	0.388732	0.497767
GO:0015718	monocarboxylic acid transport	The directed movement of monocarboxylic acids into, out of or within a cell, or between cells, by means of some agent such as a transporter or pore.	19	0.389845	0.498041
GO:0046039	GTP metabolic process	The chemical reactions and pathways involving GTP, guanosine triphosphate.	54	0.390247	0.498041
GO:0051493	regulation of cytoskeleton organization	Any process that modulates the frequency, rate or extent of the formation, arrangement of constituent parts, or disassembly of cytoskeletal structures.	22	0.389746	0.498041
GO:0009100	glycoprotein metabolic process	The chemical reactions and pathways involving glycoproteins, any protein that contains covalently bound glycose (i.e. monosaccharide) residues; the glycose occurs most commonly as oligosaccharide or fairly small polysaccharide but occasionally as monosaccharide.	46	0.391859	0.499544
GO:0032259	methylation	The process in which a methyl group is covalently attached to a molecule.	73	0.392476	0.499776
GO:0046503	glycerolipid catabolic process	The chemical reactions and pathways resulting in the breakdown of glycerolipids, any lipid with a glycerol backbone.	8	0.394357	0.501615
GO:0006013	mannose metabolic process	The chemical reactions and pathways involving mannose, the aldohexose manno-hexose, the C-2 epimer of glucose. The D-(+)-form is widely distributed in mannans and hemicelluloses and is of major importance in the core oligosaccharide of N-linked oligosaccharides of glycoproteins.	4	0.397015	0.501857
GO:0006273	lagging strand elongation	The synthesis of DNA from a template strand in a net 3' to 5' direction. Lagging strand DNA elongation proceeds by discontinuous synthesis of short stretches of DNA, known as Okazaki fragments, from RNA primers; these fragments are then joined by DNA ligase. Although each segment of nascent DNA is synthesized in the 5' to 3' direction, the overall direction of lagging strand synthesis is 3' to 5'…	8	0.395943	0.501857
GO:0010675	regulation of cellular carbohydrate metabolic process	Any process that modulates the rate, extent or frequency of the chemical reactions and pathways involving carbohydrates, any of a group of organic compounds based of the general formula Cx(H2O)y, as carried out by individual cells.	32	0.396487	0.501857
GO:0022414	reproductive process	A biological process that directly contributes to the process of producing new individuals by one or two organisms. The new individuals inherit some proportion of their genetic material from the parent or parents.	154	0.397009	0.501857
GO:0032974	amino acid transmembrane export from vacuole	The directed movement of amino acids out of the vacuole, across the vacuolar membrane.	7	0.397169	0.501857
GO:0090068	positive regulation of cell cycle process	Any process that increases the rate, frequency or extent of a cellular process that is involved in the progression of biochemical and morphological phases and events that occur in a cell during successive cell replication or nuclear replication events.	15	0.395036	0.501857
GO:0045923	positive regulation of fatty acid metabolic process	Any process that activates or increases the frequency, rate or extent of the chemical reactions and pathways involving fatty acids.	5	0.397727	0.50201
GO:0009218	pyrimidine ribonucleotide metabolic process	The chemical reactions and pathways involving a pyrimidine ribonucleotide, a compound consisting of nucleoside (a pyrimidine base linked to a ribose sugar) esterified with a phosphate group at either the 3' or 5'-hydroxyl group of the sugar.	8	0.39833	0.502219
GO:0046777	protein autophosphorylation	The phosphorylation by a protein of one or more of its own amino acid residues, or residues on an identical protein.	9	0.400763	0.50431
GO:0046856	phosphatidylinositol dephosphorylation	The process of removing one or more phosphate groups from a phosphatidylinositol.	12	0.400866	0.50431
GO:0001323	age-dependent general metabolic decline involved in chronological cell aging	A process of general metabolic decline that arises in non-dividing cells as they age, and alters cellular metabolism to cause a decline in cell function.	4	0.401528	0.504412
GO:0006687	glycosphingolipid metabolic process	The chemical reactions and pathways involving glycosphingolipids, any compound with residues of sphingoid and at least one monosaccharide.	4	0.405615	0.504412
GO:0006696	ergosterol biosynthetic process	The chemical reactions and pathways resulting in the formation of ergosterol, (22E)-ergosta-5,7,22-trien-3-beta-ol, a sterol found in ergot, yeast and moulds.	9	0.403786	0.504412
GO:0007049	cell cycle	The progression of biochemical and morphological phases and events that occur in a cell during successive cell replication or nuclear replication events. Canonically, the cell cycle comprises the replication and segregation of genetic material followed by the division of the cell, but in endocycles or syncytial cells nuclear replication or nuclear division may not be followed by cell division.	373	0.405823	0.504412
GO:0015695	organic cation transport	The directed movement of organic cations into, out of or within a cell, or between cells, by means of some agent such as a transporter or pore. Organic cations are atoms or small molecules with a positive charge which contain carbon in covalent linkage.	6	0.40482	0.504412
GO:0016226	iron-sulfur cluster assembly	The incorporation of iron and exogenous sulfur into a metallo-sulfur cluster.	7	0.40332	0.504412
GO:0034605	cellular response to heat	Any process that results in a change in state or activity of a cell (in terms of movement, secretion, enzyme production, gene expression, etc.) as a result of a heat stimulus, a temperature stimulus above the optimal temperature for that organism.	27	0.405357	0.504412
GO:0044238	primary metabolic process	The chemical reactions and pathways involving those compounds which are formed as a part of the normal anabolic and catabolic processes. These processes take place in most, if not all, cells of the organism.	2143	0.403007	0.504412
GO:0044262	cellular carbohydrate metabolic process	The chemical reactions and pathways involving carbohydrates, any of a group of organic compounds based of the general formula Cx(H2O)y, as carried out by individual cells.	132	0.406217	0.504412
GO:0046700	heterocycle catabolic process	The chemical reactions and pathways resulting in the breakdown of heterocyclic compounds, those with a cyclic molecular structure and at least two different atoms in the ring (or rings).	196	0.405997	0.504412
GO:0051259	protein oligomerization	The process of creating protein oligomers, compounds composed of a small number, usually between three and ten, of component monomers; protein oligomers may be composed of different or identical monomers. Oligomers may be formed by the polymerization of a number of monomers or the depolymerization of a large protein polymer.	9	0.404393	0.504412
GO:0052646	alditol phosphate metabolic process	The chemical reactions and pathways involving alditol phosphates, any phosphorylated polyhydric alcohol derived from the acyclic form of a monosaccharide by reduction of its aldehyde or keto group to an alcoholic group.	8	0.406025	0.504412
GO:0009306	protein secretion	The controlled release of proteins from a cell.	6	0.409107	0.506904
GO:0015696	ammonium transport	The directed movement of ammonium into, out of or within a cell, or between cells, by means of some agent such as a transporter or pore. Ammonium is the cation NH4+ which is formed from N2 by root-nodule bacteria in leguminous plants and is an excretory product in ammonotelic animals.	6	0.409107	0.506904
GO:0001666	response to hypoxia	Any process that results in a change in state or activity of a cell or an organism (in terms of movement, secretion, enzyme production, gene expression, etc.) as a result of a stimulus indicating lowered oxygen tension. Hypoxia, defined as a decline in O2 levels below normoxic levels of 20.8 - 20.95%, results in metabolic adaptation at both the cellular and organismal level.	5	0.410535	0.507578
GO:0045117	azole transport	The directed movement of azoles, heterocyclic compounds found in many biologically important substances, into, out of or within a cell, or between cells, by means of some agent such as a transporter or pore.	5	0.41033	0.507578
GO:0008272	sulfate transport	The directed movement of sulfate into, out of or within a cell, or between cells, by means of some agent such as a transporter or pore.	5	0.411767	0.508555
GO:0008150	biological_process	Any process specifically pertinent to the functioning of integrated living units: cells, tissues, organs, and organisms. A process is a collection of molecular events with a defined beginning and end.	3839	0.413458	0.509187
GO:0016925	protein sumoylation	The process in which a SUMO protein (small ubiquitin-related modifier) is conjugated to a target protein via an isopeptide bond between the carboxyl terminus of SUMO with an epsilon-amino group of a lysine residue of the target protein.	6	0.413609	0.509187
GO:0044085	cellular component biogenesis	A process that results in the biosynthesis of constituent macromolecules, assembly, and arrangement of constituent parts of a cellular component. Includes biosynthesis of constituent macromolecules, and those macromolecular modifications that are involved in synthesis or assembly of the cellular component.	452	0.413175	0.509187
GO:0042439	ethanolamine-containing compound metabolic process	The chemical reactions and pathways involving ethanolamine (2-aminoethanol) and compounds derived from it.	16	0.414076	0.509216
GO:0006074	(1->3)-beta-D-glucan metabolic process	The chemical reactions and pathways involving (1->3)-beta-D-glucans, compounds composed of glucose residues linked by (1->3)-beta-D-glucosidic bonds.	4	0.418722	0.50945
GO:0006342	chromatin silencing	Repression of transcription by altering the structure of chromatin, e.g. by conversion of large regions of DNA into an inaccessible state often called heterochromatin.	90	0.418471	0.50945
GO:0007114	cell budding	A form of asexual reproduction, occurring in certain bacteria and fungi (e.g. yeasts) and some primitive animals in which an individual arises from a daughter cell formed by pinching off a part of the parent cell. The budlike outgrowths so formed may sometimes remain attached to the parent cell.	44	0.415468	0.50945
GO:0009117	nucleotide metabolic process	The chemical reactions and pathways involving a nucleotide, a nucleoside that is esterified with (ortho)phosphate or an oligophosphate at any hydroxyl group on the glycose moiety; may be mono-, di- or triphosphate; this definition includes cyclic nucleotides (nucleoside cyclic phosphates).	192	0.416958	0.50945
GO:0010558	negative regulation of macromolecule biosynthetic process	Any process that decreases the rate, frequency or extent of the chemical reactions and pathways resulting in the formation of a macromolecule, any molecule of high relative molecular mass, the structure of which essentially comprises the multiple repetition of units derived, actually or conceptually, from molecules of low relative molecular mass.	187	0.418466	0.50945
GO:0016051	carbohydrate biosynthetic process	The chemical reactions and pathways resulting in the formation of carbohydrates, any of a group of organic compounds based of the general formula Cx(H2O)y.	77	0.419367	0.50945
GO:0030150	protein import into mitochondrial matrix	The import of proteins across the outer and inner mitochondrial membranes into the matrix. Unfolded proteins enter the mitochondrial matrix with a chaperone protein; the information required to target the precursor protein from the cytosol to the mitochondrial matrix is contained within its N-terminal matrix-targeting sequence. Translocation of precursors to the matrix occurs at the rare sites wh…	8	0.41921	0.50945
GO:0034975	protein folding in endoplasmic reticulum	A protein folding process that takes place in the endoplasmic reticulum (ER). Secreted, plasma membrane and organelle proteins are folded in the ER, assisted by chaperones and foldases (protein disulphide isomerases), and additional factors required for optimal folding (ATP, Ca2+ and an oxidizing environment to allow disulfide bond formation).	11	0.418145	0.50945
GO:0043254	regulation of protein complex assembly	Any process that modulates the frequency, rate or extent of protein complex assembly.	24	0.419392	0.50945
GO:0045721	negative regulation of gluconeogenesis	Any process that stops, prevents, or reduces the frequency, rate or extent of gluconeogenesis.	8	0.419868	0.50945
GO:0070828	heterochromatin organization	Any process that results in the specification, formation or maintenance of the physical structure of eukaryotic heterochromatin, a compact and highly condensed form of chromatin.	7	0.418771	0.50945
GO:0072366	regulation of cellular ketone metabolic process by positive regulation of transcription from RNA polymerase II promoter	Any process that modulates the frequency, rate or extent of a cellular ketone metabolic process by activating or increasing the frequency, rate or extent of transcription from an RNA polymerase II promoter.	8	0.420032	0.50945
GO:0072659	protein localization to plasma membrane	A process in which a protein is transported to, or maintained in, a specific location in the plasma membrane.	4	0.419651	0.50945
GO:0042173	regulation of sporulation resulting in formation of a cellular spore	Any process that modulates the frequency, rate or extent of spore formation.	4	0.421513	0.510706
GO:0000073	spindle pole body separation	A largely uncharacterized process involving the release of duplicated spindle pole bodies (SPBs) and their migration away from each other within the nuclear membrane. Duplicated SPBs are connected by a bridge structure that may be severed in order to release the SPBs from one another. Following liberation, SPBs diffuse through the nuclear membrane until they are across from each other. SPB separa…	9	0.422525	0.510786
GO:0009892	negative regulation of metabolic process	Any process that stops, prevents, or reduces the frequency, rate or extent of the chemical reactions and pathways within a cell or an organism.	240	0.422873	0.510786
GO:0015847	putrescine transport	The directed movement of putrescine into, out of or within a cell, or between cells, by means of some agent such as a transporter or pore. Putrescine is 1,4-diaminobutane, the polyamine formed by decarboxylation of ornithine and the metabolic precursor of spermidine and spermine.	4	0.422912	0.510786
GO:0016075	rRNA catabolic process	The chemical reactions and pathways resulting in the breakdown of rRNA, ribosomal RNA, a structural constituent of ribosomes.	10	0.424426	0.512076
GO:0006808	regulation of nitrogen utilization	Any process that modulates the frequency, rate or extent of nitrogen utilization.	14	0.425487	0.512817
GO:0016574	histone ubiquitination	The modification of histones by addition of ubiquitin groups.	11	0.426168	0.513098
GO:0032318	regulation of Ras GTPase activity	Any process that modulates the activity of a GTPase of the Ras superfamily.	20	0.428811	0.513721
GO:0042538	hyperosmotic salinity response	Any process that results in a change in state or activity of a cell or an organism (in terms of movement, secretion, enzyme production, gene expression, etc.) as a result of detection of, or exposure to, an increase in the concentration of salt (particularly but not exclusively sodium and chloride ions) in the environment.	9	0.427837	0.513721
GO:0044710	single-organism metabolic process	A metabolic process - chemical reactions and pathways, including anabolism and catabolism, by which living organisms transform chemical substances - which involves a single organism.	876	0.428921	0.513721
GO:0070887	cellular response to chemical stimulus	Any process that results in a change in state or activity of a cell (in terms of movement, secretion, enzyme production, gene expression, etc.) as a result of a chemical stimulus.	220	0.428008	0.513721
GO:1901361	organic cyclic compound catabolic process	The chemical reactions and pathways resulting in the breakdown of organic cyclic compound.	201	0.428878	0.513721
GO:0009435	NAD biosynthetic process	The chemical reactions and pathways resulting in the formation of nicotinamide adenine dinucleotide, a coenzyme present in most living cells and derived from the B vitamin nicotinic acid; biosynthesis may be of either the oxidized form, NAD, or the reduced form, NADH.	10	0.429478	0.513853
GO:0000041	transition metal ion transport	The directed movement of transition metal ions into, out of or within a cell, or between cells, by means of some agent such as a transporter or pore. A transition metal is an element whose atom has an incomplete d-subshell of extranuclear electrons, or which gives rise to a cation or cations with an incomplete d-subshell. Transition metals often have more than one valency state. Biologically rele…	35	0.432913	0.514333
GO:0006397	mRNA processing	Any process involved in the conversion of a primary mRNA transcript into one or more mature mRNA(s) prior to translation into polypeptide.	74	0.43171	0.514333
GO:0009062	fatty acid catabolic process	The chemical reactions and pathways resulting in the breakdown of a fatty acid, any of the aliphatic monocarboxylic acids that can be liberated by hydrolysis from naturally occurring fats and oils. Fatty acids are predominantly straight-chain acids of 4 to 24 carbon atoms, which may be saturated or unsaturated; branched fatty acids and hydroxy fatty acids also occur, and very long chain acids of …	19	0.43344	0.514333
GO:0009395	phospholipid catabolic process	The chemical reactions and pathways resulting in the breakdown of phospholipids, any lipid containing phosphoric acid as a mono- or diester.	9	0.433029	0.514333
GO:0032881	regulation of polysaccharide metabolic process	Any process that modulates the frequency, rate or extent of the chemical reactions and pathways involving polysaccharides.	11	0.43285	0.514333
GO:0044767	single-organism developmental process	A biological process whose specific outcome is the progression of an integrated living unit: an anatomical structure (which may be a subcellular structure, cell, tissue, or organ), or organism over time from an initial condition to a later condition, involving only one organism.	212	0.433462	0.514333
GO:0046822	regulation of nucleocytoplasmic transport	Any process that modulates the frequency, rate or extent of the directed movement of substances between the nucleus and the cytoplasm.	10	0.432766	0.514333
GO:0070649	formin-nucleated actin cable assembly	The aggregation, arrangement and bonding together of a set of components to form a formin-nucleated actin cable. A formin-nucleated actin cable is an actin filament bundle that consists of short filaments organized into bundles of uniform polarity, and is nucleated by formins.	4	0.431839	0.514333
GO:0019985	translesion synthesis	The replication of damaged DNA by synthesis across a lesion in the template strand; a specialized DNA polymerase or replication complex inserts a defined nucleotide across from the lesion which allows DNA synthesis to continue beyond the lesion. This process can be mutagenic depending on the damaged nucleotide and the inserted nucleotide.	12	0.435021	0.514588
GO:0030029	actin filament-based process	Any cellular process that depends upon or alters the actin cytoskeleton, that part of the cytoskeleton comprising actin filaments and their associated proteins.	66	0.434772	0.514588
GO:1900428	regulation of filamentous growth of a population of unicellular organisms	Any process that modulates the frequency, rate or extent of filamentous growth of a population of unicellular organisms.	19	0.434312	0.514588
GO:0015908	fatty acid transport	The directed movement of fatty acids into, out of or within a cell, or between cells, by means of some agent such as a transporter or pore. Fatty acids are aliphatic monocarboxylic acids liberated from naturally occurring fats and oils by hydrolysis.	6	0.435585	0.514725
GO:0009968	negative regulation of signal transduction	Any process that stops, prevents, or reduces the frequency, rate or extent of signal transduction.	20	0.436869	0.515712
GO:0031324	negative regulation of cellular metabolic process	Any process that stops, prevents, or reduces the frequency, rate or extent of the chemical reactions and pathways by which individual cells transform chemical substances.	237	0.437352	0.515753
GO:0000001	mitochondrion inheritance	The distribution of mitochondria, including the mitochondrial genome, into daughter cells after mitosis or meiosis, mediated by interactions between mitochondria and the cytoskeleton.	16	0.44185	0.51683
GO:0000255	allantoin metabolic process	The chemical reactions and pathways involving allantoin, (2,5-dioxo-4-imidazolidinyl)urea, an intermediate or end product of purine catabolism.	7	0.442316	0.51683
GO:0000394	RNA splicing, via endonucleolytic cleavage and ligation	Splicing of RNA via recognition of the folded RNA structure that brings the 5' and 3' splice sites into proximity and cleavage of the RNA at both the 3' and 5' splice sites by an endonucleolytic mechanism, followed by ligation of the exons.	4	0.441112	0.51683
GO:0000750	pheromone-dependent signal transduction involved in conjugation with cellular fusion	A signal transduction process resulting in the relay, amplification or dampening of a signal generated in response to pheromone exposure in organisms that undergo conjugation with cellular fusion. An example of this process is found in Saccharomyces cerevisiae.	17	0.440772	0.51683
GO:0006113	fermentation	The anaerobic enzymatic conversion of organic compounds, especially carbohydrates, to other compounds, especially to ethyl alcohol, yielding energy in the form of adenosine triphosphate (ATP).	12	0.440666	0.51683
GO:0007119	budding cell isotropic bud growth	Unlocalized bud growth such that the entire surface of the bud expands evenly, in a cell that reproduces by budding.	5	0.440286	0.51683
GO:0032973	amino acid export	The directed movement of amino acids out of a cell or organelle.	8	0.442075	0.51683
GO:0042219	cellular modified amino acid catabolic process	The chemical reactions and pathways resulting in the breakdown of compounds derived from amino acids, organic acids containing one or more amino substituents.	9	0.440806	0.51683
GO:0046470	phosphatidylcholine metabolic process	The chemical reactions and pathways involving phosphatidylcholines, any of a class of glycerophospholipids in which the phosphatidyl group is esterified to the hydroxyl group of choline. They are important constituents of cell membranes.	15	0.439813	0.51683
GO:0031575	mitotic cell cycle G1/S transition checkpoint	A cell cycle checkpoint that blocks entry into S phase of the mitotic cell cycle.	4	0.442789	0.516857
GO:0019320	hexose catabolic process	The chemical reactions and pathways resulting in the breakdown of hexose, any monosaccharide with a chain of six carbon atoms in the molecule.	39	0.443389	0.517032
GO:0045787	positive regulation of cell cycle	Any process that activates or increases the rate or extent of progression through the cell cycle.	5	0.444144	0.517387
GO:0070816	phosphorylation of RNA polymerase II C-terminal domain	The process of introducing a phosphate group on to an amino acid residue in the C-terminal domain of RNA polymerase II. Typically, this occurs during the transcription cycle and results in production of an RNA polymerase II enzyme where the carboxy-terminal domain (CTD) of the largest subunit is extensively phosphorylated, often referred to as hyperphosphorylated or the II(0) form. Specific types…	4	0.445912	0.518921
GO:0000196	MAPK cascade involved in cell wall biogenesis	A MAPK cascade that contributes to cell wall biogenesis, the assembly and arrangement of the cell wall, the rigid or semi-rigid envelope lying outside the cell membrane of plant, fungal and most prokaryotic cells.	4	0.448565	0.519635
GO:0006220	pyrimidine nucleotide metabolic process	The chemical reactions and pathways involving a pyrimidine nucleotide, a compound consisting of nucleoside (a pyrimidine base linked to a deoxyribose or ribose sugar) esterified with a phosphate group at either the 3' or 5'-hydroxyl group of the sugar.	9	0.448663	0.519635
GO:0006399	tRNA metabolic process	The chemical reactions and pathways involving tRNA, transfer RNA, a class of relatively small RNA molecules responsible for mediating the insertion of amino acids into the sequence of nascent polypeptide chains during protein synthesis. Transfer RNA is characterized by the presence of many unusual minor bases, the function of which has not been completely established.	72	0.448788	0.519635
GO:0060277	negative regulation of transcription involved in G1 phase of mitotic cell cycle	Any process that stop, prevents or decreases transcription as part of the G1 phase of the mitotic cell cycle.	5	0.448237	0.519635
GO:0090342	regulation of cell aging	Any process that modulates the rate, frequency, or extent of cell aging. Cell aging is the progression of the cell from its inception to the end of its lifespan.	4	0.448565	0.519635
GO:0010452	histone H3-K36 methylation	The modification of histone H3 by addition of a methyl group to lysine at position 36 of the histone.	4	0.44929	0.519692
GO:0007009	plasma membrane organization	A process that is carried out at the cellular level which results in the assembly, arrangement of constituent parts, or disassembly of the plasma membrane.	6	0.450272	0.520015
GO:0030488	tRNA methylation	The posttranscriptional addition of methyl groups to specific residues in a tRNA molecule.	14	0.450474	0.520015
GO:0010498	proteasomal protein catabolic process	The chemical reactions and pathways resulting in the breakdown of a protein or peptide by hydrolysis of its peptide bonds that is mediated by the proteasome.	69	0.45204	0.520254
GO:0032197	transposition, RNA-mediated	Any process involved in a type of transpositional recombination which occurs via an RNA intermediate.	11	0.4515	0.520254
GO:0070192	chromosome organization involved in meiosis	A process of chromosome organization that is involved in meiosis.	23	0.451599	0.520254
GO:0006829	zinc ion transport	The directed movement of zinc (Zn) ions into, out of or within a cell, or between cells, by means of some agent such as a transporter or pore.	9	0.453025	0.520866
GO:0022406	membrane docking	The initial attachment of a membrane or protein to a target membrane. Docking requires only that the proteins come close enough to interact and adhere.	8	0.454544	0.522089
GO:0007052	mitotic spindle organization	A process that is carried out at the cellular level which results in the assembly, arrangement of constituent parts, or disassembly of the microtubule spindle during a mitotic cell cycle.	14	0.455674	0.522864
GO:0032365	intracellular lipid transport	The directed movement of lipids within cells.	4	0.457064	0.523413
GO:0051336	regulation of hydrolase activity	Any process that modulates the frequency, rate or extent of hydrolase activity, the catalysis of the hydrolysis of various bonds, e.g. C-O, C-N, C-C, phosphoric anhydride bonds, etc. Hydrolase is the systematic name for any enzyme of EC class 3.	51	0.456924	0.523413
GO:0006612	protein targeting to membrane	The process of directing proteins towards a membrane, usually using signals contained within the protein.	29	0.458228	0.523702
GO:0046365	monosaccharide catabolic process	The chemical reactions and pathways resulting in the breakdown of monosaccharides, polyhydric alcohols containing either an aldehyde or a keto group and between three to ten or more carbon atoms.	45	0.457808	0.523702
GO:0007097	nuclear migration	The directed movement of the nucleus.	12	0.460252	0.525492
GO:0000128	flocculation	The reversible, calcium-dependent non-sexual aggregation of single-celled organisms.	4	0.46196	0.525944
GO:0009967	positive regulation of signal transduction	Any process that activates or increases the frequency, rate or extent of signal transduction.	7	0.461946	0.525944
GO:0042822	pyridoxal phosphate metabolic process	The chemical reactions and pathways involving pyridoxal phosphate, pyridoxal phosphorylated at the hydroxymethyl group of C-5, the active form of vitamin B6.	6	0.462021	0.525944
GO:0032502	developmental process	A biological process whose specific outcome is the progression of an integrated living unit: an anatomical structure (which may be a subcellular structure, cell, tissue, or organ), or organism over time from an initial condition to a later condition.	233	0.462831	0.526344
GO:0006493	protein O-linked glycosylation	A protein glycosylation process in which a carbohydrate or carbohydrate derivative unit is added to a protein via the hydroxyl group of peptidyl-serine, peptidyl-threonine, peptidyl-hydroxylysine, or peptidyl-hydroxyproline, or via the phenol group of peptidyl-tyrosine, forming an O-glycan.	13	0.464065	0.526892
GO:0033993	response to lipid	Any process that results in a change in state or activity of a cell or an organism (in terms of movement, secretion, enzyme production, gene expression, etc.) as a result of a lipid stimulus.	6	0.46423	0.526892
GO:0034497	protein localization to pre-autophagosomal structure	Any process in which a protein is transported to, or maintained at, the pre-autophagosomal structure (PAS).	5	0.465703	0.528042
GO:0005991	trehalose metabolic process	The chemical reactions and pathways involving trehalose, a disaccharide isomeric with sucrose and obtained from certain lichens and fungi.	10	0.468309	0.528112
GO:0006369	termination of RNA polymerase II transcription	The process in which the synthesis of an RNA molecule by RNA polymerase II using a DNA template is completed.	8	0.467734	0.528112
GO:0009064	glutamine family amino acid metabolic process	The chemical reactions and pathways involving amino acids of the glutamine family, comprising arginine, glutamate, glutamine and proline.	40	0.468983	0.528112
GO:0017148	negative regulation of translation	Any process that stops, prevents, or reduces the frequency, rate or extent of the chemical reactions and pathways resulting in the formation of proteins by the translation of mRNA.	12	0.46865	0.528112
GO:0034729	histone H3-K79 methylation	The modification of histone H3 by addition of a methyl group to lysine at position 79 of the histone.	5	0.466807	0.528112
GO:0042743	hydrogen peroxide metabolic process	The chemical reactions and pathways involving hydrogen peroxide (H2O2), a potentially harmful byproduct of aerobic cellular respiration which can cause damage to DNA.	4	0.466393	0.528112
GO:0051049	regulation of transport	Any process that modulates the frequency, rate or extent of the directed movement of substances (such as macromolecules, small molecules, ions) into, out of or within a cell, or between cells, by means of some agent such as a transporter or pore.	47	0.468302	0.528112
GO:0042787	protein ubiquitination involved in ubiquitin-dependent protein catabolic process	The process in which a ubiquitin group, or multiple groups, are covalently attached to the target protein, thereby initiating the degradation of that protein.	17	0.470118	0.528871
GO:0006497	protein lipidation	The covalent attachment of lipid groups to an amino acid in a protein.	21	0.470637	0.528937
GO:0048610	cellular process involved in reproduction	A process, occurring at the cellular level, that is involved in the reproductive function of a multicellular or single-celled organism.	287	0.471145	0.52899
GO:0006749	glutathione metabolic process	The chemical reactions and pathways involving glutathione, the tripeptide glutamylcysteinylglycine, which acts as a coenzyme for some enzymes and as an antioxidant in the protection of sulfhydryl groups in enzymes and other proteins; it has a specific role in the reduction of hydrogen peroxide (H2O2) and oxidized ascorbate, and it participates in the gamma-glutamyl cycle.	17	0.472651	0.52913
GO:0042816	vitamin B6 metabolic process	The chemical reactions and pathways involving any of the vitamin B6 compounds: pyridoxal, pyridoxamine and pyridoxine and the active form, pyridoxal phosphate.	6	0.472516	0.52913
GO:0051346	negative regulation of hydrolase activity	Any process that stops or reduces the rate of hydrolase activity, the catalysis of the hydrolysis of various bonds.	7	0.471846	0.52913
GO:0051276	chromosome organization	A process that is carried out at the cellular level that results in the assembly, arrangement of constituent parts, or disassembly of chromosomes, structures composed of a very long molecule of DNA and associated proteins that carries hereditary information.	266	0.47362	0.529698
GO:0072329	monocarboxylic acid catabolic process	The chemical reactions and pathways resulting in the breakdown of monocarboxylic acids, any organic acid containing one carboxyl (-COOH) group.	23	0.475453	0.531231
GO:0030950	establishment or maintenance of actin cytoskeleton polarity	Any cellular process that results in the specification, formation or maintenance of polarized actin-based cytoskeletal structures.	4	0.476576	0.531451
GO:0071852	fungal-type cell wall organization or biogenesis	A process that results in the biosynthesis of constituent macromolecules, assembly, arrangement of constituent parts, or disassembly of a fungal-type cell wall.	128	0.476519	0.531451
GO:0001079	nitrogen catabolite regulation of transcription from RNA polymerase II promoter	A transcription regulation process in which the presence of one nitrogen source leads to the modulation of the frequency, rate, or extent of transcription, from an RNA polymerase II promoter, of specific genes involved in the metabolism of other nitrogen sources.	8	0.478117	0.532137
GO:0006464	cellular protein modification process	The covalent alteration of one or more amino acids occurring in proteins, peptides and nascent polypeptides (co-translational, post-translational modifications) occurring at the level of an individual cell. Includes the modification of charged tRNAs that are destined to occur in a protein (pre-translation modification).	471	0.477909	0.532137
GO:0006144	purine nucleobase metabolic process	The chemical reactions and pathways involving purine nucleobases, one of the two classes of nitrogen-containing ring compounds found in DNA and RNA, which include adenine and guanine.	15	0.481766	0.532203
GO:0006469	negative regulation of protein kinase activity	Any process that stops, prevents, or reduces the frequency, rate or extent of protein kinase activity.	13	0.481188	0.532203
GO:0008360	regulation of cell shape	Any process that modulates the surface configuration of a cell.	12	0.480606	0.532203
GO:0015851	nucleobase transport	The directed movement of a nucleobase, any nitrogenous base that is a constituent of a nucleoside, nucleotide, or nucleic acid, into, out of or within a cell, or between cells, by means of some agent such as a transporter or pore.	9	0.480703	0.532203
GO:0033554	cellular response to stress	Any process that results in a change in state or activity of a cell (in terms of movement, secretion, enzyme production, gene expression, etc.) as a result of a stimulus indicating the organism is under stress. The stress is usually, but not necessarily, exogenous (e.g. temperature, humidity, ionizing radiation).	390	0.479829	0.532203
GO:0045047	protein targeting to ER	The process of directing proteins towards the endoplasmic reticulum (ER) using signals contained within the protein. One common mechanism uses a 16- to 30-residue signal sequence, typically located at the N-terminus of the protein and containing positively charged amino acids followed by a continuous stretch of hydrophobic residues, which directs the ribosome to the ER membrane and initiates tran…	17	0.481883	0.532203
GO:0048869	cellular developmental process	A biological process whose specific outcome is the progression of a cell over time from an initial condition to a later condition.	181	0.479752	0.532203
GO:0072525	pyridine-containing compound biosynthetic process	The chemical reactions and pathways resulting in the formation of a pyridine-containing compound, i.e. any compound that contains pyridine or a formal derivative thereof.	20	0.478893	0.532203
GO:0009068	aspartate family amino acid catabolic process	The chemical reactions and pathways resulting in the breakdown of amino acids of the aspartate family, comprising asparagine, aspartate, lysine, methionine and threonine.	7	0.484146	0.534188
GO:0000165	MAPK cascade	An intracellular protein kinase cascade containing at least a MAPK, a MAPKK and a MAP3K. The cascade can also contain two additional tiers: the upstream MAP4K and the downstream MAP Kinase-activated kinase (MAPKAPK). The kinases in each tier phosphorylate and activate the kinases in the downstream tier to transmit a signal within a cell.	22	0.486121	0.534735
GO:0006066	alcohol metabolic process	The chemical reactions and pathways involving alcohols, any of a class of compounds containing one or more hydroxyl groups attached to a saturated carbon atom.	88	0.486113	0.534735
GO:0006635	fatty acid beta-oxidation	A fatty acid oxidation process that results in the complete oxidation of a long-chain fatty acid. Fatty acid beta-oxidation begins with the addition of coenzyme A to a fatty acid, and occurs by successive cycles of reactions during each of which the fatty acid is shortened by a two-carbon fragment removed as acetyl coenzyme A; the cycle continues until only two or three carbons remain (as acetyl-…	13	0.486503	0.534735
GO:0009653	anatomical structure morphogenesis	The process in which anatomical structures are generated and organized. Morphogenesis pertains to the creation of form.	158	0.485912	0.534735
GO:0000736	double-strand break repair via single-strand annealing, removal of nonhomologous ends	During DSBR via single-strand annealing, the removal of nonhomologous sequences at the broken 3' single-strand DNA end before DNA repair synthesis can occur.	4	0.488397	0.53579
GO:0016567	protein ubiquitination	The process in which one or more ubiquitin groups are added to a protein.	77	0.488084	0.53579
GO:0006415	translational termination	The process resulting in the release of a polypeptide chain from the ribosome, usually in response to a termination codon (UAA, UAG, or UGA in the universal genetic code).	11	0.489364	0.536339
GO:0044281	small molecule metabolic process	The chemical reactions and pathways involving small molecules, any low molecular weight, monomeric, non-encoded molecule.	562	0.490936	0.53755
GO:0031397	negative regulation of protein ubiquitination	Any process that stops, prevents, or reduces the frequency, rate or extent of the addition of ubiquitin groups to a protein.	4	0.49144	0.537589
GO:0030466	chromatin silencing at silent mating-type cassette	Repression of transcription at silent mating-type loci by alteration of the structure of chromatin.	32	0.492217	0.537926
GO:0022411	cellular component disassembly	A cellular process that results in the breakdown of a cellular component.	36	0.493047	0.538092
GO:0044255	cellular lipid metabolic process	The chemical reactions and pathways involving lipids, as carried out by individual cells.	182	0.493774	0.538092
GO:0044270	cellular nitrogen compound catabolic process	The chemical reactions and pathways resulting in the breakdown of organic and inorganic nitrogenous compounds.	195	0.493321	0.538092
GO:0009074	aromatic amino acid family catabolic process	The chemical reactions and pathways resulting in the breakdown of aromatic amino acid family, amino acids with aromatic ring (phenylalanine, tyrosine, tryptophan).	7	0.497004	0.539055
GO:0009300	antisense RNA transcription	The synthesis of antisense RNA, an RNA molecule complementary in sequence to another RNA or DNA molecule, which, by binding the latter, acts to inhibit its function and/or completion of synthesis, on a template of DNA.	4	0.496535	0.539055
GO:0043624	cellular protein complex disassembly	The disaggregation of a protein complex into its constituent components, occurring at the level of an individual cell. Protein complexes may have other associated non-protein prosthetic groups, such as nucleic acids, metal ions or carbohydrate groups.	23	0.495493	0.539055
GO:0046907	intracellular transport	The directed movement of substances within a cell.	407	0.496942	0.539055
GO:0071322	cellular response to carbohydrate stimulus	Any process that results in a change in state or activity of a cell (in terms of movement, secretion, enzyme production, gene expression, etc.) as a result of a carbohydrate stimulus.	5	0.495787	0.539055
GO:0006826	iron ion transport	The directed movement of iron (Fe) ions into, out of or within a cell, or between cells, by means of some agent such as a transporter or pore.	14	0.497507	0.539091
GO:0007062	sister chromatid cohesion	The cell cycle process in which the sister chromatids of a replicated chromosome are associated with each other.	21	0.498415	0.539565
GO:0000154	rRNA modification	The covalent alteration of one or more nucleotides within an rRNA molecule to produce an rRNA molecule with a sequence that differs from that coded genetically.	7	0.499908	0.540672
GO:0043604	amide biosynthetic process	The chemical reactions and pathways resulting in the formation of an amide, any derivative of an oxoacid in which an acidic hydroxy group has been replaced by an amino or substituted amino group.	23	0.500411	0.540708
GO:0000733	DNA strand renaturation	The identification and annealing of complementary base pairs in single-strand DNA.	6	0.501834	0.540719
GO:0008645	hexose transport	The directed movement of hexose into, out of or within a cell, or between cells, by means of some agent such as a transporter or pore. Hexoses are any aldoses with a chain of six carbon atoms in the molecule.	19	0.501661	0.540719
GO:0016073	snRNA metabolic process	The chemical reactions and pathways involving snRNA, small nuclear RNA, any of various low-molecular-mass RNA molecules found in the eukaryotic nucleus as components of the small nuclear ribonucleoprotein.	7	0.501654	0.540719
GO:0065008	regulation of biological quality	Any process that modulates a qualitative or quantitative trait of a biological quality. A biological quality is a measurable attribute of an organism or part of an organism, such as size, mass, shape, color, etc.	279	0.502328	0.540744
GO:0042592	homeostatic process	Any biological process involved in the maintenance of an internal steady state.	184	0.503168	0.541142
GO:0002252	immune effector process	Any process of the immune system that can potentially contribute to an immune response.	4	0.503715	0.541223
GO:0032886	regulation of microtubule-based process	Any process that modulates the frequency, rate or extent of any cellular process that depends upon or alters the microtubule cytoskeleton.	12	0.504712	0.541681
GO:0046487	glyoxylate metabolic process	The chemical reactions and pathways involving glyoxylate, the anion of glyoxylic acid, HOC-COOH.	10	0.505085	0.541681
GO:0009250	glucan biosynthetic process	The chemical reactions and pathways resulting in the formation of glucans, polysaccharides consisting only of glucose residues.	26	0.505992	0.541981
GO:0036003	positive regulation of transcription from RNA polymerase II promoter in response to stress	Any process that increases the frequency, rate or extent of transcription from an RNA polymerase II promoter as a result of a stimulus indicating the organism is under stress. The stress is usually, but not necessarily, exogenous (e.g. temperature, humidity, ionizing radiation).	24	0.50678	0.541981
GO:0070646	protein modification by small protein removal	A protein modification process in which one or more covalently attached groups of a small protein, such as ubiquitin or a ubiquitin-like protein, are removed from a target protein.	25	0.506723	0.541981
GO:0000707	meiotic DNA recombinase assembly	During meiosis, the aggregation, arrangement and bonding together of strand exchange proteins (recombinases) to form higher order oligomers on single-stranded DNA.	4	0.509394	0.542784
GO:0007534	gene conversion at mating-type locus	The conversion of the mating-type locus from one allele to another resulting from the recombinational repair of a site-specific double-strand break at the mating-type locus with information from a silent donor sequence. There is no reciprocal exchange of information because the mating-type locus copies information from the donor sequence and the donor sequence remains unchanged.	9	0.508241	0.542784
GO:0009073	aromatic amino acid family biosynthetic process	The chemical reactions and pathways resulting in the formation of aromatic amino acid family, amino acids with aromatic ring (phenylalanine, tyrosine, tryptophan).	5	0.509124	0.542784
GO:0019439	aromatic compound catabolic process	The chemical reactions and pathways resulting in the breakdown of aromatic compounds, any substance containing an aromatic carbon ring.	189	0.509421	0.542784
GO:0000753	cell morphogenesis involved in conjugation with cellular fusion	The change in form (cell shape and size) that occurs during sexual reproduction in order to facilitate direct contact between the compatible mating types in organisms that undergo conjugation cellular fusion.	13	0.510379	0.54328
GO:0047484	regulation of response to osmotic stress	Any process that modulates the rate or extent of the response to osmotic stress.	9	0.510832	0.54328
GO:0000754	adaptation of signaling pathway by response to pheromone involved in conjugation with cellular fusion	In organisms that undergo conjugation with cellular fusion, the process resulting in desensitization following exposure to pheromone stimulus that act to down-regulate further stimulation or block initial conjugation responses. An example of this is the adaptation to pheromone during conjugation with cellular fusion in Saccharomyces cerevisiae.	19	0.512584	0.54427
GO:0042493	response to drug	Any process that results in a change in state or activity of a cell or an organism (in terms of movement, secretion, enzyme production, gene expression, etc.) as a result of a drug stimulus. A drug is a substance used in the diagnosis, treatment or prevention of a disease.	36	0.513185	0.54427
GO:0045003	double-strand break repair via synthesis-dependent strand annealing	SDSA is a major mechanism of double-strand break repair in mitosis which allows for the error-free repair of a double-strand break without the exchange of adjacent sequences. The broken DNA searches for and base pairs with a homologous region in an intact chromosome. DNA synthesis initiates from the 3' end of the invading DNA strand, using the intact chromosome as the template. Newly synthesized …	6	0.512805	0.54427
GO:0006473	protein acetylation	The addition of an acetyl group to a protein amino acid. An acetyl group is CH3CO-, derived from acetic [ethanoic] acid.	36	0.514142	0.54434
GO:0010605	negative regulation of macromolecule metabolic process	Any process that decreases the frequency, rate or extent of the chemical reactions and pathways involving macromolecules, any molecule of high relative molecular mass, the structure of which essentially comprises the multiple repetition of units derived, actually or conceptually, from molecules of low relative molecular mass.	217	0.514199	0.54434
GO:0044275	cellular carbohydrate catabolic process	The chemical reactions and pathways resulting in the breakdown of carbohydrates, any of a group of organic compounds based of the general formula Cx(H2O)y, as carried out by individual cells.	30	0.514997	0.544683
GO:0042991	transcription factor import into nucleus	The directed movement of a transcription factor from the cytoplasm to the nucleus.	8	0.516079	0.544823
GO:0043248	proteasome assembly	The aggregation, arrangement and bonding together of a mature, active proteasome complex.	15	0.515784	0.544823
GO:0034724	DNA replication-independent nucleosome organization	The formation or destruction of chromatin structures, occurring outside the context of DNA replication.	7	0.516726	0.545006
GO:0006281	DNA repair	The process of restoring DNA after damage. Genomes are subject to damage by chemical and physical agents in the environment (e.g. UV and ionizing radiations, chemical mutagens, fungal and bacterial toxins, etc.) and by free radicals or alkylating agents endogenously generated in metabolism. DNA is also damaged because of errors during its replication. A variety of different DNA repair pathways ha…	162	0.518571	0.54545
GO:0007029	endoplasmic reticulum organization	A process that is carried out at the cellular level which results in the assembly, arrangement of constituent parts, or disassembly of the endoplasmic reticulum.	20	0.518223	0.54545
GO:0044264	cellular polysaccharide metabolic process	The chemical reactions and pathways involving polysaccharides, polymers of more than 10 monosaccharide residues joined by glycosidic linkages, as carried out by individual cells.	47	0.51767	0.54545
GO:0000375	RNA splicing, via transesterification reactions	Splicing of RNA via a series of two transesterification reactions.	34	0.520784	0.546429
GO:0003006	developmental process involved in reproduction	A developmental process in which a progressive change in the state of some part of an organism specifically contributes to its ability to form offspring.	121	0.52093	0.546429
GO:0006751	glutathione catabolic process	The chemical reactions and pathways resulting in the breakdown of glutathione, the tripeptide glutamylcysteinylglycine, which acts as a coenzyme for some enzymes and as an antioxidant in the protection of sulfhydryl groups in enzymes and other proteins.	4	0.520853	0.546429
GO:0000022	mitotic spindle elongation	Lengthening of the distance between poles of the mitotic spindle.	5	0.52476	0.549945
GO:0030476	ascospore wall assembly	The aggregation, arrangement and bonding together of a set of components to form an ascospore wall. During sporulation in Ascomycota, each ascospore nucleus becomes surrounded by a specialized spore wall, formed by deposition of spore wall components in the lumenal space between the outer and inner leaflets of the prospore membrane. An example of this process is found in Saccharomyces cerevisiae.	34	0.526933	0.551718
GO:0033182	regulation of histone ubiquitination	Any process that modulates the frequency, rate or extent of the addition of a ubiquitin group to a histone protein.	4	0.528214	0.552053
GO:0070987	error-free translesion synthesis	The conversion of DNA-damage induced single-stranded gaps into large molecular weight DNA after replication by using a specialized DNA polymerase or replication complex to insert a defined nucleotide across the lesion. This process does not remove the replication-blocking lesions but does not causes an increase in the endogenous mutation level. For S. cerevisiae, RAD30 encodes DNA polymerase eta,…	9	0.528105	0.552053
GO:0006570	tyrosine metabolic process	The chemical reactions and pathways involving tyrosine, an aromatic amino acid, 2-amino-3-(4-hydroxyphenyl)propanoic acid.	4	0.530591	0.552399
GO:0031497	chromatin assembly	The assembly of DNA, histone proteins, other associated proteins, and sometimes RNA, into chromatin structure, beginning with the formation of the basic unit, the nucleosome, followed by organization of the nucleosomes into higher order structures, ultimately giving rise to a complex organization of specific domains within the nucleus.	27	0.530527	0.552399
GO:0033567	DNA replication, Okazaki fragment processing	The DNA metabolic process, occurring during lagging strand synthesis, by which RNA primers are removed from Okazaki fragments, the resulting gaps filled by DNA polymerization, and the ends ligated to form a continuous strand.	7	0.530429	0.552399
GO:0044271	cellular nitrogen compound biosynthetic process	The chemical reactions and pathways resulting in the formation of organic and inorganic nitrogenous compounds.	602	0.530038	0.552399
GO:0046474	glycerophospholipid biosynthetic process	The chemical reactions and pathways resulting in the formation of glycerophospholipids, any derivative of glycerophosphate that contains at least one O-acyl, O-alkyl, or O-alkenyl group attached to the glycerol residue.	37	0.53095	0.552399
GO:0006553	lysine metabolic process	The chemical reactions and pathways involving lysine, 2,6-diaminohexanoic acid.	5	0.532314	0.553318
GO:0000715	nucleotide-excision repair, DNA damage recognition	The identification of lesions in DNA, such as pyrimidine-dimers, intrastrand cross-links, and bulky adducts. The wide range of substrate specificity suggests the repair complex recognizes distortions in the DNA helix.	4	0.533769	0.554328
GO:0001306	age-dependent response to oxidative stress	Any process that results in a change in state or activity of a cell or an organism (in terms of movement, secretion, enzyme production, gene expression, etc.) as a result of oxidative stress, a state often resulting from exposure to high levels of reactive oxygen species, where the change varies according to the age of the cell or organism.	6	0.535119	0.555228
GO:0034243	regulation of transcription elongation from RNA polymerase II promoter	Any process that modulates the frequency, rate or extent of transcription elongation, the extension of an RNA molecule after transcription initiation and promoter clearance by the addition of ribonucleotides, catalyzed by RNA polymerase II.	15	0.536062	0.555705
GO:0000132	establishment of mitotic spindle orientation	A cell cycle process that sets the alignment of mitotic spindle relative to other cellular structures.	9	0.538006	0.555897
GO:0006470	protein dephosphorylation	The process of removing one or more phosphoric residues from a protein.	36	0.537388	0.555897
GO:0036251	positive regulation of transcription from RNA polymerase II promoter in response to salt stress	Any process that increases the frequency, rate or extent of transcription from an RNA polymerase II promoter as a result of a stimulus indicating the organism is under salt stress. The stress is usually an increase or decrease in the concentration of salt (particularly but not exclusively sodium and chloride ions) in the environment.	4	0.536956	0.555897
GO:1900180	regulation of protein localization to nucleus	Any process that modulates the frequency, rate or extent of protein localization to nucleus.	9	0.538183	0.555897
GO:0006188	IMP biosynthetic process	The chemical reactions and pathways resulting in the formation of IMP, inosine monophosphate.	6	0.539247	0.556495
GO:0006725	cellular aromatic compound metabolic process	The chemical reactions and pathways involving aromatic compounds, any organic compound characterized by one or more planar rings, each of which contains conjugated double bonds and delocalized pi electrons, as carried out by individual cells.	1095	0.54088	0.556615
GO:0019941	modification-dependent protein catabolic process	The chemical reactions and pathways resulting in the breakdown of a protein or peptide by hydrolysis of its peptide bonds, initiated by the covalent modification of the target protein.	127	0.54084	0.556615
GO:0032320	positive regulation of Ras GTPase activity	Any process that activates or increases the activity of a GTPase of the Ras superfamily.	14	0.541302	0.556615
GO:0034401	regulation of transcription by chromatin organization	Any cellular process that results in the specification, formation or maintenance of the physical structure of eukaryotic chromatin that modulates the rate, frequency or extent of DNA-dependent transcription.	10	0.54096	0.556615
GO:0048523	negative regulation of cellular process	Any process that stops, prevents, or reduces the frequency, rate or extent of a cellular process, any of those that are carried out at the cellular level, but are not necessarily restricted to a single cell. For example, cell communication occurs among more than one cell, but occurs at the cellular level.	323	0.541972	0.556806
GO:0007131	reciprocal meiotic recombination	The cell cycle process in which double strand breaks are formed and repaired through a double Holliday junction intermediate. This results in the equal exchange of genetic material between non-sister chromatids in a pair of homologous chromosomes. These reciprocal recombinant products ensure the proper segregation of homologous chromosomes during meiosis I and create genetic diversity.	44	0.543493	0.557065
GO:0016559	peroxisome fission	The division of a mature peroxisome within a cell to form two or more separate peroxisome compartments.	7	0.544112	0.557065
GO:0035335	peptidyl-tyrosine dephosphorylation	The removal of phosphoric residues from peptidyl-O-phospho-tyrosine to form peptidyl-tyrosine.	14	0.544164	0.557065
GO:0061394	regulation of transcription from RNA polymerase II promoter in response to arsenic-containing substance	Modulation of the frequency, rate or extent of transcription from an RNA polymerase II promoter as a result of an arsenic stimulus from compounds containing arsenic, including arsenates, arsenites, and arsenides.	5	0.54303	0.557065
GO:0006740	NADPH regeneration	A metabolic process that generates a pool of NADPH by the reduction of NADP+.	15	0.546697	0.559159
GO:0007186	G-protein coupled receptor signaling pathway	A series of molecular signals that proceeds with an activated receptor promoting the exchange of GDP for GTP on the alpha-subunit of an associated heterotrimeric G-protein complex. The GTP-bound activated alpha-G-protein then dissociates from the beta- and gamma-subunits to further transmit the signal within the cell. The pathway begins with receptor-ligand interaction, or for basal GPCR signalin…	25	0.547824	0.559564
GO:0043462	regulation of ATPase activity	Any process that modulates the rate of ATP hydrolysis by an ATPase.	5	0.548067	0.559564
GO:0071704	organic substance metabolic process	The chemical reactions and pathways involving an organic substance, any molecular entity containing carbon.	2215	0.548621	0.559633
GO:0070726	cell wall assembly	The aggregation, arrangement and bonding together of a cell wall. A cell wall is a rigid or semi-rigid envelope lying outside the cell membrane of plant, fungal, and most prokaryotic cells.	35	0.550251	0.560797
GO:0006915	apoptotic process	A programmed cell death process which begins when a cell receives an internal (e.g. DNA damage) or external signal (e.g. an extracellular death ligand), and proceeds through a series of biochemical events (signaling pathways) which typically lead to rounding-up of the cell, retraction of pseudopodes, reduction of cellular volume (pyknosis), chromatin condensation, nuclear fragmentation (karyorrhe…	23	0.552677	0.561635
GO:0009746	response to hexose stimulus	Any process that results in a change in state or activity of a cell or an organism (in terms of movement, secretion, enzyme production, gene expression, etc.) as a result of a hexose stimulus.	9	0.553029	0.561635
GO:0016052	carbohydrate catabolic process	The chemical reactions and pathways resulting in the breakdown of carbohydrates, any of a group of organic compounds based of the general formula Cx(H2O)y.	76	0.552614	0.561635
GO:0045033	peroxisome inheritance	The acquisition of peroxisomes by daughter cells from the mother cell after replication. In Saccharomyces cerevisiae, the number of peroxisomes cells is fairly constant; a subset of the organelles are targeted and segregated to the bud in a highly ordered, vectorial process. Efficient segregation of peroxisomes from mother to bud is dependent on the actin cytoskeleton, and active movement of pero…	4	0.551686	0.561635
GO:0044092	negative regulation of molecular function	Any process that stops or reduces the rate or extent of a molecular function, an elemental biological activity occurring at the molecular level, such as catalysis or binding.	31	0.554622	0.562755
GO:0007128	meiotic prophase I	Prophase occurring as part of meiosis I. Prophase is the part of nuclear division in which, canonically, chromosomes condense and the two daughter centrioles and their asters migrate toward the poles of the cell. Meiosis I is the first phase of meiosis, in which cells divide and homologous chromosomes are paired and segregated from each other.	8	0.556886	0.564554
GO:0031137	regulation of conjugation with cellular fusion	Any process that modulates the rate or frequency of conjugation with cellular fusion.	11	0.557779	0.564961
GO:0032147	activation of protein kinase activity	Any process that initiates the activity of an inactive protein kinase.	4	0.559533	0.565739
GO:0034968	histone lysine methylation	The modification of a histone by addition of a methyl group to a lysine residue.	17	0.559403	0.565739
GO:0031507	heterochromatin assembly	The assembly of chromatin into heterochromatin, a compact and highly condensed form that is often, but not always, transcriptionally silent.	4	0.560347	0.566064
GO:0000279	M phase	A cell cycle process comprising the steps by which a cell progresses through M phase, the part of the cell cycle comprising nuclear division.	220	0.56921	0.566791
GO:0006450	regulation of translational fidelity	Any process that modulates the ability of the translational apparatus to interpret the genetic code.	10	0.566256	0.566791
GO:0006664	glycolipid metabolic process	The chemical reactions and pathways involving glycolipids, a class of 1,2-di-O-acylglycerols joined at oxygen 3 by a glycosidic linkage to a carbohydrate part (usually a mono-, di- or tri-saccharide). Some substances classified as bacterial glycolipids have the sugar group acylated by one or more fatty acids and the glycerol group may be absent.	14	0.569088	0.566791
GO:0006768	biotin metabolic process	The chemical reactions and pathways involving biotin, cis-tetrahydro-2-oxothieno(3,4-d)imidazoline-4-valeric acid; the (+) enantiomer is very widely distributed in cells and serves as a carrier in a number of enzymatic beta-carboxylation reactions.	5	0.569177	0.566791
GO:0007130	synaptonemal complex assembly	The cell cycle process in which the synaptonemal complex is formed. This is a structure that holds paired chromosomes together during prophase I of meiosis and that promotes genetic recombination.	7	0.564959	0.566791
GO:0015758	glucose transport	The directed movement of the hexose monosaccharide glucose into, out of or within a cell, or between cells, by means of some agent such as a transporter or pore.	11	0.564342	0.566791
GO:0019362	pyridine nucleotide metabolic process	The chemical reactions and pathways involving a pyridine nucleotide, a nucleotide characterized by a pyridine derivative as a nitrogen base.	41	0.563333	0.566791
GO:0019405	alditol catabolic process	The chemical reactions and pathways resulting in the breakdown of alditols, any polyhydric alcohol derived from the acyclic form of a monosaccharide by reduction of its aldehyde or keto group to an alcoholic group.	5	0.56673	0.566791
GO:0031106	septin ring organization	Control of the formation, spatial distribution, and breakdown of the septin ring.	10	0.563667	0.566791
GO:0032012	regulation of ARF protein signal transduction	Any process that modulates the frequency, rate or extent of ARF protein signal transduction.	9	0.570081	0.566791
GO:0042138	meiotic DNA double-strand break formation	The cell cycle process in which double-strand breaks are generated at defined hotspots throughout the genome during meiosis I. This results in the initiation of meiotic recombination.	10	0.569717	0.566791
GO:0042990	regulation of transcription factor import into nucleus	Any process that modulates the frequency, rate or extent of the movement of a transcription factor from the cytoplasm to the nucleus.	4	0.565248	0.566791
GO:0043900	regulation of multi-organism process	Any process that modulates the frequency, rate or extent of a multi-organism process, a process in which an organism has an effect on another organism of the same or different species.	12	0.56781	0.566791
GO:0044724	single-organism carbohydrate catabolic process	The chemical reactions and pathways resulting in the breakdown of carbohydrates, occurring within a single organism.	71	0.565193	0.566791
GO:0046677	response to antibiotic	Any process that results in a change in state or activity of a cell or an organism (in terms of movement, secretion, enzyme production, gene expression, etc.) as a result of an antibiotic stimulus. An antibiotic is a chemical substance produced by a microorganism which has the capacity to inhibit the growth of or to kill other microorganisms.	4	0.570443	0.566791
GO:0051090	regulation of sequence-specific DNA binding transcription factor activity	Any process that modulates the frequency, rate or extent of the activity of a transcription factor, any factor involved in the initiation or regulation of transcription.	6	0.569258	0.566791
GO:0065004	protein-DNA complex assembly	The aggregation, arrangement and bonding together of proteins and DNA molecules to form a protein-DNA complex.	33	0.565065	0.566791
GO:0071941	nitrogen cycle metabolic process	A nitrogen compound metabolic process that contributes to the nitrogen cycle. The nitrogen cycle is a series of metabolic pathways by which nitrogen is converted between various forms and redox states; it encompasses pathways in which nitrogen is acted upon directly, such as nitrification, denitrification, nitrogen fixation, and mineralization.	7	0.566404	0.566791
GO:2000218	negative regulation of invasive growth in response to glucose limitation	Any process that stops, prevents, or reduces the frequency, rate or extent of invasive growth in response to glucose limitation.	5	0.570156	0.566791
GO:0000709	meiotic joint molecule formation	The conversion of the paired broken DNA and homologous duplex DNA into a four-stranded branched intermediate, known as a joint molecule, formed during meiotic recombination. These joint molecules contain Holliday junctions on either side of heteroduplex DNA.	4	0.571814	0.567662
GO:0009373	regulation of transcription by pheromones	Any process involving pheromones that modulates the frequency, rate or extent of transcription.	9	0.573008	0.568357
GO:0006282	regulation of DNA repair	Any process that modulates the frequency, rate or extent of DNA repair.	7	0.574277	0.568929
GO:0006337	nucleosome disassembly	The controlled breakdown of nucleosomes, the beadlike structural units of eukaryotic chromatin composed of histones and DNA.	5	0.574576	0.568929
GO:0032185	septin cytoskeleton organization	A process that is carried out at the cellular level which results in the assembly, arrangement of constituent parts, or disassembly of cytoskeletal structures comprising septin complexes and their associated proteins.	11	0.57525	0.569106
GO:0006475	internal protein amino acid acetylation	The addition of an acetyl group to a non-terminal amino acid in a protein.	30	0.576245	0.5696
GO:0006140	regulation of nucleotide metabolic process	Any process that modulates the frequency, rate or extent of the chemical reactions and pathways involving nucleotides.	38	0.577373	0.569889
GO:0009167	purine ribonucleoside monophosphate metabolic process	The chemical reactions and pathways involving purine ribonucleoside monophosphate, a compound consisting of a purine base linked to a ribose sugar esterified with phosphate on the sugar.	13	0.57753	0.569889
GO:0019217	regulation of fatty acid metabolic process	Any process that modulates the frequency, rate or extent of the chemical reactions and pathways involving fatty acids.	8	0.578351	0.570105
GO:0042176	regulation of protein catabolic process	Any process that modulates the frequency, rate or extent of the chemical reactions and pathways resulting in the breakdown of a protein by the destruction of the native, active configuration, with or without the hydrolysis of peptide bonds.	8	0.578742	0.570105
GO:0006109	regulation of carbohydrate metabolic process	Any process that modulates the frequency, rate or extent of the chemical reactions and pathways involving carbohydrates.	33	0.579927	0.570136
GO:0009636	response to toxin	Any process that results in a change in state or activity of a cell or an organism (in terms of movement, secretion, enzyme production, gene expression, etc.) as a result of a toxin stimulus.	11	0.579408	0.570136
GO:0010921	regulation of phosphatase activity	Any process that modulates the rate or frequency of phosphatase activity. Phosphatases catalyze the hydrolysis of phosphoric monoesters, releasing inorganic phosphate.	6	0.580262	0.570136
GO:0000725	recombinational repair	A DNA repair process that involves the exchange, reciprocal or nonreciprocal, of genetic material between the broken DNA molecule and a homologous region of DNA.	33	0.581278	0.570159
GO:0005992	trehalose biosynthetic process	The chemical reactions and pathways resulting in the formation of trehalose, a disaccharide isomeric with sucrose and obtained from certain lichens and fungi.	6	0.580939	0.570159
GO:0015918	sterol transport	The directed movement of sterols into, out of or within a cell, or between cells, by means of some agent such as a transporter or pore. Sterols are steroids with one or more hydroxyl groups and a hydrocarbon side-chain in the molecule.	21	0.581978	0.570358
GO:0051788	response to misfolded protein	Any process that results in a change in state or activity of a cell or an organism (in terms of movement, secretion, enzyme production, gene expression, etc.) as a result of a misfolded protein stimulus.	6	0.582521	0.570403
GO:0022413	reproductive process in single-celled organism	A process, occurring at the cellular level, that is involved in the reproductive function of a single-celled organism.	110	0.583025	0.570411
GO:0010562	positive regulation of phosphorus metabolic process	Any process that increases the frequency, rate or extent of the chemical reactions and pathways involving phosphorus or compounds containing phosphorus.	20	0.586218	0.571587
GO:0019637	organophosphate metabolic process	The chemical reactions and pathways involving organophosphates, any phosphate-containing organic compound.	312	0.585812	0.571587
GO:0051641	cellular localization	A localization process that takes place at the cellular level; as a result of a cellular localization process, a substance or cellular entity, such as a protein complex or organelle, is transported to, and/or maintained in, a specific location within or in the membrane of a cell.	516	0.585679	0.571587
GO:0070647	protein modification by small protein conjugation or removal	A protein modification process in which one or more groups of a small protein, such as ubiquitin or a ubiquitin-like protein, are covalently attached to or removed from a target protein.	116	0.584822	0.571587
GO:0032956	regulation of actin cytoskeleton organization	Any process that modulates the frequency, rate or extent of the formation, arrangement of constituent parts, or disassembly of cytoskeletal structures comprising actin filaments and their associated proteins.	10	0.586998	0.571863
GO:0007017	microtubule-based process	Any cellular process that depends upon or alters the microtubule cytoskeleton, that part of the cytoskeleton comprising microtubules and their associated proteins.	53	0.588514	0.572853
GO:0031331	positive regulation of cellular catabolic process	Any process that activates or increases the frequency, rate or extent of the chemical reactions and pathways resulting in the breakdown of substances, carried out by individual cells.	13	0.590299	0.572953
GO:0070786	positive regulation of growth of unicellular organism as a thread of attached cells	Any process that activates or increases the frequency, rate or extent of the process in which cells remain attached after division and form thread-like filaments that may penetrate into a solid growth medium.	4	0.590611	0.572953
GO:0072364	regulation of cellular ketone metabolic process by regulation of transcription from RNA polymerase II promoter	Any process that modulates the frequency, rate or extent of a cellular ketone metabolic process by modulating the frequency, rate or extent of transcription from an RNA polymerase II promoter.	9	0.58942	0.572953
GO:2000602	regulation of interphase of mitotic cell cycle	Any process that modulates the frequency, rate or extent of interphase of mitotic cell cycle.	15	0.589676	0.572953
GO:0000749	response to pheromone involved in conjugation with cellular fusion	Any process that results in a change in state or activity of a cell or an organism (in terms of movement, secretion, enzyme production, gene expression, etc.) as a result of a pheromone stimulus that contributes to the process of conjugation with cellular fusion. An example of this process is found in Saccharomyces cerevisiae.	49	0.591829	0.573116
GO:0006409	tRNA export from nucleus	The directed movement of tRNA from the nucleus to the cytoplasm.	6	0.591366	0.573116
GO:0071804	cellular potassium ion transport	The directed movement of potassium (K) ions into, out of, or within a cell.	6	0.592277	0.573116
GO:0006486	protein glycosylation	A protein modification process that results in the addition of a carbohydrate or carbohydrate derivative unit to a protein amino acid, e.g. the addition of glycan chains to proteins.	43	0.593752	0.57406
GO:0035303	regulation of dephosphorylation	Any process that modulates the frequency, rate or extent of removal of phosphate groups from a molecule.	10	0.595109	0.574889
GO:0001934	positive regulation of protein phosphorylation	Any process that activates or increases the frequency, rate or extent of addition of phosphate groups to amino acids within a protein.	8	0.597026	0.575885
GO:0006506	GPI anchor biosynthetic process	The chemical reactions and pathways resulting in the formation of a glycosylphosphatidylinositol (GPI) anchor that attaches some membrane proteins to the lipid bilayer of the cell membrane. The phosphatidylinositol group is linked via the C-6 hydroxyl residue of inositol to a carbohydrate chain which is itself linked to the protein via an ethanolamine phosphate group, its amino group forming an a…	7	0.597144	0.575885
GO:0006401	RNA catabolic process	The chemical reactions and pathways resulting in the breakdown of RNA, ribonucleic acid, one of the two main type of nucleic acid, consisting of a long, unbranched macromolecule formed from ribonucleotides joined in 3',5'-phosphodiester linkage.	65	0.599456	0.577146
GO:0009118	regulation of nucleoside metabolic process	Any process that modulates the frequency, rate or extent of the chemical reactions and pathways involving nucleosides.	37	0.599055	0.577146
GO:0031109	microtubule polymerization or depolymerization	Assembly or disassembly of microtubules by the addition or removal of tubulin heterodimers from a microtubule.	6	0.600272	0.577448
GO:0032984	macromolecular complex disassembly	The disaggregation of a macromolecular complex into its constituent components.	32	0.602409	0.578796
GO:0046459	short-chain fatty acid metabolic process	The chemical reactions and pathways involving fatty acids with a chain length of less than C6.	5	0.602682	0.578796
GO:0006673	inositolphosphoceramide metabolic process	The chemical reactions and pathways involving inositolphosphoceramides, any lipid with a phosphodiester bridge between an inositol residue and the ceramide group.	4	0.606866	0.578887
GO:0006862	nucleotide transport	The directed movement of a nucleotide, any compound consisting of a nucleoside that is esterified with (ortho)phosphate, into, out of or within a cell.	11	0.605497	0.578887
GO:0007008	outer mitochondrial membrane organization	A process that is carried out at the cellular level which results in the assembly, arrangement of constituent parts, or disassembly of the mitochondrial outer membrane.	6	0.607165	0.578887
GO:0007096	regulation of exit from mitosis	Any process involved in the progression from anaphase/telophase to G1 that is associated with a conversion from high to low mitotic CDK activity.	10	0.606657	0.578887
GO:0007155	cell adhesion	The attachment of a cell, either to another cell or to an underlying substrate such as the extracellular matrix, via cell adhesion molecules.	7	0.605638	0.578887
GO:0030437	ascospore formation	The process in which cells that are products of meiosis acquire the specialized features of ascospores. Ascospores are generally found in clusters of four or eight spores within a single mother cell, the ascus, and are characteristic of the ascomycete fungi (phylum Ascomycota).	81	0.604435	0.578887
GO:0031023	microtubule organizing center organization	A process that is carried out at the cellular level which results in the assembly, arrangement of constituent parts, or disassembly of a microtubule organizing center, a structure from which microtubules grow.	14	0.607312	0.578887
GO:0045595	regulation of cell differentiation	Any process that modulates the frequency, rate or extent of cell differentiation, the process in which relatively unspecialized cells acquire specialized structural and functional features.	7	0.604147	0.578887
GO:0071554	cell wall organization or biogenesis	A process that results in the biosynthesis of constituent macromolecules, assembly, arrangement of constituent parts, or disassembly of a cell wall.	145	0.606523	0.578887
GO:0009314	response to radiation	Any process that results in a change in state or activity of a cell or an organism (in terms of movement, secretion, enzyme production, gene expression, etc.) as a result of an electromagnetic radiation stimulus. Electromagnetic radiation is a propagating wave in space with electric and magnetic components. These components oscillate at right angles to each other and to the direction of propagati…	4	0.609971	0.5792
GO:0010466	negative regulation of peptidase activity	Any process that stops or reduces the rate of peptidase activity, the hydrolysis of peptide bonds within proteins.	4	0.609406	0.5792
GO:0032312	regulation of ARF GTPase activity	Any process that modulates the activity of the GTPase ARF.	6	0.610162	0.5792
GO:0045471	response to ethanol	Any process that results in a change in state or activity of a cell or an organism (in terms of movement, secretion, enzyme production, gene expression, etc.) as a result of an ethanol stimulus.	6	0.609009	0.5792
GO:0055075	potassium ion homeostasis	Any process involved in the maintenance of an internal steady state of potassium ions within an organism or cell.	7	0.60905	0.5792
GO:0006040	amino sugar metabolic process	The chemical reactions and pathways involving any amino sugar, sugars containing an amino group in place of a hydroxyl group.	18	0.610843	0.579367
GO:0043044	ATP-dependent chromatin remodeling	Dynamic structural changes to eukaryotic chromatin that require energy from the hydrolysis of ATP, ranging from local changes necessary for transcriptional regulation to global changes necessary for chromosome segregation, mediated by ATP-dependent chromatin-remodelling factors.	18	0.612713	0.579766
GO:0043412	macromolecule modification	The covalent alteration of one or more monomeric units in a polypeptide, polynucleotide, polysaccharide, or other biological macromolecule, resulting in a change in its properties.	521	0.611783	0.579766
GO:0061416	regulation of transcription from RNA polymerase II promoter in response to salt stress	Any process that modulates the frequency, rate or extent of transcription from an RNA polymerase II promoter as a result of a stimulus indicating the organism is under salt stress. The stress is usually an increase or decrease in the concentration of salt (particularly but not exclusively sodium and chloride ions) in the environment.	5	0.612777	0.579766
GO:0007346	regulation of mitotic cell cycle	Any process that modulates the rate or extent of progress through the mitotic cell cycle.	61	0.613372	0.579851
GO:0051704	multi-organism process	A biological process which involves another organism of the same or different species.	87	0.615208	0.581108
GO:0001678	cellular glucose homeostasis	A cellular homeostatic process involved in the maintenance of an internal steady state of glucose within a cell or between a cell and its external environment.	4	0.616202	0.581569
GO:0045926	negative regulation of growth	Any process that stops, prevents or reduces the rate or extent of growth, the increase in size or mass of all or part of an organism.	8	0.617175	0.582009
GO:0000003	reproduction	The production by an organism of new individuals that contain some portion of their genetic material inherited from that organism.	337	0.62378	0.582016
GO:0000070	mitotic sister chromatid segregation	The cell cycle process in which replicated homologous chromosomes are organized and then physically separated and apportioned to two sets during the mitotic cell cycle. Each replicated chromosome, composed of two sister chromatids, aligns at the cell equator, paired with its homologous partner. One homolog of each morphologic type goes into each of the resulting chromosome sets.	29	0.62174	0.582016
GO:0006072	glycerol-3-phosphate metabolic process	The chemical reactions and pathways involving glycerol-3-phosphate, a phosphoric monoester of glycerol.	4	0.627317	0.582016
GO:0006376	mRNA splice site selection	Selection of a splice site by components of the assembling spliceosome.	4	0.627317	0.582016
GO:0006551	leucine metabolic process	The chemical reactions and pathways involving leucine, 2-amino-4-methylpentanoic acid.	8	0.625641	0.582016
GO:0007010	cytoskeleton organization	A process that is carried out at the cellular level which results in the assembly, arrangement of constituent parts, or disassembly of cytoskeletal structures.	115	0.626211	0.582016
GO:0009266	response to temperature stimulus	Any process that results in a change in state or activity of a cell or an organism (in terms of movement, secretion, enzyme production, gene expression, etc.) as a result of a temperature stimulus.	45	0.625589	0.582016
GO:0009628	response to abiotic stimulus	Any process that results in a change in state or activity of a cell or an organism (in terms of movement, secretion, enzyme production, gene expression, etc.) as a result of an abiotic (non-living) stimulus.	114	0.62036	0.582016
GO:0010389	regulation of G2/M transition of mitotic cell cycle	Any process that modulates the rate or extent of progression from G2 phase to M phase of the mitotic cell cycle.	7	0.621924	0.582016
GO:0010941	regulation of cell death	Any process that modulates the rate or frequency of cell death. Cell death is the specific activation or halting of processes within a cell so that its vital functions markedly cease, rather than simply deteriorating gradually over time, which culminates in cell death.	5	0.622181	0.582016
GO:0018026	peptidyl-lysine monomethylation	The methylation of peptidyl-lysine to form peptidyl-N6-methyl-L-lysine.	4	0.625316	0.582016
GO:0031590	wybutosine metabolic process	The chemical reactions and pathways involving wybutosine, 3H-imidazo[1,2-alpha]purine-7-butanoic acid, 4,9-dihydro- alpha-[(methoxycarbonyl)amino]- 4,6-dimethyl-9-oxo- 3-beta-D-ribofuranosyl methyl ester, a modified nucleoside found in some tRNA molecules.	4	0.619044	0.582016
GO:0043650	dicarboxylic acid biosynthetic process	The chemical reactions and pathways resulting in the formation of dicarboxylic acids, any organic acid containing two carboxyl (-COOH) groups.	17	0.627014	0.582016
GO:0045835	negative regulation of meiosis	Any process that stops, prevents, or reduces the frequency, rate or extent of meiosis.	17	0.626875	0.582016
GO:0046483	heterocycle metabolic process	The chemical reactions and pathways involving heterocyclic compounds, those with a cyclic molecular structure and at least two different atoms in the ring (or rings).	1105	0.620575	0.582016
GO:0071459	protein localization to chromosome, centromeric region	Any process in which a protein is transported to, or maintained at, the centromeric region of a chromosome.	4	0.621606	0.582016
GO:0071470	cellular response to osmotic stress	Any process that results in a change in state or activity of a cell (in terms of movement, secretion, enzyme production, gene expression, etc.) as a result of a stimulus indicating an increase or decrease in the concentration of solutes outside the organism or cell.	25	0.624094	0.582016
GO:0071775	regulation of cell cycle cytokinesis	Any process that modulates the frequency, rate or extent of the division of the cytoplasm of a cell, and its separation into two daughter cells, that occurs in the context of cell cycle progression.	5	0.619888	0.582016
GO:0072503	cellular divalent inorganic cation homeostasis	Any process involved in the maintenance of an internal steady state of divalent cations at the level of a cell.	17	0.620912	0.582016
GO:1901360	organic cyclic compound metabolic process	The chemical reactions and pathways involving organic cyclic compound.	1132	0.623141	0.582016
GO:0031058	positive regulation of histone modification	Any process that activates or increases the frequency, rate or extent of the covalent alteration of a histone.	5	0.629339	0.583203
GO:0032940	secretion by cell	The controlled release of a substance by a cell.	35	0.629611	0.583203
GO:0000200	inactivation of MAPK activity involved in cell wall biogenesis	Any process that terminates the activity of the active enzyme MAP kinase in the context of cell wall biogenesis, the assembly and arrangement of the cell wall, the rigid or semi-rigid envelope lying outside the cell membrane of plant, fungal and most prokaryotic cells.	4	0.631328	0.584038
GO:0009896	positive regulation of catabolic process	Any process that activates or increases the frequency, rate or extent of the chemical reactions and pathways resulting in the breakdown of substances.	16	0.632646	0.584038
GO:0031145	anaphase-promoting complex-dependent proteasomal ubiquitin-dependent protein catabolic process	The chemical reactions and pathways resulting in the breakdown of a protein or peptide by hydrolysis of its peptide bonds, initiated by the covalent attachment of ubiquitin, with ubiquitin-protein ligation catalyzed by the anaphase-promoting complex, and mediated by the proteasome.	5	0.633959	0.584038
GO:0034762	regulation of transmembrane transport	Any process that modulates the frequency, rate or extent of the directed movement of a solute from one side of a membrane to the other.	7	0.633609	0.584038
GO:0035822	gene conversion	A DNA recombination process that results in the unidirectional transfer of genetic material from a donor sequence to a highly homologous acceptor.	11	0.633832	0.584038
GO:0048519	negative regulation of biological process	Any process that stops, prevents, or reduces the frequency, rate or extent of a biological process. Biological processes are regulated by many means; examples include the control of gene expression, protein modification or interaction with a protein or substrate molecule.	331	0.634072	0.584038
GO:0071310	cellular response to organic substance	Any process that results in a change in state or activity of a cell (in terms of movement, secretion, enzyme production, gene expression, etc.) as a result of an organic substance stimulus.	105	0.631595	0.584038
GO:0006568	tryptophan metabolic process	The chemical reactions and pathways involving tryptophan, the chiral amino acid 2-amino-3-(1H-indol-3-yl)propanoic acid.	7	0.635566	0.584945
GO:2001251	negative regulation of chromosome organization	Any process that stops, prevents or reduces the frequency, rate or extent of chromosome organization.	7	0.636219	0.585077
GO:0006638	neutral lipid metabolic process	The chemical reactions and pathways involving neutral lipids, lipids only soluble in solvents of very low polarity.	7	0.638179	0.585727
GO:0035268	protein mannosylation	The addition of a mannose residue to a protein acceptor molecule.	6	0.638371	0.585727
GO:0036293	response to decreased oxygen levels	Any process that results in a change in state or activity of a cell or an organism (in terms of movement, secretion, enzyme production, gene expression, etc.) as a result of a stimulus reflecting a decline in the level of oxygen.	8	0.63884	0.585727
GO:0043085	positive regulation of catalytic activity	Any process that activates or increases the activity of an enzyme.	54	0.639475	0.585727
GO:0070911	global genome nucleotide-excision repair	The nucleotide-excision repair process in which DNA lesions are removed from nontranscribed strands and from transcriptionally silent regions over the entire genome.	6	0.639078	0.585727
GO:0042886	amide transport	The directed movement of an amide, any compound containing one, two, or three acyl groups attached to a nitrogen atom, into, out of or within a cell, or between cells, by means of some agent such as a transporter or pore.	16	0.640573	0.585798
GO:0051234	establishment of localization	The directed movement of a cell, substance or cellular entity, such as a protein complex or organelle, to a specific location.	887	0.640267	0.585798
GO:0015914	phospholipid transport	The directed movement of phospholipids into, out of or within a cell, or between cells, by means of some agent such as a transporter or pore. Phospholipids are any lipids containing phosphoric acid as a mono- or diester.	18	0.641479	0.58616
GO:0002097	tRNA wobble base modification	The process in which the nucleotide at position 34 in the anticodon of a tRNA is post-transcriptionally modified.	19	0.647556	0.587043
GO:0006325	chromatin organization	Any process that results in the specification, formation or maintenance of the physical structure of eukaryotic chromatin.	168	0.644183	0.587043
GO:0006366	transcription from RNA polymerase II promoter	The synthesis of RNA from a DNA template by RNA polymerase II, originating at an RNA polymerase II promoter. Includes transcription of messenger RNA (mRNA) and certain small nuclear RNAs (snRNAs).	297	0.647351	0.587043
GO:0006511	ubiquitin-dependent protein catabolic process	The chemical reactions and pathways resulting in the breakdown of a protein or peptide by hydrolysis of its peptide bonds, initiated by the covalent attachment of a ubiquitin group, or multiple ubiquitin groups, to the protein.	126	0.647068	0.587043
GO:0009164	nucleoside catabolic process	The chemical reactions and pathways resulting in the breakdown of any one of a family of organic molecules consisting of a purine or pyrimidine base covalently bonded to a sugar ribose (a ribonucleoside) or deoxyribose (a deoxyribonucleoside).	87	0.646061	0.587043
GO:0010876	lipid localization	Any process in which a lipid is transported to, or maintained in, a specific location.	48	0.64545	0.587043
GO:0010993	regulation of ubiquitin homeostasis	Any process that modulates the rate, frequency, or extent of ubiquitin homeostasis. Ubiquitin homeostasis is any process involved in the maintenance of an internal steady state of ubiquitin monomers and free ubiquitin chains at the level of the cell.	4	0.645161	0.587043
GO:0034655	nucleobase-containing compound catabolic process	The chemical reactions and pathways resulting in the breakdown of nucleobases, nucleosides, nucleotides and nucleic acids.	174	0.646037	0.587043
GO:0042304	regulation of fatty acid biosynthetic process	Any process that modulates the frequency, rate or extent of the chemical reactions and pathways resulting in the formation of fatty acids, any of the aliphatic monocarboxylic acids that can be liberated by hydrolysis from naturally occurring fats and oils.	4	0.643425	0.587043
GO:0071824	protein-DNA complex subunit organization	Any process in which macromolecules aggregate, disaggregate, or are modified, resulting in the formation, disassembly, or alteration of a protein-DNA complex.	52	0.645496	0.587043
GO:0070481	nuclear-transcribed mRNA catabolic process, non-stop decay	The chemical reactions and pathways resulting in the breakdown of the transcript body of a nuclear-transcribed mRNA that is lacking a stop codon.	9	0.651304	0.589975
GO:0019357	nicotinate nucleotide biosynthetic process	The chemical reactions and pathways resulting in the formation of nicotinamide nucleotides, any nucleotide that contains combined nicotinate (pyridine 3-carboxylic acid).	4	0.651833	0.589989
GO:0010525	regulation of transposition, RNA-mediated	Any process that modulates the frequency, rate or extent of RNA-mediated transposition. RNA-mediated transposition is a type of transpositional recombination which occurs via an RNA intermediate.	7	0.653949	0.590973
GO:0044070	regulation of anion transport	Any process that modulates the frequency, rate or extent of the directed movement of anions, atoms or small molecules with a net negative charge into, out of or within a cell, or between cells, by means of some agent such as a transporter or pore.	4	0.653579	0.590973
GO:0051052	regulation of DNA metabolic process	Any process that modulates the frequency, rate or extent of the chemical reactions and pathways involving DNA.	47	0.655184	0.591623
GO:0030308	negative regulation of cell growth	Any process that stops, prevents, or reduces the frequency, rate, extent or direction of cell growth.	4	0.656492	0.592338
GO:0006206	pyrimidine nucleobase metabolic process	The chemical reactions and pathways involving pyrimidine nucleobases, 1,3-diazine, organic nitrogenous bases.	6	0.658271	0.593275
GO:0006814	sodium ion transport	The directed movement of sodium ions (Na+) into, out of or within a cell, or between cells, by means of some agent such as a transporter or pore.	7	0.6588	0.593275
GO:0090329	regulation of DNA-dependent DNA replication	Any process that modulates the rate, frequency, or extent of DNA-dependent DNA replication, the process in which new strands of DNA are synthesized, using parental DNA as a template for the DNA-dependent DNA polymerases that synthesize the new strands.	13	0.65908	0.593275
GO:0006336	DNA replication-independent nucleosome assembly	The formation of nucleosomes outside the context of DNA replication.	6	0.660895	0.594443
GO:0006037	cell wall chitin metabolic process	The chemical reactions and pathways involving cell wall chitin, a linear polysaccharide consisting of beta-(1->4)-linked N-acetyl-D-glucosamine residues, found in the walls of cells.	12	0.662113	0.595073
GO:0042026	protein refolding	The process carried out by a cell that restores the biological activity of an unfolded or misfolded protein, using helper proteins such as chaperones.	12	0.663466	0.595357
GO:0070873	regulation of glycogen metabolic process	Any process that modulates the frequency, rate or extent of the chemical reactions and pathways involving glycogen.	9	0.663369	0.595357
GO:0033044	regulation of chromosome organization	Any process that modulates the frequency, rate or extent of a process involved in the formation, arrangement of constituent parts, or disassembly of a chromosome.	18	0.664141	0.595498
GO:0007064	mitotic sister chromatid cohesion	The cell cycle process in which the sister chromatids of a replicated chromosome are joined along the entire length of the chromosome, from their formation in S phase through metaphase during a mitotic cell cycle. This cohesion cycle is critical for high fidelity chromosome transmission.	15	0.665069	0.595864
GO:0072528	pyrimidine-containing compound biosynthetic process	The chemical reactions and pathways resulting in the formation of a pyrimidine-containing compound, i.e. any compound that contains pyrimidine or a formal derivative thereof.	21	0.665779	0.596036
GO:0043269	regulation of ion transport	Any process that modulates the frequency, rate or extent of the directed movement of charged atoms or small charged molecules into, out of or within a cell, or between cells, by means of some agent such as a transporter or pore.	7	0.667211	0.596388
GO:0046164	alcohol catabolic process	The chemical reactions and pathways resulting in the breakdown of alcohols, any of a class of compounds containing one or more hydroxyl groups attached to a saturated carbon atom.	13	0.666882	0.596388
GO:0031119	tRNA pseudouridine synthesis	The intramolecular conversion of uridine to pseudouridine in a tRNA molecule.	5	0.670633	0.598981
GO:0006089	lactate metabolic process	The chemical reactions and pathways involving lactate, the anion of lactic acid.	6	0.672154	0.599407
GO:0032968	positive regulation of transcription elongation from RNA polymerase II promoter	Any process that activates or increases the frequency, rate or extent of transcription elongation, the extension of an RNA molecule after transcription initiation and promoter clearance by the addition of ribonucleotides, catalyzed by RNA polymerase II.	14	0.672119	0.599407
GO:0043647	inositol phosphate metabolic process	The chemical reactions and pathways involving inositol phosphate, 1,2,3,4,5,6-cyclohexanehexol, with one or more phosphate groups attached.	6	0.673837	0.600051
GO:0046496	nicotinamide nucleotide metabolic process	The chemical reactions and pathways involving nicotinamide nucleotides, any nucleotide that contains combined nicotinamide.	40	0.673921	0.600051
GO:0007535	donor selection	The process that determines which donor locus a cell uses, in preference to another, in mating type switching.	5	0.67511	0.600644
GO:0046500	S-adenosylmethionine metabolic process	The chemical reactions and pathways involving S-adenosylmethionine, S-(5'-adenosyl)-L-methionine, an important intermediate in one-carbon metabolism.	4	0.676142	0.601096
GO:0007166	cell surface receptor signaling pathway	A series of molecular signals initiated by activation of a receptor on the surface of a cell. The pathway begins with binding of an extracellular ligand to a cell surface receptor, or for receptors that signal in the absence of a ligand, by ligand-withdrawal or the activity of a constitutively active receptor. The pathway ends with regulation of a downstream cellular process, e.g. transcription.	26	0.677272	0.601171
GO:0010511	regulation of phosphatidylinositol biosynthetic process	Any process that modulates the frequency, rate or extent of the chemical reactions and pathways resulting in the formation of phosphatidylinositol.	4	0.677027	0.601171
GO:0010446	response to alkalinity	Any process that results in a change in state or activity of a cell or an organism (in terms of movement, secretion, enzyme production, gene expression, etc.) as a result of a pH stimulus with pH > 7.	6	0.678415	0.60172
GO:0030162	regulation of proteolysis	Any process that modulates the frequency, rate or extent of the hydrolysis of a peptide bond or bonds within a protein.	9	0.679854	0.602531
GO:0000086	G2/M transition of mitotic cell cycle	Progression from G2 phase to M phase of the mitotic cell cycle. The molecular event responsible for this transition is the activation of the major cell cycle cyclin-dependent kinase (e.g. Cdc2 in S. pombe, CDC28 in S. cerevisiae, Cdk1 in human).	20	0.68099	0.602762
GO:0015848	spermidine transport	The directed movement of spermidine, N-(3-aminopropyl)-1,4-diaminobutane, a polyamine formed by the transfer of a propylamine group from decarboxylated S-adenosylmethionine to putrescine, into, out of or within a cell, or between cells, by means of some agent such as a transporter or pore.	4	0.681164	0.602762
GO:0045927	positive regulation of growth	Any process that activates or increases the rate or extent of growth, the increase in size or mass of all or part of an organism.	8	0.681835	0.602891
GO:0032786	positive regulation of DNA-dependent transcription, elongation	Any process that activates or increases the frequency, rate or extent of transcription elongation, the extension of an RNA molecule after transcription initiation and promoter clearance by the addition of ribonucleotides catalyzed by a DNA-dependent RNA polymerase.	16	0.68378	0.603964
GO:0042710	biofilm formation	A process in which microorganisms irreversibly attach to and grow on a surface and produce extracellular polymers that facilitate attachment and matrix formation, resulting in an alteration in the phenotype of the organisms with respect to growth rate and gene transcription.	5	0.6841	0.603964
GO:0043007	maintenance of rDNA	Any process involved in sustaining the fidelity and copy number of rDNA repeats.	4	0.685014	0.604306
GO:0009147	pyrimidine nucleoside triphosphate metabolic process	The chemical reactions and pathways involving pyrimidine nucleoside triphosphate, a compound consisting of a pyrimidine base linked to a ribose or deoxyribose sugar esterified with triphosphate on the sugar.	5	0.685956	0.604673
GO:0000045	autophagic vacuole assembly	The formation of a double membrane-bounded structure, the autophagosome, that occurs when a specialized membrane sac, called the isolation membrane, starts to enclose a portion of the cytoplasm.	7	0.689994	0.60543
GO:0000819	sister chromatid segregation	The cell cycle process in which sister chromatids are organized and then physically separated and apportioned to two or more sets.	32	0.688086	0.60543
GO:0006888	ER to Golgi vesicle-mediated transport	The directed movement of substances from the endoplasmic reticulum (ER) to the Golgi, mediated by COP II vesicles. Small COP II coated vesicles form from the ER and then fuse directly with the cis-Golgi. Larger structures are transported along microtubules to the cis-Golgi.	49	0.689724	0.60543
GO:0009247	glycolipid biosynthetic process	The chemical reactions and pathways resulting in the formation of glycolipid, a class of 1,2-di-O-acylglycerols joined at oxygen 3 by a glycosidic linkage to a carbohydrate part (usually a mono-, di- or tri-saccharide).	10	0.68994	0.60543
GO:0009743	response to carbohydrate stimulus	Any process that results in a change in state or activity of a cell or an organism (in terms of movement, secretion, enzyme production, gene expression, etc.) as a result of a carbohydrate stimulus.	10	0.690505	0.60543
GO:0015893	drug transport	The directed movement of a drug, a substance used in the diagnosis, treatment or prevention of a disease, into, out of or within a cell, or between cells, by means of some agent such as a transporter or pore.	16	0.688682	0.60543
GO:0019363	pyridine nucleotide biosynthetic process	The chemical reactions and pathways resulting in the formation of a pyridine nucleotide, a nucleotide characterized by a pyridine derivative as a nitrogen base.	13	0.689511	0.60543
GO:0072527	pyrimidine-containing compound metabolic process	The chemical reactions and pathways involving a pyrimidine-containing compound, i.e. any compound that contains pyrimidine or a formal derivative thereof.	25	0.692648	0.606847
GO:0006479	protein methylation	The addition of a methyl group to a protein amino acid. A methyl group is derived from methane by the removal of a hydrogen atom.	34	0.697273	0.607756
GO:0007117	budding cell bud growth	The process in which the bud portion of a cell that reproduces by budding irreversibly increases in size over time by accretion and biosynthetic production of matter similar to that already present.	21	0.696956	0.607756
GO:0007118	budding cell apical bud growth	Growth at the tip of a bud, in a cell that reproduces by budding.	8	0.698449	0.607756
GO:0016070	RNA metabolic process	The cellular chemical reactions and pathways involving RNA, ribonucleic acid, one of the two main type of nucleic acid, consisting of a long, unbranched macromolecule formed from ribonucleotides joined in 3',5'-phosphodiester linkage.	682	0.697005	0.607756
GO:0032506	cytokinetic process	A cellular process that is involved in cytokinesis (the division of the cytoplasm of a cell and its separation into two daughter cells).	60	0.69725	0.607756
GO:0044087	regulation of cellular component biogenesis	Any process that modulates the frequency, rate or extent of cellular component biogenesis, a process that results in the biosynthesis of constituent macromolecules, assembly, and arrangement of constituent parts of a cellular component.	42	0.697483	0.607756
GO:0046434	organophosphate catabolic process	The chemical reactions and pathways resulting in the breakdown of organophosphates, any phosphate-containing organic compound.	104	0.695247	0.607756
GO:0051302	regulation of cell division	Any process that modulates the frequency, rate or extent of the physical partitioning and separation of a cell into daughter cells.	7	0.698104	0.607756
GO:0071241	cellular response to inorganic substance	Any process that results in a change in state or activity of a cell (in terms of movement, secretion, enzyme production, gene expression, etc.) as a result of an inorganic substance stimulus.	5	0.6966	0.607756
GO:0006022	aminoglycan metabolic process	The chemical reactions and pathways involving aminoglycans, any polymer containing amino groups that consists of more than about 10 monosaccharide residues joined to each other by glycosidic linkages.	17	0.699218	0.607965
GO:0044093	positive regulation of molecular function	Any process that activates or increases the rate or extent of a molecular function, an elemental biological activity occurring at the molecular level, such as catalysis or binding.	57	0.700142	0.608308
GO:0040020	regulation of meiosis	Any process that modulates the frequency, rate or extent of meiosis, the process in which the nucleus of a diploid cell divides twice forming four haploid cells, one or more of which usually function as gametes.	33	0.701533	0.608986
GO:0072524	pyridine-containing compound metabolic process	The chemical reactions and pathways involving a pyridine-containing compound, i.e. any compound that contains pyridine or a formal derivative thereof.	50	0.701983	0.608986
GO:0006097	glyoxylate cycle	A modification of the TCA cycle occurring in some plants and microorganisms, in which isocitrate is cleaved to glyoxylate and succinate. Glyoxylate can then react with acetyl-CoA to form malate.	9	0.702872	0.609297
GO:0006476	protein deacetylation	The removal of an acetyl group from a protein amino acid. An acetyl group is CH3CO-, derived from acetic [ethanoic] acid.	20	0.703525	0.609403
GO:0000078	cell shape checkpoint	A cell cycle checkpoint observed when aspects of polarity control are defective, which maintains coordination between the process of cellular shaping and the nuclear events of the cell cycle. For example, in budding yeast cell-cycle delay or arrest is induced when aspects of bud formation are defective.	4	0.705882	0.609947
GO:0000090	mitotic anaphase	Anaphase occurring as part of mitosis. Anaphase is the part of nuclear division in which sister chromatids (or chromosomes) separate and migrate towards the poles of the spindle. Mitosis is the cell cycle process in which, canonically, the nucleus of a eukaryotic cell divides to produce two daughter nuclei whose chromosome complement is identical to that of the mother cell.	4	0.715799	0.609947
GO:0000266	mitochondrial fission	The division of a mitochondrion within a cell to form two or more separate mitochondrial compartments.	6	0.715694	0.609947
GO:0006166	purine ribonucleoside salvage	Any process which produces a purine nucleoside from derivatives of it, without de novo synthesis.	6	0.718155	0.609947
GO:0006357	regulation of transcription from RNA polymerase II promoter	Any process that modulates the frequency, rate or extent of transcription from an RNA polymerase II promoter.	277	0.71561	0.609947
GO:0006491	N-glycan processing	The conversion of N-linked glycan (N = nitrogen) structures from the initially transferred oligosaccharide to a mature form, by the actions of glycosidases and glycosyltransferases. The early processing steps are conserved and play roles in glycoprotein folding and trafficking.	6	0.719634	0.609947
GO:0006552	leucine catabolic process	The chemical reactions and pathways resulting in the breakdown of leucine, 2-amino-4-methylpentanoic acid.	4	0.709182	0.609947
GO:0006734	NADH metabolic process	The chemical reactions and pathways involving reduced nicotinamide adenine dinucleotide (NADH), a coenzyme present in most living cells and derived from the B vitamin nicotinic acid.	10	0.722191	0.609947
GO:0006813	potassium ion transport	The directed movement of potassium ions (K+) into, out of or within a cell, or between cells, by means of some agent such as a transporter or pore.	11	0.707436	0.609947
GO:0006972	hyperosmotic response	Any process that results in a change in state or activity of a cell or an organism (in terms of movement, secretion, enzyme production, gene expression, etc.) as a result of detection of, or exposure to, a hyperosmotic environment, i.e. an environment with a higher concentration of solutes than the organism or cell.	17	0.721841	0.609947
GO:0007026	negative regulation of microtubule depolymerization	Any process that stops, prevents, or reduces the frequency, rate or extent of microtubule depolymerization; prevention of depolymerization of a microtubule can result from binding by 'capping' at the plus end (e.g. by interaction with another cellular protein of structure) or by exposing microtubules to a stabilizing drug such as taxol.	4	0.712488	0.609947
GO:0007059	chromosome segregation	The process in which genetic material, in the form of chromosomes, is organized into specific structures and then physically separated and apportioned to two or more sets. In eukaryotes, chromosome segregation begins with the alignment of chromosomes at the metaphase plate, includes chromosome separation, and ends when chromosomes have completed movement to the spindle poles.	60	0.705567	0.609947
GO:0007121	bipolar cellular bud site selection	The process of defining subsequent sites of bud emergence such that budding takes place at alternating poles of a budding cell.	11	0.720149	0.609947
GO:0007265	Ras protein signal transduction	A series of molecular signals within the cell that are mediated by a member of the Ras superfamily of proteins switching to a GTP-bound active state.	33	0.722435	0.609947
GO:0008610	lipid biosynthetic process	The chemical reactions and pathways resulting in the formation of lipids, compounds soluble in an organic solvent but not, or sparingly, in an aqueous solvent.	109	0.707676	0.609947
GO:0009112	nucleobase metabolic process	The chemical reactions and pathways involving a nucleobase, a nitrogenous base that is a constituent of a nucleic acid, e.g. the purines: adenine, guanine, hypoxanthine, xanthine and the pyrimidines: cytosine, uracil, thymine.	21	0.72032	0.609947
GO:0009156	ribonucleoside monophosphate biosynthetic process	The chemical reactions and pathways resulting in the formation of a ribonucleoside monophosphate, a compound consisting of a nucleobase linked to a ribose sugar esterified with phosphate on the sugar.	22	0.720387	0.609947
GO:0010969	regulation of pheromone-dependent signal transduction involved in conjugation with cellular fusion	Any process that modulates the frequency, rate or extent of pheromone-dependent signal transduction during conjugation with cellular fusion, a signal transduction process resulting in the relay, amplification or dampening of a signal generated in response to pheromone exposure in organisms that undergo conjugation with cellular fusion.	5	0.720765	0.609947
GO:0015688	iron chelate transport	The directed movement of iron chelates into, out of or within a cell, or between cells, by means of some agent such as a transporter or pore. An iron chelate is a heterocyclic compound having a metal ion attached by coordinate bonds to at least two nonmetal ions.	9	0.72072	0.609947
GO:0015883	FAD transport	The directed movement of flavin-adenine dinucleotide (FAD) into, out of or within a cell, or between cells, by means of some agent such as a transporter or pore. FAD forms the coenzyme of the prosthetic group of various flavoprotein oxidoreductase enzymes, in which it functions as an electron acceptor by being reversibly converted to its reduced form.	4	0.705582	0.609947
GO:0016071	mRNA metabolic process	The chemical reactions and pathways involving mRNA, messenger RNA, which is responsible for carrying the coded genetic 'message', transcribed from DNA, to sites of protein assembly at the ribosomes.	114	0.717021	0.609947
GO:0018410	C-terminal protein amino acid modification	The alteration of the C-terminal amino acid residue in a protein.	7	0.718301	0.609947
GO:0019321	pentose metabolic process	The chemical reactions and pathways involving a pentose, any monosaccharide with a chain of five carbon atoms in the molecule.	11	0.71106	0.609947
GO:0033240	positive regulation of cellular amine metabolic process	Any process that activates or increases the frequency, rate or extent of the chemical reactions and pathways involving amines.	9	0.715891	0.609947
GO:0042843	D-xylose catabolic process	The chemical reactions and pathways resulting in the breakdown of D-xylose, a naturally occurring plant polysaccharide.	4	0.722739	0.609947
GO:0043094	cellular metabolic compound salvage	Any process which produces a useful metabolic compound from derivatives of it without de novo synthesis, as carried out by individual cells.	23	0.709114	0.609947
GO:0045017	glycerolipid biosynthetic process	The chemical reactions and pathways resulting in the formation of glycerolipids, any lipid with a glycerol backbone.	39	0.715124	0.609947
GO:0045722	positive regulation of gluconeogenesis	Any process that activates or increases the frequency, rate or extent of gluconeogenesis.	5	0.716987	0.609947
GO:0045944	positive regulation of transcription from RNA polymerase II promoter	Any process that activates or increases the frequency, rate or extent of transcription from an RNA polymerase II promoter.	144	0.720624	0.609947
GO:0046580	negative regulation of Ras protein signal transduction	Any process that stops, prevents, or reduces the frequency, rate or extent of Ras protein signal transduction.	5	0.711601	0.609947
GO:0090304	nucleic acid metabolic process	Any cellular metabolic process involving nucleic acids.	862	0.712744	0.609947
GO:0097271	protein localization to bud neck	A process in which a protein is transported to, or maintained at, a location within a cellular bud neck.	4	0.714293	0.609947
GO:2000217	regulation of invasive growth in response to glucose limitation	Any process that modulates the frequency, rate or extent of invasive growth in response to glucose limitation.	8	0.709465	0.609947
GO:2000220	regulation of pseudohyphal growth	Any process that modulates the frequency, rate or extent of pseudohyphal growth.	11	0.71851	0.609947
GO:2000282	regulation of cellular amino acid biosynthetic process	Any process that modulates the frequency, rate or extent of cellular amino acid biosynthetic process.	6	0.720127	0.609947
GO:0007109	cytokinesis, completion of separation	The process of finishing cell separation, which results in two physically separated cells.	9	0.723541	0.610176
GO:0001301	progressive alteration of chromatin involved in cell aging	The chromatin modification process that occurs during the lifespan of the cell that results in changes in chromatin structure. Such changes may lead to gene dysregulation and ultimately to a loss in cell homeostasis, bringing about an aging phenotype.	6	0.724075	0.610178
GO:0031321	ascospore-type prospore assembly	During ascospore formation, the process in which each haploid nucleus becomes encapsulated by a double membrane.	13	0.725489	0.610921
GO:0009719	response to endogenous stimulus	Any process that results in a change in state or activity of a cell or an organism (in terms of movement, secretion, enzyme production, gene expression, etc.) as a result of a stimulus arising within the organism.	12	0.728583	0.613078
GO:0006413	translational initiation	The process preceding formation of the peptide bond between the first two amino acids of a protein. This includes the formation of a complex of the ribosome, mRNA, and an initiation complex that contains the first aminoacyl-tRNA.	24	0.730396	0.613683
GO:0051054	positive regulation of DNA metabolic process	Any process that activates or increases the frequency, rate or extent of the chemical reactions and pathways involving DNA.	7	0.730423	0.613683
GO:0051179	localization	Any process in which a cell, a substance, or a cellular entity, such as a protein complex or organelle, is transported to, and/or maintained in a specific location.	954	0.730906	0.613683
GO:0030026	cellular manganese ion homeostasis	Any process involved in the maintenance of an internal steady state of manganese ions at the level of a cell.	5	0.731597	0.613794
GO:0051340	regulation of ligase activity	Any process that modulates the frequency, rate or extent of ligase activity, the catalysis of the ligation of two substances with concomitant breaking of a diphosphate linkage, usually in a nucleoside triphosphate. Ligase is the systematic name for any enzyme of EC class 6.	8	0.732107	0.613794
GO:0032048	cardiolipin metabolic process	The chemical reactions and pathways involving cardiolipin, 1,3-bis(3-phosphatidyl)glycerol.	5	0.735401	0.616106
GO:0006537	glutamate biosynthetic process	The chemical reactions and pathways resulting in the formation of glutamate, the anion of 2-aminopentanedioic acid.	12	0.74123	0.617835
GO:0006897	endocytosis	A vesicle-mediated transport process in which cells take up external materials or membrane constituents by the invagination of a small region of the plasma membrane to form a new membrane-bounded vesicle.	79	0.738493	0.617835
GO:0007127	meiosis I	A cell cycle process comprising the steps by which a cell progresses through the first phase of meiosis, in which cells divide and homologous chromosomes are paired and segregated from each other, producing two daughter cells.	67	0.73943	0.617835
GO:0009448	gamma-aminobutyric acid metabolic process	The chemical reactions and pathways involving gamma-aminobutyric acid (GABA, 4-aminobutyrate), an amino acid which acts as a neurotransmitter in some organisms.	4	0.740645	0.617835
GO:0031146	SCF-dependent proteasomal ubiquitin-dependent protein catabolic process	The chemical reactions and pathways resulting in the breakdown of a protein or peptide by hydrolysis of its peptide bonds, initiated by the covalent attachment of ubiquitin, with ubiquitin-protein ligation catalyzed by an SCF (Skp1/Cul1/F-box protein) complex, and mediated by the proteasome.	12	0.739293	0.617835
GO:0070085	glycosylation	The covalent attachment of a glycosyl residue to a substrate molecule.	44	0.74019	0.617835
GO:0072350	tricarboxylic acid metabolic process	The chemical reactions and pathways involving dicarboxylic acids, any organic acid containing three carboxyl (COOH) groups or anions (COO-).	7	0.74123	0.617835
GO:0005975	carbohydrate metabolic process	The chemical reactions and pathways involving carbohydrates, any of a group of organic compounds based of the general formula Cx(H2O)y. Includes the formation of carbohydrate derivatives by the addition of a carbohydrate residue to another molecule.	264	0.744912	0.618966
GO:0006850	mitochondrial pyruvate transport	The directed movement of pyruvate, 2-oxopropanoate, into, out of or within a mitochondrion.	4	0.744609	0.618966
GO:0007051	spindle organization	A process that is carried out at the cellular level which results in the assembly, arrangement of constituent parts, or disassembly of the spindle, the array of microtubules and associated molecules that forms between opposite poles of a eukaryotic cell during DNA segregation and serves to move the duplicated chromosomes apart.	16	0.746328	0.618966
GO:0008204	ergosterol metabolic process	The chemical reactions and pathways involving ergosterol, (22E)-ergosta-5,7,22-trien-3-beta-ol, a sterol found in ergot, yeast and moulds. It is the most important of the D provitamins and is converted to vitamin D2 on irradiation with UV light.	11	0.746359	0.618966
GO:0009126	purine nucleoside monophosphate metabolic process	The chemical reactions and pathways involving purine nucleoside monophosphate, a compound consisting of a purine base linked to a ribose or deoxyribose sugar esterified with phosphate on the sugar.	14	0.745824	0.618966
GO:0033124	regulation of GTP catabolic process	Any process that modulates the frequency, rate or extent of the chemical reactions and pathways resulting in the breakdown of GTP, guanosine triphosphate.	32	0.743851	0.618966
GO:0051495	positive regulation of cytoskeleton organization	Any process that activates or increases the frequency, rate or extent of the formation, arrangement of constituent parts, or disassembly of cytoskeletal structures.	5	0.743574	0.618966
GO:0016482	cytoplasmic transport	The directed movement of substances (such as macromolecules, small molecules, ions) into, out of, or within the cytoplasm of a cell.	308	0.748643	0.620412
GO:0009098	leucine biosynthetic process	The chemical reactions and pathways resulting in the formation of leucine, 2-amino-4-methylpentanoic acid.	4	0.75164	0.622447
GO:0006887	exocytosis	A process of secretion by a cell that results in the release of intracellular molecules (e.g. hormones, matrix proteins) contained within a membrane-bounded vesicle by fusion of the vesicle with the plasma membrane of a cell. This is the process in which most molecules are secreted from eukaryotic cells.	30	0.753258	0.623224
GO:0045005	maintenance of fidelity involved in DNA-dependent DNA replication	A DNA metabolic process that prevents or corrects errors to ensure that DNA is replicated accurately. Errors can be corrected either by intrinsic DNA polymerase proofreading activity or via mismatch repair.	6	0.753664	0.623224
GO:0043101	purine-containing compound salvage	Any process that generates a purine-containing compound, any nucleobase, nucleoside, nucleotide or nucleic acid that contains a purine base, from derivatives of them without de novo synthesis.	9	0.755639	0.624408
GO:0006354	DNA-dependent transcription, elongation	The extension of an RNA molecule after transcription initiation and promoter clearance at a DNA-dependent RNA polymerase promoter by the addition of ribonucleotides catalyzed by an RNA polymerase.	40	0.759907	0.626237
GO:0006661	phosphatidylinositol biosynthetic process	The chemical reactions and pathways resulting in the formation of phosphatidylinositol, any glycophospholipid in which the sn-glycerol 3-phosphate residue is esterified to the 1-hydroxyl group of 1D-myo-inositol.	14	0.758606	0.626237
GO:0007076	mitotic chromosome condensation	The cell cycle process in which chromatin structure is compacted prior to and during mitosis in eukaryotic cells.	4	0.758999	0.626237
GO:0048584	positive regulation of response to stimulus	Any process that activates, maintains or increases the rate of a response to a stimulus. Response to stimulus is a change in state or activity of a cell or an organism (in terms of movement, secretion, enzyme production, gene expression, etc.) as a result of a stimulus.	18	0.760033	0.626237
GO:0000023	maltose metabolic process	The chemical reactions and pathways involving the disaccharide maltose (4-O-alpha-D-glucopyranosyl-D-glucopyranose), an intermediate in the catabolism of glycogen and starch.	8	0.764547	0.62636
GO:0000737	DNA catabolic process, endonucleolytic	The chemical reactions and pathways resulting in the breakdown of DNA, involving the hydrolysis of internal 3',5'-phosphodiester bonds in one or two strands of deoxyribonucleotides.	8	0.765636	0.62636
GO:0008361	regulation of cell size	Any process that modulates the size of a cell.	22	0.763765	0.62636
GO:0015858	nucleoside transport	The directed movement of a nucleoside, a nucleobase linked to either beta-D-ribofuranose (ribonucleoside) or 2-deoxy-beta-D-ribofuranose, (a deoxyribonucleotide), into, out of or within a cell, or between cells, by means of some agent such as a transporter or pore.	6	0.764196	0.62636
GO:0016311	dephosphorylation	The process of removing one or more phosphoric (ester or anhydride) residues from a molecule.	70	0.76532	0.62636
GO:0019751	polyol metabolic process	The chemical reactions and pathways involving a polyol, any alcohol containing three or more hydroxyl groups attached to saturated carbon atoms.	25	0.762831	0.62636
GO:0031573	intra-S DNA damage checkpoint	A cell cycle checkpoint that slows DNA synthesis in response to DNA damage by the prevention of new origin firing and the stabilization of slow replication fork progession.	5	0.762206	0.62636
GO:0046471	phosphatidylglycerol metabolic process	The chemical reactions and pathways involving phosphatidylglycerols, any of a class of phospholipids in which the phosphatidyl group is esterified to the hydroxyl group of glycerol. They are important constituents of cell membranes.	8	0.762371	0.62636
GO:0070784	regulation of growth of unicellular organism as a thread of attached cells	Any process that modulates the frequency, rate or extent of the process in which cells remain attached after division and form thread-like filaments that may penetrate into a solid growth medium.	15	0.763022	0.62636
GO:0090174	organelle membrane fusion	The joining of two lipid bilayers to form a single organelle membrane.	4	0.764225	0.62636
GO:0006643	membrane lipid metabolic process	The chemical reactions and pathways involving membrane lipids, any lipid found in or associated with a biological membrane.	32	0.767673	0.62734
GO:0043043	peptide biosynthetic process	The chemical reactions and pathways resulting in the formation of peptides, compounds of 2 or more (but usually less than 100) amino acids where the alpha carboxyl group of one is bound to the alpha amino group of another. This may include the translation of a precursor protein and its subsequent processing into a functional peptide.	6	0.768472	0.62734
GO:2001020	regulation of response to DNA damage stimulus	Any process that modulates the frequency, rate or extent of response to DNA damage stimulus.	11	0.768398	0.62734
GO:0007533	mating type switching	The conversion of a single-cell organism from one mating type to another by the precise replacement of a DNA sequence at the expressed mating type locus with a copy of a sequence from a donor locus.	22	0.769688	0.62744
GO:0019323	pentose catabolic process	The chemical reactions and pathways resulting in the breakdown of a pentose, any monosaccharide with a chain of five carbon atoms in the molecule.	7	0.769283	0.62744
GO:0006970	response to osmotic stress	Any process that results in a change in state or activity of a cell or an organism (in terms of movement, secretion, enzyme production, gene expression, etc.) as a result of a stimulus indicating an increase or decrease in the concentration of solutes outside the organism or cell.	62	0.772408	0.62818
GO:0031396	regulation of protein ubiquitination	Any process that modulates the frequency, rate or extent of the addition of ubiquitin groups to a protein.	11	0.772307	0.62818
GO:0031505	fungal-type cell wall organization	A process that is carried out at the cellular level which results in the assembly, arrangement of constituent parts, or disassembly of the fungal-type cell wall.	108	0.772195	0.62818
GO:0048278	vesicle docking	The initial attachment of a transport vesicle membrane to the target membrane, mediated by proteins protruding from the membrane of the vesicle and the target membrane. Docking requires only that the two membranes come close enough for these proteins to interact and adhere.	7	0.772783	0.62818
GO:0043666	regulation of phosphoprotein phosphatase activity	Any process that modulates the frequency, rate or extent of phosphoprotein phosphatase activity, the catalysis of the hydrolysis of phosphate from a phosphoprotein.	4	0.774091	0.628798
GO:0000288	nuclear-transcribed mRNA catabolic process, deadenylation-dependent decay	A major pathway of degradation of nuclear-transcribed mRNAs that proceeds through a series of ordered steps that includes poly(A) tail shortening and that can regulate mRNA stability.	23	0.775361	0.629385
GO:0001300	chronological cell aging	The process associated with progression of the cell from its inception to the end of its lifespan that occurs when the cell is in a non-dividing, or quiescent, state.	21	0.780247	0.629589
GO:0006323	DNA packaging	Any process in which DNA and associated proteins are formed into a compact, orderly structure.	33	0.780488	0.629589
GO:0006644	phospholipid metabolic process	The chemical reactions and pathways involving phospholipids, any lipid containing phosphoric acid as a mono- or diester.	92	0.780513	0.629589
GO:0006952	defense response	Reactions, triggered in response to the presence of a foreign body or the occurrence of an injury, which result in restriction of damage to the organism attacked or prevention/recovery from the infection caused by the attack.	5	0.778761	0.629589
GO:0008033	tRNA processing	The process in which a pre-tRNA molecule is converted to a mature tRNA, ready for addition of an aminoacyl group.	57	0.776291	0.629589
GO:0009410	response to xenobiotic stimulus	Any process that results in a change in state or activity of a cell or an organism (in terms of movement, secretion, enzyme production, gene expression, etc.) as a result of a xenobiotic compound stimulus. Xenobiotic compounds are compounds foreign to living organisms.	4	0.778109	0.629589
GO:0010927	cellular component assembly involved in morphogenesis	The cellular component assembly that is part of the initial shaping of the component during its developmental progression.	51	0.780545	0.629589
GO:0032371	regulation of sterol transport	Any process that modulates the frequency, rate or extent of the directed movement of sterols into, out of or within a cell, or between cells, by means of some agent such as a transporter or pore.	4	0.779966	0.629589
GO:0051648	vesicle localization	Any process in which a vesicle or vesicles are transported to, and/or maintained in, a specific location.	4	0.779347	0.629589
GO:0006312	mitotic recombination	The exchange, reciprocal or nonreciprocal, of genetic material between one DNA molecule and a homologous region of DNA that occurs during mitotic cell cycles.	24	0.785649	0.630381
GO:0006348	chromatin silencing at telomere	Repression of transcription of telomeric DNA by altering the structure of chromatin.	53	0.782859	0.630381
GO:0006835	dicarboxylic acid transport	The directed movement of dicarboxylic acids into, out of or within a cell, or between cells, by means of some agent such as a transporter or pore.	7	0.78495	0.630381
GO:0031647	regulation of protein stability	Any process that affects the structure and integrity of a protein by altering the likelihood of its degradation or aggregation.	6	0.785138	0.630381
GO:0034641	cellular nitrogen compound metabolic process	The chemical reactions and pathways involving various organic and inorganic nitrogenous compounds, as carried out by individual cells.	1167	0.785651	0.630381
GO:0042407	cristae formation	The assembly of cristae, the inwards folds of the inner mitochondrial membrane.	7	0.782372	0.630381
GO:0043255	regulation of carbohydrate biosynthetic process	Any process that modulates the frequency, rate or extent of the chemical reactions and pathways resulting in the formation of carbohydrates.	24	0.783999	0.630381
GO:1901136	carbohydrate derivative catabolic process	The chemical reactions and pathways resulting in the breakdown of carbohydrate derivative.	94	0.785918	0.630381
GO:0071444	cellular response to pheromone	Any process that results in a change in state or activity of a cell (in terms of movement, secretion, enzyme production, gene expression, etc.) as a result of a pheromone stimulus.	58	0.78716	0.630936
GO:0016575	histone deacetylation	The modification of histones by removal of acetyl groups.	19	0.788963	0.63194
GO:0032446	protein modification by small protein conjugation	A protein modification process in which one or more groups of a small protein, such as ubiquitin or a ubiquitin-like protein, are covalently attached to a target protein.	91	0.791587	0.633274
GO:0043489	RNA stabilization	Prevention of degradation of RNA molecules.	6	0.791731	0.633274
GO:0006857	oligopeptide transport	The directed movement of oligopeptides into, out of or within a cell, or between cells, by means of some agent such as a transporter or pore. Oligopeptides are molecules that contain a small number (2 to 20) of amino-acid residues connected by peptide linkages.	11	0.793064	0.633458
GO:0042546	cell wall biogenesis	A cellular process that results in the biosynthesis of constituent macromolecules, assembly, and arrangement of constituent parts of a cell wall. Includes biosynthesis of constituent macromolecules, such as proteins and polysaccharides, and those macromolecular modifications that are involved in synthesis or assembly of the cellular component. A cell wall is the rigid or semi-rigid envelope lying…	69	0.792522	0.633458
GO:0000902	cell morphogenesis	The developmental process in which the size or shape of a cell is generated and organized.	26	0.794429	0.634108
GO:0008380	RNA splicing	The process of removing sections of the primary RNA transcript to remove sequences not present in the mature form of the RNA and joining the remaining sections to form the mature form of the RNA.	46	0.794992	0.634116
GO:0016579	protein deubiquitination	The removal of one or more ubiquitin groups from a protein.	18	0.795667	0.634214
GO:0000018	regulation of DNA recombination	Any process that modulates the frequency, rate or extent of DNA recombination, a DNA metabolic process in which a new genotype is formed by reassortment of genes resulting in gene combinations different from those that were present in the parents.	17	0.796249	0.634238
GO:0006338	chromatin remodeling	Dynamic structural changes to eukaryotic chromatin occurring throughout the cell division cycle. These changes range from the local changes necessary for transcriptional regulation to global changes necessary for chromosome segregation.	43	0.79935	0.635631
GO:0043414	macromolecule methylation	The covalent attachment of a methyl residue to one or more monomeric units in a polypeptide, polynucleotide, polysaccharide, or other biological macromolecule.	55	0.798845	0.635631
GO:0043603	cellular amide metabolic process	The chemical reactions and pathways involving an amide, any derivative of an oxoacid in which an acidic hydroxy group has been replaced by an amino or substituted amino group, as carried out by individual cells.	54	0.800211	0.635631
GO:0071475	cellular hyperosmotic salinity response	Any process that results in a change in state or activity of a cell (in terms of movement, secretion, enzyme production, gene expression, etc.) as a result of detection of, or exposure to, an increase in the concentration of salt (particularly but not exclusively sodium and chloride ions) in the environment.	7	0.799762	0.635631
GO:0006616	SRP-dependent cotranslational protein targeting to membrane, translocation	The process during cotranslational membrane targeting wherein proteins move across a membrane. SRP and its receptor initiate the transfer of the nascent chain across the endoplasmic reticulum (ER) membrane; they then dissociate from the chain, which is transferred to a set of transmembrane proteins, collectively called the translocon. Once the nascent chain translocon complex is assembled, the el…	6	0.801394	0.636022
GO:0007007	inner mitochondrial membrane organization	A process that is carried out at the cellular level which results in the assembly, arrangement of constituent parts, or disassembly of the mitochondrial inner membrane.	14	0.802174	0.636022
GO:0009268	response to pH	Any process that results in a change in state or activity of a cell or an organism (in terms of movement, secretion, enzyme production, gene expression, etc.) as a result of a pH stimulus.	8	0.802918	0.636022
GO:0070301	cellular response to hydrogen peroxide	Any process that results in a change in state or activity of a cell (in terms of movement, secretion, enzyme production, gene expression, etc.) as a result of a hydrogen peroxide (H2O2) stimulus.	5	0.802665	0.636022
GO:0000027	ribosomal large subunit assembly	The aggregation, arrangement and bonding together of constituent RNAs and proteins to form the large ribosomal subunit.	11	0.809626	0.637678
GO:0000746	conjugation	The union or introduction of genetic information from compatible mating types that results in a genetically different individual. Conjugation requires direct cellular contact between the organisms.	73	0.80749	0.637678
GO:0006869	lipid transport	The directed movement of lipids into, out of or within a cell, or between cells, by means of some agent such as a transporter or pore. Lipids are compounds soluble in an organic solvent but not, or sparingly, in an aqueous solvent.	46	0.807467	0.637678
GO:0007126	meiosis	A cell cycle process comprising the steps by which a cell progresses through the nuclear division phase of a meiotic cell cycle. A meiotic cell cycle is the specialized nuclear and cell division in which a single diploid cell undergoes two nuclear divisions following a single round of DNA replication in order to produce four daughter cells that contain half the number of chromosomes as the diploi…	150	0.809247	0.637678
GO:0032370	positive regulation of lipid transport	Any process that activates or increases the frequency, rate or extent of the directed movement of lipids into, out of or within a cell, or between cells, by means of some agent such as a transporter or pore.	5	0.806016	0.637678
GO:0045719	negative regulation of glycogen biosynthetic process	Any process that stops, prevents, or reduces the frequency, rate or extent of the chemical reactions and pathways resulting in the formation of glycogen.	4	0.809838	0.637678
GO:0046889	positive regulation of lipid biosynthetic process	Any process that activates or increases the frequency, rate or extent of the chemical reactions and pathways resulting in the formation of lipids.	12	0.808881	0.637678
GO:0048308	organelle inheritance	The partitioning of organelles between daughter cells at cell division.	35	0.810006	0.637678
GO:0071474	cellular hyperosmotic response	Any process that results in a change in state or activity of a cell (in terms of movement, secretion, enzyme production, gene expression, etc.) as a result of detection of, or exposure to, a hyperosmotic environment, i.e. an environment with a higher concentration of solutes than the organism or cell.	9	0.806862	0.637678
GO:0051261	protein depolymerization	The process in which protein polymers, compounds composed of a large number of component monomers, are broken down. Depolymerization occurs by the successive removal of monomers from an existing poly- or oligomeric protein.	11	0.811324	0.638279
GO:0000188	inactivation of MAPK activity	Any process that terminates the activity of the active enzyme MAP kinase.	8	0.813309	0.639402
GO:0000735	removal of nonhomologous ends	The removal of nonhomologous sequences at the broken 3' single-strand DNA end before DNA repair synthesis can occur.	6	0.8162	0.640834
GO:0045002	double-strand break repair via single-strand annealing	Repair of a DSB made between two repeated sequences oriented in the same direction occurs primarily by the single strand annealing pathway. The ends of the break are processed by a 5' to 3' exonuclease, exposing complementary single-strand regions of the direct repeats that can anneal, resulting in a deletion of the unique DNA between the direct repeats.	11	0.816804	0.640834
GO:0046174	polyol catabolic process	The chemical reactions and pathways resulting in the breakdown of a polyol, any alcohol containing three or more hydroxyl groups attached to saturated carbon atoms.	8	0.816411	0.640834
GO:0007015	actin filament organization	A process that is carried out at the cellular level which results in the assembly, arrangement of constituent parts, or disassembly of cytoskeletal structures comprising actin filaments. Includes processes that control the spatial distribution of actin filaments, such as organizing filaments into meshworks, bundles, or other structures, as by cross-linking.	39	0.81824	0.641523
GO:0009051	pentose-phosphate shunt, oxidative branch	The branch of the pentose-phosphate shunt which involves the oxidation of glucose 6-P and produces ribulose 5-P, reduced NADP+ and carbon dioxide (CO2).	4	0.821428	0.643144
GO:0009056	catabolic process	The chemical reactions and pathways resulting in the breakdown of substances, including the breakdown of carbon compounds with the liberation of energy for use by the cell or organism.	612	0.821321	0.643144
GO:0032387	negative regulation of intracellular transport	Any process that stops, prevents, or reduces the frequency, rate or extent of the directed movement of substances within cells.	6	0.824911	0.645431
GO:0001302	replicative cell aging	The process associated with progression of the cell from its inception to the end of its lifespan that occurs as the cell continues cycles of growth and division.	34	0.828238	0.646273
GO:0006368	transcription elongation from RNA polymerase II promoter	The extension of an RNA molecule after transcription initiation and promoter clearance at an RNA polymerase II promoter by the addition of ribonucleotides catalyzed by RNA polymerase II.	34	0.826615	0.646273
GO:0006810	transport	The directed movement of substances (such as macromolecules, small molecules, ions) into, out of or within a cell, or between cells, or within a multicellular organism by means of some agent such as a transporter or pore.	868	0.827943	0.646273
GO:0023051	regulation of signaling	Any process that modulates the frequency, rate or extent of a signaling process.	81	0.827735	0.646273
GO:0007135	meiosis II	A cell cycle process comprising the steps by which a cell progresses through the second phase of meiosis, in which cells divide and separate the two chromatids in each chromosome.	6	0.831072	0.646992
GO:0034498	early endosome to Golgi transport	The directed movement of substances from early endosomes to the Golgi.	7	0.831976	0.646992
GO:0035999	tetrahydrofolate interconversion	The chemical reactions and pathways by which one-carbon (C1) units are transferred between tetrahydrofolate molecules, to synthesise other tetrahydrofolate molecules.	4	0.831168	0.646992
GO:0044248	cellular catabolic process	The chemical reactions and pathways resulting in the breakdown of substances, carried out by individual cells.	519	0.831573	0.646992
GO:0055088	lipid homeostasis	Any process involved in the maintenance of an internal steady state of lipid within an organism or cell.	6	0.831329	0.646992
GO:0031060	regulation of histone methylation	Any process that modulates the frequency, rate or extent of the covalent addition of methyl groups to histones.	4	0.834631	0.647745
GO:0033962	cytoplasmic mRNA processing body assembly	The aggregation, arrangement and bonding together of proteins and RNA molecules to form a cytoplasmic mRNA processing body.	5	0.834635	0.647745
GO:0051293	establishment of spindle localization	The directed movement of the spindle to a specific location in the cell.	10	0.834465	0.647745
GO:0032368	regulation of lipid transport	Any process that modulates the frequency, rate or extent of the directed movement of lipids into, out of or within a cell, or between cells, by means of some agent such as a transporter or pore.	6	0.83673	0.648932
GO:0000724	double-strand break repair via homologous recombination	The error-free repair of a double-strand break in DNA in which the broken DNA molecule is repaired using homologous sequences. A strand in the broken DNA searches for a homologous region in an intact chromosome to serve as the template for DNA synthesis. The restoration of two intact DNA molecules results in the exchange, reciprocal or nonreciprocal, of genetic material between the intact DNA mol…	23	0.838012	0.649164
GO:0005979	regulation of glycogen biosynthetic process	Any process that modulates the frequency, rate or extent of the chemical reactions and pathways resulting in the formation of glycogen.	8	0.843333	0.649164
GO:0006112	energy reserve metabolic process	The chemical reactions and pathways by which a cell derives energy from stored compounds such as fats or glycogen.	29	0.841188	0.649164
GO:0006536	glutamate metabolic process	The chemical reactions and pathways involving glutamate, the anion of 2-aminopentanedioic acid.	16	0.85139	0.649164
GO:0006694	steroid biosynthetic process	The chemical reactions and pathways resulting in the formation of steroids, compounds with a 1,2,cyclopentanoperhydrophenanthrene nucleus; includes de novo formation and steroid interconversion by modification.	17	0.841022	0.649164
GO:0006730	one-carbon metabolic process	The chemical reactions and pathways involving the transfer of one-carbon units in various oxidation states.	11	0.845095	0.649164
GO:0006817	phosphate ion transport	The directed movement of phosphate into, out of or within a cell, or between cells, by means of some agent such as a transporter or pore.	11	0.848717	0.649164
GO:0007019	microtubule depolymerization	The removal of tubulin heterodimers from one or both ends of a microtubule.	5	0.850444	0.649164
GO:0009123	nucleoside monophosphate metabolic process	The chemical reactions and pathways involving a nucleoside monophosphate, a compound consisting of a nucleobase linked to a deoxyribose or ribose sugar esterified with phosphate on the sugar.	23	0.853985	0.649164
GO:0010033	response to organic substance	Any process that results in a change in state or activity of a cell or an organism (in terms of movement, secretion, enzyme production, gene expression, etc.) as a result of an organic substance stimulus.	128	0.851578	0.649164
GO:0010520	regulation of reciprocal meiotic recombination	Any process that modulates the frequency, rate or extent of recombination during meiosis. Reciprocal meiotic recombination is the cell cycle process in which double strand breaks are formed and repaired through a double Holliday junction intermediate.	7	0.849867	0.649164
GO:0010677	negative regulation of cellular carbohydrate metabolic process	Any process that decreases the rate, extent or frequency of the chemical reactions and pathways involving carbohydrates, any of a group of organic compounds based of the general formula Cx(H2O)y, as carried out by individual cells.	15	0.844471	0.649164
GO:0019566	arabinose metabolic process	The chemical reactions and pathways involving arabinose, arabino-pentose. L-Arabinose occurs both free, for example in the heartwood of many conifers, and in the combined state, as a constituent of plant hemicelluloses, bacterial polysaccharides etc. D-arabinose is a constituent of arabinonucleosides.	5	0.853557	0.649164
GO:0019740	nitrogen utilization	A series of processes that forms an integrated mechanism by which a cell or an organism detects the depletion of primary nitrogen source, usually ammonia, and then activates genes to scavenge the last traces of the primary nitrogen source and to transport and metabolize alternative nitrogen sources. The utilization process begins when the cell or organism detects nitrogen levels, includes the act…	21	0.848275	0.649164
GO:0019856	pyrimidine nucleobase biosynthetic process	The chemical reactions and pathways resulting in the formation of pyrimidine nucleobases, 1,3-diazine, organic nitrogenous bases.	4	0.852308	0.649164
GO:0031124	mRNA 3'-end processing	Any process involved in forming the mature 3' end of an mRNA molecule.	18	0.841551	0.649164
GO:0032784	regulation of DNA-dependent transcription, elongation	Any process that modulates the frequency, rate or extent of transcription elongation, the extension of an RNA molecule after transcription initiation and promoter clearance by the addition of ribonucleotides catalyzed by a DNA-dependent RNA polymerase.	17	0.843015	0.649164
GO:0033238	regulation of cellular amine metabolic process	Any process that modulates the frequency, rate or extent of the chemical reactions and pathways by which individual cells transform amines.	18	0.846619	0.649164
GO:0035023	regulation of Rho protein signal transduction	Any process that modulates the frequency, rate or extent of Rho protein signal transduction.	5	0.852141	0.649164
GO:0043171	peptide catabolic process	The chemical reactions and pathways resulting in the breakdown of peptides, compounds of 2 or more (but usually less than 100) amino acids where the alpha carboxyl group of one is bound to the alpha amino group of another.	5	0.84903	0.649164
GO:0043467	regulation of generation of precursor metabolites and energy	Any process that modulates the frequency, rate or extent of the chemical reactions and pathways resulting in the formation of precursor metabolites, substances from which energy is derived, and the processes involved in the liberation of energy from these substances.	17	0.84685	0.649164
GO:0044764	multi-organism cellular process	Any process that is carried out at the cellular level which involves another organism of the same or different species.	81	0.843275	0.649164
GO:0045740	positive regulation of DNA replication	Any process that activates or increases the frequency, rate or extent of DNA replication.	4	0.842828	0.649164
GO:0046165	alcohol biosynthetic process	The chemical reactions and pathways resulting in the formation of alcohols, any of a class of compounds containing one or more hydroxyl groups attached to a saturated carbon atom.	48	0.853498	0.649164
GO:0046890	regulation of lipid biosynthetic process	Any process that modulates the frequency, rate or extent of the chemical reactions and pathways resulting in the formation of lipids.	22	0.8513	0.649164
GO:0046931	pore complex assembly	The aggregation, arrangement and bonding together of a set of components to form a pore complex. A pore complex is a small opening in a membrane that allows the passage of liquids and/or gases.	5	0.843379	0.649164
GO:0051056	regulation of small GTPase mediated signal transduction	Any process that modulates the frequency, rate or extent of small GTPase mediated signal transduction.	32	0.847884	0.649164
GO:0071472	cellular response to salt stress	Any process that results in a change in state or activity of a cell (in terms of movement, secretion, enzyme production, gene expression, etc.) as a result of a stimulus indicating an increase or decrease in the concentration of salt (particularly but not exclusively sodium and chloride ions) in the environment.	8	0.840878	0.649164
GO:2000242	negative regulation of reproductive process	Any process that stops, prevents, or reduces the frequency, rate or extent of reproductive process.	19	0.850499	0.649164
GO:2000243	positive regulation of reproductive process	Any process that activates or increases the frequency, rate or extent of reproductive process.	6	0.844716	0.649164
GO:0005978	glycogen biosynthetic process	The chemical reactions and pathways resulting in the formation of glycogen, a polydisperse, highly branched glucan composed of chains of D-glucose residues.	19	0.855298	0.649241
GO:0006073	cellular glucan metabolic process	The chemical reactions and pathways involving glucans, polysaccharides consisting only of glucose residues.	38	0.857081	0.649241
GO:0006807	nitrogen compound metabolic process	The chemical reactions and pathways involving organic or inorganic compounds that contain nitrogen, including (but not limited to) nitrogen fixation, nitrification, denitrification, assimilatory/dissimilatory nitrate reduction and the interconversion of nitrogenous organic matter and ammonium.	1277	0.855833	0.649241
GO:0006901	vesicle coating	A protein coat is added to the vesicle to form the proper shape of the vesicle and to target the vesicle for transport to its destination.	6	0.856337	0.649241
GO:0043547	positive regulation of GTPase activity	Any process that activates or increases the activity of a GTPase.	31	0.857351	0.649241
GO:0043648	dicarboxylic acid metabolic process	The chemical reactions and pathways involving dicarboxylic acids, any organic acid containing two carboxyl (COOH) groups or anions (COO-).	28	0.857478	0.649241
GO:0009272	fungal-type cell wall biogenesis	A cellular process that results in the biosynthesis of constituent macromolecules, assembly, and arrangement of constituent parts of a fungal-type cell wall. The fungal-type cell wall contains beta-glucan and may contain chitin.	54	0.860044	0.650755
GO:0009651	response to salt stress	Any process that results in a change in state or activity of a cell or an organism (in terms of movement, secretion, enzyme production, gene expression, etc.) as a result of a stimulus indicating an increase or decrease in the concentration of salt (particularly but not exclusively sodium and chloride ions) in the environment.	21	0.860731	0.650847
GO:0000278	mitotic cell cycle	Progression through the phases of the mitotic cell cycle, the most common eukaryotic cell cycle, which canonically comprises four successive phases called G1, S, G2, and M and includes replication of the genome and the subsequent segregation of chromosomes into daughter cells. In some variant cell cycles nuclear replication or nuclear division may not be followed by cell division, or G1 and G2 ph…	166	0.862474	0.651735
GO:0006665	sphingolipid metabolic process	The chemical reactions and pathways involving sphingolipids, any of a class of lipids containing the long-chain amine diol sphingosine or a closely related base (a sphingoid).	24	0.864273	0.652126
GO:0009143	nucleoside triphosphate catabolic process	The chemical reactions and pathways resulting in the breakdown of a nucleoside triphosphate, a compound consisting of a nucleobase linked to a deoxyribose or ribose sugar esterified with triphosphate on the sugar.	83	0.864682	0.652126
GO:0051649	establishment of localization in cell	The directed movement of a substance or cellular entity, such as a protein complex or organelle, to a specific location within, or in the membrane of, a cell.	447	0.864694	0.652126
GO:0010458	exit from mitosis	The cell cycle process where a cell leaves M phase. M phase is the part of the mitotic cell cycle during which mitosis and cytokinesis take place.	11	0.867261	0.653204
GO:0016569	covalent chromatin modification	The alteration of DNA or protein in chromatin by the covalent addition or removal of chemical groups.	76	0.867057	0.653204
GO:0006303	double-strand break repair via nonhomologous end joining	The repair of a double-strand break in DNA in which the two broken ends are rejoined with little or no sequence complementarity. Information at the DNA ends may be lost due to the modification of broken DNA ends.	18	0.868153	0.653237
GO:0044107	cellular alcohol metabolic process	The chemical reactions and pathways involving alcohols, any of a class of compounds containing one or more hydroxyl groups attached to a saturated carbon atom, as carried out by individual cells.	12	0.868442	0.653237
GO:0009894	regulation of catabolic process	Any process that modulates the frequency, rate, or extent of the chemical reactions and pathways resulting in the breakdown of substances.	72	0.869093	0.653238
GO:0072523	purine-containing compound catabolic process	The chemical reactions and pathways resulting in the breakdown of a purine-containing compound, i.e. any compound that contains purine or a formal derivative thereof.	91	0.869582	0.653238
GO:0033523	histone H2B ubiquitination	The modification of histone H2B by addition of ubiquitin groups.	5	0.870573	0.653556
GO:0070932	histone H3 deacetylation	The modification of histone H3 by the removal of one or more acetyl groups.	4	0.8726	0.65465
GO:0006098	pentose-phosphate shunt	The process in which glucose is oxidized, coupled to NADPH synthesis. Glucose 6-P is oxidized with the formation of carbon dioxide (CO2), ribulose 5-phosphate and reduced NADP; ribulose 5-P then enters a series of reactions interconverting sugar phosphates. The pentose phosphate pathway is a major source of reducing equivalents for biosynthesis reactions and is also important for the conversion o…	9	0.876715	0.654816
GO:0006334	nucleosome assembly	The aggregation, arrangement and bonding together of a nucleosome, the beadlike structural units of eukaryotic chromatin composed of histones and DNA.	17	0.87472	0.654816
GO:0006750	glutathione biosynthetic process	The chemical reactions and pathways resulting in the formation of glutathione, the tripeptide glutamylcysteinylglycine, which acts as a coenzyme for some enzymes and as an antioxidant in the protection of sulfhydryl groups in enzymes and other proteins.	4	0.875461	0.654816
GO:0009414	response to water deprivation	Any process that results in a change in state or activity of a cell or an organism (in terms of movement, secretion, enzyme production, gene expression, etc.) as a result of a water deprivation stimulus, prolonged deprivation of water.	4	0.876097	0.654816
GO:0032269	negative regulation of cellular protein metabolic process	Any process that stops, prevents, or reduces the frequency, rate or extent of the chemical reactions and pathways involving a protein, occurring at the level of an individual cell.	36	0.876168	0.654816
GO:0032465	regulation of cytokinesis	Any process that modulates the frequency, rate or extent of the division of the cytoplasm of a cell and its separation into two daughter cells.	6	0.876812	0.654816
GO:0060341	regulation of cellular localization	Any process that modulates the frequency, rate or extent of a process in which a cell, a substance, or a cellular entity is transported to, or maintained in a specific location within or in the membrane of a cell.	20	0.874406	0.654816
GO:0005977	glycogen metabolic process	The chemical reactions and pathways involving glycogen, a polydisperse, highly branched glucan composed of chains of D-glucose residues in alpha-(1->4) glycosidic linkage, joined together by alpha-(1->6) glycosidic linkages.	27	0.878179	0.654985
GO:0019674	NAD metabolic process	The chemical reactions and pathways involving nicotinamide adenine dinucleotide (NAD), a coenzyme present in most living cells and derived from the B vitamin nicotinic acid.	22	0.878002	0.654985
GO:0036294	cellular response to decreased oxygen levels	Any process that results in a change in state or activity of a cell (in terms of movement, secretion, enzyme production, gene expression, etc.) as a result of a stimulus reflecting a decline in the level of oxygen.	7	0.880093	0.655986
GO:0007530	sex determination	Any process that establishes and transmits the specification of sexual status of an individual organism.	23	0.882246	0.657165
GO:0042327	positive regulation of phosphorylation	Any process that activates or increases the frequency, rate or extent of addition of phosphate groups to a molecule.	9	0.883508	0.657252
GO:0044036	cell wall macromolecule metabolic process	The chemical reactions and pathways involving macromolecules forming, or destined to form, part of the cell wall. A cell wall is a rigid or semi-rigid envelope lying outside the cell membrane of plant, fungal and most prokaryotic cells, maintaining their shape and protecting them from osmotic lysis.	22	0.883442	0.657252
GO:0042440	pigment metabolic process	The chemical reactions and pathways involving pigment, any general or particular coloring matter in living organisms, e.g. melanin.	11	0.885877	0.658588
GO:0032069	regulation of nuclease activity	Any process that modulates the frequency, rate or extent of nuclease activity, the hydrolysis of ester linkages within nucleic acids.	4	0.889151	0.660594
GO:0007231	osmosensory signaling pathway	The series of molecular signals initiated in response to osmotic change.	11	0.893381	0.661745
GO:0032989	cellular component morphogenesis	The process in which cellular structures, including whole cells or cell parts, are generated and organized.	70	0.893581	0.661745
GO:0042732	D-xylose metabolic process	The chemical reactions and pathways involving D-xylose, a naturally occurring plant polysaccharide.	6	0.892679	0.661745
GO:0051439	regulation of ubiquitin-protein ligase activity involved in mitotic cell cycle	A cell cycle process that modulates the frequency, rate or extent of ubiquitin ligase activity that contributes to the mitotic cell cycle.	5	0.892783	0.661745
GO:0060627	regulation of vesicle-mediated transport	Any process that modulates the rate, frequency, or extent of vesicle-mediated transport, the directed movement of substances, either within a vesicle or in the vesicle membrane, into, out of or within a cell.	17	0.893285	0.661745
GO:0006732	coenzyme metabolic process	The chemical reactions and pathways involving coenzymes, any of various nonprotein organic cofactors that are required, in addition to an enzyme and a substrate, for an enzymatic reaction to proceed.	99	0.894999	0.662368
GO:0000226	microtubule cytoskeleton organization	A process that is carried out at the cellular level which results in the assembly, arrangement of constituent parts, or disassembly of cytoskeletal structures comprising microtubules and their associated proteins.	45	0.897062	0.663321
GO:0008614	pyridoxine metabolic process	The chemical reactions and pathways involving pyridoxine, 2-methyl-3-hydroxy-4,5-bis(hydroxymethyl)pyridine, one of the vitamin B6 compounds. Pyridoxal, pyridoxamine and pyridoxine are collectively known as vitamin B6, and are efficiently converted to the biologically active form of vitamin B6, pyridoxal phosphate.	5	0.898493	0.663321
GO:0010627	regulation of intracellular protein kinase cascade	Any process that modulates the rate, frequency or extent of a series of reactions, mediated by protein kinases, which occurs as a result of a single trigger reaction or compound.	14	0.898731	0.663321
GO:0015833	peptide transport	The directed movement of peptides, compounds of two or more amino acids where the alpha carboxyl group of one is bound to the alpha amino group of another, into, out of or within a cell, or between cells, by means of some agent such as a transporter or pore.	12	0.899174	0.663321
GO:0022403	cell cycle phase	A cell cycle process comprising the steps by which a cell progresses through one of the biochemical and morphological phases and events that occur during successive cell replication or nuclear replication events.	265	0.898607	0.663321
GO:0006448	regulation of translational elongation	Any process that modulates the frequency, rate, extent or accuracy of translational elongation.	15	0.902136	0.66461
GO:0015891	siderophore transport	The directed movement of siderophores, low molecular weight Fe(III)-chelating substances, into, out of or within a cell, or between cells, by means of some agent such as a transporter or pore.	8	0.90154	0.66461
GO:2001252	positive regulation of chromosome organization	Any process that activates or increases the frequency, rate or extent of chromosome organization.	9	0.902657	0.66461
GO:0005976	polysaccharide metabolic process	The chemical reactions and pathways involving polysaccharides, a polymer of more than 20 monosaccharide residues joined by glycosidic linkages.	55	0.904392	0.664687
GO:0006576	cellular biogenic amine metabolic process	The chemical reactions and pathways occurring at the level of individual cells involving any of a group of naturally occurring, biologically active amines, such as norepinephrine, histamine, and serotonin, many of which act as neurotransmitters.	30	0.90421	0.664687
GO:0032505	reproduction of a single-celled organism	The biological process in which new individuals are produced by one or two single-celled organisms. The new individuals inherit some proportion of their genetic material from the parent or parents.	152	0.904498	0.664687
GO:0070874	negative regulation of glycogen metabolic process	Any process that stops, prevents, or reduces the frequency, rate or extent of the chemical reactions and pathways involving glycogen.	5	0.905922	0.665308
GO:0019359	nicotinamide nucleotide biosynthetic process	The chemical reactions and pathways resulting in the formation of nicotinamide nucleotides, any nucleotide that contains combined nicotinamide.	12	0.906929	0.665622
GO:0000755	cytogamy	During conjugation with cellular fusion, the process resulting in creating a single cell from complementary mating types. The localized remodeling and dissolution of external protective structures allow the fusion of the plasma membranes and cytoplasmic mixing. An example of this process is found in Saccharomyces cerevisiae.	7	0.908319	0.666216
GO:0051438	regulation of ubiquitin-protein ligase activity	Any process that modulates the frequency, rate or extent of ubiquitin ligase activity, the catalysis of the reaction: ATP + ubiquitin + protein lysine = AMP + diphosphate + protein N-ubiquityllysine.	7	0.909044	0.666323
GO:0001304	progressive alteration of chromatin involved in replicative cell aging	A process that results in changes in chromatin structure contributing to replicative cell aging.	4	0.910226	0.666722
GO:0019236	response to pheromone	Any process that results in a change in state or activity of a cell or an organism (in terms of movement, secretion, enzyme production, gene expression, etc.) as a result of a pheromone stimulus.	66	0.910749	0.666722
GO:0006513	protein monoubiquitination	Addition of a single ubiquitin group to a protein.	11	0.914014	0.667702
GO:0018205	peptidyl-lysine modification	The modification of peptidyl-lysine.	45	0.913626	0.667702
GO:0034502	protein localization to chromosome	Any process in which a protein is transported to, or maintained at, a specific location on a chromosome.	10	0.913894	0.667702
GO:0043543	protein acylation	The addition of an acyl group, any group or radical of the form RCO- where R is an organic group, to a protein amino acid.	43	0.914414	0.667702
GO:0006482	protein demethylation	The removal of a methyl group, from a protein amino acid. A methyl group is derived from methane by the removal of a hydrogen atom.	4	0.918226	0.67006
GO:0000910	cytokinesis	The division of the cytoplasm and the plasma membrane of a cell and its separation into two daughter cells. Cytokinesis usually occurs after growth, replication, and segregation of cellular components, and occurs after division of the nucleus.	75	0.921609	0.670649
GO:0006195	purine nucleotide catabolic process	The chemical reactions and pathways resulting in the breakdown of a purine nucleotide, a compound consisting of nucleoside (a purine base linked to a deoxyribose or ribose sugar) esterified with a phosphate group at either the 3' or 5'-hydroxyl group of the sugar.	88	0.921499	0.670649
GO:0009108	coenzyme biosynthetic process	The chemical reactions and pathways resulting in the formation of coenzymes, any of various nonprotein organic cofactors that are required, in addition to an enzyme and a substrate, for an enzymatic reaction to proceed.	58	0.920214	0.670649
GO:0043619	regulation of transcription from RNA polymerase II promoter in response to oxidative stress	Modulation of the frequency, rate or extent of transcription from an RNA polymerase II promoter as a result of a stimulus indicating the organism is under oxidative stress, a state often resulting from exposure to high levels of reactive oxygen species, e.g. superoxide anions, hydrogen peroxide (H2O2), and hydroxyl radicals.	5	0.921952	0.670649
GO:0051301	cell division	The process resulting in the physical partitioning and separation of a cell into daughter cells.	168	0.920243	0.670649
GO:0045732	positive regulation of protein catabolic process	Any process that activates or increases the frequency, rate or extent of the chemical reactions and pathways resulting in the breakdown of a protein by the destruction of the native, active configuration, with or without the hydrolysis of peptide bonds.	4	0.92271	0.670775
GO:0000105	histidine biosynthetic process	The chemical reactions and pathways resulting in the formation of histidine, 2-amino-3-(1H-imidazol-4-yl)propanoic acid.	5	0.931414	0.671336
GO:0000173	inactivation of MAPK activity involved in osmosensory signaling pathway	Any process that terminates the activity of the active enzyme MAP kinase during osmolarity sensing.	4	0.934892	0.671336
GO:0001510	RNA methylation	Posttranscriptional addition of a methyl group to either a nucleotide or 2'-O ribose in a polyribonucleotide. Usually uses S-adenosylmethionine as a cofactor.	21	0.933569	0.671336
GO:0006152	purine nucleoside catabolic process	The chemical reactions and pathways resulting in the breakdown of purine nucleoside, one of a family of organic molecules consisting of a purine base covalently bonded to a sugar ribose (a ribonucleoside) or deoxyribose (a deoxyribonucleoside).	83	0.931367	0.671336
GO:0006457	protein folding	The process of assisting in the covalent and noncovalent assembly of single chain polypeptides or multisubunit complexes into the correct tertiary structure.	83	0.93286	0.671336
GO:0006501	C-terminal protein lipidation	The covalent attachment of a lipid group to the carboxy terminus of a protein.	6	0.928987	0.671336
GO:0007039	vacuolar protein catabolic process	The chemical reactions and pathways resulting in the breakdown of a protein in the vacuole, usually by the action of vacuolar proteases.	9	0.929987	0.671336
GO:0008608	attachment of spindle microtubules to kinetochore	The process in which spindle microtubules become physically associated with the proteins making up the kinetochore complex.	4	0.934572	0.671336
GO:0010907	positive regulation of glucose metabolic process	Any process that increases the rate, frequency or extent of glucose metabolism. Glucose metabolic processes are the chemical reactions and pathways involving glucose, the aldohexose gluco-hexose.	6	0.930296	0.671336
GO:0015698	inorganic anion transport	The directed movement of inorganic anions into, out of or within a cell, or between cells, by means of some agent such as a transporter or pore. Inorganic anions are atoms or small molecules with a negative charge which do not contain carbon in covalent linkage.	28	0.928543	0.671336
GO:0015837	amine transport	The directed movement of amines, including polyamines, organic compounds containing one or more amino groups, into, out of or within a cell, or between cells, by means of some agent such as a transporter or pore.	6	0.931344	0.671336
GO:0019655	glucose catabolic process to ethanol	The anaerobic chemical reactions and pathways resulting in the breakdown of glucose; it is converted into ethanol and carbon dioxide (CO2), producing two molecules of ATP for each molecule of glucose.	5	0.929406	0.671336
GO:0031578	mitotic cell cycle spindle orientation checkpoint	A cell cycle checkpoint that monitors and signals errors in the placement or orientation of the spindle in the cell. The result is a cell cycle delay, usually in mitosis, until errors are corrected.	8	0.929163	0.671336
GO:0032313	regulation of Rab GTPase activity	Any process that modulates the activity of a GTPase of the Rab family.	11	0.928319	0.671336
GO:0042221	response to chemical stimulus	Any process that results in a change in state or activity of a cell or an organism (in terms of movement, secretion, enzyme production, gene expression, etc.) as a result of a chemical stimulus.	304	0.936	0.671336
GO:0046148	pigment biosynthetic process	The chemical reactions and pathways resulting in the formation of a pigment, any general or particular coloring matter in living organisms, e.g. melanin.	10	0.931534	0.671336
GO:0050684	regulation of mRNA processing	Any process that modulates the frequency, rate or extent of mRNA processing, those processes involved in the conversion of a primary mRNA transcript into a mature mRNA prior to its translation into polypeptide.	4	0.935213	0.671336
GO:0051726	regulation of cell cycle	Any process that modulates the rate or extent of progression through the cell cycle.	135	0.936341	0.671336
GO:0070785	negative regulation of growth of unicellular organism as a thread of attached cells	Any process that decreases the frequency, rate or extent of the process in which cells remain attached after division and form thread-like filaments that may penetrate into a solid growth medium.	7	0.934962	0.671336
GO:0071417	cellular response to organic nitrogen	Any process that results in a change in state or activity of a cell (in terms of movement, secretion, enzyme production, gene expression, etc.) as a result of an organic nitrogen stimulus. An organic nitrogen compound is formally a compound containing at least one carbon-nitrogen bond.	10	0.934782	0.671336
GO:1901292	nucleoside phosphate catabolic process	The chemical reactions and pathways resulting in the breakdown of a nucleoside phosphate.	91	0.935675	0.671336
GO:1901678	iron coordination entity transport	The directed movement of an iron coordination entity into, out of or within a cell, or between cells, by means of some agent such as a transporter or pore.	11	0.928706	0.671336
GO:0043632	modification-dependent macromolecule catabolic process	The chemical reactions and pathways resulting in the breakdown of a macromolecule, initiated by covalent modification of the target molecule.	132	0.937404	0.671679
GO:0030007	cellular potassium ion homeostasis	Any process involved in the maintenance of an internal steady state of potassium ions at the level of a cell.	6	0.938942	0.672007
GO:0051053	negative regulation of DNA metabolic process	Any process that stops, prevents, or reduces the frequency, rate or extent of the chemical reactions and pathways involving DNA.	19	0.939032	0.672007
GO:0031930	mitochondria-nucleus signaling pathway	A series of molecular signals that forms a pathway of communication from the mitochondria to the nucleus and initiates cellular changes in response to changes in mitochondrial function.	5	0.940885	0.672914
GO:0000726	non-recombinational repair	A DNA repair process in which that does not require the exchange of genetic material between the broken DNA molecule and a homologous region of DNA.	28	0.942892	0.67393
GO:0070972	protein localization to endoplasmic reticulum	A process in which a protein is transported to, or maintained in, a location within the endoplasmic reticulum.	22	0.943725	0.674106
GO:0001558	regulation of cell growth	Any process that modulates the frequency, rate, extent or direction of cell growth.	17	0.944767	0.674431
GO:0000135	septin checkpoint	A cell cycle checkpoint that detects septin defects and responds by inhibiting the mitotic cyclin-dependent kinase (CDK). In Saccharomyces cerevisiae, correct formation of a functional septin cytoskeleton permits the cell to switch to isotropic bud growth and the onset of mitotic chromosome segregation. In the presence of septin defects, the mitotic CDK is inhibited and both the switch to isotrop…	4	0.956407	0.67473
GO:0006400	tRNA modification	The covalent alteration of one or more nucleotides within a tRNA molecule to produce a tRNA molecule with a sequence that differs from that coded genetically.	49	0.946465	0.67473
GO:0006848	pyruvate transport	The directed movement of pyruvate into, out of or within a cell, or between cells, by means of some agent such as a transporter or pore.	5	0.955251	0.67473
GO:0006974	response to DNA damage stimulus	Any process that results in a change in state or activity of a cell (in terms of movement, secretion, enzyme production, gene expression, etc.) as a result of a stimulus indicating damage to its DNA from environmental insults or errors during metabolism.	194	0.950367	0.67473
[truncated: 63 more rows]
