# Supplementary material for: Design and Analysis of Bar-seq Experiments
Source: G3 (Bethesda). 2013 Nov 5;4(1):11–8. doi: 10.1534/g3.113.008565 (PMC3887526; doi:10.1534/g3.113.008565)
Supplement: Supporting Information [file supp_g3.113.008565_TableS6.xlsx]

## Sheet: Sheet1
depth	GAL7 logFC	GAL7 qvalue	GAL7 rank	GAL10 logFC	GAL10 qvalue	GAL10 rank	GAL1 logFC	GAL1 qvalue	GAL1 rank	GAL3 logFC	GAL3 qvalue	GAL3 rank	GAL2 logFC	GAL2 qvalue	GAL2 rank	PGM2 logFC	PGM2 qvalue	PGM2 rank	GAL4 logFC	GAL4 qvalue	GAL4 rank
55835037	-4.74729	0	1	-4.94027	2.65773e-125	7	-3.43911	8.10772e-130	5	-2.78089	1.41415e-176	3	-1.8031	1.46249e-114	8	-4.44152	1.07658e-125	6	-2.38322	4.92377e-93	10
55695684	-4.7464	0	1	-4.93627	3.40321e-125	7	-3.43793	7.43826e-130	5	-2.78119	4.03468e-177	3	-1.8031	1.10033e-114	8	-4.43743	1.08721e-125	6	-2.38339	7.82782e-93	10
55555623	-4.75057	0	1	-4.93312	5.6499e-125	7	-3.44075	6.5311e-130	5	-2.77907	4.74929e-176	3	-1.80329	1.42246e-114	8	-4.45012	2.67835e-126	6	-2.38296	9.80125e-93	10
55416899	-4.74433	0	1	-4.93518	6.47036e-125	7	-3.44197	7.91511e-130	5	-2.78103	2.9256e-177	3	-1.80452	6.30147e-115	8	-4.44379	1.26463e-126	6	-2.38498	1.83411e-93	10
55276465	-4.74557	0	1	-4.93369	9.19737e-125	7	-3.44282	1.15519e-129	5	-2.78611	6.81681e-177	3	-1.80085	6.69713e-115	8	-4.43058	5.18342e-125	6	-2.38481	4.85657e-93	10
55137366	-4.74443	0	1	-4.93353	2.90715e-125	7	-3.43807	5.44093e-129	5	-2.7827	3.2597e-176	3	-1.80031	2.47299e-114	9	-4.43525	2.82551e-125	6	-2.38521	1.40099e-93	10
54996350	-4.74753	0	1	-4.94894	1.33781e-124	7	-3.43792	8.21876e-130	5	-2.7817	5.1062e-176	3	-1.80751	3.21066e-115	8	-4.43654	3.57244e-126	6	-2.37709	1.19972e-92	10
54858352	-4.75431	0	1	-4.95151	8.78437e-126	7	-3.4385	2.05176e-129	5	-2.78236	1.52364e-175	3	-1.8071	5.93042e-115	8	-4.43571	2.85408e-126	6	-2.38316	1.28301e-93	10
54717840	-4.74114	0	1	-4.9465	3.02896e-125	7	-3.44226	3.29733e-131	5	-2.77991	2.08462e-176	3	-1.80623	1.91411e-115	8	-4.4503	2.01695e-125	6	-2.38789	5.81884e-94	10
54577900	-4.74356	0	1	-4.93854	4.31963e-125	6	-3.43951	1.31047e-129	5	-2.77801	1.47918e-178	3	-1.80119	2.0841e-114	9	-4.43621	5.71833e-125	7	-2.38883	9.19799e-93	10
54438430	-4.74449	0	1	-4.94869	4.3284e-125	7	-3.43348	2.76943e-129	5	-2.78567	1.00859e-177	3	-1.80333	4.75905e-114	9	-4.43754	5.16944e-126	6	-2.38152	1.43277e-92	10
54299407	-4.74316	0	1	-4.93907	6.7264e-125	7	-3.43578	3.62686e-129	5	-2.7791	1.50709e-177	3	-1.80811	2.91622e-115	9	-4.45196	1.79512e-125	6	-2.38094	4.25422e-93	10
54160528	-4.73974	0	1	-4.90181	2.77924e-123	7	-3.44373	1.29218e-129	5	-2.77664	4.63708e-178	3	-1.8014	5.83121e-115	8	-4.44811	9.94858e-127	6	-2.38378	2.5423e-93	10
54020172	-4.75583	0	1	-4.91915	8.02522e-124	7	-3.42917	9.81096e-129	5	-2.7752	4.69345e-176	3	-1.80557	1.14754e-114	8	-4.45455	1.12853e-126	6	-2.38615	9.5842e-93	10
53881399	-4.75478	0	1	-4.92838	3.41511e-124	7	-3.44836	5.29879e-130	5	-2.78503	1.42001e-176	3	-1.80237	2.27708e-114	8	-4.43731	2.79622e-125	6	-2.38614	1.54633e-93	10
53740472	-4.74652	0	1	-4.96634	1.20509e-125	6	-3.45002	2.68329e-130	5	-2.78148	3.36008e-173	3	-1.80606	1.13043e-115	9	-4.42229	2.38106e-124	7	-2.39227	4.44733e-93	10
53604178	-4.75182	0	1	-4.92939	2.51654e-125	7	-3.42936	1.1219e-129	5	-2.78005	1.01221e-173	3	-1.79913	5.03697e-114	9	-4.44108	7.45208e-126	6	-2.38009	3.68551e-93	10
53461313	-4.74214	0	1	-4.94602	2.91965e-125	6	-3.43532	5.65056e-129	5	-2.77448	6.08251e-175	3	-1.80143	5.82854e-114	9	-4.41527	2.87891e-124	7	-2.38323	1.41596e-92	10
53320536	-4.75619	0	1	-4.94934	2.08128e-125	6	-3.42595	1.60949e-128	5	-2.78298	2.81392e-174	3	-1.80295	5.56874e-115	8	-4.44596	1.72584e-124	7	-2.38684	2.21518e-93	10
53181978	-4.73964	0	1	-4.94389	1.48788e-124	7	-3.449	8.2257e-130	5	-2.78336	2.62651e-176	3	-1.8013	2.15714e-115	8	-4.41663	5.51037e-125	6	-2.37606	4.49176e-92	10
53043984	-4.76272	0	1	-4.91173	7.45721e-125	7	-3.44317	5.13921e-130	5	-2.78322	1.32758e-172	3	-1.80213	1.38768e-113	8	-4.45606	3.01083e-126	6	-2.37145	8.19426e-92	10
52904090	-4.74953	0	1	-4.9022	2.23917e-124	7	-3.4289	9.03837e-129	5	-2.777	8.71809e-179	3	-1.80882	1.70953e-113	8	-4.4583	1.27095e-124	6	-2.3801	5.30331e-92	10
52765022	-4.74233	0	1	-4.93461	3.10476e-126	7	-3.43857	2.29343e-129	5	-2.79267	1.7466e-181	3	-1.79921	2.20617e-114	9	-4.43984	4.70223e-127	6	-2.37266	5.84936e-92	10.5
52625712	-4.73655	0	1	-4.91496	2.14613e-123	7	-3.43569	1.34131e-128	5	-2.77764	9.55029e-178	3	-1.79697	6.12025e-116	8	-4.44115	6.46816e-125	6	-2.37907	1.64464e-92	11
52485842	-4.74437	0	1	-4.96305	1.06066e-126	7	-3.44339	1.164e-128	5	-2.78725	3.0847e-180	3	-1.79948	1.86862e-115	8.5	-4.44099	6.67052e-128	6	-2.3926	5.04247e-94	10
52344748	-4.72925	0	1	-4.92108	1.20718e-123	7	-3.42285	1.79187e-128	5	-2.78195	1.6094e-172	3	-1.80297	8.38465e-115	8	-4.47654	5.11296e-127	6	-2.4	3.82617e-94	10
52203418	-4.73472	0	1	-4.92951	5.11924e-122	7	-3.44166	1.07209e-130	5	-2.78087	1.88632e-178	3	-1.80221	2.977e-115	8	-4.42234	9.19494e-123	6	-2.38307	6.30496e-92	11
52067082	-4.74919	0	1	-4.93938	1.22538e-125	7	-3.43017	4.10446e-128	5	-2.7871	1.73156e-180	3	-1.79619	1.31909e-114	9	-4.4358	4.58697e-127	6	-2.37842	4.82564e-92	11
51924684	-4.74185	0	1	-4.94983	1.08431e-123	7	-3.43245	6.95394e-129	5	-2.78377	3.06394e-178	3	-1.80459	2.85185e-114	9	-4.4646	1.85973e-126	6	-2.38804	9.83775e-94	10
51787046	-4.76534	0	1	-4.93516	1.37044e-124	7	-3.42548	4.37773e-126	5	-2.77375	1.01171e-178	3	-1.80678	3.625e-113	9	-4.45029	6.0078e-126	6	-2.37258	5.68435e-93	10
51646868	-4.73845	0	1	-4.94916	5.82039e-125	7	-3.43886	1.12665e-127	6	-2.78546	4.9826e-179	3	-1.80804	1.10785e-114	8	-4.43361	2.90799e-128	5	-2.37566	2.15321e-92	10
51504960	-4.75101	0	1	-4.93038	7.90108e-124	6.5	-3.45209	1.10979e-130	5	-2.77629	2.19839e-172	3	-1.79606	7.3872e-115	9	-4.4574	7.90108e-124	6.5	-2.36573	2.24934e-91	10
51366542	-4.74388	0	1	-4.93368	4.7844e-123	7	-3.43856	7.04753e-129	5	-2.78597	1.47474e-174	3	-1.80266	7.58556e-115	8	-4.4727	1.06971e-124	6	-2.38058	1.65245e-90	11
51229556	-4.75174	0	1	-4.92614	8.67227e-122	6	-3.44654	1.82573e-131	5	-2.77824	2.42308e-177	3	-1.8004	2.34769e-116	9	-4.4407	5.17683e-120	7	-2.37896	1.68547e-91	11
51089284	-4.7469	0	1	-4.94844	2.16331e-125	7	-3.44569	2.94778e-129	5	-2.78254	1.89627e-174	3	-1.79586	1.03656e-113	9	-4.46605	1.97926e-127	6	-2.38787	2.60869e-93	10
50947880	-4.75027	0	1	-4.93655	4.09695e-122	7	-3.43294	2.29312e-124	5	-2.77657	9.1907e-175	3	-1.80878	3.85894e-116	8	-4.41882	2.7489e-124	6	-2.37679	3.44851e-93	10
50806479	-4.75255	0	1	-4.90452	1.18062e-123	7	-3.41185	3.4612e-127	6	-2.795	3.63083e-178	3	-1.80505	4.08931e-115	8	-4.43425	2.74524e-130	5	-2.37405	4.36208e-92	10
50667433	-4.76175	0	1	-4.91969	9.61205e-125	7	-3.44913	1.13387e-128	6	-2.78511	2.79268e-173	3	-1.79626	4.90634e-114	9	-4.46512	2.38548e-129	5	-2.37785	4.9776e-93	11
50529024	-4.74224	0	1	-4.94308	2.04981e-123	7	-3.46658	6.4118e-133	5	-2.78431	1.82646e-177	3	-1.8056	3.45846e-112	9	-4.44923	7.20193e-125	6	-2.38491	9.05101e-95	10
50390156	-4.73494	0	1	-4.94475	1.0196e-122	7	-3.44118	2.61074e-130	5	-2.77432	5.55814e-173	3	-1.80046	1.02162e-112	8	-4.45539	1.25966e-126	6	-2.40151	3.15379e-93	10
50250542	-4.75007	0	1	-4.95823	4.42417e-124	7	-3.46031	4.77793e-130	5	-2.76994	1.86375e-173	3	-1.80829	1.52741e-112	8	-4.50749	1.77694e-126	6	-2.40363	1.62891e-94	10
50114560	-4.74429	0	1	-4.98318	4.44098e-126	6	-3.42769	1.65244e-126	5	-2.78545	1.32848e-171	3	-1.81262	5.96151e-116	8	-4.41809	2.56201e-123	7	-2.37896	6.99632e-91	11
49973756	-4.747	0	1	-4.88954	1.96e-123	7	-3.43743	2.2304e-128	5	-2.78587	1.29144e-173	3	-1.7991	2.78527e-115	8	-4.41088	2.20932e-124	6	-2.36548	4.26146e-92	10
49832047	-4.76	0	1	-4.89985	6.48668e-123	7	-3.43385	2.57286e-129	5	-2.77867	2.43617e-174	3	-1.7993	2.32039e-113	9	-4.40781	2.94006e-123	6	-2.39205	3.72624e-93	10
49691668	-4.73651	0	1	-4.91557	5.03292e-124	6	-3.43583	2.44718e-127	5	-2.78783	1.12771e-173	3	-1.81329	4.35678e-115	8	-4.46033	1.08755e-122	7	-2.37834	1.72944e-92	10
49553762	-4.7481	0	1	-4.95909	2.01902e-124	6	-3.41294	2.9468e-128	5	-2.77825	2.66769e-174	3	-1.80565	8.92695e-114	8	-4.42433	1.43257e-123	7	-2.38838	5.81474e-94	10
49414790	-4.77331	0	1	-4.93154	2.8312e-123	7	-3.42988	6.96512e-126	5	-2.78103	4.17096e-174	3	-1.797	1.35224e-112	9	-4.40577	2.43649e-123	6	-2.38649	5.35078e-94	10
49274638	-4.74277	0	1	-4.86128	4.27659e-120	7	-3.41408	3.03928e-129	5	-2.78237	8.04546e-177	3	-1.80372	2.72595e-113	8	-4.46787	6.5543e-125	6	-2.37632	4.35084e-94	10
49135759	-4.7207	0	1	-4.9946	3.36567e-124	6	-3.41631	2.92589e-130	5	-2.7715	3.42781e-171	3	-1.79587	2.72075e-110	9	-4.41176	4.28928e-122	7	-2.39871	3.4906e-94	10
48994213	-4.73669	0	1	-4.945	1.21175e-123	6	-3.41928	3.33437e-125	5	-2.78577	3.42103e-177	3	-1.80342	9.37423e-113	9	-4.4193	1.23252e-121	7	-2.38542	4.9627e-93	10
48854182	-4.75791	0	1	-4.92847	3.12582e-124	7	-3.45423	4.27445e-128	5	-2.78426	4.24418e-171	3	-1.80562	3.44236e-114	8	-4.42293	6.69743e-125	6	-2.39321	1.75855e-94	10
48714780	-4.75959	0	1	-4.93668	4.66114e-124	7	-3.45556	2.52513e-130	5	-2.7809	3.03387e-175	3	-1.80168	8.19138e-116	8	-4.45996	3.82761e-126	6	-2.39182	5.61543e-91	11
48578880	-4.72045	0	1	-4.95833	3.60853e-122	7	-3.45137	1.30609e-126	6	-2.78023	1.55515e-174	3	-1.79385	1.45989e-110	9	-4.44431	9.31938e-129	5	-2.39106	2.63924e-92	10
48438877	-4.73927	0	1	-4.95159	3.53726e-123	7	-3.43646	8.83588e-129	5	-2.77234	5.08467e-172	3	-1.79764	4.4691e-116	8	-4.43894	1.95745e-125	6	-2.38696	1.04723e-94	10
48295395	-4.74627	0	1	-4.97264	2.31581e-122	7	-3.45513	2.74956e-128	5	-2.78215	1.44561e-179	3	-1.80057	9.81207e-114	8	-4.42895	2.8572e-125	6	-2.37307	7.57452e-93	10
48156249	-4.71325	0	1	-4.93649	7.47489e-123	6	-3.47391	2.60955e-132	5	-2.79509	1.1609e-175	3	-1.80471	1.76547e-114	8	-4.44164	1.14445e-122	7	-2.38643	5.35885e-92	10
48019096	-4.78261	0	1	-4.87424	9.72442e-121	7	-3.42325	7.20324e-132	5	-2.79303	3.58817e-174	3	-1.80373	9.77747e-115	8	-4.43463	2.13722e-123	6	-2.37723	2.0531e-92	10
47877394	-4.77372	0	1	-4.92943	7.05845e-126	7	-3.42043	7.98657e-129	5	-2.78039	3.66888e-175	3	-1.80431	1.60776e-114	8	-4.41932	2.6343e-126	6	-2.40216	3.97242e-95	10
47738134	-4.74517	0	1	-4.96577	1.30934e-120	7	-3.41148	2.54043e-126	5	-2.76785	1.89825e-166	3	-1.8135	6.70828e-117	8	-4.43708	2.6431e-125	6	-2.39716	1.24733e-92	10
47596200	-4.75222	0	1	-4.99297	8.77027e-121	7	-3.41479	3.8278e-128	5	-2.77791	1.33755e-170	3	-1.80004	1.0995e-113	9	-4.42412	8.11945e-124	6	-2.38349	2.50048e-93	10
47459512	-4.75826	0	1	-4.97744	1.83742e-126	6	-3.44902	6.66295e-129	5	-2.7786	3.23243e-173	3	-1.80777	1.82371e-115	8	-4.40499	2.85147e-117	7	-2.38885	2.92368e-93	10
47318698	-4.76836	0	1	-4.95075	4.89471e-125	7	-3.44883	1.82193e-130	5	-2.77056	6.73993e-176	3	-1.80796	2.74007e-116	8	-4.4766	4.05042e-126	6	-2.37508	2.8089e-91	11
47179943	-4.72881	0	1	-4.90938	1.15946e-119	7	-3.4455	1.49374e-131	5	-2.79038	8.13313e-174	3	-1.80555	3.65433e-114	8	-4.4647	1.00132e-125	6	-2.38191	1.74662e-92	11
47039319	-4.72825	0	1	-4.88457	1.39892e-121	7	-3.42087	6.83738e-124	6	-2.78965	6.90202e-176	3	-1.80505	2.97006e-116	8	-4.42486	6.68434e-126	5	-2.38554	6.40764e-93	10
46903250	-4.74609	0	1	-4.9818	1.69691e-124	7	-3.4425	4.37341e-131	5	-2.76716	1.16756e-176	3	-1.79955	4.47171e-114	8	-4.45475	1.95557e-126	6	-2.39789	3.11842e-95	10
46762217	-4.75804	0	1	-4.91685	3.50152e-122	7	-3.45135	2.59249e-129	5	-2.77143	2.85833e-172	3	-1.80148	8.6691e-116	8	-4.42929	1.39673e-123	6	-2.38923	2.20521e-93	10
46619453	-4.75045	0	1	-4.86905	4.88765e-121	7	-3.45656	1.42762e-132	5	-2.78445	1.51112e-184	3	-1.8165	1.56844e-115	8	-4.43752	4.49044e-125	6	-2.3941	1.37462e-95	10
46484328	-4.71192	0	1	-4.91361	3.33874e-123	7	-3.46279	1.85433e-131	5	-2.77198	4.96868e-174	3	-1.79757	3.99588e-116	8	-4.41453	1.82134e-123	6	-2.38741	1.2177e-91	11
46340584	-4.74901	0	1	-4.85334	2.06012e-119	7	-3.4605	6.03701e-131	5	-2.7797	3.31284e-176	3	-1.79431	5.13871e-114	9	-4.48068	2.17162e-123	6	-2.37735	5.05609e-92	10
46203754	-4.77482	0	1	-4.97146	6.59427e-120	7	-3.43683	6.86159e-130	5	-2.78503	7.76899e-186	3	-1.79919	2.68831e-116	8	-4.35052	4.92205e-120	6	-2.37831	1.27786e-91	11
46060694	-4.75454	0	1	-4.8798	7.39114e-121	7	-3.45366	2.66431e-130	5	-2.77043	1.5521e-176	3	-1.81509	2.10087e-114	8	-4.37426	2.42064e-123	6	-2.37658	2.11549e-90	11
45922592	-4.75882	0	1	-4.95109	1.4794e-122	7	-3.40019	4.34717e-126	5	-2.76916	1.32896e-182	3	-1.81257	8.40676e-116	8	-4.44657	1.9334e-123	6	-2.38919	6.04525e-94	10
45787038	-4.73422	0	1	-4.95833	2.25158e-122	7	-3.44614	6.52331e-130	5	-2.78057	1.25891e-167	3	-1.79806	2.14312e-114	8	-4.4527	1.51986e-124	6	-2.37311	3.01e-89	11
45646717	-4.77303	0	1	-4.90201	7.67911e-123	7	-3.41852	2.60888e-129	5	-2.7619	1.45325e-169	3	-1.79714	3.8926e-112	8	-4.46199	1.28215e-125	6	-2.3862	3.00722e-91	11
45504023	-4.75363	0	1	-4.90242	1.58552e-120	6	-3.44728	6.90173e-127	5	-2.76775	1.97505e-169	3	-1.80293	3.57625e-114	9	-4.4459	7.41545e-119	7	-2.39405	2.85522e-93	10
45365508	-4.73025	0	1	-4.95446	2.7493e-123	7	-3.43521	1.62829e-128	5	-2.76977	1.25496e-171	3	-1.80653	9.88002e-114	8	-4.4822	1.17196e-125	6	-2.37919	2.05011e-92	10.5
45226932	-4.743	0	1	-4.84579	4.92655e-120	7	-3.43443	1.53879e-129	5	-2.76848	7.49819e-178	3	-1.79474	1.3211e-115	8	-4.46271	6.14985e-123	6	-2.38479	8.6614e-91	11
45085730	-4.73206	0	1	-4.89417	5.20269e-121	6	-3.43067	1.58681e-130	5	-2.78718	2.58426e-172	3	-1.79629	1.08832e-111	9	-4.4275	4.35888e-120	7	-2.36702	1.16577e-90	11
44947030	-4.76631	0	1	-4.91144	1.30469e-122	6	-3.42866	1.98796e-124	5	-2.79469	4.98583e-181	3	-1.80687	5.50615e-114	9	-4.38184	2.37541e-122	7	-2.4042	7.69114e-91	10
44806942	-4.74706	0	1	-4.85474	2.79999e-121	6	-3.43856	3.12377e-126	5	-2.77811	7.11486e-177	3	-1.80182	3.40818e-116	8	-4.46087	6.58264e-121	7	-2.38136	1.94927e-92	11
44669146	-4.77447	0	1	-4.89319	5.41167e-124	7	-3.47697	1.83276e-130	5	-2.78524	1.0365e-181	3	-1.80763	2.22893e-113	8	-4.46185	9.30469e-128	6	-2.36203	2.69997e-89	11
44527103	-4.79318	0	1	-4.91267	2.48355e-121	7	-3.42937	4.45803e-126	5	-2.77248	1.79371e-174	3	-1.80208	2.66589e-109	8	-4.43433	3.98504e-122	6	-2.41124	1.32075e-94	10
44389962	-4.7171	0	1	-4.96399	9.98582e-123	7	-3.41613	8.75288e-126	5	-2.7992	4.81243e-177	3	-1.78702	8.91904e-114	8	-4.42304	2.30004e-125	6	-2.37215	4.60996e-91	10
44246425	-4.74424	0	1	-4.88998	6.10021e-121	7	-3.41129	2.26025e-128	5	-2.76941	9.0377e-170	3	-1.81092	6.16673e-114	8	-4.4084	2.45195e-126	6	-2.38654	1.60572e-92	10
44106436	-4.73674	0	1	-4.95479	1.30001e-121	7	-3.46446	1.8355e-129	5	-2.76361	1.29199e-176	3	-1.8006	1.73478e-115	8	-4.44976	7.9975e-123	6	-2.36834	2.13862e-89	11
43967676	-4.7196	0	1	-4.89992	1.70395e-118	7	-3.46923	7.09091e-130	5	-2.78174	4.64885e-170	3	-1.80435	1.59324e-115	8	-4.41925	3.42715e-121	6	-2.36011	2.38979e-91	10
43828502	-4.74031	0	1	-4.95236	1.2098e-123	7	-3.43459	1.88839e-129	5	-2.77617	3.61458e-166	3	-1.79956	2.16957e-110	8	-4.4159	2.10158e-125	6	-2.37899	2.05091e-90	11
43690438	-4.73819	0	1	-4.97005	6.71868e-123	7	-3.43379	6.2381e-131	5	-2.77126	1.05904e-164	3	-1.7863	1.51342e-108	9	-4.39822	4.55379e-124	6	-2.38965	1.99594e-88	11
43550374	-4.78377	0	1	-4.99221	2.13124e-123	7	-3.41756	2.78598e-128	5	-2.77812	2.82903e-177	3	-1.79238	1.52411e-112	9	-4.41635	5.68361e-125	6	-2.40237	4.34757e-93	10
43411372	-4.76499	0	1	-4.92071	2.35062e-122	6	-3.45944	8.87198e-133	5	-2.78694	7.97947e-177	3	-1.8082	5.24887e-113	9	-4.47409	4.3947e-122	7	-2.38436	1.05915e-93	10
43273266	-4.73648	0	1	-4.92882	3.76457e-121	7	-3.40758	3.28466e-127	5	-2.78244	6.21915e-177	3	-1.81115	2.67534e-115	8	-4.41836	5.28589e-125	6	-2.39294	2.02581e-94	10
43129428	-4.75483	0	1	-5.00941	9.56282e-127	6	-3.48591	1.00798e-129	5	-2.77479	1.46997e-175	3	-1.79483	8.16165e-114	9	-4.46789	2.47738e-126	7	-2.40678	7.00009e-97	10
42993872	-4.71309	0	1	-4.85432	2.76018e-121	7	-3.48791	5.10783e-130	5	-2.78852	2.05909e-168	3	-1.79832	5.74612e-112	9	-4.41753	1.20629e-123	6	-2.36996	5.62979e-91	11
42852990	-4.73718	0	1	-5.08716	8.77804e-125	6	-3.44252	4.33297e-128	5	-2.79661	8.20936e-179	3	-1.82076	2.00488e-115	8	-4.46578	3.10572e-123	7	-2.38294	4.10719e-93	10
42716026	-4.71908	0	1	-4.93227	2.15746e-116	7	-3.44725	9.81129e-124	6	-2.77253	1.06841e-179	3	-1.79013	1.68315e-112	8	-4.4135	1.051e-124	5	-2.39727	2.49571e-93	10
42576471	-4.77019	0	1	-4.97827	7.57115e-124	6	-3.44319	1.32037e-131	5	-2.79218	1.54867e-179	3	-1.80058	5.88484e-116	8	-4.42086	3.88596e-118	7	-2.36522	3.09245e-92	10
42434928	-4.75908	0	1	-4.972	5.43538e-124	6	-3.44453	1.05296e-129	5	-2.76578	2.65764e-176	3	-1.80258	4.71352e-115	8	-4.44346	1.91219e-115	7	-2.37439	1.47915e-90	10
42293736	-4.75143	0	1	-4.9212	1.66999e-120	7	-3.45889	3.49297e-129	5	-2.78468	8.2032e-177	3	-1.79962	3.73239e-110	9	-4.46394	1.98165e-126	6	-2.38317	1.38201e-92	10
42156863	-4.75441	0	1	-4.96639	4.89957e-124	6	-3.45028	1.52586e-125	5	-2.79987	2.07116e-182	3	-1.81024	1.81354e-115	9	-4.43549	6.7875e-122	7	-2.40471	4.35369e-95	10
42016442	-4.72034	0	1	-4.9892	5.47162e-123	7	-3.42194	2.60734e-123	6	-2.78722	4.70256e-174	3	-1.80817	1.24149e-113	8	-4.44361	3.94683e-127	5	-2.38332	1.00951e-92	10
41872852	-4.70817	0	1	-4.92882	6.55656e-122	7	-3.43662	1.32279e-123	5	-2.78377	1.91643e-181	3	-1.82503	2.78316e-117	8	-4.4142	3.31527e-122	6	-2.38495	1.40814e-92	10
41737436	-4.73238	0	1	-4.90052	3.16442e-121	6	-3.45186	2.37883e-129	5	-2.79796	5.59631e-177	3	-1.80625	2.17313e-115	8	-4.47599	2.35434e-119	7	-2.39787	1.60932e-94	10
41596928	-4.77481	0	1	-4.91667	1.19425e-117	7	-3.44928	1.45149e-130	5	-2.79024	3.11703e-173	3	-1.80176	7.51245e-112	9	-4.40157	9.63956e-122	6	-2.41254	2.50431e-94	10
41460944	-4.75292	0	1	-4.90527	2.07259e-121	7	-3.48938	4.94315e-124	5	-2.76493	5.08501e-179	3	-1.80868	6.20049e-113	9	-4.42084	1.2377e-121	6	-2.38941	1.78992e-93	10
41317346	-4.71066	0	1	-5.03749	3.17713e-128	5.5	-3.43096	7.17813e-125	7	-2.7933	3.16512e-171	3	-1.80707	3.66885e-113	9	-4.43071	3.17713e-128	5.5	-2.35787	6.19988e-93	10
41176076	-4.71647	0	1	-5.03758	7.73886e-124	6	-3.46307	7.1424e-117	7	-2.77118	6.27445e-178	3	-1.80276	7.53418e-113	9	-4.45031	9.58858e-126	5	-2.38824	3.74743e-92	10.5
41041075	-4.75998	0	1	-4.95012	2.24608e-116	7	-3.40061	5.27909e-125	5	-2.79449	5.499e-168	3	-1.78299	4.73087e-116	8	-4.41009	2.07044e-124	6	-2.37096	4.17554e-90	11
40893664	-4.78093	0	1	-4.9559	1.42774e-123	7	-3.44766	3.29112e-131	5	-2.7973	1.49635e-171	3	-1.81312	1.62303e-112	8	-4.51777	7.75147e-124	6	-2.3834	1.64163e-91	10
40762322	-4.69942	0	1	-5.00236	4.76293e-123	6	-3.40225	1.34549e-126	5	-2.80051	5.73248e-179	3	-1.7942	8.21817e-113	8	-4.41112	6.1329e-123	7	-2.39327	1.40368e-90	11
40621524	-4.75479	0	1	-5.00752	3.66534e-122	6.5	-3.45949	3.66534e-122	6.5	-2.77251	1.45477e-166	3	-1.82347	2.73273e-117	8	-4.39687	3.31779e-123	5	-2.40895	1.26052e-92	11
40479608	-4.66995	0	1	-4.9158	2.24252e-122	6	-3.47041	1.80398e-128	5	-2.76243	4.85671e-170	3	-1.81154	8.77578e-114	8	-4.44286	2.01709e-115	7	-2.36859	2.01627e-91	10
40343121	-4.67122	0	1	-4.94733	6.41403e-120	7	-3.4189	6.96865e-126	6	-2.74501	4.36214e-173	3	-1.80852	2.57037e-116	8	-4.43977	4.79263e-129	5	-2.39375	3.53246e-91	11
40199441	-4.74161	0	1	-4.92718	3.16592e-119	7	-3.47165	7.23163e-129	5	-2.7634	9.20197e-169	3	-1.79714	7.37554e-118	8	-4.47853	7.05449e-125	6	-2.39833	3.37163e-95	10
40065950	-4.71903	0	1	-4.90915	8.52834e-116	7	-3.4575	1.1256e-127	5	-2.75822	3.46168e-173	3	-1.81316	6.99404e-111	9	-4.40895	1.05306e-122	6	-2.366	7.99058e-91	10
39919010	-4.73543	0	1	-4.96443	1.38818e-123	6	-3.42463	2.10483e-127	5	-2.79306	2.29983e-174	3	-1.78849	3.10161e-110	9	-4.43619	3.65136e-120	7	-2.38648	1.05285e-94	10
39784035	-4.77237	0	1	-4.90634	5.55373e-120	7	-3.47934	7.38449e-134	4	-2.78985	2.04628e-179	3	-1.80195	5.23191e-112	8	-4.44668	3.46243e-126	6	-2.36701	2.02253e-92	11
39643358	-4.80833	0	1	-4.97403	7.57122e-119	7	-3.50381	1.41777e-130	5	-2.79199	2.61713e-177	3	-1.77215	8.03082e-110	9	-4.48532	1.82012e-123	6	-2.38988	1.23807e-89	11
39505038	-4.80615	0	1	-4.95863	3.09205e-115	7	-3.50026	1.10958e-127	5	-2.77282	1.51092e-183	3	-1.79748	9.60283e-107	9	-4.47522	3.68272e-121	6	-2.39274	1.74087e-90	10
39365677	-4.75797	0	1	-5.06094	1.23953e-124	5	-3.40234	6.59195e-124	7	-2.77729	1.76621e-180	3	-1.78388	1.47964e-112	9	-4.45914	6.11417e-124	6	-2.40486	1.74872e-94	10
39224340	-4.77613	0	1	-4.99905	8.14677e-119	6	-3.44519	1.34899e-127	5	-2.78252	3.54959e-176	3	-1.79901	9.76768e-113	8	-4.39095	2.82036e-118	7	-2.39027	7.30899e-94	10
39084246	-4.68645	0	1	-4.88851	4.96228e-119	7	-3.43878	4.87988e-129	5	-2.79291	2.51885e-169	3	-1.78593	1.49351e-107	9	-4.40665	2.47092e-124	6	-2.38414	2.28157e-88	11
38943708	-4.7016	0	1	-4.97172	3.63112e-124	6	-3.53811	4.0505e-128	5	-2.79364	2.91436e-168	3	-1.78929	3.92026e-110	8	-4.38144	3.67909e-122	7	-2.379	3.32818e-92	10
38806789	-4.78484	0	1	-5.01785	3.27013e-122	7	-3.43729	2.03823e-127	5	-2.79391	3.70371e-172	3	-1.81099	5.41908e-116	8	-4.39222	5.24974e-123	6	-2.37261	7.52896e-93	11
38665546	-4.72721	0	1	-4.92953	1.44566e-119	7	-3.42164	1.8258e-129	5	-2.7872	1.12125e-181	3	-1.7933	2.40458e-112	8	-4.38815	3.86751e-123	6	-2.40829	6.84006e-93	10
38524106	-4.76302	0	1	-4.91135	2.31355e-116	7	-3.41074	5.32179e-121	5	-2.77628	9.43535e-172	3	-1.80935	1.63201e-112	9	-4.42643	8.83792e-118	6	-2.37359	7.47388e-92	10
38385977	-4.73536	0	1	-4.93391	9.10627e-119	7	-3.44729	2.12665e-125	5	-2.79028	3.32591e-176	3	-1.78757	1.64246e-114	9	-4.38975	5.09068e-120	6	-2.4102	3.93413e-96	10
38244590	-4.78775	0	1	-4.99595	4.79318e-125	5	-3.43821	3.51232e-124	6	-2.80042	1.30004e-177	3	-1.79734	1.21523e-112	8	-4.40204	1.04672e-119	7	-2.39523	2.42368e-95	10
38104760	-4.81315	0	1	-4.87936	7.00807e-121	7	-3.42448	1.45994e-124	6	-2.76222	1.37056e-170	3	-1.81677	1.18464e-114	9	-4.46907	7.70347e-126	5	-2.3912	1.03049e-90	10
37970234	-4.74765	0	1	-4.88746	3.17468e-119	7	-3.45362	6.14374e-121	5	-2.8003	3.39083e-172	3	-1.82511	4.07734e-119	8	-4.41128	5.70971e-120	6	-2.41603	9.22617e-93	10
37826534	-4.74975	0	1	-4.89855	1.94473e-120	7	-3.40685	1.41887e-120	6	-2.76702	1.2818e-173	3	-1.7985	2.82146e-113	8	-4.5249	1.28274e-121	5	-2.36701	7.3927e-93	10
37688817	-4.80036	0	1	-4.87381	5.20009e-119	7	-3.50136	1.75389e-128	5	-2.78329	1.97324e-174	3	-1.81603	1.52479e-112	8	-4.45969	1.18246e-123	6	-2.38711	1.35977e-93	10
37546756	-4.70034	0	1	-4.94949	3.39091e-122	5	-3.39562	2.6209e-119	6	-2.78726	2.82569e-184	3	-1.81648	5.17705e-117	8	-4.45334	3.47305e-119	7	-2.41183	9.92728e-94	10
37406786	-4.75199	0	1	-4.99654	9.71131e-121	6	-3.39592	7.93355e-122	5	-2.77635	2.03992e-167	3	-1.8039	6.82254e-119	8	-4.44827	1.02752e-120	7	-2.39478	4.35013e-92	10
37268826	-4.7554	0	1	-5.06252	2.19441e-123	6	-3.47248	6.47575e-118	7	-2.76606	2.00767e-168	3	-1.81876	1.89954e-114	8	-4.48001	8.74639e-127	5	-2.36384	4.12517e-91	11
37131492	-4.71814	0	1	-5.0195	1.22136e-120	6	-3.47726	1.1302e-124	5	-2.78043	5.11879e-192	3	-1.80421	2.11469e-114	8	-4.44002	1.28297e-119	7	-2.36844	4.57768e-90	11
36988156	-4.73811	0	1	-4.84624	3.99285e-117	8	-3.44446	6.72604e-124	5	-2.76612	1.79949e-180	3	-1.81988	7.85986e-120	7	-4.40338	1.26621e-123	6	-2.41722	2.12758e-92	11
36853002	-4.78101	0	1	-4.94453	2.73758e-122	7	-3.49396	1.97646e-125	6	-2.76964	2.75806e-166	3	-1.79868	8.66856e-115	8	-4.51668	3.06002e-131	5	-2.39223	5.55951e-93	11
36717316	-4.68237	0	1	-4.92366	1.29692e-121	7	-3.43302	1.63219e-124	6	-2.77794	4.35069e-170	3	-1.78829	7.72225e-108	8	-4.3977	8.3773e-128	5	-2.3761	1.55056e-90	10
36570171	-4.78177	0	1	-4.9043	8.54046e-120	7	-3.39051	7.64246e-124	6	-2.75098	1.13406e-173	3	-1.81852	7.26017e-119	8	-4.47406	1.23749e-124	5	-2.39696	1.09683e-91	10
36431198	-4.7153	0	1	-4.8676	1.87682e-118	7	-3.39596	4.92539e-119	6	-2.77235	1.50767e-177	3	-1.82452	5.66163e-117	8	-4.33087	6.67434e-121	5	-2.41069	1.58604e-94	10
36295778	-4.77742	0	1	-4.79976	2.30851e-115	6	-3.41503	1.94072e-114	7	-2.78271	3.57023e-183	3	-1.80121	5.28964e-106	8	-4.52024	2.93375e-134	5	-2.36243	7.16284e-89	11
36149616	-4.75851	0	1	-4.88883	2.22624e-117	6	-3.45449	2.63884e-119	5	-2.78471	2.74476e-180	3	-1.78604	3.78094e-111	9	-4.43497	1.94027e-115	7	-2.3665	3.26621e-92	10
36015512	-4.76585	0	1	-4.98216	5.9156e-116	7	-3.4313	9.40401e-120	6	-2.77099	1.46181e-176	3	-1.78053	5.87371e-111	8	-4.47137	4.13919e-120	5	-2.40715	8.74093e-92	10
35873377	-4.71678	0	1	-4.92632	2.71578e-121	7	-3.47691	4.37528e-124	6	-2.77373	2.29069e-166	3	-1.81299	1.52106e-110	9	-4.50093	4.00494e-126	5	-2.35648	5.42831e-88	11
35736784	-4.73698	0	1	-4.85492	3.81338e-115	7	-3.41252	2.10008e-115	6	-2.74434	3.03424e-178	3	-1.81579	6.05861e-114	8	-4.42415	4.97186e-119	5	-2.37217	4.34834e-90	10
35596744	-4.69859	0	1	-4.9644	1.62408e-117	7	-3.45356	1.59443e-125	5	-2.78259	7.52217e-177	3	-1.80088	3.37855e-111	8	-4.41962	7.15673e-121	6	-2.40257	1.05662e-91	10
35453073	-4.77054	0	1	-4.93608	7.72193e-118	7	-3.40653	1.63038e-120	6	-2.76826	3.24968e-166	3	-1.79877	8.47202e-115	8	-4.44344	2.15418e-121	5	-2.38082	2.5844e-91	10
35318698	-4.72728	0	1	-4.91635	1.8179e-116	7	-3.434	2.49942e-124	5	-2.81156	3.02673e-169	3	-1.79438	8.9171e-111	8	-4.40496	1.71034e-121	6	-2.39518	1.01541e-89	10
35175455	-4.75224	0	1	-4.88726	1.88942e-113	7	-3.45865	1.96793e-122	5	-2.78983	1.59645e-174	3	-1.78158	2.29796e-107	9	-4.41046	5.29619e-118	6	-2.40884	5.21778e-92	10
35035350	-4.72576	0	1	-4.96599	5.37754e-118	7	-3.4475	1.09993e-121	6	-2.78089	5.55193e-173	3	-1.8146	4.67018e-116	8	-4.47093	1.61631e-126	5	-2.38978	2.05699e-91	10
34901362	-4.71745	0	1	-4.93476	4.38496e-117	7	-3.45147	1.68416e-122	6	-2.77961	6.70066e-177	3	-1.81189	7.08491e-114	8	-4.4908	1.27604e-125	5	-2.37382	1.95997e-92	10
34763455	-4.82269	0	1	-4.99738	2.02821e-124	6	-3.46042	6.52998e-123	7	-2.7877	1.9444e-176	3	-1.8038	2.03148e-112	8	-4.47883	4.53145e-128	5	-2.36185	4.06515e-91	11
34619461	-4.75102	0	1	-5.06161	2.44138e-121	6	-3.39515	9.86622e-120	7	-2.77789	1.72243e-177	3	-1.79053	9.57117e-107	9	-4.47489	2.12011e-121	5	-2.38516	5.03263e-92	10
34479710	-4.7377	0	1	-4.95009	1.61893e-119	7	-3.43495	1.10812e-120	6	-2.76044	2.79663e-166	3	-1.79927	1.91195e-115	8	-4.45671	1.21133e-121	5	-2.37914	1.00234e-92	11
34337458	-4.69384	0	1	-4.9161	1.81419e-120	6	-3.4593	6.08478e-125	5	-2.77986	4.27943e-172	3	-1.81176	6.13438e-109	8	-4.41306	2.00898e-120	7	-2.38317	1.26428e-92	10
34200528	-4.66862	0	1	-4.90457	1.10609e-118	7	-3.40936	7.41418e-119	6	-2.78728	4.86841e-172	3	-1.78567	1.42466e-111	8	-4.45228	2.6192e-119	5	-2.37373	1.41298e-91	10
34061022	-4.72531	0	1	-4.96272	2.32636e-120	7	-3.45311	3.93387e-124	6	-2.78495	2.03059e-175	3	-1.80084	3.56182e-116	8	-4.48114	2.64165e-125	5	-2.38427	7.78307e-94	10
33923262	-4.80095	0	1	-4.87378	1.22952e-116	7	-3.41532	1.90127e-121	5	-2.77697	2.0415e-171	3	-1.79809	3.35509e-111	8	-4.40451	1.67607e-119	6	-2.37434	5.78705e-92	10
33782132	-4.68229	0	1	-5.05832	1.30862e-123	5	-3.44554	4.46718e-118	7.5	-2.77564	1.06964e-169	3	-1.81401	4.46718e-118	7.5	-4.38652	7.89877e-123	6	-2.38986	1.79067e-94	10
33637048	-4.71928	0	1	-5.02264	3.87057e-122	6	-3.42806	4.00306e-123	5	-2.79134	5.37025e-179	3	-1.80056	9.23552e-109	8	-4.47076	2.73666e-118	7	-2.41452	3.38975e-93	10
33499545	-4.77417	0	1	-4.9932	5.06735e-122	6	-3.43274	5.13344e-124	5	-2.77379	1.91532e-162	3	-1.79	4.2684e-102	9	-4.3993	4.93842e-119	7	-2.36711	9.62263e-89	10
33362727	-4.77244	0	1	-5.00927	1.37595e-121	5	-3.3831	2.2298e-117	7	-2.7666	1.53519e-163	3	-1.78273	1.18812e-110	8	-4.4401	5.32767e-118	6	-2.36876	1.78767e-91	10
33217872	-4.74497	0	1	-4.835	4.82611e-118	6	-3.42639	1.54423e-120	5	-2.79013	1.40417e-175	3	-1.80981	1.64181e-115	8	-4.45654	4.70218e-117	7	-2.40209	9.13364e-92	10
33080558	-4.71061	0	1	-5.06874	1.62062e-123	5	-3.45625	3.53837e-119	8	-2.77042	1.25103e-167	3	-1.83498	8.08774e-120	7	-4.36068	4.28791e-123	6	-2.39049	9.46033e-93	10
32943574	-4.70546	0	1	-4.97987	1.19345e-114	7	-3.42333	1.10908e-112	8	-2.79661	1.27989e-179	3	-1.78884	1.82518e-115	6	-4.46933	3.07179e-116	5	-2.38022	8.89171e-92	10
32804710	-4.7547	0	1	-5.0584	6.82614e-123	5	-3.4125	1.29108e-115	7	-2.77806	5.91026e-177	3	-1.80265	2.58948e-108	8	-4.39806	1.34452e-118	6	-2.37297	2.88326e-94	10
32665446	-4.73806	0	1	-4.88009	3.0539e-114	7	-3.45956	2.23788e-123	5	-2.76809	1.49685e-175	3	-1.80833	3.19937e-108	9	-4.36815	3.46336e-117	6	-2.41835	3.33244e-93	10
32522714	-4.79844	0	1	-4.95798	8.28851e-121	5	-3.4225	4.18772e-120	6	-2.76616	8.26648e-169	3	-1.81353	4.42896e-114	7	-4.35952	6.26859e-113	8	-2.45297	6.74973e-97	10
32379234	-4.69374	0	1	-4.9683	1.95538e-121	6	-3.46652	5.55897e-124	5	-2.75765	9.54483e-180	3	-1.79228	9.33804e-113	8	-4.38901	3.4977e-120	7	-2.38604	4.78826e-92	10
32246496	-4.68865	0	1	-4.97626	4.04037e-118	6	-3.50344	7.04958e-123	5	-2.72906	4.07759e-171	3	-1.80103	5.42034e-111	8	-4.42877	2.72237e-117	7	-2.40489	7.36439e-95	10
32100687	-4.77202	0	1	-4.97019	5.82253e-118	7	-3.41319	4.85022e-123	5	-2.76334	1.45873e-172	3	-1.82383	2.84964e-111	8	-4.41455	1.11374e-122	6	-2.43127	9.83495e-96	10
31969473	-4.73398	0	1	-4.83714	2.94366e-118	7	-3.42386	4.48695e-123	6	-2.78899	1.46086e-169	3	-1.79083	3.67446e-113	8	-4.54801	3.84408e-129	5	-2.3847	2.59897e-92	10
31826992	-4.68826	0	1	-5.0343	6.79643e-121	6	-3.49884	9.31065e-126	5	-2.76864	1.29418e-165	3	-1.79972	6.64391e-113	7	-4.3503	1.3421e-109	8	-2.42416	5.03959e-94	10
31685462	-4.71788	0	1	-4.89871	5.16623e-118	6	-3.4778	8.03469e-114	8	-2.79314	1.54036e-177	3	-1.79347	6.97312e-115	7	-4.39476	7.85719e-119	5	-2.39452	3.56683e-91	10
31550342	-4.77691	0	1	-4.9494	1.10638e-117	6	-3.41561	2.49096e-121	5	-2.77688	6.58426e-173	3	-1.81114	1.47694e-116	7	-4.38715	7.68209e-114	8	-2.36216	4.02813e-88	11
31405787	-4.71676	0	1	-4.92546	1.48449e-114	7	-3.50721	1.86026e-117	6	-2.75682	1.66493e-170	3	-1.78911	3.91496e-113	8	-4.50122	8.01607e-122	5	-2.3901	3.43283e-95	10
31271701	-4.69008	0	1	-4.904	5.84495e-119	6	-3.42675	4.31014e-117	7	-2.77286	6.1645e-184	3	-1.79935	3.87702e-107	8.5	-4.40928	7.97951e-124	5	-2.3921	1.06588e-91	10
31121762	-4.74922	0	1	-4.84328	1.17048e-115	7	-3.43102	3.66269e-123	5	-2.75326	8.20779e-174	3	-1.7762	7.78149e-104	9	-4.52091	1.71373e-116	6	-2.4082	9.75629e-90	11
30987826	-4.74908	0	1	-5.01754	5.00115e-122	5	-3.43543	7.04181e-121	6	-2.77665	1.47663e-176	3	-1.81465	1.61872e-111	8	-4.45398	6.62584e-118	7	-2.36248	4.32327e-89	11
30852488	-4.79582	0	1	-4.89907	6.81373e-115	7	-3.51474	7.21668e-129	5	-2.79097	9.97655e-172	3	-1.79883	3.3239e-111	8	-4.40318	1.35482e-117	6	-2.40114	1.34555e-91	10
30706976	-4.72488	0	1	-5.10289	2.2291e-121	6	-3.41686	4.51586e-118	8	-2.75967	4.64101e-173	3	-1.82029	2.83284e-118	7	-4.44658	1.49378e-131	5	-2.34397	9.64071e-89	10
30568862	-4.77546	0	1	-5.02022	1.70702e-119	7	-3.47479	1.25022e-125	5	-2.7603	2.08589e-170	3	-1.77901	1.17716e-110	8	-4.47818	6.63252e-123	6	-2.43146	4.41809e-97	10
30426472	-4.75884	0	1	-4.77741	5.60361e-113	8	-3.43839	4.66151e-113	7	-2.78258	3.16589e-172	3	-1.79997	8.58558e-114	6	-4.51261	1.52174e-124	5	-2.38575	1.76507e-92	10
30291326	-4.67779	0	1	-4.97262	3.69679e-112	7	-3.4834	1.97275e-118	5	-2.7741	6.43905e-167	3	-1.78248	1.37196e-112	6	-4.43723	5.68357e-112	8	-2.37022	8.88441e-93	11
30153839	-4.76076	0	1	-4.87687	1.91871e-119	6	-3.43089	2.46545e-118	7	-2.75569	4.06109e-164	3	-1.80437	7.05261e-117	8	-4.5147	3.75386e-127	4	-2.40103	9.84797e-89	10
30011267	-4.83091	0	1	-4.84545	2.82126e-113	8	-3.40111	2.50552e-116	7	-2.79167	1.52763e-183	3	-1.81311	1.52898e-116	6	-4.48821	8.5301e-122	5	-2.37997	1.25882e-88	11
29874877	-4.78828	0	1	-4.96655	3.64693e-120	5	-3.39445	1.52855e-111	7	-2.73904	2.9639e-173	3	-1.7914	8.69449e-107	8	-4.39239	1.43773e-113	6	-2.39549	1.40727e-90	11
29735279	-4.80332	0	1	-5.10274	2.19599e-119	7	-3.441	3.51504e-120	6	-2.77323	1.26528e-184	3	-1.81024	1.17661e-111	8	-4.39148	1.479e-125	5	-2.3242	3.07335e-85	11
29596629	-4.73922	0	1	-4.90718	1.90889e-119	7	-3.52831	1.48988e-124	5	-2.79239	5.80624e-174	3	-1.80803	4.3779e-115	8	-4.47579	7.39826e-122	6	-2.40602	7.9149e-92	10
29451358	-4.74858	0	1	-4.8599	3.04169e-117	7	-3.51981	2.31448e-119	6	-2.76974	4.02842e-169	3	-1.81201	2.18031e-110	8	-4.49043	9.15923e-123	5	-2.3617	1.41464e-90	10
29311995	-4.65837	0	1	-4.86067	2.90216e-113	8	-3.44544	4.43901e-117	7	-2.78912	6.43026e-172	3	-1.80996	3.92365e-117	6	-4.5571	2.63547e-124	5	-2.33894	1.25827e-89	10
29174394	-4.75312	0	1	-4.83028	2.37572e-114	7	-3.47887	1.44585e-120	6	-2.78642	8.66419e-173	3	-1.77959	2.04076e-105	8	-4.529	6.83332e-125	5	-2.37977	2.81429e-89	10
29035599	-4.71354	0	1	-5.10726	2.5329e-121	6	-3.43931	3.5595e-119	7	-2.8218	1.40168e-170	3	-1.7841	4.46204e-112	8	-4.42209	2.00015e-123	5	-2.37092	1.27485e-91	10
28894299	-4.74989	0	1	-5.01549	2.66325e-118	6	-3.39767	1.84289e-111	7	-2.80251	2.43549e-182	3	-1.77618	1.17859e-104	8	-4.44364	2.10362e-121	5	-2.36416	2.01267e-91	10
28753979	-4.80135	0	1	-4.89679	2.51095e-113	7	-3.43321	7.02994e-117	6	-2.7519	1.41736e-184	3	-1.79447	9.09511e-107	8	-4.46601	8.13835e-120	5	-2.37392	1.20144e-93	10
28617912	-4.78064	0	1	-5.02899	5.66317e-118	7	-3.49742	4.65678e-124	5	-2.81448	2.70117e-186	2	-1.82652	1.06085e-110	8	-4.53587	1.22097e-123	6	-2.40305	1.1247e-93	10
28477627	-4.75776	0	1	-4.83451	5.95121e-114	7	-3.47968	2.42137e-122	5	-2.76009	3.52599e-171	3	-1.78488	1.18544e-108	8	-4.45471	2.05229e-115	6	-2.39048	1.29489e-92	10
28334346	-4.65658	0	1	-4.9457	3.02979e-116	7	-3.50033	1.41322e-120	6	-2.77399	5.75981e-166	3	-1.77119	8.36834e-111	8	-4.39315	5.77748e-121	5	-2.35869	4.03443e-87	10
28201316	-4.70328	0	1	-5.00538	1.47453e-117	5	-3.38536	2.23593e-107	8	-2.79308	1.1938e-172	3	-1.78305	1.1614e-107	7	-4.39092	4.2472e-112	6	-2.35122	1.29427e-86	11
28054988	-4.79006	0	1	-4.94854	2.32229e-120	6	-3.40982	2.72635e-118	7	-2.78397	5.06592e-169	3	-1.81579	2.55993e-115	8	-4.50064	5.01948e-122	5	-2.38599	4.24967e-90	10
27924107	-4.71991	0	1	-4.97366	1.92609e-118	5	-3.44794	1.21898e-113	7	-2.78687	2.21504e-168	3	-1.77861	8.07039e-111	8	-4.48228	2.79761e-114	6	-2.34693	5.54247e-87	11
27777010	-4.75525	0	1	-4.82474	5.00463e-103	9	-3.29963	1.03022e-112	6	-2.80818	4.06068e-178	3	-1.79805	2.66026e-109	7	-4.41391	8.03867e-123	5	-2.36607	5.85612e-92	11
27638100	-4.71921	0	1	-5.04111	1.4935e-117	7	-3.45444	1.04757e-116	8	-2.81298	8.20687e-184	3	-1.81167	2.61044e-121	5	-4.48297	2.40793e-118	6	-2.37674	1.44209e-91	10
27499928	-4.7032	0	1	-4.92543	5.29539e-113	7	-3.4573	4.22741e-108	9	-2.80396	4.11625e-188	3	-1.8009	6.76237e-114	6	-4.29727	2.39188e-117	5	-2.3955	9.98753e-91	10
27355028	-4.70644	0	1	-4.92929	2.66687e-112	8	-3.46518	1.46132e-117	5	-2.79775	3.65617e-150	3	-1.81803	4.05773e-113	7	-4.47082	1.65543e-117	6	-2.38326	8.67949e-90	10
27221206	-4.85535	0	1	-4.91192	7.78705e-120	6	-3.46382	8.99193e-121	5	-2.82083	7.88477e-190	3	-1.81516	7.56806e-116	7	-4.44767	4.19061e-114	8	-2.38284	1.41278e-89	10
27076748	-4.78916	0	1	-4.99734	4.82153e-115	7	-3.40718	2.99103e-116	6	-2.81261	1.74728e-180	3	-1.76621	1.6362e-108	8	-4.40339	2.36271e-123	5	-2.35707	5.72299e-88	10
26939572	-4.74819	0	1	-4.84513	1.70356e-105	8	-3.41981	2.98916e-118	6	-2.76748	6.47397e-166	3	-1.80064	6.26589e-112	7	-4.49077	5.81535e-122	5	-2.42556	1.06464e-90	11
26801270	-4.79505	0	1	-4.95917	1.10564e-119	7	-3.4668	1.48735e-122	5	-2.79486	8.19547e-180	3	-1.7841	6.07587e-105	9	-4.45022	2.44531e-122	6	-2.41378	2.47089e-94	10
26662378	-4.70735	0	1	-4.91524	3.38593e-111	7	-3.37523	9.8149e-114	6	-2.79543	1.53635e-179	3	-1.78773	1.43777e-103	8	-4.41002	1.60362e-114	5	-2.45486	2.0714e-98	10
26516342	-4.69991	0	1	-4.8759	4.9924e-115	7.5	-3.53883	1.01483e-120	6	-2.79485	1.09473e-170	3	-1.8103	4.9924e-115	7.5	-4.53181	1.85974e-129	4	-2.39194	1.66564e-85	11
26383222	-4.76604	0	1	-4.77982	2.36913e-110	8	-3.44751	1.16772e-116	6	-2.77544	9.743e-181	3	-1.80399	6.68485e-114	7	-4.41596	9.43232e-117	5	-2.34778	5.0421e-89	10
26248735	-4.74517	0	1	-4.88745	2.43957e-117	6	-3.39866	1.34561e-116	7	-2.77943	2.44059e-163	3	-1.78236	4.03513e-111	8	-4.50648	2.4215e-120	5	-2.41182	8.80612e-89	10
26101592	-4.74347	0	1	-4.95757	2.49206e-117	6	-3.39802	1.27766e-112	7	-2.77477	2.22314e-176	3	-1.79832	6.45019e-111	8	-4.48489	6.06775e-121	5	-2.43377	1.12537e-93	10
25964661	-4.79686	0	1	-4.84213	8.92612e-113	6	-3.43479	2.77433e-117	5	-2.75406	8.56093e-163	3	-1.79994	2.94264e-107	8	-4.44208	4.05926e-112	7	-2.37475	4.36769e-92	10
25818348	-4.74762	0	1	-5.00702	3.15099e-119	6	-3.49542	1.95758e-122	5	-2.79219	3.91965e-177	3	-1.76617	5.17803e-112	8	-4.44845	6.86669e-118	7	-2.31593	3.87289e-84	11
25686830	-4.75733	0	1	-4.95126	1.66313e-115	6	-3.49585	5.35858e-119	5	-2.78734	2.31596e-165	3	-1.79624	2.31249e-107	8	-4.49008	1.76672e-111	7	-2.43088	6.48477e-98	10
25543748	-4.73007	0	1	-4.94804	1.67814e-117	7	-3.41023	4.64601e-112	8	-2.79595	5.19282e-178	3	-1.82748	1.21126e-119	6	-4.38391	6.37663e-120	5	-2.38098	1.38561e-81	11
25409291	-4.76234	0	1	-4.95478	4.62465e-119	8	-3.4722	7.24361e-121	5	-2.78193	4.95258e-156	3	-1.85001	4.47445e-120	7	-4.49397	1.09526e-120	6	-2.38297	4.15414e-90	10
25263466	-4.68828	0	1	-5.04343	2.44264e-115	7	-3.46074	8.52537e-121	5	-2.77758	1.18339e-185	3	-1.82116	5.07936e-112	8	-4.43635	3.78814e-117	6	-2.41057	2.59047e-96	10
25123652	-4.67228	0	1	-4.87516	3.56123e-115	7	-3.43512	1.67764e-120	5	-2.76684	2.75304e-164	3	-1.81037	2.76962e-112	8	-4.38003	2.93666e-119	6	-2.40554	3.11515e-90	10
24986836	-4.78329	0	1	-4.85405	4.19722e-115	7	-3.50129	4.58246e-111	8	-2.77534	2.29577e-190	3	-1.80927	4.40055e-121	5	-4.43331	7.35703e-116	6	-2.43332	8.79892e-97	10
24843994	-4.70037	0	1	-5.03625	1.68877e-116	6	-3.37775	4.0932e-112	7	-2.78669	2.08268e-158	3	-1.79967	2.01514e-111	8	-4.43263	8.66436e-117	5	-2.37501	7.04007e-91	10
24710732	-4.82554	0	1	-4.89365	4.9063e-116	7	-3.48607	4.61827e-118	6	-2.80102	5.67828e-163	3	-1.82048	1.34365e-106	9	-4.62458	3.49314e-124	5	-2.34914	5.00244e-88	10
24567932	-4.69994	0	1	-4.91121	1.02226e-114	6	-3.37802	1.01299e-112	7	-2.77353	3.32898e-162	3	-1.80908	1.25441e-106	8	-4.52205	7.29509e-123	5	-2.34325	4.352e-86	11
24434053	-4.737	0	1	-4.882	1.16341e-113	6	-3.44065	2.46224e-117	5	-2.83175	1.70588e-182	3	-1.78708	6.35169e-110	8	-4.39476	2.98914e-113	7	-2.39407	8.20144e-88	10
24286448	-4.67534	0	1	-5.02927	5.51298e-120	5	-3.40827	1.25946e-103	9	-2.7649	2.68205e-162	3	-1.80682	2.33489e-107	8	-4.52557	1.23944e-109	6	-2.35158	1.6563e-86	11
24149609	-4.76265	0	1	-4.85121	8.37442e-114	8	-3.37941	4.20671e-115	7	-2.75345	1.93269e-173	3	-1.80682	5.49238e-119	6	-4.58072	2.50962e-126	5	-2.41483	2.14188e-86	10
24001444	-4.68104	0	1	-5.05477	7.61642e-114	7	-3.4285	1.4495e-112	8	-2.78685	2.3957e-158	3	-1.80924	1.28961e-117	5	-4.37814	1.39131e-117	6	-2.43861	7.16103e-93	10
23868886	-4.7067	0	1	-4.88074	7.61617e-114	6	-3.46163	2.38494e-117	5	-2.83066	6.48097e-165	3	-1.77724	1.1041e-110	8	-4.35134	3.55087e-113	7	-2.41897	1.09427e-92	10
23727840	-4.71886	0	1	-4.97664	8.63954e-113	6	-3.49359	2.64963e-114	5	-2.76739	1.74834e-164	3	-1.78464	2.92586e-111	8	-4.51014	2.61563e-112	7	-2.33677	1.30351e-82	11
23586176	-4.73788	0	1	-4.84872	3.32399e-111	7	-3.44373	4.98372e-121	5	-2.78496	4.56687e-174	3	-1.81157	4.4281e-108	8	-4.42778	8.05637e-114	6	-2.35159	2.05324e-88	10
23447778	-4.62248	0	1	-4.82332	2.52411e-109	7	-3.39154	1.13494e-111	6	-2.80212	4.14155e-180	3	-1.74403	2.78654e-103	9	-4.38819	3.76225e-125	5	-2.39798	3.75969e-89	10
23306739	-4.74299	0	1	-4.97342	6.36908e-116	7	-3.40153	4.69526e-117	6	-2.78392	3.26608e-178	3	-1.78849	1.94286e-114	9	-4.38711	1.46853e-120	5	-2.37841	1.60896e-88	10
23172824	-4.69726	0	1	-4.90944	4.33073e-114	6	-3.42393	1.81116e-108	7	-2.77279	1.52265e-171	3	-1.78276	2.7948e-106	8	-4.51755	2.87612e-121	5	-2.38509	1.44173e-86	10
23027284	-4.78062	0	1	-5.02734	4.99965e-118	6	-3.46607	4.63988e-120	5	-2.79353	3.58283e-180	3	-1.78552	1.2852e-109	8	-4.52481	2.62319e-117	7	-2.40147	2.87849e-93	10
22889792	-4.69951	0	1	-4.97905	2.48192e-114	6	-3.37862	6.92091e-118	5	-2.77558	9.33037e-170	3	-1.82169	4.36132e-110	7	-4.31763	1.30627e-106	8	-2.39504	5.23658e-90	11
22750260	-4.81944	0	1	-4.70832	1.01586e-101	8	-3.40479	1.04608e-113	7	-2.81035	3.56882e-168	3	-1.7967	1.01614e-114	6	-4.47768	9.7781e-115	5	-2.43621	2.23993e-95	10
22613004	-4.83178	0	1	-4.93018	1.0058e-114	6	-3.43547	8.34494e-111	8	-2.76665	2.7146e-174	2	-1.80097	3.8113e-117	5	-4.40787	6.10695e-113	7	-2.37998	4.82641e-84	10
22476194	-4.72922	0	1	-4.92009	1.59587e-114	6	-3.34989	3.63169e-112	7	-2.82663	3.57847e-172	3	-1.75633	8.16134e-112	8	-4.4473	9.07912e-117	5	-2.37901	1.07443e-93	10
22331674	-4.79229	0	1	-5.06392	2.08511e-117	5	-3.49017	6.56192e-115	7	-2.80937	1.38874e-176	3	-1.8025	1.73399e-116	6	-4.4241	2.16325e-109	8	-2.35863	1.8344e-90	10
22196251	-4.81624	0	1	-4.94426	1.3826e-115	5	-3.32715	1.0287e-105	9	-2.77294	9.52932e-181	3	-1.83492	1.16175e-111	7	-4.3816	2.87973e-112	6	-2.3605	7.3428e-79	12
22059076	-4.74666	0	1	-4.87567	5.96871e-113	6	-3.36022	1.24192e-115	5	-2.80127	6.08128e-176	3	-1.79196	1.33106e-110	8	-4.39048	1.74881e-111	7	-2.39378	4.40389e-90	10
21913626	-4.65607	0	1	-4.87487	1.06253e-109	8	-3.42694	3.91407e-116	6	-2.7971	3.53803e-145	3	-1.82443	6.47209e-118	5	-4.45337	3.85496e-110	7	-2.33937	3.10152e-83	11
21772457	-4.78133	0	1	-5.20892	1.01507e-118	5	-3.43366	9.35007e-116	6	-2.77944	8.35814e-165	3	-1.80513	4.23055e-103	8	-4.55637	1.09409e-111	7	-2.41677	2.30637e-92	10
21637186	-4.71906	0	1	-4.88288	4.22653e-106	8	-3.49674	7.9575e-116	6	-2.79439	1.23129e-163	3	-1.79469	2.73934e-112	7	-4.51422	2.34206e-119	5	-2.4185	1.83244e-91	10
21496163	-4.70353	0	1	-5.0252	9.64513e-113	7	-3.44446	4.51411e-113	6	-2.77953	3.18066e-165	3	-1.79562	1.20171e-110	8	-4.48649	1.06057e-115	5	-2.36692	8.74188e-89	10
21355387	-4.69427	0	1	-5.12523	6.14319e-111	8	-3.40636	7.07187e-115	7	-2.81523	5.79489e-172	3	-1.81802	8.39172e-116	6	-4.50489	5.65579e-119	5	-2.38299	8.48319e-88	11
21216470	-4.78141	0	1	-5.06625	8.39767e-115	5	-3.44706	3.77318e-109	7	-2.78171	5.63518e-169	3	-1.77605	2.29161e-112	6	-4.434	7.51631e-108	8	-2.37	1.15265e-93	10
21077034	-4.82323	0	1	-4.91413	2.18327e-113	7	-3.49273	6.84759e-105	8	-2.7646	1.99965e-183	3	-1.821	5.32538e-114	6	-4.54854	6.93655e-123	5	-2.35696	3.63007e-87	10
20941724	-4.83225	0	1	-4.99699	1.07318e-112	7	-3.45667	8.90381e-119	6	-2.78618	2.40171e-162	3	-1.79981	2.15666e-108	8	-4.39235	8.39087e-120	5	-2.38321	7.53009e-91	10
20796020	-4.74401	0	1	-4.79995	1.25167e-106	8	-3.41166	2.02736e-117	6	-2.77226	2.73558e-158	3	-1.75738	2.27068e-108	7	-4.45467	2.48983e-120	5	-2.32825	6.06898e-85	11
20659715	-4.75364	0	1	-4.96703	5.30769e-115	6	-3.54244	1.67787e-115	5	-2.7397	2.86849e-156	3	-1.80674	5.38059e-107	7	-4.48711	3.11561e-106	8	-2.3128	9.17208e-86	11
20521258	-4.73651	0	1	-4.98628	1.53615e-115	8	-3.50572	4.78909e-116	7	-2.75401	5.58918e-160	3	-1.80905	4.58107e-118	6	-4.52489	1.43096e-122	5	-2.37421	2.82233e-90	11
20379322	-4.76836	0	1	-5.04403	2.68965e-113	6	-3.39839	5.53321e-113	7	-2.72865	3.39803e-149	3	-1.82278	6.55636e-99	8	-4.51749	2.354e-124	5	-2.40299	9.2847e-92	10
20241156	-4.74192	0	1	-5.07791	1.05097e-122	5	-3.36163	5.57478e-109	8	-2.75271	1.21144e-146	3	-1.83331	3.6021e-113	7	-4.39548	2.37279e-121	6	-2.34828	5.40287e-87	11
20099853	-4.74343	0	1	-5.02345	7.86375e-112	6	-3.46205	2.2448e-110	8	-2.79373	6.42929e-184	2	-1.82497	3.38344e-111	7	-4.4636	7.59913e-124	5	-2.34633	1.47903e-84	11
19957339	-4.79486	0	1	-4.98339	3.238e-112	6	-3.40537	1.43809e-107	8	-2.76782	1.38e-163	3	-1.83694	5.06888e-121	5	-4.31636	8.13415e-108	7	-2.35657	4.39186e-92	10
19815760	-4.65407	0	1	-4.8944	1.7866e-105	7	-3.49205	1.97814e-115	5	-2.79609	2.10738e-189	3	-1.79775	5.84502e-105	8	-4.44017	3.91148e-115	6	-2.32597	5.0119e-82	11
19682348	-4.72025	0	1	-4.85989	5.74097e-108	6	-3.43666	2.52215e-106	7	-2.77056	1.68115e-171	3	-1.80931	5.50043e-100	9	-4.48591	2.3057e-109	5	-2.33074	3.20637e-83	11
19541537	-4.73006	0	1	-4.89796	1.71331e-104	6	-3.42836	2.40844e-112	5	-2.78045	1.73047e-163	3	-1.80071	2.49336e-103	7	-4.30796	1.05869e-101	8	-2.34773	3.15598e-89	10
19398582	-4.67681	0	1	-5.02717	1.32206e-114	7	-3.52866	8.02865e-115	6	-2.79428	7.08883e-179	2.5	-1.77152	8.81074e-100	9	-4.43942	6.76888e-116	5	-2.34289	1.54053e-88	11
19264333	-4.84795	0	1	-4.91214	1.54528e-111	7	-3.43648	2.58953e-113	5	-2.78429	2.05975e-177	3	-1.80119	2.4109e-112	6	-4.35857	3.12926e-109	8	-2.34434	2.66216e-85	10
19121004	-4.68321	0	1	-5.085	1.04025e-115	5	-3.38153	1.88851e-105	7	-2.75261	1.35905e-166	3	-1.82523	2.97898e-111	6	-4.40714	3.77419e-103	8	-2.37311	4.03512e-89	10
18982261	-4.77814	0	1	-4.94332	1.79041e-101	7.5	-3.39628	8.87653e-108	6	-2.77198	8.67803e-164	3	-1.84828	9.53176e-118	5	-4.34964	1.79041e-101	7.5	-2.36947	1.31967e-89	10
18847075	-4.66866	0	1	-4.99213	6.06135e-106	8	-3.49308	4.0273e-118	6	-2.76586	1.25791e-155	3	-1.81075	8.50512e-107	7	-4.4031	1.3833e-118	5	-2.40466	2.32266e-87	10
18700862	-4.67077	0	1	-4.82767	1.72511e-107	7	-3.40256	2.08651e-111	5	-2.77557	7.801e-167	3	-1.81513	8.46883e-94	9	-4.33533	6.07964e-109	6	-2.43761	4.6528e-93	10
18563514	-4.79283	0	1	-5.00494	2.87226e-111	7	-3.43356	7.68328e-111	8	-2.79432	3.03376e-187	2	-1.82828	1.999e-111	6	-4.3783	2.43246e-112	5	-2.36073	2.04241e-93	10
18424728	-4.63975	0	1	-4.96197	4.98441e-106	7	-3.45252	1.82308e-109	6	-2.82834	5.12962e-179	3	-1.78362	1.90506e-100	8	-4.39036	1.2455e-112	5	-2.4128	1.31171e-92	10
18290011	-4.75799	0	1	-4.80754	4.89813e-107	7	-3.37945	9.72721e-109	6	-2.74336	4.43803e-164	3	-1.78186	7.5815e-104	8	-4.49194	2.91002e-116	5	-2.39623	1.7913e-85	10
18143974	-4.81221	3.02014758796423e-311	1	-5.02605	2.89817e-111	7	-3.40253	5.48502e-113	6	-2.81068	6.87034e-184	3	-1.83767	3.10445e-108	8	-4.50911	3.71307e-123	5	-2.43079	1.52413e-89	10
18012336	-4.75661	0	1	-5.20016	1.40352e-113	6	-3.46246	1.2123e-109	7	-2.78925	1.12283e-182	3	-1.81204	1.44162e-109	8	-4.42238	9.86983e-114	5	-2.38808	2.90368e-94	10
17869106	-4.65188	0	1	-5.01867	1.01056e-113	6	-3.42006	2.09962e-106	8	-2.77046	8.28902e-193	3	-1.7923	1.73571e-115	5	-4.53807	4.0454e-110	7	-2.34244	3.66604e-85	11
17729780	-4.62762	0	1	-4.8519	1.86022e-107	6	-3.38528	1.21339e-104	7	-2.80404	1.33739e-143	3.5	-1.78392	9.50659e-102	9	-4.53162	4.46663e-116	5	-2.39663	3.48964e-86	10
17589978	-4.88455	0	1	-4.86276	7.17065e-109	8	-3.51012	1.16945e-114	6	-2.7579	3.25553e-187	3	-1.80185	2.44209e-111	7	-4.47895	7.1111e-116	5	-2.44124	9.88151e-92	9
17450130	-4.70019	0	1	-4.68385	5.52722e-103	8	-3.45042	1.043e-109	6	-2.68803	4.54772e-162	3	-1.84683	3.69475e-109	7	-4.53279	2.6512e-120	4.5	-2.39634	1.86837e-90	9
17305922	-4.80969	0	1	-4.97765	1.06106e-108	5	-3.48088	3.58294e-106	7	-2.75364	8.4512e-170	3	-1.77212	1.03418e-107	6	-4.47653	4.77802e-99	9	-2.34743	4.42932e-85	10
17170440	-4.72525	0	1	-5.08418	7.59568e-110	7	-3.47534	4.91419e-115	5	-2.74541	1.49738e-157	3	-1.73649	1.37159e-105	8	-4.59965	6.68832e-112	6	-2.32631	3.03927e-84	10
17025339	-4.74838	0	1	-4.92985	2.46779e-110	7	-3.41043	6.38929e-108	8	-2.79711	9.59019e-167	3	-1.82233	3.35927e-120	5	-4.3607	1.02056e-114	6	-2.3679	3.35649e-82	12
16888192	-4.74245	0	1	-5.08397	1.88166e-107	6	-3.5633	3.0345e-115	5	-2.78753	3.13748e-174	3	-1.81024	3.89206e-103	8	-4.32837	1.45751e-104	7	-2.42726	3.05547e-92	10
16755754	-4.81586	0	1	-5.0691	4.32091e-106	8	-3.41723	3.11522e-114	6	-2.77669	4.54239e-174	3	-1.79059	1.44347e-111	7	-4.55314	8.72948e-117	5	-2.38409	2.33056e-87	10
16607272	-4.65996	0	1	-5.05561	1.06384e-110	6	-3.49957	8.63605e-111	5	-2.79997	1.1715e-158	3	-1.77547	2.33983e-103	8	-4.34989	8.31342e-109	7	-2.39302	1.03093e-89	10
16474074	-4.82438	0	1	-5.02876	5.01386e-110	8	-3.41675	7.90528e-113	7	-2.75103	5.00649e-170	3	-1.82815	1.50964e-117	5	-4.48778	1.00594e-114	6	-2.4005	2.00437e-88	11
16336176	-4.74785	0	1	-4.8878	1.06097e-103	7	-3.44317	5.87577e-103	8	-2.78582	1.51566e-179	3	-1.81986	2.29888e-114	5	-4.38684	1.41417e-111	6	-2.37784	3.3689e-87	10
16191645	-4.93718	0	1	-4.91938	9.65586e-108	6	-3.42408	1.2495e-103	7	-2.76919	1.23354e-166	3	-1.81928	3.38162e-110	5	-4.4145	3.27414e-100	8	-2.36787	6.52194e-88	10
16052154	-4.80084	0	1	-5.0136	5.00536e-107	7	-3.4102	6.08299e-108	6	-2.77596	2.19518e-151	3	-1.80465	4.23246e-109	5	-4.42327	6.82988e-103	8	-2.35964	4.59324e-86	11
15913320	-4.72424	3.97002e-307	1	-4.94762	2.33919e-106	6.5	-3.41512	7.45454e-101	9	-2.74297	9.42421e-168	3	-1.76547	2.33919e-106	6.5	-4.55398	4.50129e-119	5	-2.36321	3.00896e-82	12
15775106	-4.75757	0	1	-4.73794	2.45459e-102	8	-3.4861	3.26056e-112	5	-2.78793	2.1672e-181	2	-1.77537	1.56873e-106	6.5	-4.42336	1.56873e-106	6.5	-2.39323	1.30513e-90	10
15634732	-4.80653	0	1	-4.57711	1.95291e-100	8	-3.45396	1.30259e-109	5	-2.76857	3.6439e-175	3	-1.81197	1.80006e-107	6	-4.32736	3.01669e-104	7	-2.45682	1.95813e-90	10
15492240	-4.59011	0	1	-5.08887	2.52107e-108	7	-3.37415	1.21292e-108	6	-2.76426	4.26244e-169	3	-1.86743	1.43733e-110	5	-4.24547	6.04412e-106	8	-2.34955	1.09085e-86	10
15349844	-4.85197	0	1	-4.81275	5.2569e-105	8	-3.48664	1.41198e-108	6	-2.79406	7.5325e-166	3	-1.7993	2.65359e-108	7	-4.48956	1.11718e-113	5	-2.44742	1.99017e-86	10
15212428	-4.65692	0	1	-4.85716	3.24547e-107	7	-3.40648	3.21801e-109	6	-2.81606	4.74545e-158	3	-1.81506	2.3768e-110	5	-4.40816	8.08756e-107	8	-2.37773	4.60698e-79	11
15075450	-4.81359	0	1	-4.99222	7.99354e-106	7	-3.38328	4.45122e-111	5	-2.78435	9.32886e-178	2	-1.77755	4.41511e-104	8	-4.37067	1.06861e-110	6	-2.39362	3.72646e-82	11
14935244	-4.85335	0	1	-5.08012	5.04981e-108	6	-3.36854	5.57657e-101	8	-2.76537	6.07557e-151	3	-1.81471	1.94496e-101	7	-4.54647	1.42813e-109	5	-2.38034	2.07733e-89	10
14795876	-4.78331	0	1	-5.16952	5.21354e-107	5	-3.44493	5.31958e-95	7	-2.78552	7.99961e-161	3	-1.77252	6.62554e-93	8	-4.42034	1.7465e-105	6	-2.32657	8.65918e-82	11
14657832	-4.74028	0	1	-5.17972	5.3465e-105	8	-3.44638	1.11543e-107	7	-2.81582	7.72377e-177	2	-1.84869	9.27846e-113	5	-4.39493	6.59945e-112	6	-2.29211	3.63266e-80	12
14517371	-4.69665	9.48e-306	1	-5.02741	7.57798e-106	7	-3.37844	3.53187e-102	8	-2.81026	3.51268e-167	3	-1.80908	9.0657e-110	6	-4.62033	8.06925e-111	4	-2.43505	7.64678e-89	10
14376224	-4.67091	0	1	-4.86401	4.65023e-104	7	-3.50761	9.64964e-108	5.5	-2.75064	2.43841e-160	3	-1.80954	9.64964e-108	5.5	-4.59843	1.39397e-100	8	-2.36875	6.17982e-80	11
14235826	-4.68385	0	1	-5.05258	5.85986e-99	8	-3.49254	3.84223e-105	6	-2.76895	1.81836e-179	3	-1.7695	6.84368e-101	7	-4.51926	3.18315e-114	5	-2.32612	2.47851e-77	12
14100728	-4.68815	0	1	-5.08344	3.98383e-109	6	-3.486	3.88184e-112	5	-2.79893	3.28453e-178	3	-1.82992	1.57041e-106	7	-4.47259	8.38247e-98	8	-2.37625	1.40701e-71	12
13961630	-4.76075	0	1	-5.02028	2.00671e-110	6	-3.34487	2.76533e-97	8	-2.79384	2.15637e-167	3	-1.8034	1.93891e-110	5	-4.41218	5.27463e-101	7	-2.39765	4.36206e-79	12
13821190	-4.7155	1.01009234165782e-315	1	-4.83432	4.18488e-96	8	-3.50956	4.5649e-101	6	-2.81254	8.98511e-169	3	-1.80534	3.22507e-99	7	-4.66915	7.89058e-115	5	-2.35958	1.04231e-83	11
13682456	-4.76856	0	1	-4.88629	4.05913e-100	7	-3.33661	2.42322e-99	8	-2.83963	9.07774e-171	3	-1.81365	1.70837e-104	6	-4.44756	1.22839e-104	5	-2.37441	5.57902e-86	10
13537014	-4.73198	0	1	-4.66936	1.95299e-98	7	-3.35169	1.19729e-102	6	-2.7606	2.10638e-171	3	-1.75374	6.42746e-91	9	-4.39395	1.20047e-107	5	-2.36309	1.95408e-83	12
13402314	-4.63813	0	1	-4.73079	1.09033e-102	7	-3.39851	1.79451e-101	8	-2.77048	6.539e-174	3	-1.84516	2.69509e-107	6	-4.56312	9.52196e-114	5	-2.40699	3.86357e-80	12
13259836	-4.82172	0	1	-4.94541	5.01889e-105	5	-3.38976	1.69569e-98	8	-2.76972	1.52673e-163	3	-1.77765	2.4221e-99	7	-4.44946	2.27159e-104	6	-2.34056	5.17508e-73	11
13120062	-4.75452	0	1	-4.99896	6.71428e-106	6	-3.29722	1.90787e-97	8	-2.78693	4.91855e-165	3	-1.8321	2.29885e-121	4	-4.33046	7.04421e-106	7	-2.42034	9.99773e-89	10
12983728	-4.69111	2.55682e-308	1	-4.73249	2.21579e-96	7	-3.4903	8.03259e-107	6	-2.76642	3.12508e-135	3	-1.81413	3.07778e-92	8	-4.54959	9.36366e-110	5	-2.42883	1.04946e-90	9
12838816	-4.5619	2.36084e-292	1	-4.67849	2.27255e-94	8	-3.46018	3.57443e-109	5	-2.72871	4.81723e-161	3	-1.82367	1.58228e-107	6	-4.37307	5.73819e-99	7	-2.29509	1.33969e-74	11
12704162	-4.69022	8.24432e-301	1	-4.98525	8.39274e-103	7	-3.6129	5.87275e-106	6	-2.801	2.11341e-174	2	-1.77219	2.37808e-91	8	-4.4962	4.38474e-113	5	-2.33823	2.94533e-84	11
12564700	-4.67697	3.1795e-283	1	-4.94145	2.39851e-103	7	-3.60645	8.29636e-110	5	-2.88404	6.42293e-178	3	-1.73397	5.37676e-105	6	-4.37229	4.59574e-99	8	-2.45785	3.75292e-84	11
12420976	-4.76034	0	1	-5.21135	3.66628e-104	7	-3.55037	4.74701e-110	5	-2.77671	5.39722e-148	3	-1.84017	1.4413e-106	6	-4.42463	3.11268e-96	8	-2.45387	8.33693e-75	12
12284630	-4.81011	0	1	-4.97705	6.03672e-101	7	-3.42853	2.70182e-103	6	-2.7151	1.26786e-157	2	-1.80846	1.5017e-99	8	-4.4356	3.11693e-106	5	-2.33542	8.61629e-81	11
12147196	-4.75933	0	1	-4.77766	8.19186e-97	8	-3.41588	2.92798e-108	5	-2.83212	2.36842e-162	3	-1.746	1.73507e-103	7	-4.35338	1.21333e-104	6	-2.36775	8.19362e-83	11
12005358	-4.78791	1.27536e-307	1	-4.85491	1.95243e-100	6	-3.33997	2.06572e-91	9	-2.82718	1.64503e-174	2	-1.80456	1.89575e-106	5	-4.32438	7.69506e-99	7	-2.34168	5.18983e-70	12
11863062	-4.72045	5.12234e-301	1	-5.03185	4.45782e-96	8	-3.43208	2.6636e-104	6	-2.74352	4.41115e-165	3	-1.74346	4.44914e-103	7	-4.48238	1.70639e-104	5	-2.4526	9.52358e-82	11
11724925	-4.75135	4.90533e-291	1	-5.01192	1.86878e-98	8	-3.48737	2.38672e-105	6	-2.72361	8.99083e-172	2	-1.75638	5.502e-97	9	-4.57264	1.54868e-110	5	-2.32016	2.77888e-82	12
11580489	-4.67411	1.0457e-259	1	-5.02143	3.98395e-94	9	-3.49005	1.54795e-100	6	-2.83617	1.00546e-181	3	-1.84494	1.74903e-106	5	-4.58752	3.84372e-99	7	-2.29707	1.88557e-80	11
11448217	-4.838	0	1	-5.08238	3.64676e-98	7	-3.35062	1.77414e-97	8	-2.80776	2.43323e-166	3	-1.79944	2.94387e-106	5	-4.58283	4.60718e-102	6	-2.31761	2.60075e-81	11
11305780	-4.92398	0	1	-5.01047	1.45689e-99	7	-3.4479	5.98066e-103	6	-2.77273	3.70148e-154	3	-1.7795	8.67487e-107	5	-4.46966	2.04234e-99	8	-2.42545	6.91996e-86	10
11167566	-4.74789	1.3184e-277	1	-5.36188	6.49261e-108	5	-3.39618	3.20861e-101	8	-2.80843	7.46164e-176	3	-1.75396	4.88002e-107	6	-4.42357	5.32349e-107	7	-2.40074	6.53271e-83	11
11028024	-4.69299	8.92593e-305	1	-4.73564	5.71741e-96	8	-3.45566	5.74147e-102	7	-2.71636	2.34462e-149	3	-1.78338	9.99188e-103	6	-4.47876	2.0812e-108	5	-2.35852	2.21785e-78	11
10889052	-4.80263	2.86336529321172e-312	1	-4.91058	1.41707e-102	7	-3.25774	3.78592e-91	10	-2.79043	4.9862e-166	3	-1.77482	1.06293e-105	5	-4.35629	1.37835e-102	6	-2.37166	1.74818e-82	12
10746922	-4.70908	1.02979e-283	1	-5.04226	9.17644e-102	6	-3.50575	2.27897e-94	8	-2.72854	2.07669e-144	3	-1.81408	1.48999e-100	7	-4.70436	1.02291e-103	5	-2.44651	7.41533e-76	11
10607090	-4.78775	4.23731072462681e-311	1	-4.71605	8.31055e-93	8	-3.4558	9.80399e-100	6	-2.76739	3.8193e-146	3	-1.7762	1.54736e-104	5	-4.3381	4.79153e-99	7	-2.47022	3.01924e-80	11
10471606	-4.6644	2.15003e-287	1	-4.98833	9.37236e-93	8	-3.50149	2.17233e-101	6	-2.84135	6.56193e-153	3	-1.78894	1.10988e-103	5	-4.2697	2.75412e-97	7	-2.27657	5.7999e-72	12
10325192	-4.73627	1.87623e-291	1	-4.88308	1.90612e-91	8	-3.29828	2.99157e-98	6	-2.78094	7.77865e-178	2	-1.80649	1.22813e-112	5	-4.4669	6.99958e-95	7	-2.34549	4.05544e-66	12
10186670	-4.74445	1.21995e-299	1	-4.7507	2.89272e-99	7	-3.57718	2.6877e-105	5	-2.84532	2.87396e-173	2	-1.7526	1.24177e-100	6	-4.51355	2.57934e-96	8	-2.43246	1.18942e-84	10
10050252	-4.74318	5.28205e-295	1	-4.88666	7.30326e-95	8	-3.45805	1.32982e-98	7	-2.83737	4.98634e-165	2	-1.83093	9.55651e-109	4	-4.75829	1.74859e-100	6	-2.3958	2.03823e-78	12
9913276	-4.76729	3.26644e-290	1	-4.96509	2.05757e-101	6	-3.33709	3.3886e-99	7	-2.79642	2.30965e-159	3	-1.81862	1.21887e-105	5	-4.28777	1.45937e-92	8	-2.40799	5.78152e-82	10
9774104	-4.7417	1.71497e-294	1	-4.97572	1.18201e-95	8	-3.47139	2.84978e-99	5	-2.73039	2.16055e-145	3	-1.79052	3.72832e-98	7	-4.45872	3.66616e-99	6	-2.30257	3.20374e-72	10
9628274	-4.6887	2.91872e-284	1	-5.03826	9.80948e-97	7	-3.40859	7.17216e-96	8	-2.77681	4.8917e-155	3	-1.80842	1.65606e-112	6	-4.70493	6.54804e-113	5	-2.33628	3.34636e-76	12
9491558	-4.68691	2.81647e-288	1	-4.59233	3.23741e-86	8	-3.34784	8.00291e-98	7	-2.79993	3.78358e-154	3	-1.7931	9.18439e-101	6	-4.44931	1.75892e-106	5	-2.39109	1.2406e-73	12
9352722	-4.81546	1.09377e-300	1	-4.84184	2.28835e-95	7	-3.37246	1.92828e-94	8	-2.72979	3.0173e-158	2	-1.79061	9.34256e-112	4	-4.66361	1.12083e-104	6	-2.47309	3.43873e-85	9
9210390	-4.67553	1.62865e-282	1	-4.84505	2.66853e-97	8	-3.27473	1.35641e-97	7	-2.77008	6.43191e-180	2	-1.80162	3.50328e-106	5	-4.48936	4.65291e-104	6	-2.39313	5.99297e-81	11
9071057	-4.74423	7.93843e-294	1	-5.06331	1.15493e-96	6	-3.35183	3.76609e-96	7	-2.69945	8.40336e-164	2	-1.74159	1.12595e-97	5	-4.22097	2.3166e-77	11	-2.44883	1.89995e-84	10
8933928	-4.62368	5.27173e-283	1	-4.65142	1.65075e-89	9	-3.36196	7.42974e-96	7.5	-2.76158	2.46129e-166	2	-1.83515	1.00078e-113	4	-4.64077	3.41056e-108	5	-2.34534	5.07905e-75	12
8788335	-4.93967	4.13329e-300	1	-4.69748	2.19695e-95	7	-3.38674	5.92408e-98	6	-2.86287	1.15299e-155	3	-1.75047	2.13207e-92	8	-4.60629	3.12406e-98	5	-2.3479	5.09958e-80	10
8660065	-4.70565	1.76294e-268	1	-4.86917	9.20522e-92	7	-3.3775	3.20057e-96	6	-2.87319	1.9265e-129	3	-1.78043	4.69299e-102	5	-4.22197	2.37474e-89	8	-2.45328	6.17705e-78	10
8515842	-4.72076	1.80957e-265	1	-4.95548	1.39108e-96	6	-3.4003	5.10309e-94	8	-2.81181	1.51773e-147	3	-1.76771	1.88285e-105	4	-4.42123	1.44501e-99	5	-2.34787	7.34777e-76	11
8374750	-4.77044	4.25126e-254	1	-4.9321	2.18087e-92	6	-3.48049	5.46412e-92	7	-2.83456	3.6409e-158	2	-1.82355	1.62719e-98	5	-4.25329	3.30541e-85	9	-2.36491	3.72917e-75	11
8234968	-4.72463	3.20773e-257	1	-5.32747	3.45778e-100	5	-3.43551	1.17723e-95	7	-2.79286	1.2431e-151	3	-1.7643	9.75431e-102	4	-4.46955	1.09569e-90	8	-2.42069	8.6402e-79	11
8101720	-4.64784	7.29924e-269	1	-4.94923	3.12706e-91	7	-3.44434	3.53404e-99	5	-2.78613	3.88746e-136	3	-1.77501	3.50833e-88	8	-4.38778	1.92384e-96	6	-2.41373	1.77105e-80	11
7957079	-4.76204	5.43763e-262	1	-5.12698	2.08186e-94	7	-3.51361	1.50279e-96	5	-2.82607	3.81747e-173	2	-1.79916	8.6161e-106	4	-4.30545	5.95831e-95	6	-2.36993	5.83652e-67	12
7820466	-4.77456	1.41952e-261	1	-4.88116	6.41724e-87	9	-3.45781	6.88076e-93	7	-2.80048	1.72742e-148	3	-1.82843	6.56332e-93	6	-4.65118	6.58385e-107	4	-2.38299	5.74918e-72	12
7674010	-4.90088	2.40581e-297	1	-4.99318	1.40584e-93	7	-3.47978	1.32763e-99	5	-2.8067	1.24699e-133	3	-1.7659	3.42577e-97	6	-4.69216	3.2155e-91	8	-2.33319	1.28316e-70	12
7537724	-4.83621	1.98148e-260	1	-5.205	6.61083e-94	5.5	-3.53047	4.02197e-91	8	-2.80702	1.36293e-145	3	-1.7784	4.88989e-91	9	-4.36992	3.77091e-92	7	-2.29738	1.46976e-68	12
7398960	-4.78827	9.53122e-272	1	-5.00578	9.28651e-95	7	-3.46313	8.23965e-93	9	-2.78705	6.06648e-147	3	-1.75662	1.70281e-99	5	-4.48196	2.31142e-99	6	-2.35622	9.51288e-74	10
7258716	-4.89567	7.08023e-287	1	-4.76124	1.20983e-80	9	-3.46416	2.24969e-94	6	-2.7139	9.45302e-135	3	-1.77014	3.67845e-102	5	-4.48401	4.02521e-92	7	-2.37897	8.02227e-75	10
7119236	-4.65873	7.06574e-260	1	-5.05437	6.02601e-91	7	-3.20101	2.63102e-72	12	-2.73128	4.26018e-145	3	-1.81218	6.11173e-96	5	-4.50101	1.27418e-95	6	-2.51602	1.21945e-79	8
6977496	-4.66419	5.19563e-273	1	-4.9763	1.84387e-88	6	-3.33358	1.4392e-79	9	-2.70994	1.00323e-141	3	-1.74745	1.01501e-91	5	-4.27677	1.40538e-78	10	-2.44852	1.38697e-75	11
6839831	-4.75199	7.7537e-267	1	-5.16245	1.46421e-93	7	-3.341	6.15609e-86	8	-2.79722	6.20794e-152	2	-1.82618	1.59915e-94	6	-4.47481	8.09097e-82	9	-2.37152	1.14349e-75	11
6699474	-4.66637	5.17217e-253	1	-4.7779	3.8371e-89	8	-3.56411	6.74966e-91	6	-2.71316	2.0351e-149	3	-1.8104	8.68359e-91	7	-4.50282	4.44032e-91	5	-2.4149	1.02644e-73	10
6562102	-4.69776	7.89603e-249	1	-4.96065	2.35597e-86	6	-3.484	5.13553e-84	7	-2.68553	2.24516e-129	3	-1.75129	2.43042e-96	5	-4.23903	6.76329e-78	8	-2.46352	8.49665e-75	10
6423844	-4.73949	1.26212e-263	1	-4.61064	1.26501e-76	10	-3.28155	3.33265e-80	9	-2.83737	1.94868e-147	3	-1.85097	5.99661e-100	5	-4.38281	2.67681e-92	6	-2.32557	3.17968e-66	12
6281656	-4.89122	2.71268e-269	1	-5.03795	8.51693e-84	9	-3.45685	3.57695e-92	6	-2.80618	2.76107e-149	3	-1.89227	4.0642e-105	4	-4.34639	1.38548e-88	7	-2.49318	3.84685e-76	10
6139276	-4.71715	1.9285e-253	1	-4.29181	5.59355e-71	12	-3.4143	3.28247e-88	6	-2.67177	6.32958e-120	3	-1.80341	1.46133e-90	5	-4.15661	2.144e-76	9	-2.37858	8.0215e-72	11
6003483	-4.76233	4.36551e-242	1	-4.545	9.48318e-80	7	-3.46896	1.18702e-79	8	-2.82022	3.63916e-146	2	-1.86157	2.66373e-105	4	-4.17838	1.99521e-85	6	-2.44021	1.40021e-73	11
5862465	-4.70686	2.68972e-250	1	-4.97494	6.16615e-87	7	-3.33082	2.27021e-80	9	-2.84617	4.56384e-131	2	-1.83441	1.5248e-97	4	-4.54598	4.04532e-93	5	-2.32214	6.27469e-59	12
5721955	-4.82792	2.48025e-250	1	-5.27373	1.40504e-84	8	-3.33156	5.12578e-87	7	-2.75777	2.41223e-134	3	-1.79836	2.63311e-94	4	-4.68488	1.03291e-88	6	-2.53222	3.24471e-80	10
5584399	-4.77242	3.47395e-253	1	-4.58822	6.29764e-79	8	-3.24086	3.9417e-80	7	-2.78651	2.01321e-132	3	-1.84411	2.4174e-99	4	-4.40158	8.05413e-75	9	-2.34451	1.24917e-65	11
5443033	-4.43134	6.734e-221	1	-5.0071	4.09959e-86	6	-3.45512	3.04861e-83	8	-2.81527	8.80859e-142	3	-1.74636	1.54651e-84	7	-4.61483	5.78709e-87	5	-2.37493	3.78974e-61	12
5305318	-4.72234	4.20859e-224	1	-5.02777	7.6602e-86	6	-3.57098	1.71808e-88	5	-2.88158	6.77548e-154	2	-1.79061	1.05742e-77	9	-4.31428	1.2328e-80	7	-2.2838	5.06363e-65	12
5166316	-4.67559	7.30059e-236	1	-4.68439	2.17731e-73	9	-3.52589	3.54862e-89	7	-2.79087	3.96864e-143	2.5	-1.77121	5.37664e-97	5	-5.01886	1.2485e-84	8	-2.41093	3.25161e-72	10
5025810	-4.68811	3.02785e-240	1	-4.35455	8.08212e-70	8	-3.36979	5.44728e-75	7	-2.85435	2.92172e-129	3	-1.8417	1.03794e-92	5	-4.48428	1.05281e-81	6	-2.39231	1.96783e-64	11
4887757	-4.84579	4.66251e-213	1	-4.93438	6.29123e-79	8	-3.44441	2.48645e-81	6	-2.7901	7.87471e-132	3	-1.768	7.09137e-92	5	-4.1805	9.88247e-80	7	-2.34339	8.84062e-63	11
4745362	-4.88628	3.53583e-246	1	-4.60721	6.32733e-76	9.5	-3.47602	8.74845e-78	8	-2.76453	6.45973e-133	3	-1.82818	7.18773e-84	5	-4.33423	6.32733e-76	9.5	-2.2283	5.07768e-63	11
4609956	-4.64819	3.89348e-214	1	-4.83133	3.44688e-72	8	-3.38535	1.22157e-68	9	-2.73955	2.81912e-141	2	-1.83536	8.03611e-96	4	-4.41783	5.60184e-83	6	-2.4822	2.4215e-68	10
4465489	-4.85665	9.59783e-225	1	-4.78228	1.52708e-71	8	-3.2868	2.39506e-76	7	-2.71451	1.82456e-133	2	-1.93496	1.12641e-98	4	-4.23056	1.05206e-76	6	-2.41704	6.32778e-67	11
4328130	-4.60875	3.15081e-202	1	-4.92321	9.45719e-73	8	-3.56718	2.43578e-84	5.5	-2.87478	1.40526e-119	3	-1.77661	2.43578e-84	5.5	-4.39364	8.9997e-76	7	-2.26509	9.25451e-58	12
4187722	-4.56188	2.34069e-201	1	-5.21647	1.87673e-69	9	-3.50984	1.38446e-75	6	-2.82327	1.03474e-106	3	-1.76727	1.09311e-74	7	-4.57015	4.93999e-74	8	-2.43679	2.65338e-64	10
4048116	-4.76513	1.34173e-208	1	-4.80798	5.14146e-68	7	-3.28275	5.54713e-67	8	-2.80833	6.19242e-123	3	-1.86332	1.38039e-76	5	-4.20628	2.18543e-65	9	-2.42462	4.12227e-62	12
3908117	-4.53172	1.6932e-207	1	-5.65418	2.91393e-83	6	-3.30727	3.73233e-69	9	-2.67629	1.74168e-110	3	-1.80152	9.27609e-89	4	-4.39138	1.47039e-72	8	-2.28088	8.12188e-58	12
3768104	-4.66574	5.02419e-203	1	-4.46183	2.63212e-63	10	-3.37677	1.50489e-72	8	-2.7564	5.30659e-104	3	-1.78663	3.58115e-83	5	-4.20777	1.03253e-78	7	-2.51117	2.0531e-66	9
3628276	-4.56606	2.80723e-187	1	-4.54159	2.313e-66	8	-3.28712	1.16645e-71	7	-2.71686	7.21599e-131	2	-1.81273	3.21404e-73	6	-4.63347	1.66613e-78	4	-2.29192	9.36764e-55	12
3491266	-4.70551	8.48642e-206	1	-5.22571	6.34252e-73	7	-3.5702	6.81724e-79	6	-2.72253	1.28213e-110	2	-1.84479	2.80001e-86	5	-4.37207	6.13856e-65	9	-2.18096	2.50242e-53	11
3350024	-4.82381	6.82926e-199	1	-5.08741	1.37189e-65	9	-3.27237	1.89637e-69	6	-2.8766	9.55673e-133	2	-1.73517	1.89637e-69	6	-4.27548	1.54013e-62	11	-2.44416	1.93553e-54	12
3210228	-4.82369	8.24974e-199	1	-4.87918	6.03423e-68	8	-3.43006	1.17515e-72	7	-2.74031	2.08753e-117	2	-1.80771	3.77045e-82	5	-4.30064	2.44454e-63	9	-2.46273	8.23956e-56	12
3071229	-4.67535	2.42669e-182	1	-4.80488	2.182e-60	12	-3.97755	4.50122e-79	4	-2.69141	2.78335e-100	3	-1.7905	2.74336e-71	7	-4.80895	1.26382e-75	6	-2.54217	1.2446e-62	10
2930222	-4.4453	6.38304e-181	1	-5.17696	1.67673e-62	7	-3.10603	5.35832e-56	10	-2.72597	1.53841e-106	2	-1.83795	9.84401e-73	5	-4.22568	1.08163e-56	8	-2.30589	2.26126e-53	11
2790523	-4.76749	2.59356e-175	1	-5.65691	3.99771e-70	5	-3.2208	3.6283e-53	11	-2.78023	2.22485e-111	2	-1.76218	4.60149e-72	4	-4.07954	5.7816e-56	10	-2.42967	2.40824e-52	12
2652142	-4.60708	3.56148e-161	1	-4.42518	1.75343e-47	11	-3.78238	3.61942e-71	5	-2.75119	1.65629e-91	3	-1.85639	2.56357e-75	4	-4.5268	7.91647e-59	8	-2.3224	3.77827e-48	10
2513191	-4.77258	4.35075e-182	1	-5.02056	2.24138e-54	9	-3.23791	4.35267e-63	6	-2.89275	4.12672e-115	2	-1.7409	4.26648e-61	7	-4.26646	7.92686e-54	10	-2.25778	9.59681e-48	12
2370293	-4.46775	3.57268e-147	1	-4.96818	8.50309e-51	10	-3.72053	4.9885e-64	7	-2.71611	8.71822e-100	2	-1.71673	4.27031e-63	8	-4.71971	4.49779e-69	6	-2.42673	1.56545e-45	12
2235032	-4.65978	3.82367e-143	1	-5.38717	5.81371e-60	7	-3.2558	2.96152e-58	8	-2.62359	1.93877e-96	2	-1.95044	1.65143e-77	4	-4.86014	4.61205e-58	9	-2.09277	3.5874e-39	12
2094378	-4.86814	2.63379e-151	1	-4.41003	2.47085e-48	9	-3.24879	3.42688e-53	8	-2.78113	4.163e-87	3	-1.81656	4.05795e-71	4	-4.53036	7.24751e-41	12	-2.199	2.09909e-44	11
1952818	-4.71637	6.25947e-146	1	-5.6596	1.79747e-58	7	-3.42344	3.5186e-47	9	-2.80968	5.33054e-92	3	-1.96949	3.56242e-75	4	-4.3426	4.46515e-49	8	-2.15734	1.08244e-39	12
1814188	-5.09952	1.06457e-154	1	-4.80798	9.13837e-45	10	-3.29088	3.39188e-52	8	-2.65434	2.78023e-75	3	-1.76169	3.05586e-53	7	-4.44354	6.42656e-47	9	-2.17686	1.89083e-40	11
1675439	-4.76669	5.89243e-144	1	-6.22391	1.69629e-51	8	-3.55508	1.30357e-49	9	-2.74117	1.24288e-76	3	-1.84828	3.36274e-62	4	-4.61956	4.75745e-53	7	-2.53104	9.52374e-47	10
1535336	-5.00175	2.25985e-139	1	-5.16066	9.79631e-44	8	-3.21564	1.45865e-45	7	-2.80264	2.81203e-79	2	-1.82258	1.03041e-52	5	-4.23834	7.99955e-43	9	-2.28848	1.11021e-37	12
1394412	-4.87175	9.46093e-107	1	-4.654	1.0443e-36	10	-3.33215	2.61585e-41	7	-2.7157	1.63131e-79	2	-1.75375	8.50586e-50	4	-4.07455	4.57576e-34	11.5	-2.39391	2.0278e-39	9
1256586	-4.14244	2.0798e-94	1	-4.41265	2.41271e-30	13	-3.4462	2.51388e-39	8	-2.85868	3.48812e-72	2	-1.86157	5.03248e-49	5	-5.49526	3.76651e-40	7	-2.49208	1.81183e-36	9
1116463	-4.57024	1.03835e-114	1	-4.39032	4.32233e-32	11	-3.78701	1.32429e-42	6	-2.80466	6.58682e-73	2	-1.74136	6.21958e-39	9	-4.94647	3.29696e-36	10	-2.82546	1.84184e-40	8
976322	-5.56557	3.41538e-110	1	-5.16025	5.61844e-32	10	-3.79807	1.73059e-32	8	-2.69075	1.07441e-49	4	-1.79242	2.01721e-40	5	-4.36635	6.20139e-36	6	-2.60901	1.5752e-35	7
838282	-4.68616	5.9171e-90	1	-4.24249	7.89419e-21	12	-3.42307	1.51528e-26	9	-2.75052	3.27468e-54	2	-1.8397	6.01282e-35	5	-4.63934	1.24894e-27	7	-2.37505	4.84645e-26	10
697688	-4.65282	1.16981e-63	1	-3.9306	1.53845e-17	11	-3.7315	3.15949e-28	6	-2.86845	4.11109e-54	2	-2.0654	1.3681e-40	4	-4.22505	1.87363e-25	7	-2.00618	5.66698e-17	12.5
558370	-4.4275	2.22953e-58	1	-4.72174	4.12103e-19	10	-2.88715	1.1964e-17	11	-2.73551	2.05866e-40	2	-1.7562	3.37938e-21	8	-4.7102	8.33922e-20	9	-2.5639	3.51604e-22	6
419055	-4.94517	1.3278e-42	1	-4.08342	7.44993e-09	13	-5.05772	4.23368e-23	6	-2.99177	4.84858e-38	2	-1.921	4.2152e-26	4	-4.29215	3.57168e-14	10	-2.08146	1.12201e-08	15
278918	-4.89052	3.2205e-26	1	-3.75736	6.73167e-08	11	-3.65388	2.65069e-09	9	-2.66646	4.59605e-18	3	-1.81049	5.92005e-15	4	-3.51688	1.95717e-10	6	-2.19713	1.40043e-06	14.5
139981	-4.38671	6.93237e-14	1	-6.54873	0.000163688	8.5	-3.09045	8.69076e-05	7	-2.31709	6.1129e-11	2	-1.77404	2.08129e-07	4	-4.24007	0.000230618	10	-2.56838	8.84163e-06	6
