# Supplementary material for: Design and Analysis of Bar-seq Experiments
Source: G3 (Bethesda). 2013 Nov 5;4(1):11–8. doi: 10.1534/g3.113.008565 (PMC3887526; doi:10.1534/g3.113.008565)
Supplement: Supporting Information [file supp_g3.113.008565_FileS1.zip]

Archive with 19 entries (14 files):
- Reproduction/
- Reproduction/.DS_Store
- __MACOSX/
- __MACOSX/Reproduction/
- __MACOSX/Reproduction/._.DS_Store
- Reproduction/CRAPL-LICENSE.txt
- Reproduction/input/
- Reproduction/input/BarSeq_experiment_080513.Rdata
- Reproduction/input/counts/
- Reproduction/input/counts/BarNone_0m_counts.txt
- Reproduction/input/counts/BarNone_1m_counts.txt
- Reproduction/input/counts/BarNone_2m_counts.txt
- Reproduction/input/counts/BarNone_3m_counts.txt
- Reproduction/input/GAL_genes.xls
- Reproduction/input/replicates.RData
- Reproduction/input/wilcox_significant.Rdata
- Reproduction/LICENSE
- Reproduction/README
- Reproduction/Robinson_2013.Rnw
