# Supplementary material for: Design and Analysis of Bar-seq Experiments
Source: G3 (Bethesda). 2013 Nov 5;4(1):11–8. doi: 10.1534/g3.113.008565 (PMC3887526; doi:10.1534/g3.113.008565)
Supplement: Supporting Information [file supp_g3.113.008565_FileS1.zip › Reproduction/input/counts/BarNone_0m_counts.txt]

Strain	YPD3_1_UP	YPD3_1_DOWN	YPD2_1_UP	YPD2_1_DOWN	YPD2_2_UP	YPD2_2_DOWN	t_0_2_2_UP	t_0_2_2_DOWN	YPD5_1_UP	YPD5_1_DOWN	YPD4_1_UP	YPD4_1_DOWN	YPGAL4_1_UP	YPGAL4_1_DOWN	YPGAL2_2_UP	YPGAL2_2_DOWN	YPGAL4_2_UP	YPGAL4_2_DOWN	YPD3_2_DN_UP	YPD3_2_DN_DOWN	t_0_1_1_UP	t_0_1_1_DOWN	YPD4_2_UP	YPD4_2_DOWN	YPGAL5_2_UP	YPGAL5_2_DOWN	YPD3_2_UP	YPD3_2_DOWN	YPD5_2_UP	YPD5_2_DOWN	t_0_1_2_UP	t_0_1_2_DOWN	YPGAL3_1_UP	YPGAL3_1_DOWN	YPGAL3_2_UP	YPGAL3_2_DOWN	t_0_2_1_UP	t_0_2_1_DOWN	YPGAL5_1_UP	YPGAL5_1_DOWN	YPGAL2_1_UP	YPGAL2_1_DOWN
YAL008W	0	0	0	0	0	0	0	0	0	0	0	0	0	0	0	0	0	0	0	0	0	0	0	0	0	0	0	0	0	0	0	0	0	0	0	0	0	0	0	0	0	0
YBR255W	768	0	1225	0	1124	0	931	0	1002	0	1110	0	918	0	992	0	1015	0	0	0	928	0	1186	0	1155	0	851	0	966	0	1001	0	1170	0	1221	0	786	0	1094	0	1007	0
YGR164W	0	1060	0	1174	0	1111	0	842	0	999	0	1289	0	975	0	847	0	881	0	1259	0	778	0	1120	0	915	0	27	0	1125	0	920	0	673	0	681	0	715	0	578	0	850
YGR131W	0	0	0	0	0	0	0	0	0	0	0	0	0	0	0	0	0	0	0	0	0	0	0	0	0	0	0	0	0	0	0	0	0	0	0	0	0	0	0	0	0	0
YNL003C	0	0	0	0	0	0	0	0	0	0	0	0	0	0	0	0	0	0	0	0	0	0	0	0	0	0	0	0	0	0	0	0	0	0	0	0	0	0	0	0	0	0
YBR135W	0	0	0	0	0	1	0	0	0	0	0	0	0	0	0	0	0	0	0	0	0	0	0	0	0	0	0	0	0	0	0	0	0	0	0	0	0	0	0	0	0	0
YBR160W	0	0	0	0	0	0	0	0	0	0	0	0	0	0	0	0	0	0	0	0	0	0	0	0	0	0	0	0	0	0	0	0	0	0	0	0	0	0	0	0	0	0
YJL082W	0	1087	0	1120	0	1248	0	887	0	907	0	1193	0	995	0	919	0	898	0	1256	0	777	0	1077	0	956	0	27	0	1206	0	916	0	739	0	840	0	830	0	586	0	790
YJL142C	817	16	1214	5	1320	69	1013	44	701	11	1218	17	650	20	731	8	746	10	1	11	988	2	1212	10	781	4	993	0	687	83	1253	71	1122	19	1316	41	1019	6	751	9	674	1
YPL191C	0	1068	0	1120	0	1338	0	871	0	1063	0	1231	0	1093	0	961	0	889	0	1419	0	738	0	1182	0	997	0	23	0	1193	0	1083	0	793	0	1026	0	863	0	710	0	1029
YGL215W	0	1124	0	1131	0	1320	0	806	0	1201	0	1322	0	771	0	590	0	749	0	1651	0	694	0	1120	0	699	0	24	0	1191	0	867	0	546	0	612	0	587	0	415	0	625
YKL074C	303	544	357	451	391	391	702	662	361	445	421	445	534	608	592	648	602	593	0	485	661	684	368	450	636	526	319	15	447	498	836	875	715	518	839	528	604	731	596	380	615	663
YJL077C	749	0	804	0	915	0	895	0	838	0	1105	0	498	0	702	0	609	0	1	0	855	0	1067	0	581	0	747	0	750	0	1152	0	593	0	562	0	886	0	598	0	677	0
YKL096W-A	132	597	86	433	135	659	116	637	290	651	616	624	177	724	158	588	344	618	0	549	151	423	267	485	193	561	65	21	214	766	220	547	234	631	93	616	189	495	452	352	284	648
YIL124W	598	853	739	895	861	908	601	919	571	730	894	1104	667	731	698	650	746	764	0	970	691	749	957	1115	693	617	534	21	562	857	909	874	934	785	1102	916	721	772	624	437	715	674
YIL171W	0	0	0	0	0	0	0	0	0	0	0	0	0	0	0	0	0	0	0	0	0	0	0	0	0	0	0	0	0	0	0	0	0	0	0	0	0	0	0	0	0	0
YPL039W	1207	849	1807	492	1769	1709	903	1178	1177	918	1429	871	1409	1333	1485	742	1515	855	1	955	1112	487	1513	1042	1399	793	1216	43	1114	1816	1310	1124	1707	1026	1855	1372	1006	463	1284	643	1427	477
YNL170W	294	457	472	475	479	510	642	961	434	624	452	664	260	320	296	288	277	356	0	544	775	815	506	612	436	407	301	25	393	681	886	1058	368	274	403	348	719	750	387	228	336	340
YGL141W	0	1166	0	951	0	1188	0	1265	0	1067	0	1173	0	707	0	804	0	708	0	1270	0	1004	0	1128	0	828	0	33	0	1185	0	1425	0	726	0	831	0	1174	0	533	0	810
YJL179W	0	0	0	0	0	0	0	0	0	0	0	0	0	0	0	0	0	0	0	0	0	0	0	0	0	0	0	1	0	0	0	0	0	0	0	0	0	0	0	0	0	0
YKL083W	0	0	0	0	0	0	0	0	0	0	0	0	0	0	0	0	0	0	0	0	0	0	0	0	0	0	0	0	0	0	0	0	0	0	0	0	0	0	0	0	0	0
YBR152W	0	0	0	0	0	0	0	0	0	0	0	0	0	0	0	0	0	0	0	0	0	0	0	0	0	0	0	0	0	0	0	0	0	0	0	0	0	0	0	0	0	0
YKL029C	699	1062	1034	952	1149	1141	792	918	643	864	915	1056	746	948	767	773	793	811	0	1237	632	752	935	1041	849	710	804	29	740	929	805	852	924	616	1066	688	657	777	902	472	747	753
YPL166W	672	1034	1211	1104	1167	1144	762	856	619	749	864	1089	637	785	730	775	715	693	0	1099	784	772	868	952	819	824	646	27	567	870	981	950	896	582	952	685	798	828	841	512	751	796
YKL052C	0	0	0	0	0	0	0	0	0	0	0	0	0	0	0	0	0	0	0	0	0	0	0	0	0	0	0	0	0	0	0	0	0	0	0	0	0	0	0	0	0	0
YHR025W	0	0	0	0	0	0	0	0	0	0	0	0	0	0	0	0	0	0	0	0	2	0	0	1	0	0	0	0	0	0	0	4	0	0	0	0	3	0	0	0	0	0
YOL034W	0	0	0	0	0	0	0	0	0	0	0	0	0	0	0	0	0	0	0	2	0	0	0	0	0	0	0	0	0	0	0	0	0	0	0	0	0	0	0	0	0	0
YBL008W	0	0	0	0	0	0	0	0	0	0	0	0	0	0	0	0	0	0	0	0	0	0	0	0	0	0	0	0	0	0	0	0	0	0	0	0	0	0	0	0	0	0
YIL062C	0	0	0	0	0	0	0	0	0	0	0	0	0	0	0	0	0	0	0	0	0	0	0	0	0	0	0	0	0	0	0	0	0	0	0	0	0	0	0	0	0	0
YCL023C	0	948	0	1072	0	1128	0	1217	0	827	0	1288	0	857	0	619	0	816	0	1287	0	1092	0	1060	0	728	0	29	0	805	0	1366	0	516	0	543	0	1001	0	546	0	755
YOL116W	1163	487	1601	325	1684	510	1126	295	1140	497	1241	437	1550	351	1413	343	1464	508	0	508	1125	245	1327	348	1574	454	1237	8	1072	596	1420	316	1583	290	1818	374	1052	372	1438	413	1395	416
YDR196C	0	0	0	0	0	0	0	0	0	0	0	0	0	0	0	0	0	0	0	0	0	0	0	0	0	0	0	0	0	0	0	0	0	0	0	0	0	0	0	0	0	0
YNL255C	2	734	2	716	2	906	1	1513	1	773	2	882	0	635	0	490	0	630	0	814	1	1364	0	873	1	410	1	41	1	804	1	1555	0	543	0	535	0	1276	0	289	1	467
YNR032W	0	638	0	538	0	656	0	739	0	585	0	673	0	506	0	503	0	489	0	687	0	602	0	644	0	546	0	21	0	593	0	902	0	464	0	493	0	703	0	360	0	623
YNR045W	193	0	326	0	339	1	510	0	253	0	259	0	73	0	78	0	89	0	0	0	565	0	311	0	77	0	189	0	162	0	724	1	118	0	127	0	541	0	87	0	97	0
YML105C	0	0	0	0	0	0	0	0	0	0	0	0	0	0	0	0	0	0	0	0	0	0	0	0	0	0	0	0	0	0	0	0	0	0	0	0	0	0	0	0	0	0
YNL288W	842	1155	1214	1079	1262	1224	986	1092	830	968	1109	1260	840	829	919	868	961	871	0	1281	1063	969	1144	1184	937	696	822	17	748	1133	1328	1262	974	605	1068	636	1037	995	831	513	788	824
YIL059C	59	1606	30	1442	18	1773	32	1096	82	1524	76	1677	66	1378	67	1562	56	1512	0	1907	29	921	63	1376	86	1564	50	51	44	1726	21	1160	67	1223	63	1296	25	956	62	1002	91	1832
YIL004C	0	0	0	0	0	0	0	0	0	0	0	0	0	0	0	0	0	0	0	0	0	0	0	0	0	0	0	0	0	0	0	0	0	0	0	0	0	0	0	0	0	0
YNR018W	846	0	980	0	954	0	952	0	851	0	1099	0	897	0	668	0	749	0	0	0	1134	0	956	0	675	0	811	0	807	0	1251	0	1158	0	1224	0	888	0	798	0	736	0
YPL144W	561	578	861	522	790	573	908	716	499	456	749	754	454	319	439	299	451	362	0	615	1033	681	827	614	625	384	568	11	521	583	1265	849	609	268	571	344	1035	788	587	280	437	331
YFR047C	828	1371	1177	1340	1240	1439	954	1334	929	1154	1281	1618	925	1084	1112	1119	1170	1091	0	1676	1000	1126	1222	1490	1177	1051	961	44	840	1502	1188	1433	1334	1034	1526	1137	977	1240	1020	690	1182	1165
YHR078W	583	0	719	0	729	0	529	0	637	0	671	0	554	0	471	0	691	0	1	0	590	0	626	0	596	0	596	0	629	0	737	0	753	0	670	0	592	0	595	0	452	0
YJR115W	709	1164	966	1091	860	1220	760	1084	926	1122	1028	1329	798	1116	898	935	858	1170	0	1222	795	929	938	1183	909	957	755	30	772	1274	937	1115	1057	787	1154	983	685	938	795	660	1035	1049
YLR355C	0	0	0	0	0	0	0	0	0	0	0	0	0	0	0	0	0	0	0	0	0	0	0	0	0	0	0	0	0	0	0	0	0	0	0	0	0	0	0	0	0	0
YGR099W	0	0	0	0	0	0	0	0	0	0	0	0	0	0	0	5	0	0	0	0	0	0	0	0	0	0	0	0	0	0	0	0	0	0	0	0	0	0	0	0	0	0
YLR300W	0	583	0	709	0	836	0	468	0	618	0	710	0	667	0	494	0	650	0	700	0	464	0	656	0	566	0	17	0	704	0	476	0	543	0	625	0	359	0	313	0	598
YCL028W	0	173	0	121	0	173	0	94	0	201	0	181	0	99	0	121	0	163	0	191	0	88	0	112	0	92	0	3	0	194	0	108	0	84	0	97	0	133	0	125	0	106
YJR140C	388	554	465	478	540	525	445	670	373	432	579	623	264	283	307	230	306	315	0	635	543	540	523	568	288	293	408	12	306	461	691	676	370	209	394	261	570	580	262	183	282	230
YOR033C	0	0	0	0	0	0	0	0	0	0	0	0	0	0	0	0	0	0	0	0	0	0	0	0	0	0	0	0	0	0	0	0	0	0	0	0	0	0	0	0	0	0
YOR062C	917	0	1381	0	1485	0	915	0	1127	0	1355	0	1116	0	1048	0	1154	0	1	0	1047	0	1366	0	1190	0	879	0	1061	0	1196	0	1530	0	1649	0	1003	0	1252	0	969	0
YBR043C	860	0	838	0	773	0	660	0	731	0	1283	0	1059	0	1040	0	1099	0	1	0	748	0	1221	0	1143	0	860	0	743	0	854	0	1341	0	1325	0	749	0	954	0	1115	0
YHR112C	513	969	683	895	553	863	544	882	568	763	697	1117	602	730	642	870	668	761	1	1240	521	630	764	963	725	814	596	18	496	887	691	842	684	607	775	696	561	738	646	492	586	783
YLR011W	985	0	1365	0	1444	0	689	0	902	0	1154	0	1076	0	962	0	1280	0	0	0	834	0	1243	0	1092	0	971	0	915	0	1078	0	1253	0	1368	0	832	0	1089	0	890	0
YHR007C	0	0	0	0	0	0	0	0	0	0	0	0	0	0	0	0	0	0	0	0	0	0	0	0	0	0	0	0	0	0	0	0	0	0	0	0	0	0	0	0	0	0
YHR126C	539	511	755	365	841	954	643	860	679	596	611	534	654	737	524	451	622	555	0	532	551	421	549	612	589	480	539	21	587	950	789	819	1010	642	951	749	554	380	568	357	605	307
YKR084C	518	845	707	772	662	774	722	917	573	647	603	913	662	784	618	550	818	793	1	946	761	792	683	736	545	524	529	24	542	858	938	992	768	634	905	663	703	867	542	328	560	556
YER121W	0	0	0	0	0	0	0	0	0	0	0	0	0	0	0	0	0	0	0	0	0	0	0	0	0	0	0	0	0	0	0	0	0	0	0	0	0	0	0	0	0	0
YCR046C	137	0	177	0	192	6	408	8	191	0	174	1	36	0	69	0	52	0	0	0	447	1	167	0	58	0	141	0	131	5	494	2	55	0	58	0	450	0	65	1	58	0
YNL144C	657	0	1091	0	1136	0	938	0	864	0	1122	0	706	0	876	0	786	0	1	0	973	0	1030	0	828	0	857	0	838	0	1118	0	1344	0	1560	0	844	0	765	0	850	0
YKL204W	77	97	105	78	58	65	300	294	50	61	44	88	53	34	66	55	38	67	0	76	333	353	57	59	48	56	65	2	33	60	405	375	58	31	73	45	310	337	45	41	69	52
YOR266W	530	0	400	0	387	0	288	0	436	0	546	0	536	0	299	0	411	0	1	0	270	0	486	0	367	0	370	0	485	0	286	0	496	0	449	0	235	0	320	0	446	0
YDR421W	1965	2557	3226	3001	3350	3124	2101	2332	2172	2493	3016	3431	2270	2420	2556	1759	2556	2178	1	3074	2017	1885	3146	2903	2881	2098	2112	71	2135	2963	2713	2558	2869	2002	3363	2133	1897	1848	2442	1395	2450	2377
YGL171W	0	0	0	0	0	0	0	0	0	0	0	0	0	0	0	0	0	0	0	0	0	0	0	0	0	0	0	0	0	0	0	0	0	0	0	0	0	0	0	0	0	0
YPR194C	0	605	0	577	0	592	0	1118	0	487	0	464	0	343	0	327	0	338	0	889	0	1039	0	508	0	458	0	31	0	616	0	1211	0	249	0	333	0	1020	0	266	0	300
YGR019W	740	1325	1351	1172	1325	1358	839	992	1014	1038	1340	1492	920	1044	1012	873	1116	1029	1	1550	770	805	1445	1392	1306	1109	1140	37	1000	1288	940	1070	1259	903	1770	1117	734	691	1115	702	1084	915
YOR382W	0	1208	1	1058	0	1259	1	919	0	1081	0	1357	0	1092	2	976	0	1056	0	1508	1	870	0	1259	2	1039	0	31	2	1291	0	1070	0	952	1	989	0	753	0	685	1	1009
YJL188C	0	16	0	12	0	15	0	503	0	21	0	17	0	15	0	19	0	32	0	17	0	318	0	27	0	20	0	6	0	20	0	439	0	10	0	16	0	423	0	8	0	20
YLL057C	1148	0	1901	0	2012	2	1183	0	1389	0	1906	0	1434	0	1440	0	1725	0	1	0	1059	0	2035	0	1765	0	1391	0	1277	0	1453	0	1817	0	2010	0	1117	0	1725	0	1366	0
YNL229C	124	121	113	89	139	136	365	382	88	100	121	108	79	72	99	93	75	68	0	159	383	300	98	125	100	63	141	5	75	107	371	385	107	86	145	82	314	300	82	60	96	94
YNL277W	0	0	0	0	0	0	0	0	0	0	0	0	0	0	0	0	0	0	0	0	0	0	0	0	0	0	0	0	0	0	0	0	0	0	0	0	0	0	0	0	0	0
YMR040W	0	0	0	0	0	0	0	0	0	0	0	0	0	0	0	0	0	0	0	0	0	0	0	0	0	0	0	0	0	0	0	0	0	0	0	0	0	0	0	0	0	0
YDR077W	0	792	0	918	0	1134	0	1240	0	850	0	1236	0	702	0	650	0	786	0	988	0	1070	0	1037	0	622	0	33	0	977	0	1406	0	578	0	720	0	1122	0	453	0	604
YMR266W	0	0	0	0	0	0	0	0	0	0	0	0	0	0	0	0	2	0	0	0	0	0	0	0	0	0	0	0	0	0	0	0	0	0	0	0	0	0	0	0	0	0
YKR064W	30	1218	21	1283	25	1362	32	1247	64	1222	565	1529	33	1345	46	1298	103	1163	0	1551	45	1164	73	1328	48	1362	20	42	72	1380	48	1308	71	1111	12	1375	58	1191	149	783	109	1178
YPL089C	1915	0	1892	0	1922	0	1979	0	1276	0	1443	0	1446	0	1438	0	1375	0	0	0	1564	0	1533	0	1416	0	1510	0	1684	0	2130	0	1829	0	2301	0	1632	0	1376	0	1494	0
YGR277C	0	0	0	0	0	0	0	0	0	0	0	0	0	0	0	0	0	0	0	0	0	0	0	0	0	0	0	0	0	0	0	0	0	0	0	0	0	0	0	0	0	0
YDL139C	0	0	0	0	0	0	0	0	0	0	0	0	0	0	0	0	0	0	0	0	0	0	0	0	0	0	0	0	0	0	0	0	0	0	0	0	0	0	0	0	0	0
YDR246W	0	0	0	0	0	0	0	0	0	0	0	0	0	0	0	0	0	0	0	0	0	0	0	0	0	0	0	0	0	0	0	0	0	0	0	0	0	0	0	0	0	0
YOR288C	0	1675	0	1182	0	1195	0	1180	0	1388	0	1773	0	1392	0	1267	0	1328	0	1783	0	1062	0	1613	0	1084	0	36	0	1517	0	1316	0	1072	0	1155	0	1160	0	837	0	1468
YCR028C	62	238	41	191	50	224	293	920	66	197	108	274	98	331	68	247	130	262	0	236	206	630	57	202	101	234	37	24	67	226	366	843	118	218	75	265	321	770	143	162	156	249
YML054C	0	0	0	0	0	0	0	0	0	0	0	0	0	0	0	0	0	0	0	0	0	0	0	0	0	0	0	0	0	0	0	0	0	0	0	0	0	0	0	0	0	0
YPR070W	446	608	648	521	660	582	1534	1942	505	584	549	651	477	601	608	545	512	490	2	684	1858	1841	588	530	486	440	438	39	421	657	2354	2117	856	586	746	634	1756	1657	590	308	663	652
YOR141C	28	0	40	0	45	0	254	0	33	0	68	0	22	0	26	0	38	0	0	0	286	0	84	0	19	0	26	0	20	0	345	0	36	0	61	0	291	0	24	0	41	0
YBL106C	320	728	402	656	406	778	726	1278	368	554	623	780	324	577	356	532	426	500	1	899	834	1087	469	750	313	485	299	31	344	828	883	1420	420	460	384	443	739	1008	410	323	355	441
YGL044C	0	0	0	0	0	0	0	0	0	0	0	0	0	0	0	0	0	0	0	0	0	0	0	0	0	0	0	0	0	0	0	0	0	0	0	0	0	0	0	0	0	0
YER107C	0	0	0	0	0	0	0	0	0	0	0	0	0	0	0	0	0	2	0	0	0	0	0	0	0	0	0	0	0	0	0	0	0	0	0	0	0	0	0	0	0	0
YBR038W	0	0	0	0	0	0	0	0	0	0	0	0	0	0	0	0	0	0	0	0	0	0	0	0	0	0	0	0	0	0	0	0	0	0	0	0	0	0	0	0	0	0
YJL021C	1350	2031	1945	1978	2025	2156	1946	1990	1363	1966	1877	2118	1609	1536	1415	1340	1603	1587	0	2371	1501	1796	1558	1957	1853	1481	1410	50	1553	1939	2295	2219	2097	1304	2400	1313	1645	1849	1728	1079	1466	1470
YGR259C	1293	2	2245	3	2437	0	1338	0	1585	0	2086	5	1623	1	1965	0	1862	0	0	0	1525	1	2224	2	1790	0	1760	0	1477	1	1920	0	2224	1	2534	2	1487	0	1911	0	1933	2
YEL047C	0	1226	0	1202	0	1316	0	1012	0	1062	0	1298	0	1092	0	1079	0	1113	0	1367	0	806	0	1179	0	1002	0	33	0	1198	0	1089	0	892	0	1005	0	918	0	536	0	1180
YPR016C	0	0	0	0	0	0	0	0	0	0	0	0	0	0	0	0	0	0	0	0	0	0	0	0	0	0	0	0	0	0	0	0	0	0	0	0	0	0	0	0	0	0
YOR208W	946	938	1293	752	1310	939	871	644	1045	1039	1403	1214	1142	800	1050	705	1052	806	1	1020	943	600	1309	1081	1087	804	1008	17	1091	1354	1111	809	1352	710	1764	845	853	721	1027	521	970	845
YDL055C	0	0	0	0	0	0	0	0	0	0	1	0	0	0	0	0	0	0	0	0	0	0	0	0	0	0	0	0	0	0	0	0	0	0	0	0	0	0	0	0	0	0
YML009C	1181	171	1693	217	1515	499	1580	705	1304	237	1665	259	762	200	931	102	776	101	0	234	1562	245	1608	330	980	115	1219	14	1266	461	1830	730	1015	150	1175	193	1593	166	980	69	949	95
YML072C	523	945	812	898	894	849	833	911	769	809	893	981	769	853	946	785	915	825	0	1007	917	813	921	918	1107	867	719	32	761	964	969	1037	1057	691	1345	792	832	759	938	580	843	943
YDR142C	0	1005	0	776	0	1739	0	1057	0	1149	0	1282	0	1437	0	1027	0	1275	0	1026	0	651	0	1407	0	933	0	43	0	1966	0	1227	0	940	0	1097	0	737	0	747	0	842
YFL044C	0	705	0	667	0	654	0	422	0	638	0	815	0	572	0	534	0	620	0	806	0	517	0	771	0	413	0	9	0	646	0	543	0	441	0	496	0	492	0	347	0	646
YKL019W	0	0	0	0	0	0	0	0	0	0	0	0	0	0	0	0	0	0	0	0	0	0	0	0	0	0	0	0	0	0	0	0	0	0	0	0	0	0	0	0	0	0
YJL130C	58	756	28	643	23	663	79	1025	84	636	89	790	123	1115	128	879	120	1014	0	822	55	941	82	692	150	807	66	25	79	736	74	1279	110	739	129	902	106	933	81	527	103	1022
YBL085W	1198	0	1643	0	1629	0	1521	0	1219	0	1506	0	1279	0	1358	0	1486	0	0	0	1448	0	1663	0	1590	0	1416	0	1270	0	1725	0	1946	0	1908	0	1478	0	1340	0	1411	0
YBR116C	786	1627	1335	1464	1369	1724	897	1135	951	1253	1240	1590	974	1309	1119	1342	1138	1306	0	1880	924	1006	1175	1415	1300	1211	909	37	906	1562	1106	1303	1218	947	1422	1090	809	935	1185	804	1192	1419
YKL031W	0	887	0	777	0	801	0	745	0	780	0	954	0	788	0	796	0	838	0	832	0	716	0	826	0	678	0	24	0	720	0	835	0	636	0	653	0	629	0	485	0	849
YDR082W	0	0	0	0	0	0	0	0	0	0	0	0	0	0	0	0	0	0	0	0	0	0	0	0	0	0	0	0	0	0	0	0	0	0	0	0	0	0	0	0	0	0
YDR348C	0	1094	0	1015	0	1118	0	1086	0	1043	0	1399	0	1153	0	1178	0	1198	0	1406	0	955	0	1274	0	1150	0	46	0	1296	0	1160	0	929	0	1126	0	979	0	748	0	1107
YKL182W	0	0	0	0	0	0	0	0	0	0	0	0	0	0	0	0	0	0	0	0	0	0	0	0	0	0	0	0	0	0	0	0	0	0	0	0	0	0	0	0	0	0
YDR333C	1892	236	2754	243	2567	287	1010	100	1852	232	2659	386	1758	149	1990	188	1954	183	1	243	1145	94	2704	209	2230	244	1763	10	1528	334	1418	121	2403	129	2593	190	1012	94	2305	132	1988	197
YPL027W	906	1908	1092	1908	1044	2004	797	1342	965	1934	1185	2304	949	1665	1185	1702	1026	1644	2	2133	861	1316	1334	1951	1085	1547	816	32	970	2218	1024	1497	1452	1464	1600	1747	796	1278	1091	921	1251	1772
YKL135C	0	0	0	0	0	0	0	0	0	0	0	0	0	0	0	0	0	0	0	0	0	0	0	0	0	0	0	0	0	0	0	0	0	0	0	0	0	0	0	0	0	0
YLR363C	1334	2	1752	0	1893	1	904	0	1105	1	1638	0	1208	0	1006	1	1338	1	2	2	998	0	1592	0	1351	0	1244	1	1053	1	1328	0	1454	0	1533	1	1125	1	1383	0	1106	0
YDR179C	0	158	0	145	0	181	0	93	0	187	0	178	0	112	0	97	0	134	0	192	0	78	0	165	0	111	0	3	0	243	0	106	0	90	0	107	0	112	0	99	0	99
YML089C	919	0	1534	0	1618	0	1003	0	922	0	1339	0	1106	0	915	0	1210	0	0	0	1002	0	1306	0	1143	0	1131	0	778	0	1264	0	1189	0	1211	0	942	0	983	0	887	0
YLR431C	108	0	173	0	189	0	195	0	154	0	133	0	81	0	164	0	98	0	0	0	232	0	143	0	166	0	159	0	119	0	259	0	187	0	230	0	248	0	178	0	124	0
YKR046C	0	0	0	0	0	2	0	0	0	1	0	1	0	0	0	1	0	0	0	2	0	0	0	0	0	1	0	0	0	1	0	1	0	1	0	0	0	0	0	0	0	1
YJR005W	603	969	837	789	810	937	688	775	848	903	921	1122	802	896	730	894	735	859	0	1157	669	661	797	1079	918	826	678	23	862	1080	777	796	1070	697	1369	877	642	711	906	577	849	821
YJL116C	735	1245	1308	1330	1264	1345	796	987	887	1146	1163	1363	1091	1190	870	796	1169	1125	0	1399	886	837	1117	1291	1006	953	864	40	847	1268	1017	1078	1456	1043	1554	1204	763	873	971	615	856	877
YER030W	518	0	681	0	846	0	515	0	496	0	730	0	600	0	575	0	646	0	1	0	426	0	885	0	741	0	601	0	660	0	635	0	676	0	755	0	445	0	593	0	526	0
YIR026C	0	0	0	0	0	0	0	0	0	0	0	0	0	0	0	0	0	0	0	0	0	0	0	0	0	0	0	0	0	0	0	0	0	0	0	0	0	0	0	0	0	0
YJR072C	0	0	0	0	0	0	0	0	0	0	0	0	0	0	0	0	0	0	0	0	0	0	0	0	0	0	0	0	0	0	0	0	0	0	0	0	0	0	0	0	0	0
YDR047W	0	0	0	0	0	0	0	0	0	0	0	0	0	0	0	0	0	0	0	0	0	0	0	0	0	0	0	0	0	0	0	0	0	0	0	0	0	0	0	0	0	0
YKR039W	564	0	987	0	1063	0	665	0	872	0	1089	0	583	0	760	0	683	0	1	0	648	0	1030	0	1001	0	639	0	692	0	844	0	773	0	746	0	735	0	954	0	830	0
YGL003C	554	945	733	903	806	929	1481	1978	575	737	656	828	1292	1615	1196	1222	1573	1679	2	900	1554	1785	704	850	1266	1491	542	56	510	834	1777	2140	1575	1160	1583	1352	1395	1850	1259	908	1114	1380
YPL009C	0	1634	0	1716	0	1848	0	1275	0	1508	0	1958	0	1467	0	1301	0	1481	0	1865	0	1267	1	1709	0	1309	0	36	0	1653	1	1546	1	1134	0	1303	0	1201	0	789	0	1342
YDR268W	0	172	0	171	0	163	0	500	0	235	0	210	0	93	0	66	0	92	0	320	0	413	0	216	0	76	0	7	0	214	0	521	0	41	0	92	0	439	0	50	0	89
YDL117W	0	772	0	780	0	809	0	671	0	736	0	962	0	409	0	446	0	428	0	873	0	674	0	955	0	423	0	27	0	776	0	772	0	444	0	433	0	692	0	262	0	465
YMR131C	0	0	0	0	0	0	0	0	0	0	0	0	0	0	0	0	0	0	0	0	0	0	0	0	0	0	0	0	0	0	0	0	0	0	0	0	0	0	0	0	0	0
YMR293C	49	89	87	88	121	107	165	225	55	66	33	62	21	17	24	27	24	22	0	119	190	193	49	52	26	30	73	2	53	88	227	227	45	20	42	21	146	230	41	17	32	32
YJL214W	708	0	1132	0	1080	0	939	0	800	0	1045	0	713	0	981	0	837	0	0	0	1024	0	1069	0	851	0	804	0	678	0	1175	0	1107	0	1167	0	934	0	819	0	1036	0
YIL105C	1079	0	1321	0	1438	0	1051	0	1078	0	1305	0	1099	0	1542	0	1374	0	1	0	1088	0	1429	0	1538	0	1051	0	832	0	1413	0	1702	0	1666	0	1048	0	1492	0	1353	0
YML126C	0	0	0	0	0	0	0	0	0	0	0	0	0	0	0	0	0	0	0	0	0	0	0	0	0	0	0	0	0	0	0	0	0	0	0	0	0	0	0	0	0	0
YLR189C	239	253	187	200	249	276	262	208	518	320	1020	315	209	147	178	122	345	207	0	291	310	159	542	284	237	192	149	5	432	501	448	275	289	140	163	175	450	260	532	216	234	163
YIL150C	0	0	0	0	0	0	0	0	0	0	0	0	0	0	0	0	0	0	0	0	0	0	0	0	0	0	0	0	0	0	0	0	0	0	0	0	0	0	0	0	0	0
YLR349W	1700	1488	2590	1209	2445	2161	1722	1702	1665	1265	2340	1747	1811	1612	1740	1060	1936	1273	0	2054	1771	826	2367	1875	2150	1292	1789	40	1685	1830	2253	1800	2328	1282	2516	1481	1729	744	1981	794	1897	1076
YHL046C	0	1308	0	1355	0	1442	0	1796	0	1267	0	1583	0	1027	0	1042	0	886	0	1535	0	1597	0	1500	0	1154	0	43	0	1464	0	1953	0	830	0	1034	0	1648	0	733	0	1065
YBR212W	0	1291	0	1071	0	1236	0	1024	0	1136	0	1146	0	1142	0	1135	0	1028	0	1443	0	858	0	1073	0	953	0	29	0	1209	0	1031	0	831	0	974	0	913	0	632	0	1172
YJR109C	0	0	0	0	0	0	0	0	0	0	0	0	0	0	0	0	0	0	0	0	0	0	0	0	0	0	0	0	0	0	0	0	0	0	0	0	0	0	0	0	0	1
YLR254C	1069	0	1585	0	1716	0	895	0	1071	0	1499	0	1144	0	1120	0	1264	0	0	0	1028	0	1393	0	1196	0	1053	0	1094	0	1191	0	1340	0	1375	0	1016	0	1121	0	1222	0
YGR085C	0	221	0	187	0	181	0	725	0	195	0	225	0	147	0	160	0	166	0	255	0	630	0	200	0	149	0	13	0	217	0	787	0	114	0	111	0	572	0	69	0	142
YPL105C	686	1	1157	0	1201	0	1059	0	840	0	1026	0	751	0	726	0	733	0	1	0	1116	0	868	0	748	0	837	0	938	0	1284	2	862	0	922	0	920	0	688	0	733	0
YGR145W	0	0	0	0	0	0	0	0	0	0	0	0	0	0	0	0	0	0	0	0	0	0	0	0	0	0	0	0	0	0	0	0	0	0	0	0	0	0	0	0	0	0
YGR110W	0	0	0	0	0	0	0	0	0	0	0	0	0	0	0	0	0	0	0	0	0	0	0	0	0	0	0	0	0	0	0	0	0	0	0	0	0	0	0	0	0	0
YDR248C	945	0	1096	0	1170	0	801	0	955	0	918	0	763	0	740	0	919	0	2	0	831	0	941	0	1039	0	1074	0	930	0	1015	0	1031	0	1101	0	804	0	1048	0	715	0
YGL154C	0	0	0	0	0	0	0	0	0	0	0	0	0	0	0	0	0	0	0	0	0	0	0	0	0	0	0	0	0	0	0	0	0	0	0	0	0	0	0	0	0	0
YBR129C	1003	1256	1532	1335	1583	1646	824	894	919	1326	1308	1403	1134	1117	1111	1167	1062	1035	0	1724	801	772	1370	1231	1126	1001	1056	32	1066	1494	990	991	1367	1009	1792	1070	726	818	1066	679	1142	1026
YMR322C	984	1422	1692	1527	1615	1776	807	955	1209	1308	1375	1550	1055	1261	1291	1077	1233	1224	0	1704	811	959	1305	1361	1235	1286	913	32	1014	1824	998	1127	1479	1109	1662	1215	828	886	1317	760	1124	1213
YKL099C	0	0	0	0	0	0	0	0	0	0	0	0	0	0	0	0	0	0	0	0	0	0	0	0	0	0	0	0	0	0	0	0	0	0	0	0	0	0	0	0	0	0
YDR315C	0	1396	0	1292	0	2373	0	2070	0	1368	0	1363	0	1623	0	1049	0	1130	0	1538	0	1153	0	1369	0	1194	0	43	0	2231	0	2084	0	1500	0	1700	0	1464	0	858	0	1261
YLR394W	329	1183	396	1113	487	1233	422	1183	264	959	393	1258	234	659	246	714	268	694	0	1324	445	1055	435	1202	339	907	334	34	278	945	566	1444	304	590	315	693	356	1041	384	552	247	751
YNL104C	437	710	785	698	809	858	415	571	609	837	638	822	570	566	684	500	582	656	0	912	339	400	719	729	797	661	544	17	577	961	556	578	752	579	877	707	378	428	665	523	694	662
YNL151C	0	0	0	0	0	0	0	0	0	0	0	0	0	0	0	0	0	0	0	0	0	0	0	0	0	0	0	0	0	0	0	0	0	0	0	0	0	0	0	0	0	0
YNR066C	812	1573	1460	1732	1567	1798	1042	1263	1009	1292	1353	1720	1056	1364	1225	1386	1162	1272	0	1840	925	1293	1186	1644	1455	1354	967	38	945	1542	1180	1497	1411	1201	1800	1361	1083	1173	1256	988	1217	1399
YLR220W	0	0	0	0	0	0	0	0	0	0	0	0	0	0	0	0	0	0	0	0	0	0	0	0	0	0	0	0	0	0	0	0	0	0	0	0	0	0	0	0	0	0
YIL045W	761	1189	1226	1214	1282	1383	1159	1211	873	1095	883	1257	1124	1326	1184	1103	1274	1277	0	1382	1016	1068	972	1250	1216	1029	934	39	841	1290	1171	1327	1357	987	1576	1024	945	1156	1154	773	1156	1229
YMR232W	1	0	0	0	1	0	0	0	1	0	0	0	0	0	1	0	1	0	0	0	0	0	0	0	0	0	0	0	0	0	0	0	0	0	1	0	1	0	1	0	1	0
YNL083W	0	0	0	0	0	0	0	0	0	0	0	0	0	0	0	0	0	0	0	0	0	0	0	0	0	0	0	0	0	0	0	0	0	0	0	0	0	0	0	0	0	0
YER168C	0	0	0	0	0	0	0	0	0	0	0	0	0	0	0	0	0	0	0	0	0	0	0	0	0	0	0	0	0	0	0	0	0	0	0	0	0	0	0	0	0	0
YPL265W	0	229	0	134	0	1002	0	832	0	188	0	247	0	728	1	146	0	198	0	224	0	163	0	252	0	206	0	33	0	898	0	847	0	387	0	924	0	115	0	152	0	122
YOR227W	0	1	0	0	0	1	0	0	0	0	0	0	0	0	0	1	0	0	0	2	0	0	0	0	0	1	0	0	0	1	0	0	0	0	0	0	0	0	0	0	0	0
YOR081C	1361	1862	2200	1938	2292	2310	1859	1891	1671	1956	2282	2355	1495	1506	1673	1470	1722	1451	1	2343	1886	1665	1997	2048	1859	1645	1524	67	1688	2283	2296	2045	2116	1255	2348	1409	1728	1659	1851	966	1741	1551
YEL026W	0	0	0	0	0	0	0	0	0	0	0	0	0	0	0	0	0	0	0	0	0	0	0	0	0	0	0	0	0	0	0	0	0	0	0	0	0	0	0	0	0	0
YGR050C	0	0	0	0	0	0	0	0	0	0	0	0	0	0	0	0	0	0	0	0	0	0	0	0	0	0	0	0	0	0	0	0	0	0	0	0	0	0	0	0	0	0
YDR021W	0	0	0	0	0	0	0	0	0	0	0	0	0	0	0	0	0	0	0	0	0	0	0	0	0	0	0	0	0	0	0	0	0	0	0	0	0	0	0	0	0	0
YGL063W	1300	491	1891	259	1997	556	1354	476	1560	492	1791	484	1330	319	1623	392	1455	349	2	472	1589	365	1775	486	2119	540	1429	10	1328	753	1832	446	2149	340	2319	522	1571	321	1865	514	1551	243
YPL212C	588	0	939	0	953	0	777	0	722	0	820	0	465	0	587	0	487	0	0	0	797	0	845	0	594	0	602	0	676	0	927	0	762	0	897	0	773	0	572	0	641	0
YOR345C	814	1314	1276	1256	941	1358	427	817	797	1064	1081	1389	740	1040	976	1080	997	1028	0	1456	670	790	1167	1368	927	971	676	25	479	1098	666	897	1158	954	1037	1041	709	764	1047	742	924	1101
YPR095C	1984	3189	3421	2871	3533	3348	2836	2754	2701	3002	3588	3959	3488	3237	3455	2869	3581	3341	3	3404	2716	2685	3698	3533	3784	2978	2615	74	2573	3243	3487	3411	4493	2703	4888	2944	2623	2588	3498	1962	3315	3084
YOR310C	0	0	0	0	0	0	0	0	0	0	0	0	0	0	0	0	0	0	0	0	0	0	0	0	0	0	0	0	0	0	0	0	0	0	0	0	0	0	0	0	0	0
YDR188W	0	0	0	0	0	0	0	0	0	0	0	0	0	0	0	0	0	0	0	0	0	0	0	0	0	0	0	0	0	0	0	0	0	0	0	0	0	0	0	0	0	0
YAL027W	0	0	0	0	0	0	0	0	0	0	0	0	0	0	0	0	0	0	0	0	0	0	0	0	0	0	0	0	0	0	0	0	0	0	0	0	0	0	0	0	0	0
YGL236C	0	209	0	201	0	604	0	544	0	175	0	250	0	343	0	161	0	162	0	244	0	192	0	264	0	179	0	15	0	561	0	445	0	266	0	380	0	139	0	99	0	160
YHR133C	757	1096	933	951	986	1005	603	839	713	1091	1090	1137	755	900	895	806	922	868	0	1430	703	834	1090	1109	940	746	756	24	724	1057	897	901	961	601	1025	703	712	790	908	551	865	818
YDR017C	0	56	0	66	0	67	0	382	0	71	0	74	0	50	0	31	0	42	0	89	0	344	0	48	0	31	0	3	0	65	0	402	0	33	0	43	0	332	0	20	0	37
YIL090W	190	306	258	208	289	242	630	534	173	139	264	230	305	281	293	170	371	255	0	314	646	540	225	207	310	213	211	12	194	201	742	619	374	184	360	200	597	481	247	156	249	190
YBR183W	0	1232	0	1168	0	1367	0	823	0	995	0	1354	0	1230	0	992	0	1354	0	1242	0	875	0	1276	0	1082	0	29	0	1254	0	970	0	898	0	1066	0	845	0	796	0	982
YOL048C	0	0	0	0	0	0	0	2	0	0	0	0	0	0	0	0	0	0	0	0	0	0	0	0	0	0	0	1	0	0	0	0	0	0	0	0	0	0	0	0	0	0
YCR007C	218	557	120	471	166	766	221	732	278	431	585	573	226	619	241	464	335	463	0	617	207	454	283	670	317	597	127	16	328	806	285	676	434	513	244	632	256	330	547	388	292	438
YDR540C	1721	2150	2003	1939	1928	2281	1510	1665	1541	1785	1811	2486	1410	1651	1848	1727	1374	1610	1	2594	1328	1590	1877	2302	1571	1708	1548	52	1666	2121	1703	2038	1930	1549	2432	1713	1271	1543	1632	1025	1760	1908
YEL004W	0	0	0	0	0	0	0	0	0	0	0	0	0	0	0	0	0	0	0	0	0	0	0	0	0	0	0	0	0	0	0	0	0	0	0	0	0	0	0	0	0	0
YPR057W	0	917	0	718	0	887	0	903	0	658	0	851	0	975	0	903	0	877	0	965	0	736	0	799	0	1000	0	19	0	866	0	958	0	806	0	924	0	665	0	592	0	865
YMR167W	394	106	738	131	733	174	727	103	445	114	514	162	376	66	389	56	404	89	0	127	735	93	602	112	441	75	392	5	507	150	884	127	600	83	552	108	613	142	448	74	409	84
YDR116C	17	0	7	0	2	0	21	0	22	0	27	0	8	0	6	0	8	0	0	0	12	0	21	0	2	0	13	0	18	0	14	0	16	0	7	0	26	0	4	0	8	0
YHR130C	657	880	851	821	926	938	1190	1468	607	752	811	962	707	823	636	624	823	867	0	1061	1047	1319	735	854	741	738	639	36	641	780	1487	1648	664	589	909	627	1180	1323	669	453	648	652
YLR030W	1159	2	1933	0	1786	0	930	0	1279	0	1929	2	1235	0	1197	0	1341	0	0	0	1054	0	2096	0	1240	0	1240	0	1157	0	1218	1	1774	0	1898	0	1027	0	1221	0	1234	0
YDR122W	3133	596	4838	419	4804	1540	2801	1598	3382	469	4842	608	3251	1059	3520	469	3835	500	2	756	3346	523	4612	859	3499	554	3266	29	2915	1517	4134	1357	4207	752	4618	1296	3348	417	3461	361	3632	375
YKL071W	795	1295	1224	1218	1247	1403	871	1037	757	1040	1117	1345	1023	1028	1077	1068	1100	1117	0	1383	805	946	1194	1246	1142	980	895	37	924	1196	1068	1090	1188	837	1439	1021	823	1054	1103	622	1109	1302
YOL062C	0	1329	1	1134	0	1217	0	855	0	1160	0	1752	0	1209	0	1066	0	1206	0	1823	0	979	0	1341	0	1183	0	39	0	1294	0	1094	0	963	0	1164	0	943	0	741	0	1156
YNL234W	805	0	1299	0	1403	0	764	0	969	0	1359	0	1239	0	1340	0	1431	0	1	0	826	0	1360	0	1311	0	949	0	791	0	1145	0	1615	0	1843	0	817	0	1385	0	1204	0
YJL194W	0	0	0	0	0	0	0	0	0	0	0	0	0	0	0	0	0	0	0	0	0	0	3	0	0	0	0	0	0	0	0	0	0	0	0	0	0	0	0	0	0	0
YOL015W	0	0	0	0	0	0	0	0	0	0	0	0	0	0	0	0	0	0	0	0	0	0	0	0	0	0	0	0	0	0	0	0	0	0	0	0	0	0	0	0	0	0
YDL070W	3	1183	1	1186	3	1646	1	1097	1	1114	1	1366	0	898	2	1136	2	1032	0	1545	0	642	6	1402	2	1093	2	39	3	1704	1	947	1	979	1	1159	1	509	1	696	2	1105
YOR241W	0	0	0	0	0	0	0	0	0	0	0	0	0	0	0	0	0	0	0	0	0	0	0	0	0	0	0	0	0	0	0	0	0	0	0	0	0	0	0	0	0	0
YLR056W	139	0	160	0	155	0	217	0	211	0	234	0	179	0	107	0	188	0	0	0	189	0	234	0	137	0	157	0	189	0	272	0	109	0	168	0	223	0	130	0	100	0
YPR039W	1015	1512	1645	1515	1442	1678	1126	1179	1169	1540	1422	1559	1373	1593	998	1102	1287	1522	0	1779	1000	1036	1126	1524	1389	1390	1121	37	1240	1658	1236	1203	1854	1308	2124	1592	923	1009	1259	885	1261	1189
YKL110C	153	196	234	200	235	217	432	584	144	157	184	211	220	209	197	193	249	217	1	264	446	545	195	219	223	184	182	15	148	200	566	657	273	155	269	154	506	509	179	135	176	143
YML100W-A	960	192	1287	64	1434	841	927	653	958	171	1147	188	1120	536	1021	122	1101	194	0	122	766	87	1153	203	1384	185	1076	24	1048	854	1095	628	1451	389	1635	673	806	91	1045	185	1047	75
YBR280C	0	0	0	0	0	0	0	0	0	0	0	0	0	0	0	0	0	0	0	0	0	0	0	0	0	0	0	0	0	0	0	0	0	0	0	0	0	0	0	0	0	0
YLR204W	510	555	778	625	778	789	1160	1179	509	579	790	815	259	277	295	265	339	284	0	757	1068	1037	831	790	332	263	523	14	492	736	1171	1203	357	257	425	279	1068	918	317	164	277	294
YML097C	0	0	0	0	0	0	0	0	0	0	0	0	0	0	0	0	0	0	0	0	0	0	0	0	0	0	0	0	0	0	0	0	0	0	0	0	0	0	0	0	0	0
YKR007W	450	713	546	821	569	892	587	888	434	781	449	707	423	583	384	573	409	611	0	930	428	677	468	659	389	434	440	27	490	801	608	948	567	512	690	628	491	746	364	304	380	579
YDL096C	0	411	0	371	0	489	0	366	0	352	0	471	0	298	0	332	0	320	0	393	0	297	0	351	0	217	0	4	0	370	0	411	0	273	0	310	0	346	0	144	0	268
YHR193C	155	986	85	807	92	942	169	1020	273	948	564	931	130	772	135	723	263	836	0	1234	188	939	247	864	200	849	69	34	233	1090	270	1151	224	688	80	772	280	1013	378	477	223	839
YBL099W	0	72	0	92	0	96	0	281	0	63	0	99	0	27	0	38	0	21	0	100	0	251	0	73	0	43	0	7	0	83	0	388	0	39	0	44	0	212	0	16	0	36
YOR126C	0	0	0	0	0	0	0	0	0	0	0	0	0	0	0	0	0	0	0	0	0	0	0	0	0	0	0	0	0	0	0	0	0	0	0	0	0	0	0	0	0	0
YMR023C	0	0	0	0	0	0	0	0	0	0	0	0	0	0	0	0	0	0	0	0	0	0	0	0	0	0	0	0	0	0	0	0	0	0	0	0	0	0	0	0	0	0
YOR119C	0	0	0	0	0	0	0	0	0	0	0	0	0	0	0	0	0	0	0	0	0	0	0	0	0	0	0	0	0	0	0	0	0	0	0	0	0	0	0	0	0	0
YNL187W	0	726	0	917	0	1070	0	774	0	601	0	813	0	804	0	579	0	694	0	888	0	708	0	677	0	556	0	23	0	708	0	831	0	508	0	598	0	718	0	334	0	615
YMR141C	0	463	0	245	0	977	0	742	0	525	0	470	0	931	0	339	0	413	0	486	0	282	0	574	0	360	0	23	0	1043	0	737	0	575	0	893	0	222	0	315	0	222
YLL014W	808	0	1442	0	1439	0	890	0	888	0	1353	0	882	0	826	0	877	0	1	0	883	0	1294	0	1254	0	962	0	887	0	1113	0	1269	0	1440	0	794	0	1096	0	844	0
YBL062W	898	620	1249	379	1134	510	724	396	718	571	1042	560	711	323	740	445	798	379	1	593	813	404	814	629	846	532	877	7	786	623	927	377	1072	246	1130	410	815	501	828	384	819	308
YCR061W	0	0	0	0	0	0	0	0	0	0	0	0	0	0	0	0	0	0	0	0	0	0	0	0	0	0	0	0	0	0	0	0	0	0	0	0	0	0	0	0	0	0
YOR199W	35	0	24	0	26	0	83	0	67	0	72	0	23	0	27	0	17	0	0	0	53	0	63	0	27	0	70	0	55	0	47	0	31	0	25	0	69	0	20	0	28	0
YPR115W	1059	0	1654	0	1501	0	1063	0	1233	0	1519	0	872	0	1046	0	911	0	0	0	1388	0	1645	0	994	0	1018	0	1130	0	1588	0	1287	0	1315	0	1167	0	964	0	981	0
YHR088W	0	0	0	0	0	0	0	0	0	0	0	0	0	0	0	0	0	0	0	0	0	0	0	0	0	0	0	0	0	0	0	0	0	0	0	0	0	0	0	0	0	0
YBR017C	0	0	0	0	0	0	0	0	0	0	0	0	0	0	0	0	0	0	0	0	0	0	0	0	0	0	0	0	0	0	0	0	0	0	0	0	0	0	0	0	0	0
YPR162C	0	0	0	0	0	0	0	0	0	0	0	0	0	0	0	0	0	0	0	0	0	0	0	0	0	0	0	0	0	0	0	0	0	0	0	0	0	0	0	0	0	0
YGR166W	0	123	0	152	0	191	0	423	0	156	0	167	0	68	0	58	0	52	0	135	0	325	0	175	0	57	0	10	0	168	0	476	0	45	0	54	0	414	0	39	0	45
YDL161W	1006	992	1669	863	1682	1137	712	511	1072	889	1448	1104	909	711	1073	603	1099	768	0	1300	762	482	1512	928	1165	731	1095	20	913	1194	1153	584	1221	587	1248	677	772	572	1216	582	1089	677
YKL050C	0	942	0	792	0	905	0	812	0	912	0	1045	0	837	0	825	0	965	0	1055	0	685	0	1001	0	772	0	28	0	935	0	812	0	676	0	776	0	771	0	511	0	738
YJR055W	50	0	41	0	41	0	395	0	23	0	59	0	49	0	32	0	67	0	0	0	373	0	59	0	50	0	34	0	33	0	485	0	77	0	73	0	382	0	44	0	35	0
YGL099W	0	0	0	0	0	0	0	0	0	0	0	0	0	0	0	0	0	0	0	0	0	0	0	0	0	0	0	0	0	0	0	0	0	0	0	0	0	0	0	0	0	0
YFL030W	0	0	0	0	0	1	0	0	0	1	0	0	0	0	0	0	0	0	0	0	0	0	0	0	0	0	0	0	0	0	0	0	0	0	0	0	0	0	0	0	0	0
YIL119C	386	943	436	906	461	866	540	955	517	841	688	850	584	926	563	707	759	853	0	1130	556	720	591	768	632	713	346	27	557	944	676	881	768	801	841	757	501	756	641	517	547	796
YPL193W	31	39	35	35	59	43	292	392	14	16	32	60	15	14	28	23	13	18	0	41	298	308	42	44	41	39	23	5	26	31	449	436	33	22	34	23	298	348	43	18	42	28
YNL005C	41	91	52	76	60	102	195	282	76	61	80	62	43	42	38	37	37	38	0	93	220	238	71	100	31	24	50	2	59	87	225	278	99	59	80	55	213	219	37	14	47	51
YGL217C	643	1090	881	1004	958	1141	914	1065	629	813	875	1112	986	1116	992	1031	1157	1216	0	1267	847	966	1012	1232	1060	904	677	27	567	1106	1057	1319	1113	890	1257	1071	884	1078	1070	646	1017	1063
YJL144W	0	0	0	0	0	1	1	1	0	2	0	1	0	1	0	0	0	0	0	0	0	0	0	1	0	2	0	0	0	0	2	0	0	1	0	1	0	0	0	0	0	0
YLR379W	0	0	0	0	0	0	0	0	0	0	0	0	0	0	0	0	0	0	0	0	0	0	0	0	0	0	0	0	0	0	0	0	0	0	0	0	0	0	0	0	0	0
YJR139C	0	0	0	0	0	0	0	0	0	0	0	0	0	0	0	0	0	0	0	0	0	0	0	0	0	0	0	0	0	0	0	0	0	0	0	0	0	0	0	0	0	0
YBR133C	0	0	0	0	0	0	0	0	0	0	0	0	0	0	0	0	0	0	0	0	0	0	0	0	0	0	0	0	0	0	0	0	0	0	0	0	0	0	0	0	0	0
YBR162C	0	790	0	683	0	836	0	1062	0	811	0	834	0	481	0	570	0	482	0	910	0	880	0	784	0	420	0	14	0	1049	0	1053	0	476	0	488	0	766	0	289	0	551
YNL331C	0	0	0	0	0	0	0	0	0	0	0	0	0	0	0	0	0	0	0	0	0	0	0	0	0	0	0	0	0	0	0	0	0	0	0	0	0	0	0	0	0	0
YJL079C	708	1066	1352	1231	1289	1239	871	964	801	938	1064	996	991	934	1070	904	1053	985	2	1148	853	801	909	897	1241	878	704	36	840	1070	1140	1089	1306	792	1514	974	848	773	1092	692	1055	997
YGL019W	0	0	0	0	0	0	0	2	0	0	0	0	0	0	0	0	0	0	0	0	0	0	0	0	0	0	0	0	0	0	0	0	0	1	0	0	0	1	0	0	0	0
YGR201C	102	299	97	196	125	298	96	157	180	282	360	306	104	176	170	241	207	249	0	349	121	164	218	233	155	195	67	5	208	354	145	183	185	192	101	207	114	181	236	198	260	230
YNL172W	0	0	0	0	0	0	0	0	0	0	0	0	0	0	0	0	0	0	0	0	0	0	0	0	0	0	0	0	0	0	0	0	0	0	0	0	0	0	0	0	0	0
YNL058C	78	1119	67	1004	52	1161	68	852	240	1270	683	1324	93	1088	96	1102	193	1087	0	1393	71	732	170	1157	77	825	42	28	195	1373	86	951	115	729	52	871	102	737	303	556	182	1220
YPL160W	0	0	0	0	0	0	0	0	0	0	0	0	0	0	0	0	0	0	0	0	0	0	0	0	0	0	0	0	0	0	0	0	0	0	0	0	0	0	0	0	0	0
YNL023C	0	781	0	675	0	707	0	929	0	726	0	872	0	557	0	561	0	533	0	840	0	808	0	755	0	477	0	25	0	765	0	996	0	366	0	453	0	827	0	386	0	523
YDR214W	207	1817	139	1676	173	1855	159	1089	518	1930	1564	2257	218	1373	240	1374	411	1461	0	2139	160	938	447	2053	318	1355	146	33	447	2037	241	1251	253	1023	136	1133	198	944	617	811	363	1385
YIL126W	0	0	0	0	0	0	0	0	0	0	0	0	0	0	0	0	0	0	0	0	0	0	0	0	0	0	0	0	0	0	0	0	0	0	0	0	0	0	0	0	0	0
YLR295C	0	0	0	0	0	0	0	0	0	0	0	0	0	0	0	0	0	0	0	0	0	0	0	0	0	0	0	0	0	0	0	0	0	0	0	0	0	0	0	0	0	0
YHR168W	52	0	23	0	37	0	95	0	50	0	209	0	7	0	23	0	22	0	0	0	100	0	73	0	20	0	22	0	49	0	127	0	24	0	13	0	154	0	57	0	21	0
YOR064C	806	0	1203	0	1170	0	910	0	959	0	1365	1	921	0	963	1	1108	0	1	0	946	0	1353	0	1228	0	823	0	857	1	1159	0	1192	0	1381	0	909	1	1187	0	985	1
YOR159C	0	0	0	0	0	0	0	0	0	0	0	0	0	0	0	0	0	0	0	0	0	0	0	0	0	0	0	0	0	0	0	0	0	0	0	0	0	0	0	0	0	0
YOL081W	246	160	407	121	373	407	1095	1216	304	193	475	322	43	51	68	40	53	28	0	220	1130	569	383	336	59	54	292	22	362	364	1387	1190	85	37	97	85	1142	506	67	49	97	36
YOL036W	1037	1681	1612	1593	1769	1730	880	1180	1267	1653	1507	1837	1106	1243	1142	1078	1167	1245	3	2083	1045	1053	1536	1829	1113	1056	1171	44	1067	1981	1256	1287	1299	1017	1483	1201	867	1175	951	728	1028	1094
YGL148W	0	0	0	0	0	0	1	0	0	0	0	0	0	0	0	0	0	0	0	0	3	3	0	0	0	0	0	0	0	0	1	0	0	0	0	0	3	2	0	0	0	0
YOR031W	100	1235	54	1057	65	1437	57	1045	131	1118	147	1325	83	1178	101	1078	187	1137	0	1385	68	894	165	1272	134	1145	34	30	132	1368	94	979	116	981	43	1153	96	699	231	782	175	879
YBR282W	62	53	65	63	83	63	106	141	46	26	121	119	20	19	14	28	26	19	0	75	142	142	94	103	22	32	53	4	58	40	164	132	18	17	38	21	123	89	32	13	17	9
YDR194C	0	0	0	0	0	0	0	0	0	0	0	0	0	0	0	0	0	0	0	0	0	0	0	0	0	0	0	0	0	0	0	0	0	0	0	0	0	0	0	0	0	0
YOL114C	1030	0	1567	0	1607	0	905	0	1007	0	1269	0	940	0	1187	0	1078	0	1	0	935	0	1299	0	1269	0	1072	0	1003	0	1253	0	1517	0	1737	0	899	0	1090	0	1197	0
YNL257C	891	1197	1120	1134	1184	1300	1056	1321	1045	1235	1171	1368	1007	1007	870	911	1084	1038	1	1478	1055	1050	1184	1236	1137	885	981	30	984	1180	1205	1290	1463	923	1732	1044	1008	1104	1119	618	856	782
YIR006C	0	0	0	0	0	0	0	0	0	0	0	0	0	0	0	0	0	0	0	0	0	0	0	0	0	0	0	0	0	0	0	0	0	0	0	0	0	0	0	0	0	0
YKL076C	0	451	0	264	0	534	0	768	0	461	0	511	0	460	0	321	0	355	0	485	0	478	0	542	0	397	0	11	0	588	0	821	0	328	0	354	0	426	0	265	0	275
YDR466W	0	2798	0	2529	0	2873	0	2500	0	2515	0	2920	0	2236	0	1859	0	2128	0	3411	0	2366	0	2702	0	1686	0	50	0	2949	0	2796	0	1705	0	1837	0	2312	0	1140	0	2060
YFR045W	0	0	0	0	0	0	0	0	0	0	0	0	0	0	0	0	0	0	0	0	0	0	0	0	0	0	0	0	0	0	0	0	0	0	0	0	0	0	0	0	0	0
YIL002C	638	893	931	809	908	814	659	619	753	756	948	975	788	699	757	677	905	726	0	1018	641	593	888	902	915	642	669	28	686	928	775	672	1283	716	1318	795	666	619	789	372	776	706
YGR159C	33	51	34	30	36	47	518	481	33	24	31	31	54	36	59	31	41	48	0	55	502	447	35	33	46	40	27	13	47	52	641	507	62	30	55	38	527	457	47	23	34	36
YGL089C	1110	2097	1103	1984	1081	2199	867	1615	1085	1811	1462	2323	1295	1692	1281	1550	1447	1654	0	2571	1059	1478	1584	1950	1437	1514	1118	45	1175	2025	1165	1853	1355	1172	1389	1471	1063	1435	1325	1052	1268	1715
YFR032C	1	0	0	0	0	0	0	0	0	0	0	0	0	0	0	0	0	0	0	0	0	0	2	0	1	0	0	0	0	0	0	0	2	0	0	0	0	0	1	0	0	0
YNL118C	0	0	0	0	0	0	0	0	0	0	0	0	0	0	0	0	0	0	0	0	0	0	0	0	0	0	0	0	0	0	0	0	0	0	0	0	0	0	0	0	0	0
YGL228W	0	108	0	106	0	109	0	44	0	138	0	188	0	70	0	99	0	120	0	123	0	46	0	103	0	101	0	2	0	156	0	56	0	57	0	65	0	65	0	78	0	71
YJR117W	0	0	0	0	0	0	0	0	0	0	0	0	0	0	0	0	0	0	0	0	0	0	0	0	0	0	0	0	0	0	0	0	0	0	0	0	0	0	0	0	0	0
YLR357W	0	72	0	52	0	62	1	276	0	73	0	91	0	33	0	24	0	41	0	91	0	263	0	50	0	30	0	3	0	74	0	330	0	30	0	53	0	274	0	15	0	35
YER127W	0	0	0	0	0	0	0	0	0	0	0	0	0	0	0	0	0	0	0	0	0	0	0	0	0	0	0	0	0	0	0	0	0	0	0	0	0	0	0	0	0	0
YJR093C	0	0	0	0	0	0	0	0	0	0	0	0	0	0	0	0	0	0	0	0	0	0	0	0	0	0	0	0	0	0	0	0	0	0	0	0	0	0	0	0	0	0
YLR017W	0	1241	0	1099	0	1381	0	929	0	953	0	1294	0	1017	0	952	0	1024	0	1617	0	909	0	1254	0	1044	0	33	0	1049	0	1122	0	766	0	896	0	833	0	633	0	905
YHR110W	664	0	1425	0	1449	0	1038	0	1037	0	1481	0	672	0	890	0	836	0	0	0	990	0	1336	0	1096	0	948	0	963	0	1254	0	875	0	1306	0	1129	0	929	0	983	0
YBR041W	1	0	0	0	0	0	0	0	0	0	0	0	0	0	0	0	0	0	0	0	0	0	0	0	1	0	0	0	0	0	1	0	1	0	0	0	0	0	0	0	0	0
YCR044C	446	0	535	0	573	0	951	0	423	0	612	0	593	0	644	0	633	0	1	0	821	0	682	0	831	0	559	0	456	0	1217	0	1051	0	1283	0	811	0	758	0	464	0
YDL039C	972	1373	1568	1445	1638	1675	819	927	1042	1404	1376	1569	1021	914	1127	1136	994	988	1	1692	912	819	1431	1518	1042	970	1089	25	1018	1317	1028	978	1404	1066	1641	1061	783	778	1044	631	1053	1219
YKL202W	496	0	629	0	744	0	1192	0	619	0	736	0	593	0	357	0	417	0	1	0	1081	0	582	0	409	0	589	0	607	0	1332	0	617	0	711	0	1020	0	463	0	549	0
YGR122C-A	0	0	0	0	0	0	0	0	0	0	0	0	0	0	0	0	0	0	0	0	0	0	0	0	0	0	0	0	0	0	0	0	0	0	0	0	0	0	0	0	0	0
YOR264W	0	0	0	0	0	0	0	0	0	0	0	0	0	0	0	0	0	0	0	0	0	0	0	0	0	0	0	0	0	0	0	0	0	0	0	0	0	0	0	0	0	0
YOR188W	1148	0	1489	1	1328	1	1012	1	1332	4	1494	0	1204	1	1390	0	1387	0	0	0	941	0	1571	0	1358	0	1252	0	1188	1	1109	0	1568	0	1708	1	918	0	1278	1	1300	0
YGR184C	711	0	1300	0	1203	0	613	0	878	0	1022	0	626	0	757	0	771	0	0	0	750	0	902	0	708	0	689	0	664	0	823	0	777	0	726	0	754	0	758	0	697	0
YOR366W	0	23	0	9	0	187	0	98	0	26	0	23	0	79	0	18	0	28	0	27	0	13	0	34	0	28	0	3	0	197	0	92	0	65	0	123	0	8	0	23	0	11
YNL275W	0	0	0	0	0	0	0	0	0	0	0	0	0	0	0	0	0	0	0	0	0	0	0	0	0	0	0	0	0	0	0	0	0	0	0	0	0	0	0	0	0	0
YAR015W	0	0	0	0	0	0	0	0	0	0	0	0	0	0	0	0	0	0	0	0	0	0	0	0	0	0	0	0	0	0	0	0	0	0	0	0	0	0	0	0	0	0
YOR384W	0	0	0	0	0	0	1	0	0	0	0	0	0	0	0	0	0	0	0	0	0	0	0	0	0	0	0	0	0	0	0	0	0	0	0	0	0	0	0	0	0	0
YLL051C	1084	0	1698	0	1631	0	930	0	1065	0	1604	0	966	0	1028	0	1199	0	1	0	1253	0	1474	0	907	0	921	0	978	0	1443	0	1243	0	1234	0	1188	0	1052	0	1069	0
YDR427W	2	0	0	0	0	0	0	0	0	0	0	0	0	0	0	0	0	0	0	0	0	0	0	0	0	0	0	0	0	0	0	0	0	0	0	0	0	0	0	0	0	0
YAR040C	347	0	468	0	507	0	475	0	300	0	427	0	363	0	494	0	382	0	0	0	475	0	433	0	561	0	359	0	219	0	597	0	540	0	641	0	439	0	550	0	428	0
YLR079W	83	116	108	61	104	80	457	271	64	90	140	160	98	74	49	50	56	76	0	125	423	320	166	110	74	78	109	7	66	92	517	407	95	80	131	63	426	380	75	32	66	50
YLR408C	1615	2246	2532	2359	2787	2793	1543	2013	1626	2022	2450	2721	1338	1456	1473	1446	1608	1531	1	2742	1782	1788	2405	2523	1553	1295	1565	49	1456	2456	2361	2355	1915	1007	1632	1316	1719	1762	1609	1004	1626	1655
YMR093W	0	0	0	0	0	0	0	0	0	0	0	0	0	0	0	0	0	0	0	0	0	0	0	0	0	0	0	0	0	0	0	0	0	0	0	0	0	0	0	0	0	0
YMR042W	1014	0	1354	0	1359	0	1020	0	1185	0	1781	0	972	0	1296	0	1213	0	0	0	1193	0	1537	0	1226	0	941	0	1021	0	1380	0	1279	0	1218	0	1029	0	1096	0	1254	0
YDR079W	0	347	0	204	0	234	0	619	0	288	0	370	0	87	0	78	0	94	0	468	0	522	0	368	0	103	0	12	0	281	0	640	0	71	0	100	0	532	0	52	0	107
YMR268C	0	0	0	0	0	0	0	0	0	0	0	0	0	0	0	0	0	0	0	0	0	0	0	0	0	0	0	0	0	0	0	0	0	0	0	0	0	0	0	0	0	0
YOR169C	0	0	0	0	0	0	0	0	0	0	0	0	0	0	0	0	0	0	0	0	0	0	0	0	0	0	0	0	0	0	0	0	0	0	0	0	0	0	0	0	0	0
YML070W	0	2	0	0	0	16	0	57	0	7	0	6	0	14	0	3	0	3	0	3	0	5	0	4	0	2	0	1	0	28	0	54	0	5	0	24	0	2	0	2	0	3
YPR072W	0	0	0	0	0	0	0	0	0	0	0	0	0	0	0	0	0	0	0	0	0	0	0	0	0	0	0	0	0	0	0	0	0	0	0	0	0	0	0	0	0	0
YMR108W	0	0	0	0	0	0	0	0	0	0	0	0	0	0	0	0	0	0	0	0	0	0	0	0	0	0	0	0	0	0	0	0	0	0	0	0	0	0	0	0	0	0
YCR091W	0	0	0	0	0	0	0	0	0	0	0	0	0	0	0	0	0	0	0	0	0	0	0	0	0	0	0	0	0	0	0	0	0	0	0	0	0	0	0	0	0	0
YER062C	0	0	0	0	0	0	0	0	0	0	0	0	0	0	0	0	0	0	0	0	0	0	0	0	0	0	0	0	0	0	0	0	0	0	0	0	0	0	0	0	0	0
YDR244W	401	0	567	0	575	0	907	0	406	0	559	0	526	0	624	0	559	0	0	0	951	0	533	0	632	0	439	0	357	0	1291	0	658	0	793	0	887	0	612	0	677	0
YJL009W	0	0	0	0	0	0	0	0	0	0	0	0	0	0	0	0	0	0	0	0	0	0	0	0	0	0	0	0	0	0	0	0	0	0	0	0	0	0	0	0	0	0
YDL137W	0	2027	0	1592	0	1836	0	1260	0	1558	0	2136	0	1449	0	1308	0	1374	0	2323	0	1151	0	1906	0	1548	0	33	0	1737	0	1252	0	1316	0	1468	0	1139	0	911	0	1352
YGR271W	918	1353	1237	1049	1208	1124	1080	1142	1036	1145	1365	1500	949	858	1132	988	1012	906	0	1570	965	997	1377	1343	1235	992	1175	30	1174	1437	1226	1136	1205	759	1313	845	977	1108	1122	605	1117	1114
YDR233C	0	0	0	0	0	0	0	0	0	0	0	0	0	0	0	0	0	0	0	0	0	0	0	0	0	0	0	0	0	0	0	0	0	0	0	0	0	0	0	0	0	0
YGL046W	1492	1	2076	0	2109	1	1441	0	1568	0	1958	1	1896	0	1627	1	2174	0	0	0	1666	1	2049	0	2117	0	1706	0	1347	1	2063	0	2317	1	2481	1	1583	0	1954	0	1697	0
YGR071C	0	2	0	3	0	0	0	1	0	2	0	5	0	0	0	1	0	2	0	2	0	2	0	2	0	2	0	0	0	2	0	0	0	1	0	1	0	6	0	2	0	0
YCR106W	908	1373	955	1072	1005	1197	1039	1385	944	1212	1155	1448	890	1110	1023	1170	1133	1143	3	1593	1086	1106	1064	1117	932	960	892	31	906	1344	1298	1431	1146	824	1196	1118	1172	1305	1046	665	1115	1184
YBL100C	50	0	34	0	41	0	181	0	41	0	43	0	10	0	14	0	19	0	0	0	171	0	37	0	24	0	30	0	46	0	217	0	46	0	27	0	188	0	18	0	15	0
YER109C	0	0	0	0	0	0	0	0	0	0	0	0	0	0	0	0	0	0	0	0	0	0	0	0	0	0	0	0	0	0	0	0	0	0	0	0	0	0	0	0	0	0
YDR489W	0	0	0	0	0	0	0	0	0	0	0	0	0	0	0	0	0	0	0	0	0	0	0	0	0	0	0	0	0	0	0	0	0	0	0	0	0	0	0	0	0	0
YPR049C	6	0	3	0	7	0	51	0	15	0	49	0	4	0	9	0	12	0	0	0	43	0	5	0	4	0	4	0	20	0	76	0	6	0	3	0	62	0	11	0	9	0
YDL057W	0	1227	0	1463	0	1513	0	788	0	1159	0	1610	0	975	0	952	0	1022	0	1540	0	771	0	1342	0	909	0	25	0	1218	0	917	0	891	0	912	0	840	0	658	0	1004
YPR014C	878	682	1211	732	1298	1154	1106	1084	1139	872	1243	922	918	876	1016	622	974	595	2	971	1011	480	1259	934	1064	598	903	28	1088	1312	1307	1059	1236	762	1104	929	1088	439	1035	448	1142	594
YGR257C	0	2	0	1	0	10	0	31	0	1	0	2	0	1	0	1	0	1	0	1	0	1	0	5	0	1	0	1	0	12	0	23	0	3	0	1	0	2	0	1	0	0
YEL045C	0	0	0	0	0	0	0	0	0	0	0	0	0	0	0	0	0	0	0	0	0	0	0	0	0	0	0	0	0	0	0	0	0	0	0	0	0	0	0	0	0	0
YPL235W	0	0	0	0	0	0	0	0	0	0	0	0	0	0	0	0	0	0	0	0	0	0	0	0	0	0	0	0	0	0	0	0	0	0	0	0	0	0	0	0	0	0
YLR122C	546	0	1053	0	1102	0	727	0	681	0	1068	0	703	0	641	0	801	0	0	0	792	0	1056	0	777	0	637	0	639	0	1000	0	822	0	1006	0	732	0	791	0	623	0
YBL087C	0	0	0	0	0	0	0	0	0	0	0	0	0	0	0	0	0	0	0	0	0	0	0	0	0	0	0	0	0	0	0	0	0	0	0	0	0	0	0	0	0	0
YJL132W	0	1254	0	1068	0	1214	0	1080	0	1014	0	1411	0	1042	0	909	0	1016	0	1335	0	795	0	1405	0	1056	0	34	0	1100	0	1068	0	751	0	1048	0	898	0	812	0	919
YBR110W	0	0	0	0	0	0	0	0	0	0	0	0	0	0	0	0	0	0	0	0	0	0	0	0	0	0	0	0	0	0	0	0	0	0	0	0	0	0	0	0	0	0
YDR144C	0	2	0	1	0	4	0	0	0	2	0	1	0	0	0	0	0	0	0	1	0	4	0	1	0	0	0	0	1	1	1	1	0	0	0	1	0	1	0	0	0	0
YFL046W	716	0	1126	0	1028	0	676	0	765	0	1045	0	691	0	788	0	922	0	1	0	641	0	955	0	803	0	665	0	718	0	740	0	875	0	1037	0	630	0	762	0	738	0
YOR103C	0	0	0	0	0	0	0	0	0	0	0	0	0	0	0	0	0	0	0	0	0	0	0	0	0	0	0	0	0	0	0	0	0	0	0	0	0	0	0	0	0	0
YKL137W	0	0	0	0	0	0	0	0	0	0	0	0	0	0	0	0	0	0	0	0	0	0	0	0	0	0	0	0	0	0	0	0	0	0	0	0	0	0	0	0	0	0
YDR447C	0	0	0	0	0	0	0	1	0	0	0	1	0	1	0	0	0	0	0	0	0	0	0	0	0	0	0	0	0	1	0	0	0	0	0	0	0	0	0	0	0	0
YGL009C	0	0	0	0	0	0	0	0	0	0	0	0	0	0	0	0	0	0	0	0	0	0	0	0	0	0	0	0	0	0	0	0	0	0	0	0	0	0	0	0	0	0
YNL324W	0	1080	0	857	0	939	0	1267	0	850	0	962	0	766	0	804	0	797	0	1240	0	1182	0	908	0	796	0	25	0	868	0	1497	0	682	0	804	0	1241	0	589	0	930
YPR145W	2438	3454	3763	3676	3803	3838	3492	4204	2629	3456	3591	4014	2557	2758	2696	2628	2579	2556	2	4273	3503	3700	3617	3733	3023	2585	2565	76	2531	3789	4542	4383	2859	1987	3269	2044	3360	3881	2776	1753	2550	2858
YJL063C	0	0	0	0	0	0	0	0	0	0	1	0	1	0	0	0	0	0	0	0	0	0	0	0	0	0	0	0	0	0	0	0	0	0	0	0	0	0	0	0	0	0
YPL021W	0	4470	0	3812	0	4519	0	3979	0	4236	0	5110	0	3508	0	2695	0	3686	0	5490	0	3464	0	4712	0	3290	0	114	0	4396	0	4283	0	2470	0	3159	0	3669	0	2154	0	2943
YIR010W	0	0	0	0	0	0	0	0	0	0	0	0	0	0	0	0	0	0	0	0	0	0	0	0	0	0	0	0	0	0	0	0	0	0	0	0	0	0	0	0	0	0
YDR331W	0	0	0	0	0	0	0	0	0	0	0	0	0	0	0	0	0	0	0	0	0	0	0	0	0	0	0	0	0	0	0	0	0	0	0	0	0	0	0	0	0	0
YML056C	0	0	0	0	0	0	0	0	0	0	0	0	0	0	0	0	0	0	0	0	0	0	0	0	0	0	0	0	0	0	0	0	0	0	0	0	0	0	0	0	0	0
YKR044W	1040	0	1626	0	1639	0	1481	0	1260	0	1368	0	1619	0	1361	0	1572	0	1	0	1383	0	1412	0	1613	0	1209	0	1209	0	1751	0	2290	0	2441	0	1449	0	1527	0	1287	0
YLR433C	522	778	1022	995	973	1082	451	546	601	760	835	977	660	666	828	817	667	624	0	929	499	505	766	812	735	710	492	17	413	758	585	591	930	590	797	676	470	442	778	439	949	909
YMR068W	78	629	48	412	65	603	56	412	159	648	555	678	64	481	85	403	162	533	0	763	88	340	152	592	90	496	31	14	140	672	112	427	102	320	48	439	99	508	220	458	154	394
YNL164C	1001	0	1261	0	1289	0	926	0	741	0	1113	0	1142	0	1278	0	1095	0	0	0	951	0	1140	0	1492	0	1185	0	915	0	1191	0	1463	0	1656	0	839	0	1214	0	1224	0
YER032W	296	608	560	698	504	833	428	648	387	561	622	782	425	524	401	506	572	547	0	833	491	516	661	664	395	555	347	11	304	644	524	629	468	414	526	468	460	527	457	282	443	472
YJR070C	0	670	0	728	0	765	0	1153	0	593	0	747	0	420	0	319	0	387	0	855	0	1138	0	665	0	351	0	28	0	660	0	1352	0	341	0	396	0	1163	0	254	0	403
YGL005C	0	0	0	0	0	0	0	0	0	0	0	0	0	0	0	0	0	0	0	0	0	0	0	0	0	0	0	0	0	0	0	0	0	0	0	0	0	0	0	0	0	0
YHR043C	850	2	936	1	1119	0	931	0	793	2	1150	4	1052	2	1166	2	1080	2	0	1	866	3	1129	2	1164	1	1017	0	776	1	1163	1	1342	0	1467	1	834	2	1042	1	1117	1
YDL111C	0	0	0	0	0	0	0	0	0	0	0	0	0	0	0	0	0	0	0	0	0	0	0	0	0	0	0	0	0	0	0	0	0	0	0	0	0	0	0	0	0	0
YMR133W	830	0	1223	0	1139	0	841	0	926	0	1249	0	772	0	1042	0	805	0	2	0	1040	0	1216	0	1166	0	816	0	787	0	1194	0	1209	0	1289	0	991	0	972	0	975	0
YPL007C	0	0	0	0	0	0	0	0	0	0	0	0	0	0	0	0	0	0	0	0	0	0	0	0	0	0	0	0	0	0	0	0	0	0	0	0	0	0	0	0	0	0
YKL159C	1	0	1	0	5	0	0	0	3	0	14	0	2	0	0	0	3	0	0	0	1	0	0	0	0	0	2	0	3	0	3	0	3	0	1	0	3	0	6	0	6	0
YDR059C	0	1070	0	1079	0	1305	0	814	0	1188	0	1282	0	850	0	867	0	825	0	1370	0	630	0	1121	0	934	0	20	0	1369	0	847	0	853	0	1083	0	666	0	719	0	932
YBR101C	0	0	0	0	0	0	0	0	0	0	0	0	0	0	0	0	0	0	0	0	0	0	0	0	0	0	0	0	0	0	0	0	0	0	0	0	0	0	0	0	0	0
YLR396C	0	0	0	0	0	0	0	0	0	0	2	0	0	0	0	0	0	0	0	0	0	0	1	0	0	0	0	0	0	0	0	0	0	0	0	0	0	0	0	0	0	0
YBR245C	0	431	0	479	0	496	0	693	0	478	0	573	0	440	0	370	0	366	0	618	0	581	0	552	0	506	0	14	0	485	0	790	0	337	0	360	0	646	0	334	0	367
YJL216C	747	1183	981	1024	994	1102	1130	1568	719	1025	975	1283	770	842	682	702	805	814	1	1382	1293	1410	1075	1048	769	688	788	33	658	1114	1495	1688	931	611	878	723	1215	1399	773	544	641	721
YBR210W	772	1436	810	1335	914	1504	854	1154	978	1343	1262	1570	1058	1264	837	1124	1143	1148	0	1435	764	925	1155	1342	974	1059	658	30	1091	1604	965	1236	1165	918	1056	1050	847	1023	935	690	1078	1138
YPL103C	0	1122	0	1051	0	1134	0	1025	0	1200	0	1303	0	862	0	834	0	890	0	1313	0	949	0	1114	0	842	0	21	0	1469	0	1032	0	804	0	970	0	876	0	512	0	906
YIL103W	0	449	0	229	0	413	0	620	3	383	0	349	0	388	0	488	0	411	0	430	1	437	1	472	0	381	0	26	1	530	0	497	0	389	1	521	1	448	1	325	1	316
YIL152W	408	511	452	422	479	521	726	747	374	437	504	625	443	449	296	281	358	420	0	593	676	592	453	507	421	380	420	14	350	447	810	743	374	275	449	241	620	647	372	240	297	265
YJR096W	917	1336	1153	1146	1217	1359	912	1099	710	971	1117	1212	1040	1113	1003	836	1280	1148	2	1640	1001	877	1130	1052	1075	1132	1102	35	689	1147	1167	1114	1251	800	1447	987	862	922	1274	657	919	977
YAL010C	0	0	0	0	0	0	0	0	0	0	0	0	0	0	0	0	0	0	0	0	0	0	0	0	0	0	0	0	0	0	0	0	0	0	0	0	0	0	0	0	0	0
YGR143W	0	1722	0	1545	0	1813	0	1793	0	1679	0	1934	0	1580	0	1121	0	1365	0	2121	0	1574	0	1805	0	1302	0	44	0	1816	0	2057	0	1138	0	1247	0	1619	0	830	0	1158
YGR112W	0	0	1	0	0	0	0	0	1	0	0	0	0	0	0	0	0	0	0	0	0	0	0	0	0	0	0	0	0	0	0	0	0	0	0	0	0	0	0	0	1	0
YOR012W	1234	0	1928	0	1728	0	951	0	1332	0	1638	0	1442	0	1575	0	1814	0	0	0	1147	0	1659	0	1573	0	1280	0	1197	0	1353	0	1708	0	1911	0	998	0	1575	0	1363	0
YIR001C	901	44	1225	47	1313	66	862	25	989	45	1064	78	1038	26	1275	70	1315	51	0	58	927	14	1168	27	1316	55	806	0	861	70	1080	23	1306	30	1708	54	937	34	1150	36	1403	53
YDL213C	0	0	0	0	0	0	0	0	0	0	0	0	0	0	0	0	0	0	0	0	0	0	0	0	0	0	0	0	0	0	0	0	0	0	0	0	0	0	0	0	0	0
YDR317W	2389	0	3568	0	3605	0	3311	0	2591	0	3464	0	2519	0	2501	0	2941	0	3	0	3548	0	3560	0	2935	0	2568	0	2404	0	4095	0	2944	0	3220	0	3155	0	2867	0	2485	0
YDR478W	0	0	0	1	0	0	0	0	0	0	0	0	0	0	0	0	0	0	0	0	0	0	0	0	0	0	0	0	0	0	0	0	0	0	0	0	0	0	0	0	0	0
YKL097C	0	0	0	0	0	0	0	0	0	0	0	0	0	0	0	0	0	0	0	0	0	0	0	0	0	0	0	0	0	0	0	0	0	0	0	0	0	0	0	0	0	0
YNL106C	562	0	895	0	972	0	619	0	575	0	853	0	693	0	949	0	725	0	0	0	659	0	795	0	666	0	520	0	579	0	808	0	795	0	855	0	619	0	638	0	751	0
YOR378W	1486	0	1802	0	2041	0	1302	0	1767	0	2331	0	1696	0	2108	1	2065	0	1	0	1409	0	2236	2	1922	0	1361	0	1611	0	1637	0	2355	0	2088	1	1417	0	2130	0	2229	0
YFR015C	0	2560	0	2354	0	2557	0	1790	0	2091	0	2646	0	2450	0	2217	0	2348	0	3092	0	1434	0	2424	0	2228	0	72	0	2331	0	1833	0	2185	0	2332	0	1606	0	1417	0	2474
YMR230W	271	414	371	344	418	445	679	860	266	373	335	390	361	412	464	443	444	385	0	486	727	767	354	366	478	384	311	24	279	438	924	977	559	369	691	506	699	844	437	258	430	505
YIL092W	598	1796	987	1688	1112	1882	1240	1883	557	1339	906	1896	727	1290	900	1409	684	1381	0	1996	1183	1724	932	1641	730	1120	716	57	672	1588	1438	1853	952	929	1081	1106	1227	1729	662	746	884	1607
YLR453C	0	899	0	809	0	946	0	561	0	730	0	922	0	498	0	658	0	551	0	803	0	521	0	774	0	653	0	23	0	905	0	558	0	607	0	769	0	458	0	456	0	675
YBR004C	0	0	0	0	0	0	0	0	0	0	0	0	0	0	0	0	0	0	0	0	0	0	0	0	0	0	0	0	0	0	0	0	0	0	0	0	0	0	0	0	0	0
YGR052W	0	1465	0	1461	0	1728	0	1338	0	1387	0	1943	0	1491	0	1174	0	1509	0	1682	0	1084	0	1612	0	1251	0	44	0	1690	0	1429	0	1125	0	1358	0	1134	0	780	0	1180
YOR278W	0	0	0	0	0	0	0	0	0	0	0	0	0	0	0	0	0	0	0	0	0	0	0	0	0	0	0	0	0	0	0	0	0	0	0	0	0	0	0	0	0	0
YNL085W	824	728	1298	369	1185	291	842	277	753	376	1031	297	1019	196	963	451	1067	387	1	373	900	464	1061	381	1133	337	885	7	774	303	1054	191	1126	131	1242	181	798	553	1035	248	873	175
YGL061C	0	0	0	0	0	0	0	0	0	0	0	0	0	0	0	0	0	0	0	0	0	0	0	0	0	0	0	0	0	0	0	0	0	0	0	0	0	0	0	0	0	0
YPL210C	0	0	0	0	0	0	0	0	0	0	1	0	0	0	0	0	0	0	0	0	0	0	0	0	0	0	0	0	0	0	0	0	0	0	0	0	0	0	0	0	0	0
YOR087W	0	0	0	0	0	0	0	0	0	0	0	0	0	0	0	0	0	0	0	0	0	0	0	0	0	0	0	0	0	0	0	0	0	0	0	0	0	0	0	0	0	0
YGL234W	0	0	0	0	0	0	0	0	0	0	0	0	0	0	0	0	0	0	0	0	0	0	0	0	0	0	0	0	0	0	0	0	0	0	0	0	0	0	0	0	0	0
YOR347C	0	0	0	0	0	0	0	0	0	0	0	0	0	0	0	0	0	0	0	0	0	0	0	0	0	0	0	0	0	0	0	0	0	0	0	0	0	0	0	0	0	0
YPR093C	1306	1919	1889	1508	1962	1788	1529	1641	1505	1602	1863	1912	1617	1598	1464	1253	1733	1620	1	2219	1442	1406	1809	1793	1882	1555	1569	44	1489	1816	1822	1728	2210	1195	2496	1374	1484	1486	1760	922	1337	1223
YAL029C	669	0	795	0	1058	0	675	0	571	0	703	0	895	0	1038	0	920	0	2	0	682	0	766	0	902	0	671	0	570	0	934	0	1073	0	1050	0	687	0	811	0	911	0
YOL155C	710	1294	1259	1264	1263	1349	766	867	779	1063	1172	1376	784	946	945	914	1038	895	0	1502	682	812	1233	1319	898	858	917	23	704	1240	921	970	1165	783	1363	933	702	825	944	636	891	930
YDR393W	478	762	635	705	750	807	642	842	566	701	712	853	748	753	797	868	815	838	1	870	673	710	667	828	723	610	544	26	519	871	829	869	872	563	971	697	694	775	641	452	845	802
YGR186W	0	0	0	0	0	0	0	0	0	0	0	0	0	0	0	0	0	0	0	0	0	0	0	0	0	0	0	0	0	0	0	0	0	0	0	0	0	0	0	0	0	0
YDR294C	667	1388	1123	1628	1313	1727	650	840	1107	1384	1398	1487	731	910	758	903	860	978	0	1891	655	703	1266	1412	866	793	713	25	929	1601	859	882	804	563	623	690	643	825	904	517	837	1006
YHR135C	526	0	805	0	797	0	634	0	598	0	796	0	706	0	741	0	690	0	0	0	683	0	763	0	745	0	500	0	547	0	845	0	873	0	863	0	785	0	749	0	683	0
YDR015C	788	874	1241	782	1362	859	729	671	837	734	1249	1025	733	620	953	613	968	559	0	1039	797	582	1386	925	902	585	814	16	750	883	993	771	892	539	1002	580	654	586	916	377	911	645
YBR181C	86	142	115	115	122	145	487	582	99	109	183	118	187	225	198	157	179	158	0	135	537	441	129	139	206	170	100	8	76	120	558	607	161	104	189	98	457	475	174	87	208	198
YOR078W	0	0	0	0	0	0	0	0	0	0	0	0	0	0	0	0	0	0	0	0	0	0	0	0	0	0	0	0	0	0	0	0	0	0	0	0	0	0	0	0	0	0
YOR243C	662	0	1095	0	989	0	845	0	790	0	981	0	720	0	695	0	796	0	0	0	972	0	983	0	655	0	749	0	598	0	1099	0	865	0	824	0	877	0	649	0	708	0
YMR165C	0	0	0	0	0	0	0	0	0	0	0	0	0	0	0	0	0	0	0	0	0	0	0	0	0	0	0	0	0	0	0	0	0	0	0	0	0	0	0	0	0	0
YCR005C	230	369	438	338	418	385	233	303	272	325	349	360	335	374	272	300	393	359	0	388	305	280	377	371	440	327	243	8	254	341	317	329	436	289	470	302	273	284	486	216	319	276
YPR055W	0	0	0	0	0	0	0	0	0	0	0	0	0	0	0	0	0	0	0	0	0	0	0	0	0	0	0	0	0	0	0	0	0	0	0	0	0	0	0	0	0	0
YHR037W	658	96	962	37	1027	395	672	351	725	110	870	82	817	235	819	99	885	89	0	73	601	37	878	106	1055	106	705	6	707	458	814	272	1190	247	1191	310	633	36	936	96	764	36
YLR032W	0	723	0	784	0	796	0	771	0	752	0	781	0	726	0	612	0	624	0	830	0	721	0	685	0	603	0	18	0	926	0	871	0	611	0	661	0	756	0	399	0	559
YDR114C	121	111	156	71	137	138	245	232	170	147	171	133	46	31	46	34	48	42	0	151	314	193	177	140	58	42	96	7	85	150	318	248	77	40	55	46	278	245	86	54	42	44
YLL030C	1076	1496	1666	1400	1618	1442	1074	1079	1269	1521	1363	1350	1230	1112	1150	1027	1357	1119	0	1708	1013	1031	1350	1304	1388	1072	1291	33	1404	1540	1232	1231	1623	1059	1973	1298	919	987	1315	698	1245	1111
YLR089C	440	695	640	573	641	580	302	311	331	484	639	768	365	432	312	347	468	430	1	875	335	392	684	647	350	306	493	12	346	496	427	404	422	335	538	391	281	329	336	247	316	325
YBR099C	553	768	800	798	731	919	639	908	637	980	912	1079	685	744	700	847	569	704	0	919	753	860	835	986	681	744	529	21	583	1032	976	951	750	596	827	679	655	828	749	528	801	1005
YEL020C	676	1194	955	1052	873	1175	916	992	834	1034	1014	1205	873	991	792	963	816	985	0	1218	696	926	794	1052	838	1020	652	21	831	1190	979	1040	1018	867	1264	961	781	998	986	675	964	1077
YOL060C	0	1227	0	1091	0	1214	0	874	0	1056	0	1312	0	924	0	879	0	933	0	1300	0	851	0	1208	0	1032	0	25	0	1185	0	970	0	804	0	905	0	771	0	648	0	1123
YBL033C	0	0	0	0	0	0	0	0	0	0	0	0	0	0	0	0	0	0	0	0	0	0	0	0	0	0	0	0	0	0	0	0	0	0	0	0	0	0	0	0	0	0
YNL232W	0	0	0	0	0	0	0	0	0	0	0	0	0	0	0	0	0	0	0	0	0	0	0	0	0	0	0	0	0	0	0	0	0	0	0	0	0	0	0	0	0	0
YDL076C	0	420	0	347	0	774	0	604	0	289	0	512	0	471	0	271	0	432	0	453	0	406	0	507	0	416	0	8	0	593	0	662	0	351	0	385	0	340	0	245	0	221
YOR225W	854	1288	1246	1243	1219	1332	730	958	898	1099	1087	1324	788	999	936	990	940	994	1	1550	713	786	1084	1165	947	844	975	20	761	1291	956	982	1237	942	1396	995	740	772	882	576	1010	970
YDR120C	1450	1869	1826	1671	1957	2022	1935	2053	1347	1860	1538	1929	1592	1647	1527	1502	1560	1541	0	2305	1812	1927	1655	1743	1837	1426	1491	49	1429	1919	2221	2475	1917	1344	2287	1243	1822	1837	1721	913	1649	1673
YJL192C	1026	0	1311	0	1437	0	2048	0	1064	0	1402	0	742	0	937	0	1059	0	1	0	2047	0	1547	0	1077	0	1038	0	918	0	2705	0	1148	0	1311	0	2199	0	986	0	911	0
YLR054C	0	0	0	0	0	0	0	0	0	0	0	0	0	0	0	0	0	0	0	0	0	0	0	0	0	0	0	0	0	0	0	0	0	0	0	0	0	0	0	0	0	0
YLR009W	0	0	0	0	0	0	0	0	0	0	0	0	0	0	1	0	0	0	0	0	0	0	0	0	0	0	0	0	0	0	0	0	0	0	0	0	0	0	0	0	0	0
YDR063W	0	2071	0	1746	0	1974	0	1199	0	1742	0	2066	0	1693	0	1671	0	1627	0	2248	0	1135	0	1868	0	1700	0	52	0	1971	0	1292	1	1406	0	1551	0	1093	0	1081	0	1705
YOR352W	0	0	0	0	0	0	0	0	0	0	0	0	0	0	0	0	0	0	0	0	0	0	0	0	0	0	0	0	0	0	0	0	0	0	0	0	0	0	0	0	0	0
YGR238C	749	1158	1570	1108	1582	1477	874	1024	1282	1311	1567	1422	828	958	1211	1117	1034	981	2	1354	918	1024	1475	1639	1335	1059	890	30	1078	1471	1235	1054	1280	939	1532	938	978	877	1208	693	1312	982
YER044C	0	0	0	0	0	0	0	0	0	0	0	0	0	0	0	0	0	0	0	0	0	0	0	0	0	0	0	0	0	0	0	0	0	0	0	0	0	0	0	0	0	0
YDR278C	1649	2475	1957	2140	2029	2285	1821	2283	1756	2132	2171	2619	1688	2011	1677	1736	1852	2036	3	2900	1930	2178	2125	2353	2150	2047	1577	65	1465	2331	2337	2405	1970	1449	1987	1636	1903	2171	2055	1498	1599	1781
YLR105C	0	0	0	0	0	0	0	0	0	0	0	0	0	0	0	0	0	0	0	0	0	0	0	0	0	0	0	0	0	0	0	0	0	0	0	0	0	0	0	0	0	0
YML091C	0	0	0	0	0	0	0	0	0	0	0	0	0	0	0	0	0	0	0	0	0	0	0	0	0	0	0	0	0	0	0	0	0	0	0	0	0	0	0	0	0	0
YHR191C	0	0	0	0	0	0	0	0	0	0	0	0	0	0	0	0	0	0	0	0	0	0	0	0	0	0	0	0	0	0	0	0	0	0	0	0	0	0	0	0	0	0
YDL098C	0	0	0	0	0	0	0	0	0	0	0	0	0	0	0	0	0	0	0	0	0	0	0	0	0	0	0	0	0	0	0	0	0	0	0	0	0	0	0	0	0	0
YLR202C	12	0	20	0	14	0	27	0	28	0	160	0	6	0	8	0	7	0	0	0	37	1	38	0	5	0	8	0	16	0	58	0	9	0	11	0	43	1	11	0	9	0
YKR005C	81	1270	64	1028	92	1200	111	1019	145	1269	153	1374	65	849	58	839	120	843	0	1695	113	958	146	1172	88	856	84	27	118	1528	161	1087	78	797	84	893	105	875	171	547	152	905
YMR143W	0	0	0	0	0	0	0	0	0	0	0	0	0	0	0	0	0	0	0	0	0	0	0	0	0	0	0	0	0	0	0	0	0	0	0	0	0	0	0	0	0	0
YCR063W	0	97	0	77	0	89	0	588	0	84	0	116	0	55	0	42	0	60	0	82	0	494	0	68	0	37	0	8	0	69	0	634	0	63	0	48	0	589	0	42	0	83
YNL189W	0	0	0	0	0	0	0	0	0	0	0	0	0	0	0	0	0	0	0	0	0	0	0	0	0	0	0	0	0	0	0	0	0	0	0	0	0	0	0	0	0	0
YCL047C	0	907	0	773	0	897	0	755	0	857	0	1051	0	801	0	696	0	717	0	1096	0	684	0	934	0	652	0	20	0	908	0	740	0	563	0	640	0	740	0	423	0	779
YGL122C	0	0	0	0	0	0	0	0	0	0	0	0	1	0	0	0	0	0	0	0	0	0	0	0	0	0	0	0	0	0	0	0	0	0	0	0	0	0	0	0	0	0
YDL018C	1008	1434	1671	1607	1729	1784	936	1070	1037	1266	1547	1718	940	1055	1043	984	1030	996	0	1800	1013	968	1430	1535	1004	899	1025	47	987	1434	1202	1301	1341	923	1493	1052	864	1024	1091	697	1095	1125
YOR120W	0	0	0	0	0	0	0	0	0	0	0	0	0	0	0	0	0	0	0	0	0	0	0	0	0	0	0	0	0	0	0	0	0	0	0	0	0	0	0	0	0	0
YPR160W	2008	3080	2896	3019	3016	3238	2250	2747	1995	2626	2869	3617	2347	2565	2455	2296	2452	2613	4	3763	2257	2417	2984	3192	2795	2677	2286	85	2154	2987	2743	3015	2804	2052	3513	2469	2140	2315	2511	1507	2311	2516
YBL060W	1249	0	1693	0	1696	0	1754	0	1327	0	1634	0	1270	0	1549	0	1434	0	0	0	1737	0	1685	0	1670	0	1385	0	1266	0	2207	0	1841	0	1995	0	1738	0	1546	0	1673	0
YBR019C	0	935	0	1119	0	1241	0	981	0	1138	0	1290	0	51	0	31	0	16	0	1383	2	955	0	1140	0	38	0	24	0	1244	0	1044	0	26	0	39	0	1011	0	28	0	33
YKL056C	0	183	0	155	0	155	0	391	0	193	0	148	0	205	0	171	0	193	0	248	0	403	0	133	0	203	0	16	0	217	0	402	0	116	0	127	0	393	0	104	0	163
YGR160W	63	0	45	0	42	0	282	0	65	0	31	0	53	0	81	0	62	0	0	0	288	0	30	0	79	0	60	0	21	0	373	0	59	0	63	0	281	0	44	0	72	0
YDL163W	0	0	0	0	0	0	0	0	0	0	0	0	0	0	0	0	0	0	0	0	0	0	0	0	0	0	0	0	0	0	0	0	0	0	0	0	0	0	0	0	0	0
YPL068C	0	1610	0	1249	0	1382	0	1799	0	1213	0	1628	0	1750	0	1647	0	1858	0	1830	0	1642	0	1481	0	1506	0	50	0	1561	0	1908	0	1478	0	1775	0	1494	0	940	0	1922
YJR057W	0	0	0	0	0	0	0	0	0	0	0	0	0	0	0	0	0	0	0	0	0	0	0	0	0	0	0	0	0	0	0	0	0	0	0	0	0	0	0	0	0	0
YKL178C	812	0	1096	0	1118	0	820	0	889	0	907	0	866	0	846	0	947	0	0	0	782	0	957	0	1137	0	944	0	981	0	968	0	1347	0	1393	0	751	0	1056	0	915	0
YFL032W	0	0	0	0	0	0	0	0	0	0	0	0	0	0	0	0	0	0	0	0	0	0	0	0	0	0	0	0	0	0	0	0	0	0	0	0	0	0	0	0	0	0
YLR377C	0	0	0	0	0	0	0	0	0	0	0	0	0	0	0	0	0	0	0	0	0	0	0	0	0	0	0	0	0	0	0	0	0	0	0	0	0	0	0	0	0	0
YCL044C	0	0	0	0	0	0	0	0	0	0	0	0	0	0	0	0	0	0	0	0	0	0	0	0	0	0	0	0	0	0	0	0	0	0	0	0	0	0	0	0	0	0
YAL059W	313	0	495	0	467	0	716	0	374	0	453	0	425	0	508	0	464	0	1	0	590	0	447	0	562	0	381	0	374	0	804	0	514	0	564	0	794	0	468	0	423	0
YNL007C	0	0	0	0	0	0	0	0	0	0	0	0	0	0	0	0	0	0	0	0	0	0	0	0	0	0	0	0	0	0	0	0	0	0	0	0	0	0	0	0	0	0
YPL148C	0	0	0	0	0	0	0	0	0	0	0	0	0	0	0	0	0	0	0	0	0	0	0	0	0	0	0	0	0	0	0	0	0	0	0	0	0	0	0	0	0	0
YJR137C	21	48	38	41	55	65	47	64	54	49	45	95	76	74	58	54	53	84	0	56	86	64	82	73	34	34	23	2	31	93	75	60	70	60	76	59	42	63	46	18	43	55
YDR397C	0	0	0	0	0	0	0	0	0	0	0	0	0	0	0	0	0	0	0	0	0	0	0	0	0	0	0	0	0	0	0	0	0	0	0	0	0	0	0	0	0	0
YMR021C	52	0	55	0	78	0	355	0	49	0	50	0	25	0	36	0	48	0	0	0	361	0	54	0	27	0	48	0	49	0	487	0	34	0	41	0	334	0	34	0	23	0
YMR074C	790	1207	890	982	823	1048	702	931	662	930	912	1171	662	907	787	892	842	860	2	1379	748	859	827	1028	998	956	807	17	559	1051	788	1006	945	767	974	850	660	790	885	720	922	905
YIL015C-A	2310	1913	3010	1517	3096	1770	2403	2181	2358	1561	3385	2101	2660	1424	3204	1615	3408	1520	1	2016	2797	1861	3214	1707	3053	1363	2212	57	2221	1791	3255	2439	3490	1243	3915	1369	2624	1975	3067	976	3365	1526
YDR378C	44	128	32	83	55	73	486	734	41	73	66	67	97	183	222	251	144	181	0	67	523	704	32	99	160	158	53	11	43	115	591	883	182	168	201	201	520	635	148	102	195	252
YJR039W	796	0	1127	0	1161	0	1494	0	798	0	1085	0	886	0	973	0	976	0	0	0	1572	0	1113	0	924	0	810	0	995	0	1836	0	1067	0	1286	0	1464	0	841	0	954	0
YDL158C	0	0	0	0	0	0	0	0	0	0	0	0	0	0	0	0	0	0	0	0	0	0	0	0	0	0	0	0	0	0	0	0	0	0	0	0	0	0	0	0	0	0
YNL323W	18	0	19	0	14	0	30	0	53	1	18	0	39	1	35	0	39	0	0	1	29	0	61	0	66	0	35	0	56	1	28	0	32	0	34	1	38	0	33	0	51	0
YFL009W	0	0	0	0	0	0	0	0	0	0	0	0	0	0	0	0	0	0	0	0	0	0	0	0	0	0	0	0	0	0	0	0	0	0	0	0	0	0	0	0	0	0
YLR297W	0	0	0	0	0	0	0	0	0	0	0	0	0	0	0	0	0	0	0	0	0	0	0	0	0	0	0	0	0	0	0	0	0	0	0	0	0	0	0	0	0	0
YLR279W	876	903	1331	517	1253	1104	897	861	904	777	1225	825	830	752	888	576	826	611	2	991	880	517	1188	893	792	553	1065	28	857	1232	1045	872	1123	638	1169	698	894	428	847	407	1081	507
YDR216W	48	0	36	0	48	0	61	0	137	0	613	0	53	0	53	0	98	0	0	0	34	0	130	0	63	0	30	0	129	0	53	0	64	0	28	0	68	0	192	0	106	0
YIL120W	962	1545	1404	1254	1475	1609	1128	1298	1271	1340	1240	1641	1369	1296	1597	1376	1170	1335	1	1781	1053	1090	1384	1381	1459	1247	1180	26	1078	1612	1547	1312	1779	1173	1877	1299	1065	1241	1343	846	1481	1616
YPL162C	828	8	1224	7	1326	11	882	8	972	5	1243	10	1148	6	821	1	1300	13	0	9	785	8	1355	17	1114	8	1104	0	1041	15	1063	6	1489	9	1615	9	867	9	1027	11	895	7
YGR095C	0	0	0	0	0	0	0	0	0	0	0	0	0	0	0	0	0	0	0	0	0	0	0	0	0	0	0	0	0	0	0	0	0	0	0	0	0	0	0	0	0	0
YCL027W	0	1419	0	1322	0	1469	0	1537	0	1326	0	1494	0	1002	0	1032	0	1061	0	1779	0	1276	0	1426	0	998	0	38	0	1385	0	1492	0	892	0	964	0	1401	0	632	0	1012
YHR029C	0	0	0	0	0	0	0	0	0	0	0	0	0	0	0	0	0	0	0	0	0	0	0	0	0	0	0	0	0	0	0	0	0	0	0	0	0	0	0	0	0	0
YAL033W	0	0	0	0	0	0	0	0	0	0	0	0	0	0	0	0	0	0	0	0	0	0	0	0	0	0	0	0	0	0	0	0	0	0	0	0	0	0	0	0	0	0
YNL130C	1	1171	1	1105	0	1210	0	825	0	912	1	1062	3	855	0	805	0	864	0	1472	1	737	0	913	0	751	2	26	0	977	0	839	4	692	2	811	1	764	0	460	2	892
YNR036C	0	0	0	0	0	0	0	0	0	0	0	0	0	0	0	0	0	0	0	0	0	0	0	0	0	0	0	0	0	0	0	0	0	0	0	0	0	0	0	0	0	0
YNR049C	1044	0	1602	0	1736	0	1176	0	1407	0	1572	0	1260	0	1099	0	1409	0	1	0	942	0	1632	0	1703	0	1408	0	1368	0	1311	0	1633	0	1973	0	1009	0	1359	0	1238	0
YDR192C	1194	1701	1848	1686	1907	1951	1121	1450	1489	1759	1617	2026	1250	1296	1353	1298	1292	1370	2	2087	1196	1314	1735	1946	1383	1403	1174	40	1317	2072	1524	1512	1652	1109	1854	1360	1168	1302	1440	786	1148	1346
YOL112W	1021	0	1680	0	1702	0	828	0	1209	0	1458	0	1239	0	1474	0	1583	0	1	0	886	0	1310	0	1609	0	1129	0	990	0	1098	0	1982	0	2310	0	888	0	1600	0	1532	0
YML109W	0	417	0	267	0	411	0	207	0	524	0	499	0	327	0	335	0	377	0	453	0	210	0	336	0	331	0	7	0	635	0	265	0	262	0	333	0	333	0	365	0	345
YOL083W	0	2085	0	1801	0	2009	0	1814	0	1637	0	2208	0	1733	0	1315	0	1818	0	2493	0	1509	0	2303	0	1495	0	38	0	1901	0	1897	0	1292	0	1438	0	1554	0	1038	0	1402
YNL251C	0	0	0	0	0	0	0	0	0	0	0	0	1	0	0	0	0	0	0	0	0	0	0	0	0	0	0	0	0	0	0	0	0	0	0	0	0	0	2	0	0	0
YBR266C	32	43	23	23	38	47	495	523	22	22	44	57	38	42	35	25	35	38	0	41	517	463	38	34	35	25	36	8	25	20	662	651	37	20	42	32	559	521	39	20	31	43
YBL004W	0	0	0	0	0	0	0	0	0	0	0	0	0	0	0	0	0	0	0	0	0	0	0	0	0	0	0	0	0	0	0	0	0	0	0	0	0	0	0	0	0	0
YBR164C	0	0	0	0	0	0	0	0	0	0	0	0	0	0	0	0	0	0	0	0	0	0	0	0	0	0	0	0	0	0	0	0	0	0	0	0	0	0	0	0	0	0
YHR074W	0	0	0	0	0	0	0	0	0	0	0	0	0	0	0	0	0	0	0	0	0	0	0	0	0	0	0	0	0	0	0	0	0	0	0	0	0	0	0	0	0	0
YDR464W	0	0	0	0	0	0	0	0	0	0	0	0	0	0	0	0	0	0	0	0	0	0	0	0	0	0	0	0	0	0	0	0	0	0	0	0	0	0	0	0	0	0
YFR030W	0	0	0	0	0	0	0	0	0	0	0	0	0	0	0	0	0	0	0	0	0	0	0	0	0	0	0	0	0	0	0	0	0	0	0	0	0	0	0	0	0	0
YJL146W	0	1033	0	1020	0	1148	0	983	0	1005	0	1105	0	827	1	785	0	900	0	1171	0	774	0	1069	1	961	0	14	0	1182	0	988	0	758	1	916	0	749	0	641	0	858
YKL078W	0	0	0	0	0	0	0	0	0	0	0	0	0	0	0	0	0	0	0	0	0	0	2	0	0	0	0	0	0	0	0	0	0	0	0	0	0	0	0	0	0	0
YIL055C	502	0	727	0	718	0	687	0	653	0	809	0	742	0	784	0	889	0	0	0	697	0	677	0	780	0	565	0	679	0	819	0	1077	0	997	0	777	0	754	0	836	0
YPL053C	0	15	0	12	0	15	0	13	0	24	0	23	0	9	0	14	0	9	0	16	0	4	0	13	0	17	0	2	0	19	0	11	0	4	0	10	0	10	0	8	0	14
YLR351C	1	0	0	0	1	0	0	0	0	0	0	0	0	0	0	0	0	0	0	0	1	0	1	0	0	0	0	0	0	0	0	0	0	0	0	0	0	0	1	0	0	0
YJR111C	311	715	449	704	406	783	463	725	427	595	554	760	491	618	429	484	512	531	0	827	490	621	605	713	467	505	436	13	406	712	501	779	404	371	499	440	473	629	532	323	385	482
YER125W	0	0	0	0	0	0	0	0	0	0	0	0	0	0	0	0	0	0	0	0	0	0	0	0	0	0	0	0	0	0	0	0	0	0	0	0	0	0	0	0	0	0
YER152C	1445	0	1917	0	2019	0	1886	0	1684	0	1873	0	2096	0	1736	0	2167	0	1	0	1615	0	1783	0	1962	0	1891	0	1706	0	2133	0	2449	0	2993	0	1718	0	1651	0	1740	0
YLR015W	606	1150	762	1200	901	1308	588	745	674	930	1012	1277	672	829	533	599	747	736	2	1397	618	746	958	1085	722	761	497	18	734	1008	658	917	806	656	728	831	607	694	748	513	602	771
YHR116W	496	771	873	966	853	1080	972	1337	603	831	856	1150	232	337	253	304	265	318	0	1128	919	1126	726	858	278	294	522	23	597	800	1176	1423	333	299	402	290	1048	1290	267	213	245	299
YPL259C	1250	0	1855	0	1900	0	1266	0	1401	0	1649	0	1389	0	1174	0	1587	0	1	0	1469	0	1528	0	1649	0	1430	0	1264	0	1741	0	1909	0	2048	0	1460	0	1585	0	1184	0
YKL200C	1	0	1	0	6	0	5	0	13	0	39	0	6	0	2	0	8	0	0	0	2	0	10	0	2	0	1	0	7	0	7	0	3	0	2	0	6	0	11	0	7	0
YGR093W	251	0	197	0	248	0	216	0	421	0	641	0	232	0	235	0	354	0	0	0	300	0	466	0	232	0	92	0	353	0	386	0	439	0	139	0	330	0	575	0	480	0
YDL037C	1839	3567	2748	3437	2664	3671	1291	2163	2028	3105	2811	3652	2059	2827	2419	2698	2371	2718	4	4193	1591	2032	2635	3529	2603	2725	1975	85	1788	3442	1855	2368	2781	2406	3037	2603	1364	1996	2282	1747	2443	2944
YLR442C	0	0	0	0	0	0	0	0	0	0	0	0	0	0	0	0	0	0	0	0	0	0	0	0	0	0	0	0	0	0	0	0	0	0	0	0	0	0	0	0	0	0
YHL043W	0	633	0	587	0	727	0	510	0	618	0	862	0	548	0	523	0	511	0	684	0	520	0	657	0	444	0	13	0	610	0	619	0	472	0	454	0	727	0	396	0	585
YOR364W	569	0	759	0	861	0	649	0	710	0	959	0	753	0	654	0	803	0	0	0	628	0	978	0	742	0	688	0	797	0	690	0	893	0	973	0	643	0	741	0	621	0
YOR386W	0	778	0	607	0	1019	0	1644	0	783	0	1098	0	627	0	525	0	682	0	1043	0	965	0	1165	0	604	0	48	0	1098	0	1414	0	535	0	744	0	1064	0	364	0	428
YCL011C	291	0	209	0	145	0	384	0	289	0	342	0	297	0	220	0	291	0	1	0	258	0	265	0	303	0	275	0	310	0	317	0	273	0	404	0	384	0	266	0	325	0
YPR198W	1080	1696	1532	1595	1543	1667	2231	3156	1117	1533	1486	1963	1351	1643	1408	1512	1426	1701	2	2072	2477	2893	1498	1815	1519	1691	1197	61	950	1929	3117	3585	1363	1016	1476	1290	2261	2911	1606	1046	1423	1665
YHL038C	0	145	0	145	0	204	0	509	0	193	0	174	0	47	0	46	0	51	0	174	0	452	0	150	0	39	0	9	0	244	0	505	0	58	0	57	0	441	0	32	0	45
YGL053W	0	2506	0	2571	0	2901	0	2297	0	2473	0	2552	0	2333	0	2188	0	2247	0	2838	0	2184	0	2367	0	1956	0	69	0	2533	0	2337	0	1769	0	1926	0	2042	0	1222	0	2126
YLL053C	618	1635	1439	1548	1560	1729	1101	1410	1219	1621	1630	1891	1068	1333	1134	1100	1096	1229	1	1999	1055	1275	1496	1731	1197	1204	1137	30	1278	1905	1356	1491	1310	910	1567	1169	1103	1145	1073	747	1111	1215
YDR425W	179	283	352	348	381	356	220	250	180	274	243	309	266	309	301	224	333	287	0	362	190	193	291	295	316	318	201	11	179	286	226	241	211	190	275	177	193	206	294	124	289	243
YOR331C	0	1026	0	928	0	958	0	591	0	829	0	1090	0	957	0	957	0	928	0	1312	0	487	0	972	0	657	0	33	0	1034	0	653	0	695	0	922	0	463	0	478	0	1136
YML076C	166	1355	73	1147	44	1228	99	1092	179	1191	249	1491	131	856	145	1040	114	968	0	1514	76	1029	201	1278	172	1089	131	35	119	1479	58	1126	127	822	120	867	93	1045	137	629	197	1058
YKR060W	0	0	0	0	0	0	0	0	0	0	0	0	0	0	0	0	0	0	0	0	0	0	0	0	0	0	0	0	0	0	0	0	0	0	0	0	0	0	0	0	0	0
YER069W	0	0	0	0	0	0	0	0	0	0	0	0	0	0	0	0	0	0	0	0	0	0	0	0	0	0	0	0	0	0	0	0	0	0	0	0	0	0	0	0	0	0
YMR091C	0	0	0	0	0	0	0	0	0	0	0	0	0	0	0	0	0	0	0	0	0	0	0	0	0	0	0	0	0	0	0	0	0	0	0	0	0	0	0	0	0	0
YER012W	0	0	0	0	0	0	0	0	0	0	0	0	0	0	0	0	0	0	0	0	0	0	0	0	0	0	0	0	0	0	0	0	0	0	0	0	0	0	0	0	0	0
YDL135C	0	0	0	0	0	0	0	0	0	0	0	0	0	0	0	0	0	0	0	0	0	0	0	0	0	0	0	0	0	0	0	0	0	0	0	0	0	0	0	0	0	0
YCR093W	0	0	0	0	0	0	0	0	0	0	0	0	0	0	0	0	0	0	0	0	0	0	0	0	0	0	0	0	0	0	0	0	0	0	0	0	0	0	0	0	0	0
YGR273C	911	0	1459	0	1555	0	919	0	1196	0	1930	0	1100	0	1223	0	1213	1	2	0	934	0	1792	0	1272	0	1217	0	1181	0	1194	0	1695	0	1670	0	947	0	1324	0	1164	0
YBR069C	522	679	556	529	601	747	512	600	644	747	770	805	659	751	625	578	766	657	0	801	589	507	853	925	753	548	365	18	576	877	678	710	754	587	617	740	556	441	800	415	617	479
YGL040C	0	0	0	0	0	0	0	0	0	0	0	0	0	0	0	0	0	0	0	0	0	0	0	0	0	0	0	0	0	0	0	0	0	0	0	0	0	0	0	0	0	0
YDR512C	135	121	235	82	236	222	357	442	187	143	286	176	107	97	199	75	113	95	0	154	436	243	246	195	104	60	116	10	136	224	542	525	142	71	171	100	408	219	91	44	149	78
YPR012W	0	221	0	546	0	727	0	767	0	531	0	602	0	184	0	197	0	150	0	578	0	208	0	549	0	149	0	17	0	674	0	776	0	165	0	167	0	180	0	116	0	209
YGR255C	0	273	0	239	0	334	0	537	0	289	0	340	0	75	0	99	0	53	0	266	0	456	0	322	0	68	0	8	0	245	0	568	0	98	0	84	0	457	0	34	0	107
YDL051W	0	522	0	280	0	552	0	374	0	477	0	571	0	404	0	353	0	439	0	435	0	271	0	546	0	438	0	12	0	586	0	311	0	300	0	380	0	282	0	364	0	230
YBL102W	797	0	1278	0	1235	0	716	0	945	0	1172	0	785	0	993	0	919	0	0	0	851	0	1103	0	1181	0	753	0	776	0	1049	0	1158	0	1073	0	807	0	903	0	948	0
YPL237W	0	0	0	0	0	0	0	0	0	0	0	0	0	0	0	0	0	0	0	0	0	0	0	0	0	0	0	0	0	0	0	0	0	0	0	0	0	0	0	0	0	0
YLR120C	0	0	0	0	0	0	0	0	0	0	0	0	0	0	0	0	0	0	0	0	0	0	0	0	0	0	0	0	0	0	0	0	0	0	0	0	0	0	0	0	0	0
YEL043W	643	317	909	275	990	264	665	212	626	194	695	282	794	201	576	159	794	186	0	317	584	222	807	214	722	190	747	5	604	258	771	202	856	139	851	168	573	222	725	171	535	174
YNL068C	0	0	0	0	0	0	0	0	0	0	0	0	0	0	0	0	0	0	0	0	0	0	0	0	0	0	0	0	0	1	0	1	0	0	0	1	0	0	0	0	0	1
YJL169W	413	542	589	580	566	568	867	973	388	455	654	722	377	430	440	415	367	405	0	650	916	1042	538	622	479	399	365	28	412	517	1125	1167	417	295	502	310	965	967	526	307	458	413
YAL043C-A	28	0	20	0	11	0	32	0	58	0	87	0	29	0	33	0	43	0	0	0	39	0	51	0	47	0	19	0	53	0	40	0	35	0	16	0	49	0	49	0	41	0
YDR146C	0	0	0	0	0	0	0	0	0	0	0	0	0	0	0	0	0	0	0	0	0	0	0	0	0	0	0	0	0	0	0	0	0	0	0	0	0	0	0	0	1	0
YBR112C	0	0	0	0	0	0	0	0	0	0	0	0	0	0	0	0	0	0	0	0	0	0	0	0	0	0	0	0	0	0	0	0	0	0	0	0	0	0	0	0	0	0
YBL081W	407	386	368	339	330	331	435	296	468	348	595	420	589	364	601	272	510	312	0	394	355	288	587	338	690	369	451	10	511	381	409	282	564	273	590	453	432	258	488	199	630	338
YFL040W	1	0	0	0	0	0	1	0	0	0	0	0	0	0	0	0	0	0	0	0	0	0	1	0	0	0	0	0	0	0	0	0	0	0	0	0	0	0	0	0	0	0
YNL326C	487	739	765	908	783	952	602	833	429	641	634	721	434	472	441	526	446	475	0	1003	665	786	635	735	459	548	511	22	424	667	784	1063	692	414	595	533	627	777	409	285	451	545
YDR337W	0	0	0	0	0	0	0	0	0	0	0	0	0	0	0	0	0	0	0	0	0	0	0	0	0	0	0	0	0	0	0	0	0	0	0	0	0	0	0	0	0	0
YJL061W	0	0	0	0	0	0	0	0	1	0	0	0	0	0	0	0	0	0	0	0	0	0	0	0	0	0	0	0	0	0	0	0	0	0	0	0	0	0	0	0	0	0
YPR147C	0	3429	0	2987	0	3270	0	2389	0	3039	0	3727	0	3105	0	2979	0	3188	0	4029	0	1985	0	3447	0	2851	0	82	0	3349	0	2616	0	2457	0	2831	0	2139	0	1838	0	3202
YKL131W	44	1322	24	1133	52	1080	42	1011	69	1082	451	1224	43	1116	51	984	91	1117	0	1509	42	879	59	1129	72	1154	35	32	80	1290	70	1102	61	760	33	950	39	904	162	749	108	991
YDR441C	0	0	0	0	0	0	0	0	0	0	0	0	0	0	0	0	0	0	0	0	0	0	0	0	0	0	0	0	0	0	0	0	0	0	0	0	0	0	0	0	0	0
YPL094C	0	0	0	0	0	0	0	0	0	0	0	0	0	0	0	0	0	0	0	0	0	0	0	0	0	0	0	0	0	0	0	0	0	0	0	0	0	0	0	0	0	0
YPL023C	3664	0	4844	0	4898	0	2940	0	3905	0	4726	0	3983	0	4712	0	4586	0	4	0	3046	0	4940	0	4547	0	3853	0	3728	0	3686	0	5547	0	5910	0	2896	0	4487	0	4226	0
YDR231C	294	415	531	432	546	503	898	1216	301	374	445	530	168	128	140	107	139	119	0	425	915	971	470	408	142	130	268	25	325	539	1173	1208	198	106	191	162	970	963	135	98	128	123
YJL112W	0	1025	0	774	0	828	0	866	0	986	1	1104	0	839	1	814	1	1046	0	1233	1	779	0	998	0	923	1	32	1	946	0	1001	1	768	2	743	0	883	0	681	0	1056
YNL193W	977	1422	1190	1237	1237	1394	862	1223	789	1136	946	1279	770	935	900	984	911	903	1	1717	954	1042	1082	1207	1091	992	1029	28	901	1447	1106	1267	1155	804	1196	934	927	1133	941	551	936	1051
YML058W	936	0	1057	0	1089	0	889	0	830	0	1145	0	677	0	829	0	740	0	1	0	907	0	1144	0	1032	0	949	0	808	0	1013	0	1052	0	1272	0	816	0	983	0	739	0
YBR188C	0	1199	0	1028	0	1278	0	1057	0	1090	0	1119	0	1074	0	1016	0	1150	0	1395	0	878	0	1074	0	1097	0	34	0	1363	0	1084	0	829	0	1045	0	830	0	630	0	1011
YER034W	658	940	915	875	990	989	824	1030	765	827	874	1052	753	789	785	757	902	769	1	1014	906	937	944	943	1005	849	590	26	601	925	1062	1061	961	678	1068	795	802	969	920	633	743	776
YJR076C	0	0	0	0	0	0	0	0	0	0	0	0	0	0	0	0	0	0	0	0	0	0	0	0	0	0	0	0	0	0	0	0	0	0	0	0	0	0	0	0	0	0
YKL157W	0	4	0	0	0	0	0	0	0	0	0	0	0	0	0	0	0	0	0	0	0	0	0	0	0	0	0	0	0	0	0	0	0	0	0	0	0	0	0	0	0	0
YBR003W	16	0	6	0	19	0	31	0	35	0	167	0	9	0	10	0	10	0	0	0	56	0	23	0	7	0	12	0	46	0	60	0	12	0	7	0	63	0	18	0	10	0
YPR129W	1740	0	2700	0	2691	0	1857	0	2137	0	2449	0	1978	0	2094	0	2004	0	0	0	1705	0	2353	0	2164	0	2154	0	2337	0	2277	0	2438	0	2886	0	1617	0	2080	0	2032	0
YDL113C	0	0	0	0	0	0	0	0	0	0	0	0	0	0	0	0	0	0	0	0	0	0	0	0	0	0	0	0	0	0	0	0	0	0	0	0	0	0	0	0	0	0
YMR135C	884	1568	1363	1379	1294	1394	739	1058	1050	1201	1118	1407	913	1265	960	1103	1144	1152	0	1784	902	989	1082	1289	946	1048	925	33	974	1508	930	1220	1317	1017	1426	1326	901	1031	1020	715	953	1223
YGL007W	434	0	473	0	484	0	198	0	458	0	574	0	214	0	144	0	273	0	0	0	237	0	608	0	303	0	516	0	401	0	251	0	271	0	377	0	211	0	237	0	174	0
YPL005W	0	0	0	0	0	0	0	0	0	0	0	0	0	0	0	0	0	0	0	0	0	0	0	0	0	0	0	0	0	0	0	0	0	0	0	0	0	0	0	0	0	0
YBR247C	0	0	0	0	0	0	0	0	0	0	0	0	0	0	0	0	0	0	0	0	0	0	0	0	0	0	0	0	0	0	0	0	0	0	0	0	0	0	0	0	0	0
YLR185W	0	0	0	0	0	0	0	0	0	0	0	0	0	0	0	0	0	0	0	0	0	0	0	0	0	0	0	0	0	0	0	0	0	0	0	0	0	0	0	0	0	0
YJL210W	697	243	798	158	877	224	1617	263	604	203	873	245	879	210	825	208	956	270	0	243	1609	226	814	205	965	248	733	11	662	234	1930	381	1273	172	1521	226	1360	443	853	272	1010	195
YLR398C	640	0	941	0	913	0	1034	0	602	0	879	0	752	0	832	0	812	0	1	0	1090	0	816	0	942	0	709	0	664	0	1240	0	814	0	975	0	975	0	955	0	781	0
YIL154C	0	0	0	0	0	0	0	0	0	0	0	0	0	0	0	0	0	0	0	0	0	0	0	0	0	0	0	0	0	0	0	0	0	0	0	0	0	0	0	0	0	0
YIL101C	0	1340	0	1246	0	1344	0	1140	0	1099	0	1330	0	1102	0	1226	0	997	0	1574	0	1010	0	1218	0	988	0	23	0	1198	0	1282	0	844	0	974	0	1195	0	585	0	1436
YKL004W	0	0	0	0	0	0	0	0	0	0	0	0	0	0	0	0	0	0	0	0	0	0	0	0	0	0	0	0	0	0	0	0	0	0	0	0	0	0	0	0	0	0
YPL154C	0	1412	0	1349	0	1508	0	1532	0	1465	0	1652	0	1248	0	1086	0	1340	0	1511	0	1263	0	1457	0	1157	0	61	0	1528	0	1548	0	1001	0	1256	0	1345	0	760	0	1119
YPL101W	148	202	206	152	174	207	365	533	120	116	221	238	162	217	168	161	158	144	0	231	488	488	238	243	172	117	123	7	93	184	556	599	227	152	220	126	511	553	166	128	216	191
YLR258W	383	1664	244	1424	269	1549	295	1162	584	1302	1078	1732	345	1103	379	1184	458	1041	1	1955	278	959	574	1689	548	1272	236	31	604	1557	385	1182	481	1042	304	1113	351	1018	617	845	544	1118
YBR178W	0	0	0	0	0	0	0	0	0	0	0	0	0	0	0	0	0	0	0	0	0	0	0	0	0	0	0	0	0	0	0	0	0	0	0	0	0	0	0	0	0	0
YJR098C	0	1	0	1	0	1	0	1	0	1	1	1	0	2	0	3	0	0	0	2	0	1	0	2	0	0	0	0	0	0	1	1	0	0	0	1	0	2	0	0	0	0
YHR176W	0	0	0	0	0	0	0	0	0	0	0	0	0	0	0	0	0	0	0	0	0	0	0	0	0	0	0	0	0	0	0	0	2	0	0	0	0	0	0	0	0	0
YJR018W	0	0	0	0	0	0	0	0	0	0	0	0	0	0	0	0	0	0	0	0	0	0	0	0	0	0	0	0	0	0	0	0	0	0	0	0	0	0	0	0	0	0
YMR326C	26	1147	23	1232	25	1404	38	1264	63	1017	498	1230	15	745	23	689	52	768	0	1324	30	1194	72	1161	52	767	17	38	54	1055	50	1397	31	584	16	622	61	1142	88	568	44	749
YDR319C	1125	822	1083	538	1361	697	1129	464	1569	803	2470	916	925	453	1044	465	1528	577	0	769	1348	440	1890	764	1199	554	563	11	1307	992	1687	607	1391	382	767	447	1504	624	1851	617	1431	484
YKL095W	0	0	0	0	0	0	0	0	0	0	0	0	0	0	0	0	0	0	0	0	0	0	0	0	0	0	0	0	0	0	0	0	0	0	0	0	0	0	0	0	0	0
YOL099C	1060	72	1536	52	1568	93	889	78	1140	85	1412	96	1353	67	1310	70	1548	93	2	99	1077	48	1483	95	1474	93	1148	2	1017	128	1265	82	1710	53	1867	89	950	29	1509	67	1072	36
YIL094C	0	0	0	0	0	0	0	0	0	0	0	0	0	0	0	0	0	0	0	0	0	0	0	0	0	0	0	0	0	0	0	0	0	0	0	0	0	0	0	0	0	0
YLR451W	100	207	174	227	221	261	113	130	210	263	125	187	95	79	211	186	81	91	0	209	100	122	188	173	230	174	120	6	209	236	141	138	261	124	300	196	115	133	204	147	179	198
YFR017C	1042	1621	1204	1423	1294	1602	1272	1753	1079	1423	1450	1675	1262	1549	1480	1210	1491	1525	0	2028	1363	1382	1415	1600	1314	1153	1039	44	970	1669	1546	1862	1585	1012	1608	1243	1403	1567	1367	841	1366	1516
YGR084C	651	1067	1053	993	1112	1076	617	932	636	848	929	1254	734	818	831	791	861	836	0	1362	684	807	1101	1170	702	681	691	25	545	973	904	920	955	680	1093	793	670	830	742	492	842	998
YIL076W	0	0	0	0	0	0	0	0	0	0	0	0	0	0	0	0	0	0	0	0	0	0	0	0	0	0	0	0	0	0	0	0	0	0	0	0	0	0	0	0	0	0
YOL044W	0	853	0	673	0	824	0	1155	0	713	0	848	0	928	0	947	0	905	0	860	0	1080	0	839	0	791	0	31	0	871	0	1309	0	644	0	894	0	1096	0	560	0	1016
YLR323C	0	0	0	0	0	0	0	0	0	0	0	0	0	0	0	0	0	0	0	0	0	0	0	0	0	0	0	0	0	0	0	0	0	0	0	0	0	0	0	0	0	0
YOR085W	242	393	550	425	488	499	693	732	298	291	321	368	718	578	576	439	659	593	1	406	669	712	402	323	593	470	319	15	399	326	956	832	589	375	798	424	641	625	589	307	569	497
YGL067W	1161	1700	1831	1679	1984	1844	1385	1585	1490	1642	1843	1953	1072	1171	1312	1027	1191	1126	0	2149	1482	1309	2032	1782	1318	1124	1383	44	1349	1872	1681	1706	1472	901	1496	1012	1331	1400	1225	723	1290	1221
YOR050C	845	1354	1233	1261	1214	1441	905	1008	1007	1215	1162	1411	1022	1086	861	876	1176	1132	0	1553	843	916	1162	1348	1122	915	973	39	1096	1504	1105	1168	1338	985	1492	1009	918	963	1015	659	850	946
YNL087W	0	1109	0	1122	0	1219	0	903	0	1064	0	1231	0	1001	0	968	0	1096	0	1198	0	789	0	1149	0	928	0	25	0	1153	0	1026	0	732	0	867	0	845	0	596	0	1025
YGR114C	0	0	0	0	0	0	0	0	0	0	0	0	0	0	0	0	0	0	0	0	0	0	0	0	0	0	0	0	0	0	0	0	0	0	0	0	0	0	0	0	0	0
YLR318W	64	96	73	75	88	93	293	459	66	77	124	98	79	111	70	58	122	100	0	72	400	447	121	98	113	79	43	12	30	69	496	439	88	74	100	109	349	425	105	48	98	88
YBR278W	127	1308	72	1248	44	1403	61	888	144	1045	191	1318	151	1109	142	993	112	1126	0	1518	49	869	155	1258	171	988	108	22	136	1299	43	960	118	1001	155	1031	87	813	100	659	194	1302
YNL024C-A	0	0	0	0	0	0	0	0	0	0	0	0	0	0	0	0	0	0	0	0	0	0	0	0	0	0	0	0	0	0	0	0	0	0	0	0	0	0	0	0	0	0
YDR296W	195	208	223	205	223	239	482	667	202	279	246	263	147	122	96	104	140	140	0	230	570	532	229	260	114	122	154	8	143	248	755	648	136	112	132	113	471	550	100	76	142	114
YGL232W	0	0	0	0	0	0	0	0	0	0	0	1	0	1	0	2	0	0	0	0	0	1	0	1	0	0	0	0	0	0	0	0	0	1	0	1	0	0	0	0	0	0
YPR091C	1042	1601	1646	1797	1689	2008	945	1307	1168	1537	1645	2120	1011	1339	1336	1388	1204	1274	1	2037	1110	1203	1600	1798	1574	1453	976	47	972	1703	1465	1392	1511	1118	1409	1415	1052	1318	1453	987	1490	1549
YGR141W	578	1054	912	1151	1018	1133	617	714	637	1040	969	1258	476	559	639	727	611	573	0	1364	556	668	994	1065	595	555	706	20	664	1018	781	926	922	620	930	630	606	737	603	434	645	750
YAR030C	762	0	981	0	1162	0	842	0	739	0	1005	0	750	0	720	0	819	0	3	0	810	0	1061	0	972	0	896	0	608	0	1027	0	927	0	1078	0	858	0	862	0	717	0
YHR137W	330	535	399	452	405	495	288	434	313	499	329	488	315	391	418	468	384	328	0	567	324	355	337	405	341	452	277	10	278	452	334	445	378	317	395	370	340	442	362	200	485	494
YFL011W	791	0	765	0	733	0	614	0	712	0	1003	0	674	0	789	0	861	0	0	0	655	0	951	0	682	0	745	0	680	0	752	0	1008	0	1121	0	779	0	793	0	775	0
YMR198W	137	172	172	152	204	143	524	576	165	131	178	119	293	216	328	193	339	210	0	208	542	405	173	122	384	305	158	11	135	108	792	535	352	165	395	185	484	409	385	185	283	242
YCR003W	112	133	197	182	207	168	304	447	168	173	200	199	51	66	99	64	79	72	0	194	301	337	232	200	45	67	138	7	178	299	392	413	56	53	74	60	360	340	80	25	82	66
YMR316C-B	84	1078	80	938	124	1109	127	769	179	855	791	1198	140	992	116	662	248	1001	0	1142	139	629	263	1160	186	856	68	21	181	988	159	807	147	728	109	903	184	677	308	534	167	728
YMR316C-A	0	1632	0	1592	0	1578	0	1219	0	1556	0	1927	0	1461	0	1207	0	1490	0	1833	0	1294	0	1729	0	1269	0	28	0	1467	0	1450	0	1109	0	1192	0	1318	0	971	0	1313
YMR163C	592	1056	1008	999	1160	1026	1719	1766	1030	1053	1210	1227	782	721	840	775	812	775	0	1436	1682	1643	1202	1286	860	643	916	38	1048	1265	2038	1973	967	647	1143	746	1620	1610	719	433	914	843
YEL008W	324	1041	139	879	251	1034	450	1392	387	967	685	1156	380	1139	370	927	589	1119	1	1259	383	1191	467	1034	485	972	200	28	519	1104	499	1450	461	723	340	931	504	1194	677	554	442	963
YBR020W	727	978	968	1012	1016	1128	573	807	508	1008	744	1222	61	64	36	76	60	89	0	1390	523	741	568	1074	68	95	634	13	637	1055	663	970	88	65	75	95	410	832	69	59	65	95
YLR418C	0	436	0	505	0	598	0	926	0	465	0	507	0	384	0	388	0	396	0	505	0	708	0	433	0	383	0	18	0	544	0	881	0	319	0	326	0	735	0	244	0	376
YDR112W	0	0	0	0	0	0	0	0	0	0	0	0	0	0	0	0	0	0	0	0	0	0	0	0	0	0	0	0	0	0	0	0	0	0	0	0	0	0	0	0	0	0
YER059W	1123	1413	1598	1373	1294	1539	1148	1483	1022	1333	1106	1419	787	1081	849	835	978	1046	1	1883	1245	1323	1115	1248	1017	858	914	42	875	1275	1496	1554	1174	859	1299	1042	1251	1279	939	581	881	931
YPL153C	0	0	0	0	0	0	0	0	0	0	0	0	0	0	0	0	0	0	0	0	0	0	0	0	0	0	0	0	0	0	0	0	0	0	0	0	0	0	0	0	0	0
YBL025W	0	0	0	0	0	0	0	0	0	0	1	0	0	0	0	0	0	0	0	0	0	0	0	0	0	0	0	0	0	0	0	0	0	0	0	0	0	0	0	0	0	0
YOL066C	0	0	0	0	0	0	0	0	0	0	0	0	0	0	0	0	0	0	0	0	0	0	2	0	0	0	0	0	0	0	0	0	0	0	0	0	0	0	0	0	0	0
YDR126W	434	21	713	16	659	19	380	7	388	18	547	24	205	6	263	9	242	11	0	24	362	5	523	18	352	9	336	1	369	21	514	11	316	3	383	4	391	21	345	6	261	7
YGL167C	0	0	0	0	0	0	0	0	0	0	0	0	0	0	0	0	0	0	0	0	0	0	0	0	0	0	0	0	0	0	0	0	0	0	0	0	0	0	0	0	0	0
YOR223W	0	4659	0	4524	0	5003	0	3521	0	4406	0	5739	0	3716	0	3501	0	3585	0	5605	0	2978	0	5050	0	3729	0	96	0	4942	0	3498	0	2802	0	3169	0	3020	0	2254	0	3505
YHR072W	0	0	0	0	0	0	0	0	0	0	0	0	0	0	0	0	0	0	0	0	0	0	0	0	0	0	0	0	0	0	0	0	0	0	0	0	0	0	0	0	0	0
YDL074C	50	323	44	278	65	291	104	502	63	166	237	370	37	186	40	117	125	253	0	366	149	437	130	230	83	182	22	6	55	201	152	532	84	153	42	226	156	474	110	142	90	156
YJL190C	761	0	1029	1	1104	0	1821	0	841	0	1260	1	496	0	598	0	587	0	1	0	1966	0	1257	0	591	0	930	0	827	0	2426	0	753	0	768	0	1884	0	489	0	600	0
YMR218C	0	0	0	0	0	0	0	0	0	0	0	0	0	0	0	0	0	0	0	0	0	0	0	0	0	0	0	0	0	0	0	0	0	0	0	0	0	0	0	0	0	0
YLR052W	0	0	0	0	0	0	0	0	0	0	0	0	0	0	0	0	0	0	0	0	0	0	0	0	0	0	0	0	0	0	0	0	0	0	0	0	0	0	0	0	0	0
YNL230C	0	0	0	0	0	1	0	1	0	0	0	1	0	0	0	1	0	1	0	0	0	0	0	0	0	1	0	0	0	0	0	1	0	1	0	0	0	0	0	0	0	1
YLL049W	400	647	607	546	644	625	709	717	498	642	620	674	370	429	423	360	430	418	0	781	762	837	603	675	416	391	451	13	507	633	990	967	472	300	540	304	694	778	399	200	380	416
YPR166C	4	3	0	0	0	0	0	0	0	0	0	0	0	0	0	0	0	0	0	0	0	0	0	0	0	0	1	0	0	0	0	5	0	0	0	0	0	0	0	0	0	0
YJL042W	1106	1831	1561	1575	1445	1746	1201	1432	1248	1484	1602	2003	1247	1598	1402	1358	1323	1437	0	2041	1119	1296	1606	1874	1344	1398	1117	47	1121	1645	1426	1593	1988	1485	2246	1657	1073	1259	1316	917	1257	1470
YNL301C	1129	0	1228	0	1264	0	839	0	1066	0	1260	0	1101	0	1059	0	1106	0	0	0	822	0	1162	0	1107	0	949	0	849	0	1197	0	1445	0	1586	0	792	0	1126	0	1197	0
YDR445C	1220	0	2166	0	2036	0	1694	0	1266	0	1811	0	1391	0	1545	0	1639	0	2	0	1508	0	1754	0	1575	0	1272	0	1271	0	1973	0	1553	0	1770	0	1565	0	1405	0	1468	0
YMR058W	578	459	806	465	914	592	680	456	642	494	866	645	145	134	305	171	160	127	0	640	734	450	882	581	173	87	544	12	583	576	987	578	239	115	221	114	693	561	172	81	272	158
YDR061W	0	0	0	0	0	0	0	0	0	0	0	0	0	0	0	0	0	0	0	0	0	0	0	0	0	0	0	0	0	0	0	0	0	0	0	0	0	0	0	0	0	0
YOR290C	45	45	44	45	48	40	367	287	50	57	58	50	32	27	11	8	23	19	0	59	274	322	29	44	14	3	43	2	35	77	394	403	13	6	42	9	280	261	16	4	9	12
YKL114C	801	1149	1075	1025	1122	1157	1214	1219	835	1015	1065	1297	960	1044	1074	909	1074	1008	0	1300	962	1069	1147	1048	1263	979	817	26	872	1167	1415	1401	1146	797	1302	911	1056	1082	1013	655	1006	1094
YML024W	0	0	0	0	0	0	0	0	0	0	0	0	0	0	0	0	0	0	0	0	0	0	0	0	0	0	0	0	0	0	0	0	0	0	0	0	0	0	0	0	0	0
YML093W	0	0	0	0	0	0	0	0	0	0	0	0	0	0	0	0	0	0	0	0	0	0	0	0	0	0	0	0	0	0	0	0	0	0	0	0	0	0	0	0	0	0
YHR197W	0	0	0	0	0	0	0	0	0	0	0	0	0	0	0	0	0	0	0	0	0	0	0	0	0	0	0	0	0	0	0	0	0	0	0	0	0	0	0	0	0	0
YDR276C	0	201	0	249	0	246	0	576	0	214	0	325	0	174	0	164	0	177	0	290	0	569	0	245	0	152	0	12	0	281	0	682	0	120	0	153	0	491	0	121	0	157
YLR200W	0	114	0	99	0	89	0	495	0	66	0	110	0	36	0	41	0	40	0	132	0	427	0	89	0	26	0	13	0	105	1	455	0	34	0	23	0	403	0	13	0	39
YKR003W	126	224	186	185	183	201	240	267	192	199	252	250	281	307	177	201	242	321	0	266	195	209	181	256	186	162	185	5	193	160	224	241	237	190	295	189	170	202	168	107	207	236
YLR107W	0	2134	0	2379	0	2652	0	1445	0	1897	0	2523	0	1825	0	1385	0	1819	0	2410	0	1353	0	2337	0	1903	0	54	0	2282	0	1542	0	1324	0	1652	0	1357	0	1164	0	1688
YER175C	1119	213	1508	142	1579	280	1186	245	1200	178	1457	217	1366	169	1554	234	1534	242	0	270	1161	127	1464	245	1687	236	1355	11	1343	357	1513	214	2042	151	2097	256	1296	94	1730	178	1589	118
YIR012W	0	0	0	0	0	0	0	0	0	0	0	0	2	0	0	0	0	0	0	0	0	0	0	0	0	0	0	0	0	0	0	0	0	0	0	0	0	0	0	0	0	0
YDL183C	0	0	0	0	0	0	0	0	0	0	0	0	0	0	0	0	0	0	0	0	0	0	0	0	0	0	0	0	0	0	0	0	0	0	0	0	0	0	0	0	0	0
YMR118C	1559	0	1894	0	2107	0	1626	0	1613	0	1981	0	1587	0	1734	0	1640	0	0	0	1742	0	2026	0	1672	0	1750	0	1808	0	2205	0	2099	0	2575	0	1556	0	1591	0	1683	0
YCL049C	0	635	0	613	0	744	0	665	0	665	0	660	0	734	0	615	0	656	0	728	0	514	0	721	0	423	0	8	0	887	0	627	0	546	0	545	0	590	0	299	0	610
YBL066C	369	0	635	0	623	0	509	0	422	0	465	0	415	0	469	0	436	0	1	0	529	0	474	0	519	0	392	0	330	0	586	0	476	0	571	0	531	0	535	0	417	0
YGL120C	0	0	0	0	0	0	0	0	0	0	0	0	0	0	0	0	0	0	0	0	0	0	0	0	0	0	0	0	0	0	0	0	0	0	0	0	0	0	0	0	0	0
YDR169C	0	3330	0	2980	0	3421	0	2433	0	2786	0	3412	0	2459	0	2268	0	2512	0	3814	0	2097	0	3152	0	1954	0	62	0	3359	0	2639	0	1810	0	1980	0	2152	0	1393	0	2459
YMR183C	831	1154	1312	1261	1226	1463	843	1176	950	1126	1261	1564	789	1116	1094	1050	1018	1055	0	1357	994	1055	1160	1439	1067	1176	718	32	775	1280	1199	1218	958	789	1190	907	941	993	1152	667	976	1169
YLR169W	0	683	1	560	0	642	0	974	0	621	0	709	0	480	0	348	0	481	0	854	0	811	0	659	0	427	0	25	0	762	1	936	0	369	0	474	0	911	1	319	0	398
YMR272C	159	3	85	3	130	66	165	42	299	7	1348	10	135	33	175	9	257	5	0	6	161	8	266	7	164	6	63	1	228	89	213	58	220	32	95	46	226	1	496	7	295	3
YPR108W	0	0	0	0	0	0	0	0	0	0	0	0	0	0	2	0	0	0	0	0	0	0	0	0	0	0	0	0	0	0	0	0	0	0	0	0	0	0	0	0	0	0
YKL054C	0	26	0	11	0	28	0	157	0	47	0	42	0	30	0	27	0	30	0	26	0	121	0	40	0	27	0	1	0	49	0	162	0	16	0	6	0	84	0	7	0	18
YGR162W	153	210	255	168	252	230	525	605	160	151	177	257	232	225	252	223	325	218	0	199	563	518	252	261	294	229	178	11	162	227	621	659	280	217	333	230	472	522	299	179	221	203
YDL165W	0	0	0	0	0	0	0	0	0	0	0	0	1	0	0	0	0	0	0	0	0	0	0	0	0	0	0	0	0	0	0	0	0	0	0	0	0	0	0	0	0	0
YDR032C	33	0	14	0	18	0	12	0	34	0	46	0	21	0	20	0	39	0	0	0	10	0	46	0	33	0	5	0	50	0	11	0	39	0	3	0	20	0	48	0	34	0
YKL023W	0	1002	0	882	0	976	0	944	0	837	0	1079	0	887	0	730	0	806	0	1191	0	804	0	1001	0	684	0	21	0	1040	0	1028	0	735	0	800	0	828	0	457	0	804
YJR051W	0	0	0	0	0	0	0	0	0	0	0	0	0	0	0	0	0	0	0	0	0	0	0	0	0	0	0	0	0	0	0	0	2	0	0	0	0	0	0	0	0	0
YNL009W	612	0	1234	0	1306	0	952	0	905	0	1115	0	1046	0	961	0	1020	0	0	0	1015	0	1062	0	1223	0	873	0	974	0	1340	0	1316	0	1582	0	1047	0	1205	0	986	0
YFL034W	0	0	0	0	0	0	0	0	0	0	0	0	0	0	0	0	0	0	0	0	0	0	0	0	0	0	0	0	0	0	0	0	0	0	0	0	0	0	0	0	0	0
YKL164C	746	1119	1003	983	967	1100	720	832	770	968	885	1127	705	833	731	719	919	917	0	1358	803	734	913	910	933	714	784	31	750	1083	894	978	1251	857	1418	994	748	801	886	502	820	876
YJR135C	201	0	136	0	170	0	217	0	284	0	299	0	283	0	273	0	346	0	0	0	165	0	318	0	397	0	229	0	258	0	197	0	343	0	303	0	268	0	420	0	257	0
YGL213C	362	575	537	649	587	849	704	863	463	562	566	649	572	643	555	554	608	589	1	843	707	840	578	644	546	544	429	21	464	764	855	1004	509	403	656	486	617	755	564	321	546	592
YMR076C	0	0	0	0	0	0	0	0	0	0	0	0	0	0	0	0	0	0	0	0	0	0	0	0	0	0	0	0	0	0	0	0	0	0	0	0	0	0	0	0	0	0
YGR205W	1973	2565	2152	1967	2353	2202	1904	2116	1911	2509	2328	2558	1613	1658	1927	1689	1814	1703	1	3162	2154	1844	2383	2253	2063	1606	2195	61	2271	2700	2317	2202	2096	1281	2556	1569	1806	1933	1805	1139	1775	1746
YJR037W	1322	714	1700	294	1729	1478	1246	1162	1417	628	1618	714	1847	1341	1569	543	1920	873	1	690	1369	298	1537	804	1693	794	1549	33	1412	1476	1616	1115	2113	821	2471	1107	1294	303	1840	546	1678	335
YNL027W	1089	1852	1617	1755	1778	1759	1042	1414	1077	1589	1495	1875	1194	1589	1332	1521	1359	1572	0	2126	1006	1307	1549	1753	1421	1451	1137	46	1053	1926	1395	1524	1551	1185	1575	1345	943	1305	1349	973	1306	1667
YLR291C	0	0	0	0	0	0	0	0	0	0	0	0	0	0	0	0	0	0	0	0	2	0	0	0	0	0	0	0	0	0	0	0	0	0	0	0	0	0	0	0	0	0
YDR210W	1141	0	1637	0	1657	0	1129	0	1328	0	1834	1	1248	1	1076	0	1287	0	0	0	1211	0	1626	0	1343	0	1168	0	1219	0	1396	2	1647	0	1959	0	1083	0	1267	0	1164	1
YIL122W	1054	2199	1129	1915	1208	2005	886	1501	891	1654	1125	2215	752	1495	813	1503	835	1422	2	2358	800	1372	1107	1947	957	1201	1017	47	900	1896	889	1545	1089	1145	1069	1200	806	1459	839	818	788	1491
YDL230W	0	9	0	12	0	10	0	6	0	12	0	10	0	2	0	5	0	8	0	8	0	9	0	9	0	11	0	3	0	5	0	8	0	10	0	4	0	11	0	10	0	7
YJR113C	60	53	110	44	128	110	384	444	67	106	131	89	75	49	52	24	45	56	0	47	347	176	91	87	77	45	64	10	122	107	441	410	102	47	84	70	317	180	43	17	53	22
YGL075C	0	0	0	0	0	0	0	0	0	0	0	0	0	0	0	0	0	0	0	0	0	0	0	0	0	0	0	0	0	0	0	0	0	0	0	0	0	0	0	0	0	0
YHR041C	89	0	104	0	157	0	440	0	101	0	218	0	195	0	121	0	153	0	0	0	430	0	158	0	185	0	81	0	97	0	529	0	212	0	239	0	450	0	144	0	143	0
YLR416C	2806	0	3292	0	3262	0	2051	0	2426	0	3575	0	2225	0	2176	0	2193	0	4	0	1912	0	2972	0	2390	0	2454	0	2410	0	2380	0	2906	0	3283	0	1885	0	2119	0	2331	0
YGR097W	0	0	0	0	0	0	0	0	0	0	0	0	0	0	0	0	0	0	0	0	0	0	0	0	0	0	0	0	0	0	0	0	0	0	0	0	0	0	0	0	0	0
YIL068C	0	0	0	0	0	0	0	0	0	0	0	0	0	0	0	0	0	0	0	0	0	0	0	0	0	0	0	0	0	0	0	0	0	0	0	0	0	0	0	0	0	0
YCL025C	10	0	5	1	5	0	11	0	16	0	15	1	12	0	16	0	11	0	0	0	6	0	22	0	19	1	10	0	18	0	13	0	10	0	19	0	10	0	13	0	20	0
YNR034W	0	0	0	0	0	0	0	0	0	0	0	0	0	0	0	0	0	0	0	0	0	0	0	0	0	1	0	0	0	0	0	0	0	0	0	0	0	0	0	0	0	0
YOL085C	829	1118	1367	1290	1292	1174	750	922	826	950	1061	1183	889	1136	1029	878	1192	1104	0	1327	915	826	1077	1047	814	828	764	24	859	1272	947	1022	1208	890	1379	983	788	913	931	558	1217	1016
YNL282W	0	0	0	0	0	0	0	0	0	0	0	0	0	0	0	0	0	0	0	0	0	0	0	0	0	0	0	0	0	0	0	0	0	0	0	0	0	0	0	0	0	0
YBR286W	0	1602	0	1409	0	1621	0	1032	0	1569	0	1848	0	1307	0	1198	0	1562	0	2048	0	995	0	1628	0	1125	0	32	0	1663	0	1121	0	1230	0	1458	0	912	0	709	0	1237
YGL144C	1417	1926	1679	1549	1623	1762	969	1377	1457	1650	1638	2092	1537	1525	1355	1376	1669	1531	0	2413	1245	1205	1681	1813	1323	1307	1325	51	1247	1859	1420	1573	1704	1189	1793	1323	1157	1177	1361	889	1554	1485
YDR190C	0	0	0	0	0	0	0	0	0	0	0	0	0	0	0	0	0	0	0	0	0	0	0	0	0	0	0	0	0	0	0	0	0	0	0	0	0	0	0	0	0	0
YAL031C	352	0	620	0	628	0	590	0	581	0	518	0	385	0	311	0	371	0	0	0	588	0	515	0	494	0	479	0	443	0	663	0	416	0	536	0	496	0	439	0	373	0
YBL006C	0	0	0	0	0	0	0	0	0	0	0	0	0	0	0	0	0	0	0	0	0	0	0	0	0	0	0	0	0	0	0	0	0	0	0	0	0	0	0	0	0	0
YNL132W	0	0	0	0	0	0	0	0	0	0	0	0	0	0	0	0	0	0	0	0	0	0	0	0	0	0	0	0	0	0	0	0	0	0	0	0	0	0	0	0	0	0
YBR264C	0	1357	0	1347	0	1585	0	1255	0	1363	0	1384	0	1253	0	1114	0	1256	0	1586	0	1020	0	1348	0	1011	0	32	0	1462	0	1229	0	955	0	1132	0	1023	0	730	0	1322
YBR231C	0	0	0	0	0	0	0	0	0	0	0	0	0	0	0	0	0	0	0	0	0	0	0	0	0	0	0	0	0	0	0	0	0	0	0	0	0	0	0	0	0	0
YPL197C	357	117	538	82	509	69	614	104	436	125	577	139	317	42	358	56	325	92	0	95	578	89	459	95	556	98	337	6	488	163	717	110	458	60	518	61	561	143	501	93	410	56
YHR076W	101	120	133	42	103	122	118	158	103	102	114	122	81	121	143	82	101	86	0	109	121	88	138	131	141	122	115	11	127	223	131	186	192	160	170	180	109	79	156	77	165	83
YDR462W	0	0	0	0	0	0	0	0	0	0	0	0	0	0	0	0	0	0	0	0	0	0	0	0	0	0	0	0	0	0	0	0	0	0	0	0	0	0	0	0	0	0
YJL148W	405	697	801	759	879	808	645	760	584	666	680	712	715	669	838	733	694	591	0	809	724	588	744	580	931	663	500	28	532	821	820	733	990	616	1149	759	719	685	767	371	725	784
YIL057C	37	869	13	735	27	800	31	811	80	820	460	900	21	707	48	761	52	623	0	1003	34	684	55	765	51	625	21	33	63	1001	55	881	47	537	14	708	42	802	102	382	66	885
YPL055C	346	532	507	414	501	527	652	698	396	470	376	491	305	339	289	188	349	317	0	669	607	611	450	394	280	256	383	16	370	479	708	768	340	246	390	232	620	637	272	152	292	254
YLR353W	838	1361	1560	1743	1484	1877	1042	1223	1035	1818	1214	1963	889	1272	895	1287	851	1163	0	1378	773	1119	1195	1639	1031	1110	789	38	1322	1886	1081	1338	1189	994	1421	1081	696	1076	894	760	1028	1288
YIL020C	0	0	0	0	0	0	0	0	0	0	0	0	0	0	0	0	0	0	0	0	0	0	0	0	0	0	0	0	0	0	0	0	1	0	0	0	0	0	0	0	0	0
YIL148W	0	0	0	0	0	0	0	0	0	0	0	0	0	0	0	0	0	0	0	0	0	0	0	0	0	0	0	0	0	0	0	0	0	0	0	0	0	0	0	0	0	0
YNR016C	0	0	0	0	0	0	0	0	0	0	0	0	0	0	0	0	0	0	0	0	0	0	0	0	0	0	0	0	0	0	0	0	0	0	0	0	0	0	0	0	0	0
YFR036W	76	697	66	674	94	935	96	890	180	727	504	859	80	837	94	623	167	848	0	751	92	649	131	801	74	611	33	21	124	828	124	775	151	638	63	730	131	680	282	377	182	650
YHR114W	795	1031	1291	1095	1330	1119	724	930	718	903	1034	1067	1047	953	823	808	1152	910	1	1412	765	714	1069	917	999	753	917	19	830	1048	1027	815	1047	577	1111	666	803	843	826	450	867	887
YGR028W	1484	0	2490	0	2499	0	1663	0	1658	0	2359	0	1888	0	1768	0	2178	0	0	0	1809	0	2459	0	2057	0	1644	0	1509	0	2275	0	2215	0	2466	0	1792	0	2067	0	1657	0
YER150W	688	0	1313	0	1347	1	942	2	958	0	1357	2	1065	1	1150	0	1151	0	0	1	928	0	1303	0	1280	1	965	0	1044	3	1206	0	1271	0	1520	1	919	1	1222	0	1111	0
YNL279W	1000	0	1510	0	1555	0	1084	0	1068	0	1220	0	1320	0	1499	0	1315	0	0	0	1026	0	1237	0	1593	0	1126	0	1079	0	1315	0	1606	0	1675	0	1001	0	1362	0	1416	0
YCL034W	0	0	0	0	0	0	0	1	0	0	0	0	0	0	0	0	0	1	0	1	0	0	0	0	0	0	0	0	0	1	0	2	0	0	0	0	0	0	0	0	0	0
YAR044W	539	0	791	0	770	0	654	0	560	0	679	0	625	0	631	0	875	0	0	0	742	0	693	0	691	0	515	0	469	0	760	0	800	0	860	0	611	0	680	0	696	0
YDL068W	0	0	0	0	0	0	0	0	0	0	0	0	0	0	0	0	0	0	0	0	0	0	0	0	0	0	0	0	0	0	0	0	0	0	0	0	0	1	0	0	0	0
YOL027C	0	6	0	17	0	17	0	13	0	16	0	34	0	10	0	16	0	10	0	17	0	12	0	15	0	16	0	1	0	33	0	7	0	1	0	3	0	18	0	13	0	14
YPL257W	0	0	1	0	0	0	1	0	1	0	1	0	3	0	1	0	0	0	0	0	0	0	4	0	0	0	2	0	0	0	1	0	0	0	0	0	0	0	1	0	1	0
YPL120W	369	548	452	525	542	575	710	794	382	482	453	531	245	343	276	274	335	329	0	574	642	720	442	571	300	278	387	12	441	552	893	892	367	235	428	267	678	748	260	166	279	312
YJL099W	60	856	41	794	71	916	70	836	116	762	596	1039	77	759	75	674	103	745	0	924	70	748	152	968	63	559	36	24	130	957	118	854	73	663	25	668	103	682	187	341	104	654
YDR395W	840	1179	1285	1187	1303	1270	998	1182	879	984	1153	1199	951	1011	881	713	993	964	1	1349	1061	1047	1143	1093	1226	1104	918	26	917	1257	1332	1344	1168	781	1332	909	927	978	1248	753	841	713
YOL110W	1	1567	3	1460	4	1707	0	1651	7	1440	48	1965	5	972	1	852	4	941	0	1875	0	1542	7	1780	2	895	1	35	5	1724	7	1895	3	738	6	862	1	1505	11	566	9	965
YDR005C	0	0	0	0	0	0	0	0	0	0	0	0	0	0	0	0	0	0	0	0	0	0	0	0	0	0	0	0	0	0	0	0	0	0	0	0	0	0	0	0	0	0
YMR311C	1164	1144	1627	1032	1658	1279	1200	1091	1222	1156	1732	1410	1169	912	1033	738	1220	832	1	1477	1228	871	1685	1413	1333	874	1298	17	1205	1427	1528	1176	1465	738	1608	958	1222	755	964	614	1115	794
YHL041W	0	1	0	0	0	0	0	0	0	0	0	0	0	0	0	0	0	0	0	0	0	0	0	0	0	0	0	0	0	0	0	0	0	0	0	1	0	0	0	0	0	0
YBL039C	0	0	0	0	0	0	0	0	0	0	0	0	0	0	0	0	0	0	0	0	0	0	0	0	0	0	0	0	0	0	0	0	0	0	0	0	0	0	0	0	0	0
YGR188C	79	0	145	0	195	0	385	0	105	0	172	0	142	0	140	0	131	0	0	0	314	0	185	0	196	0	132	0	159	0	470	0	120	0	179	0	337	0	161	0	113	0
YOR362C	0	0	0	0	0	0	0	0	0	0	0	0	0	0	0	0	0	0	0	0	0	0	0	0	0	0	0	0	0	0	0	0	0	0	0	0	0	0	0	0	0	0
YLR126C	505	693	682	663	828	702	612	708	532	574	666	736	410	459	453	347	422	417	0	826	635	628	677	666	467	332	553	11	489	688	768	758	422	266	445	350	562	645	413	233	437	488
YDL053C	0	0	0	0	0	0	0	0	0	0	0	0	0	0	0	0	0	0	0	0	0	0	0	0	0	0	0	0	0	0	0	0	0	0	0	0	0	0	0	0	0	0
YML074C	1530	0	1888	0	1838	0	1494	0	1578	0	1787	0	1855	0	1636	0	2003	0	2	1	1711	0	1639	0	2155	0	1514	0	1336	0	2036	2	2241	0	2310	1	1567	0	2122	0	1790	0
YKR062W	0	0	0	0	0	0	0	0	0	0	0	0	0	0	0	0	0	0	0	0	0	0	0	0	0	0	0	0	0	0	0	0	0	0	0	0	0	0	0	0	0	0
YBR235W	940	218	1432	215	1499	236	1121	135	1125	238	1234	240	1227	165	1190	197	1328	251	2	264	1099	134	1231	188	1246	200	1094	4	937	312	1370	173	1389	155	1533	153	1062	205	1263	162	1114	223
YER010C	0	522	0	440	0	474	0	853	0	383	0	446	0	762	0	555	0	756	0	576	0	730	0	397	0	607	0	27	0	400	0	834	0	574	0	675	0	854	0	351	1	553
YML003W	533	0	824	0	872	0	1431	0	566	0	840	0	519	0	603	0	654	0	1	0	1646	0	721	0	559	0	537	0	481	0	1879	0	809	0	757	0	1479	0	544	0	613	0
YMR097C	153	222	244	258	239	281	575	697	180	205	262	264	73	92	89	71	65	84	1	255	532	621	212	281	108	86	150	9	171	237	726	769	110	96	92	103	497	605	80	40	66	65
YDL133W	0	0	0	0	0	0	0	0	0	0	1	0	0	0	0	0	0	0	0	0	0	0	0	0	0	0	0	0	0	0	0	0	0	0	0	0	0	0	0	0	0	0
YOR131C	629	984	1116	1060	1106	1145	674	831	623	880	1051	1198	761	931	918	919	852	899	0	1226	667	684	1022	1104	827	778	746	23	696	931	891	929	1090	644	1158	799	703	687	777	535	871	935
YGR228W	660	1387	1082	1482	1016	1499	754	1106	871	1219	1037	1423	717	999	1070	1182	843	930	0	1481	859	1073	1043	1312	889	1015	796	29	793	1398	1060	1271	1217	983	1228	1110	830	1071	1001	669	1077	1276
YHR096C	49	168	29	176	46	255	49	123	116	214	550	223	32	164	45	152	84	163	0	246	48	117	86	149	63	171	21	10	73	244	91	166	66	147	23	163	70	171	166	151	89	178
YGL249W	764	1040	1081	1102	1218	1180	674	818	800	919	978	1134	797	866	795	779	1011	856	1	1149	734	746	1041	1073	1087	896	694	23	740	1069	846	828	1112	710	1049	829	618	705	994	550	816	906
YMR253C	0	1668	0	1721	0	1955	0	1425	0	1430	0	1669	0	1170	0	1165	0	1083	0	2192	0	1242	0	1448	0	1102	0	33	0	1649	0	1511	0	788	0	1003	0	1257	0	760	0	1105
YCR102C	0	0	0	0	0	0	0	0	1	0	0	0	0	0	0	0	0	0	0	0	0	0	0	0	0	0	0	0	0	0	0	0	0	0	1	0	0	0	0	0	0	0
YOR257W	0	0	0	0	0	0	0	0	0	0	0	0	0	0	0	0	0	0	0	0	0	0	0	0	0	0	0	0	0	0	0	0	0	0	0	0	0	0	0	0	0	0
YGR002C	0	0	0	0	0	0	0	0	0	0	0	0	0	0	0	0	0	0	0	0	0	0	0	0	0	0	0	0	0	0	0	0	0	0	0	0	0	0	0	0	0	0
YEL041W	0	0	0	0	0	0	0	0	0	0	0	0	0	0	0	0	0	0	0	0	0	0	0	0	0	0	0	0	0	0	0	0	0	0	0	0	0	0	0	0	0	0
YGR075C	0	0	0	0	0	0	0	0	0	0	0	0	0	0	0	0	0	0	0	0	0	0	0	0	0	0	0	0	0	0	0	0	0	0	0	0	0	0	0	0	0	0
YGR253C	0	0	0	0	0	0	0	0	0	0	0	0	0	0	0	0	0	0	0	0	0	0	0	0	0	0	0	0	0	0	0	0	0	0	0	0	0	0	0	0	0	0
YDR510W	0	0	0	0	0	0	0	0	0	0	0	0	0	0	0	0	0	0	0	0	0	0	0	0	0	0	0	0	0	0	0	0	0	0	0	0	0	0	0	0	0	0
YEL014C	1017	1142	937	1083	1018	1219	937	1272	804	952	990	1251	786	1007	683	718	761	918	0	1260	851	1004	834	1086	803	719	891	22	901	1135	1120	1260	1079	764	1180	914	869	1034	767	532	697	872
YPL050C	0	0	0	0	0	0	0	0	0	0	0	0	0	0	0	0	0	0	0	0	0	0	0	0	0	0	0	0	0	0	0	0	0	0	0	0	0	0	0	0	0	0
YPR045C	0	0	0	0	0	0	0	0	0	0	0	0	0	0	0	0	0	0	0	0	0	0	0	0	0	0	0	0	0	0	0	0	0	0	0	0	0	0	0	0	0	0
YPR010C	0	0	0	0	0	0	0	0	0	0	0	0	0	0	0	0	0	0	0	0	0	0	0	0	0	1	0	0	0	0	0	0	0	0	0	0	0	0	0	0	0	0
YPL231W	0	0	0	0	0	0	0	0	0	0	0	0	0	0	0	0	0	0	0	0	0	0	0	0	0	0	0	0	0	0	0	0	0	0	0	0	0	0	0	0	0	0
YLR148W	0	0	0	0	0	0	0	0	0	0	0	0	0	0	0	0	0	0	0	0	0	0	0	0	0	0	0	0	0	0	0	0	0	0	0	0	0	0	0	0	0	0
YMR137C	609	924	1156	970	1070	1057	974	1209	660	693	861	879	513	679	710	607	733	634	0	1002	1032	1122	866	870	595	520	601	24	473	837	1267	1338	514	390	569	390	1040	1120	673	368	718	707
YDL082W	0	315	0	200	0	317	0	657	0	191	0	267	0	322	0	396	0	276	0	279	0	625	0	245	0	283	0	9	0	341	0	739	0	300	0	317	0	550	0	207	0	342
YKL155C	18	26	27	36	13	31	30	40	28	48	26	20	0	0	1	0	0	0	0	36	50	37	27	17	0	5	12	1	19	22	58	60	4	2	2	1	58	39	0	0	0	0
YBR162W-A	1017	1422	1873	1751	1639	1835	1100	1385	1201	1383	1542	1871	1113	1217	1123	1195	1101	1121	0	1763	1104	1164	1273	1748	1109	1170	1057	36	1108	1558	1342	1470	1413	1046	1454	1217	1105	1272	1106	740	1269	1255
YFL042C	0	0	0	0	0	0	0	0	0	0	0	0	0	0	0	0	0	0	0	0	0	0	0	0	0	0	0	0	0	0	0	0	0	0	0	0	0	0	0	0	0	0
YBL083C	361	0	291	0	404	0	382	0	427	0	542	0	256	0	251	0	253	0	0	0	393	0	541	0	200	0	265	0	440	0	582	0	250	0	198	0	410	0	200	0	213	0
YDR148C	1	0	3	0	1	0	1	0	0	0	1	0	1	0	1	0	0	0	0	0	0	0	1	0	1	0	3	0	1	0	0	0	1	0	0	0	2	0	0	0	2	0
YPL096W	1373	1774	2103	1639	2081	2077	1121	1455	1522	1815	1859	2225	1558	1685	1457	1274	1745	1573	0	2021	1174	1116	1909	2012	1839	1495	1437	48	1409	2154	1497	1286	1957	1377	2142	1488	1075	997	1724	1019	1395	1346
YDR335W	0	0	0	0	0	0	0	0	0	0	0	0	0	0	0	0	0	0	0	0	0	0	0	0	0	0	0	0	0	0	0	0	0	0	0	0	0	0	0	0	0	0
YPR141C	0	0	0	0	0	0	0	0	0	0	0	0	0	0	0	0	0	0	0	0	0	0	0	0	0	0	0	0	0	0	0	0	0	0	0	0	0	0	0	0	0	0
YJL067W	648	1089	800	1063	701	1196	650	996	536	780	923	1310	628	951	761	815	729	898	0	1360	606	890	874	1157	884	995	612	29	465	874	694	1016	724	711	864	761	678	996	812	564	811	892
YMR039C	301	0	394	0	456	0	444	0	276	0	369	0	328	0	291	0	400	0	0	0	505	0	398	0	414	0	321	0	277	0	576	0	322	0	305	0	453	0	357	0	232	0
YNL320W	711	1052	1041	1001	1004	1159	1184	1407	694	1041	931	1181	763	905	820	892	903	963	0	1153	1164	1273	1026	1081	939	812	804	40	744	1200	1428	1540	937	641	1067	728	1146	1307	802	536	850	898
YPL078C	173	0	250	0	224	0	404	0	257	0	196	0	78	0	88	0	66	0	0	0	499	0	254	0	95	0	152	0	170	0	634	0	81	0	70	0	409	0	97	0	85	0
YCR095C	330	0	501	0	648	0	860	0	430	0	504	0	444	0	564	0	463	0	0	0	624	0	585	0	658	0	342	0	429	0	885	0	619	0	732	0	682	0	555	0	531	0
YLL011W	0	0	0	0	0	0	0	0	0	0	0	0	0	0	0	0	0	0	0	0	0	0	0	0	0	0	0	0	0	0	0	0	0	0	0	0	0	0	0	0	0	0
YCL053C	0	0	0	0	0	0	0	0	0	0	0	0	0	0	0	0	0	0	0	0	0	0	0	0	0	0	0	0	0	0	0	0	0	0	0	0	0	0	0	0	0	0
YLR437C	835	500	1231	345	1252	1073	712	665	990	513	1288	681	929	796	1091	468	1197	573	2	593	801	366	1474	663	1061	606	782	23	851	1102	935	725	1128	592	1241	671	727	361	1221	430	1157	339
YNL191W	0	31	0	16	0	30	0	8	0	54	0	49	0	18	0	44	0	41	0	25	0	14	0	17	0	35	0	2	0	47	0	19	0	13	0	22	0	15	0	28	0	27
YDR237W	0	238	0	200	0	291	0	509	0	359	0	317	0	74	0	80	0	92	0	326	0	432	0	259	0	64	0	5	0	415	0	568	0	47	0	85	0	623	0	95	0	75
YJL110C	0	982	0	1020	0	1034	0	741	0	836	0	1180	0	756	0	546	0	795	0	1282	0	823	0	1004	0	665	0	22	0	978	0	931	0	622	0	712	0	769	0	373	0	589
YKR048C	748	0	852	0	851	0	776	0	672	0	858	0	725	0	922	0	795	0	0	0	846	0	773	0	991	0	749	0	665	0	1116	0	989	0	1129	0	837	0	944	0	902	0
YBR001C	864	1247	1116	1017	1158	1209	867	1004	953	1046	1190	1238	1258	1311	1097	967	1346	1295	1	1547	792	876	1218	1202	1205	903	1034	38	847	1203	1068	1065	1489	876	1676	1108	819	847	1156	674	920	1001
YPL003W	2178	3445	3347	3146	3257	3458	2007	2552	2340	2939	3119	3704	2121	2518	2560	2351	2440	2465	0	4092	2275	2482	3052	3324	2389	2296	2239	95	2136	3431	2542	2898	2504	1954	2626	2297	1978	2333	2345	1461	2435	2498
YKL108W	0	0	0	0	0	0	0	0	0	0	0	0	0	0	0	0	0	0	0	0	0	0	0	0	0	0	0	0	0	0	0	0	0	0	0	0	0	0	0	0	0	0
YJR094C	0	1251	0	1086	0	1193	0	1058	0	1077	0	1272	0	1013	0	1020	0	1065	0	1534	0	889	0	1111	0	953	0	30	0	1123	0	1203	0	883	0	985	0	940	0	600	0	1040
YJR074W	0	0	0	0	0	0	0	0	0	0	0	0	0	0	0	0	0	0	0	0	0	0	0	0	0	0	0	0	0	0	0	0	0	0	0	0	0	0	0	0	0	0
YPR127W	0	1834	0	1839	0	1958	0	1208	0	1970	0	1917	0	973	0	965	0	1074	0	2115	0	1117	0	1812	0	854	0	33	0	1919	0	1537	0	889	0	1082	0	1272	0	585	0	983
YDL148C	0	0	0	0	0	0	0	0	0	0	0	0	0	0	0	0	0	0	0	0	0	0	0	0	0	0	0	0	0	0	0	0	0	0	0	0	0	0	0	0	0	0
YAL012W	0	1250	0	773	0	907	0	801	0	689	0	1039	0	1321	0	1291	0	1304	0	1249	0	694	0	962	0	1127	0	30	0	856	0	757	0	927	0	973	0	736	0	760	0	1407
YMR288W	0	0	0	0	0	0	0	0	0	0	0	0	0	0	0	0	0	0	0	0	0	0	0	0	0	0	0	0	0	0	0	0	0	0	0	0	0	0	0	0	0	0
YIL156W	884	0	1038	0	1091	0	879	0	881	0	1119	0	881	0	794	0	924	0	0	0	920	0	932	0	1114	0	906	0	838	0	1125	0	1284	0	1387	0	870	0	904	0	914	0
YBR241C	0	1833	0	1671	0	1895	0	1620	0	1702	0	2048	0	1623	0	1329	0	1588	0	2061	0	1366	0	1916	0	1496	0	61	0	1981	0	1720	0	1299	0	1600	0	1416	0	1023	0	1413
YKL006W	41	0	61	0	101	0	303	0	38	0	50	0	66	0	87	0	65	0	0	0	284	0	54	0	85	0	55	0	33	0	400	0	78	0	90	0	344	0	59	0	79	0
YPL156C	0	0	0	0	0	0	0	0	0	0	0	0	0	0	0	0	0	0	0	0	0	0	0	0	0	0	0	0	0	0	0	0	0	0	0	0	0	0	0	0	0	0
YOR153W	100	0	108	0	120	0	75	0	175	0	141	0	99	0	198	0	94	0	1	0	88	0	125	0	133	0	119	0	124	0	78	0	143	0	187	0	73	0	186	0	210	0
YLR187W	405	2107	233	1890	314	2133	247	1426	685	1850	1661	2437	295	1573	407	1541	575	1606	0	2757	250	1380	740	2238	446	1677	185	58	551	2016	376	1542	431	1257	193	1469	418	1295	991	1035	531	1500
YDR099W	900	1703	1215	1564	1283	1818	1131	1449	1016	1628	1522	2053	1023	1338	1006	1023	1191	1368	3	1973	1110	1353	1290	1653	1253	1265	987	44	1252	1880	1263	1576	1536	1091	1468	1312	1094	1381	1192	783	1054	1125
YKL133C	691	0	936	0	1010	0	817	0	871	0	892	0	903	0	911	0	862	0	0	0	722	0	972	0	1038	0	838	0	788	0	879	0	1091	0	1181	0	674	0	934	0	874	0
YKL188C	0	0	0	0	0	0	0	0	0	0	0	0	0	0	0	0	0	0	0	0	0	0	0	0	0	0	0	0	0	0	0	0	0	0	0	0	0	0	0	0	0	0
YHR170W	0	0	0	0	0	0	0	0	0	0	0	0	0	0	0	0	0	0	0	0	0	0	0	0	0	0	0	0	0	0	0	0	0	0	0	0	0	0	0	0	0	0
YDR259C	514	913	993	940	990	1033	875	977	619	850	985	1323	485	604	673	641	585	613	0	969	878	902	951	1155	675	663	600	18	737	1012	987	1042	671	524	740	500	783	899	664	429	577	603
YKL068W	413	318	442	200	494	431	475	433	405	313	609	327	407	327	444	280	512	280	0	367	584	245	530	378	429	306	408	17	445	470	653	396	587	387	745	410	549	180	530	258	536	174
YGR098C	0	0	0	0	0	0	0	0	0	0	0	0	0	0	0	0	0	0	0	0	0	0	0	0	0	0	0	0	0	0	0	0	0	0	0	0	0	0	0	0	0	0
YKL093W	0	941	0	759	0	751	0	761	0	833	0	919	0	610	0	702	0	703	0	1263	0	702	0	895	0	736	0	18	0	1013	0	742	0	698	0	593	0	715	0	512	0	753
YMR002W	0	0	0	0	0	0	0	0	0	0	0	0	0	0	0	0	0	0	0	0	0	0	0	0	0	0	0	0	0	0	0	0	0	0	0	0	0	0	0	0	0	0
YLR261C	201	284	296	259	280	288	393	468	249	278	231	269	122	148	63	72	106	123	0	412	467	483	257	205	126	143	240	14	220	364	621	585	142	69	140	123	406	402	138	78	78	111
YER081W	510	763	882	977	963	1049	450	696	509	826	689	836	356	490	566	471	451	519	0	984	613	652	729	882	386	463	479	21	428	772	690	757	538	327	466	432	566	641	431	279	502	622
YPL178W	0	0	0	0	0	0	0	0	0	0	0	0	0	0	0	0	0	0	0	0	0	0	0	0	0	0	0	0	0	0	0	0	0	0	0	0	0	0	0	0	0	0
YMR172C-A	1024	252	1375	256	1322	267	815	159	1116	308	1084	308	1173	170	1106	190	1298	226	1	436	898	132	1200	251	1067	221	987	1	1044	317	1207	166	1424	154	1418	156	864	204	1089	199	1099	245
YIL096C	0	79	0	64	0	88	0	30	0	98	0	82	0	54	0	70	0	86	0	70	0	43	0	54	0	63	0	0	0	115	0	39	0	38	0	55	0	53	0	56	0	64
YOL046C	0	0	0	0	0	0	0	0	0	1	0	0	0	0	0	0	0	0	0	0	0	0	0	0	0	0	0	0	0	0	0	0	0	0	0	0	0	0	0	0	0	0
YFR011C	0	1134	0	1067	0	1224	0	1136	0	1002	0	1154	0	1084	0	883	0	932	0	1268	0	898	0	1175	0	809	0	33	0	1177	0	1097	0	845	0	894	0	901	0	514	0	899
YIL074C	879	204	1089	203	1084	236	762	156	773	191	938	211	1101	228	1037	222	1162	266	0	272	895	101	875	166	946	159	825	12	832	271	1026	177	1247	120	1290	187	766	195	981	158	1030	259
YNR021W	0	1317	0	1343	0	1476	0	992	0	1293	0	1310	0	1266	0	1127	0	1296	0	1551	0	862	0	1281	0	1382	0	50	0	1549	0	1136	0	1030	0	1297	0	883	0	871	0	1247
YHR015W	0	0	0	0	0	0	0	0	0	0	0	1	0	0	0	0	0	0	0	0	0	0	0	0	0	0	0	0	2	0	0	0	0	0	0	0	0	1	0	1	0	0
YLR457C	0	0	0	0	0	0	0	0	0	0	0	0	0	0	0	0	0	0	0	0	0	0	0	0	0	0	0	0	0	0	0	0	0	0	0	0	0	0	0	0	0	0
YNL249C	1009	1	1739	0	1710	0	1450	0	1251	0	1587	1	1834	0	1691	0	1744	0	1	0	1224	0	1762	0	1910	1	1404	0	1350	0	1571	1	2105	1	2502	0	1225	0	1711	0	1654	0
YGR056W	77	0	85	0	100	0	379	0	88	0	104	0	68	0	72	0	78	0	0	0	322	0	89	0	78	0	78	0	126	0	536	0	114	0	126	0	346	0	81	0	91	0
YGL065C	0	0	0	1	0	0	0	0	0	0	0	0	0	0	0	0	0	0	0	0	0	0	0	0	0	0	0	0	0	0	0	0	0	0	0	0	0	0	0	0	0	0
YOR052C	1311	1843	1747	1800	1733	1932	1516	1921	1481	1782	1861	2307	1248	1404	1214	1155	1280	1400	0	2293	1466	1677	1874	2063	1578	1283	1507	37	1397	2062	1882	2099	1597	1125	1796	1349	1507	1715	1459	873	1262	1252
YBR012C	0	43	0	33	0	47	0	24	0	60	0	61	0	30	0	44	0	49	0	47	0	28	0	37	0	50	0	1	0	62	0	36	0	29	0	36	0	34	0	27	0	22
YGR116W	0	0	0	0	0	0	0	0	0	0	0	0	0	0	0	0	0	0	0	0	0	0	0	0	0	0	0	0	0	0	0	0	0	0	0	0	0	0	0	0	0	0
YOR343C	1616	2274	2248	2055	2129	2285	1370	1611	1540	2069	2086	2571	1930	2219	1847	1808	2287	2068	1	2827	1362	1483	2390	2310	2036	1740	1603	50	1434	2227	1810	1740	2439	1582	2590	1913	1295	1424	1983	1240	1692	1783
YGL230C	0	0	0	0	0	0	0	0	0	0	0	0	0	0	0	0	0	0	0	0	0	0	0	0	0	0	0	0	0	0	0	0	0	0	0	0	0	0	0	0	0	0
YOL159C	913	1486	1376	1466	1441	1745	895	1183	836	1249	1299	1589	1040	1121	882	922	924	1141	2	1673	1001	1011	1117	1578	1338	1353	942	40	838	1487	1029	1181	1341	797	1330	1016	895	1010	1287	824	877	1084
YBR185C	1111	931	1537	888	1579	1364	1435	1603	1121	1026	1534	1315	876	694	890	585	859	577	2	1199	1530	1016	1591	1304	877	629	1223	30	1099	1468	1922	1530	1007	581	1100	697	1472	929	831	353	831	570
YOR010C	581	0	777	0	782	0	1095	0	577	0	838	0	437	0	568	0	546	0	0	0	1271	0	921	0	463	0	602	0	562	0	1462	0	589	0	646	0	1070	0	542	0	459	0
YDR290W	579	0	1004	0	1063	0	706	0	669	0	819	0	73	0	103	0	108	0	0	0	741	0	897	0	65	0	578	0	676	0	912	0	102	0	96	0	640	0	97	0	75	0
YDR019C	0	0	0	0	0	0	0	0	0	0	0	0	0	0	0	0	0	0	0	0	0	0	0	0	0	0	0	0	0	0	0	0	0	0	0	0	0	0	0	0	0	0
YBR150C	0	1265	0	1716	0	1797	0	1101	0	1346	0	1812	0	1246	0	1073	0	1215	0	1506	0	988	0	1610	0	1060	0	32	0	1488	0	1184	0	958	0	1012	0	977	0	644	0	1173
YER119C	0	1213	0	1195	0	1261	0	1263	0	1089	0	1539	0	974	0	1162	0	949	0	1326	0	1233	0	1532	0	883	0	39	0	1156	0	1375	0	680	0	775	0	1225	0	520	0	1079
YMR196W	0	1218	0	937	0	1183	0	945	0	1204	0	1333	0	1015	0	942	0	1014	0	1451	0	894	0	1190	0	866	0	28	0	1368	0	988	0	885	0	1045	0	795	0	529	0	954
YMR161W	512	748	947	836	921	916	776	941	706	771	928	1005	515	542	566	517	637	551	0	725	880	801	885	822	563	566	591	14	623	880	1121	1029	732	437	728	508	855	906	565	292	487	579
YCR001W	90	2	50	0	76	0	102	0	99	0	323	0	106	0	117	0	153	0	0	0	92	0	158	0	172	0	55	0	113	1	130	0	129	0	86	0	120	0	212	0	179	0
YCR054C	0	0	0	0	0	0	0	0	0	0	0	0	0	0	0	0	0	0	0	0	0	0	0	0	0	0	0	0	0	0	0	0	0	0	0	0	0	0	0	0	0	0
YBL093C	0	0	0	0	0	0	0	0	0	0	0	0	0	0	0	0	0	0	0	0	0	0	0	0	0	0	0	0	0	0	0	0	0	0	0	0	0	0	0	0	0	0
YJR123W	0	0	0	0	0	0	0	0	0	0	0	0	0	0	0	0	0	0	0	0	0	0	0	0	0	0	3	0	0	0	0	0	0	0	0	0	0	0	0	0	0	0
YJR120W	174	289	362	423	446	532	390	459	213	286	332	408	119	113	104	74	91	102	0	336	393	402	357	378	106	108	237	8	210	384	446	499	130	101	187	87	383	387	133	91	99	81
YLL061W	1098	2078	1881	2328	1657	2544	1169	1913	1335	1875	1756	2362	1145	1561	1158	1275	1328	1655	0	2310	1360	1715	1678	1942	1310	1468	1176	40	967	2272	1521	2042	1216	1107	1522	1239	1268	1787	1201	1101	1141	1382
YDR110W	687	1056	1263	1232	1259	1378	1380	1814	770	990	1089	1152	717	841	706	650	844	782	0	1421	1531	1580	951	1025	873	988	682	34	652	1120	1735	1988	1139	884	1163	945	1492	1680	989	540	738	768
YDR419W	0	988	0	1016	0	1194	0	1191	0	1172	0	1256	0	921	0	794	0	880	0	1123	0	916	0	1189	0	1084	0	38	0	1522	0	1129	0	865	0	848	0	858	0	582	0	1140
YOR221C	29	0	57	0	63	0	128	0	27	0	76	0	86	0	35	0	100	0	0	0	121	0	103	0	93	0	48	0	29	0	122	0	95	0	119	0	103	0	84	0	35	0
YPL214C	317	2229	267	1868	415	2064	501	2090	625	2108	1577	2330	423	1875	462	2070	769	1791	2	2521	422	1996	729	2222	668	1955	248	50	663	2042	621	2293	681	1836	359	2102	581	1920	1296	1409	767	2077
YGL165C	2077	0	3025	0	3129	0	2102	0	2517	0	2928	0	2043	1	2113	0	2195	0	0	0	1994	0	2787	0	2520	0	2433	0	2398	0	2402	0	2530	0	2945	0	1921	0	2448	0	2144	0
YOL064C	0	0	0	0	0	0	0	0	0	0	0	0	0	0	0	0	0	0	0	0	0	0	0	0	0	0	0	0	0	0	0	0	0	0	0	0	0	0	0	0	0	0
YBL023C	0	0	0	0	0	0	0	0	0	0	0	0	0	0	0	0	0	0	0	0	0	0	0	0	0	0	0	0	1	0	0	0	0	0	0	0	0	0	0	0	0	0
YOR274W	0	0	1	0	0	0	0	0	0	0	0	0	0	0	0	0	0	0	0	0	0	0	0	0	0	0	0	0	0	0	0	0	0	0	0	0	0	0	0	0	0	0
YOR329C	0	0	0	0	0	0	0	0	0	0	0	0	0	0	0	0	0	0	0	0	0	0	0	0	0	0	0	0	0	0	0	0	0	0	0	0	0	0	0	0	0	0
YLR005W	0	0	0	0	0	0	0	0	0	3	0	0	0	0	0	0	0	0	0	0	0	0	0	0	0	0	0	0	0	0	0	0	0	0	0	0	0	0	0	0	0	0
YDR124W	1	0	4	0	0	0	1	0	1	0	0	0	0	0	1	0	0	0	0	0	1	0	1	0	0	0	0	0	0	0	1	0	1	0	0	0	0	0	2	0	0	0
YNL267W	0	0	0	0	0	0	0	0	0	0	0	0	0	0	0	0	0	0	0	0	0	0	0	0	0	0	0	0	0	0	0	0	0	0	0	0	0	0	0	0	0	0
YJL143W	0	0	0	0	0	0	0	0	0	0	0	0	0	0	0	0	0	0	0	0	0	0	0	0	0	0	0	0	0	0	0	0	0	0	0	0	0	0	0	0	0	0
YLL047W	680	7	1262	0	1215	39	1466	34	816	2	1249	5	526	18	495	1	572	1	0	2	1335	6	1129	10	712	4	721	0	719	66	1745	58	787	15	979	21	1379	4	646	2	588	0
YLR461W	0	3095	0	2698	0	3140	0	2257	0	2616	0	3080	0	2505	0	1910	0	2478	0	3363	0	2102	0	2696	0	2199	0	56	0	2772	0	2635	0	1771	0	2112	0	1985	0	1430	0	2001
YLR050C	1416	0	2177	0	2388	0	1435	0	1625	0	2010	0	1751	0	1956	0	1917	0	1	0	1415	2	2199	0	2396	0	1706	0	1509	0	1673	0	2478	0	2679	0	1257	0	1946	0	1632	0
YNL307C	548	0	770	0	800	0	1170	0	560	0	548	0	126	0	175	0	145	0	1	0	1104	0	538	0	134	0	587	0	586	0	1411	0	206	0	223	0	969	0	167	0	227	0
YDR067C	679	417	977	518	1111	518	1071	490	667	351	894	582	632	292	452	234	659	306	0	538	1119	551	865	424	580	290	586	7	599	415	1419	674	809	273	880	302	1077	619	543	221	512	290
YOR296W	0	0	0	0	0	0	0	0	0	0	0	0	0	0	0	0	0	0	0	0	0	0	0	0	0	0	0	0	0	0	0	0	0	0	0	0	0	0	0	0	0	0
YJL044C	0	643	0	478	0	661	0	523	0	451	0	620	0	753	0	539	1	645	0	765	0	459	0	604	0	598	0	19	0	637	0	501	0	623	0	666	0	431	0	361	0	577
YPR164W	270	0	434	0	452	0	731	0	295	0	486	0	299	0	420	0	385	0	0	0	728	0	462	0	297	0	261	0	309	0	921	0	496	0	553	0	687	0	321	0	372	0
YEL060C	0	977	0	794	0	894	0	844	0	809	0	945	0	779	0	829	0	704	0	993	0	673	0	864	0	691	0	23	0	844	0	907	0	659	0	742	0	754	0	473	0	902
YHR195W	430	1100	398	1260	258	1369	480	1090	561	1172	562	1398	538	1235	730	1011	617	1244	1	1455	363	965	602	1296	707	979	543	36	552	1409	230	1126	700	924	915	888	447	1001	486	625	396	1068
YLR101C	0	0	0	0	0	0	0	0	0	0	0	0	0	0	0	0	0	0	0	0	0	0	0	0	0	0	0	0	0	0	0	0	0	0	0	0	0	0	0	0	0	0
YML026C	0	0	0	0	0	0	0	0	0	0	0	0	0	0	0	0	0	0	0	0	0	0	0	0	0	0	0	0	0	0	0	0	0	0	0	0	0	0	0	0	0	0
YPR066W	366	97	493	179	545	281	643	515	329	142	541	222	400	265	328	95	379	162	2	201	743	43	472	205	442	161	349	8	326	310	939	473	405	151	433	225	770	31	471	131	370	105
YDR229W	497	812	868	784	955	883	447	540	629	815	919	1161	496	495	537	443	642	568	1	964	432	438	910	905	769	579	749	16	763	951	624	596	762	544	1008	671	391	393	563	343	526	513
YDL181W	0	0	0	0	0	0	0	0	0	0	0	0	0	0	0	0	0	0	0	0	0	0	0	0	0	0	0	0	0	0	0	0	0	0	0	0	0	0	0	0	0	0
YBR022W	668	682	945	522	977	629	644	446	763	648	885	752	848	590	1033	621	966	635	0	727	662	394	838	563	1016	628	718	17	688	860	886	459	1171	547	1406	553	686	500	971	458	1004	664
YER177W	473	0	828	1	829	0	862	0	653	0	808	0	147	0	193	0	112	0	1	0	871	0	693	0	177	0	580	0	589	1	1110	0	164	0	172	0	953	0	148	0	216	0
YML048W	0	0	0	0	0	0	0	0	0	0	0	0	0	0	0	0	0	0	0	0	0	0	0	0	0	0	0	0	0	0	0	0	0	0	0	0	0	0	0	0	0	0
YBL064C	0	829	0	499	0	1104	2	930	0	807	0	853	0	904	0	722	0	711	0	828	0	597	1	848	0	781	2	27	0	1219	0	1000	0	761	0	906	0	519	0	615	0	570
YHR006W	0	1447	0	1423	0	1568	0	1578	0	1365	0	1695	0	1401	0	1125	0	1419	0	1752	0	1282	0	1494	0	1420	0	48	0	1481	0	1651	0	1124	0	1332	0	1321	0	911	0	1312
YKL221W	0	0	1	0	1	0	0	1	0	0	1	0	0	0	0	0	0	0	0	0	0	0	0	0	0	0	0	0	0	0	0	0	1	0	0	0	0	0	0	0	0	0
YGL126W	0	939	0	772	0	900	0	503	0	781	0	887	0	725	0	654	0	667	0	1045	0	508	0	743	0	691	0	18	0	872	0	517	0	492	0	609	0	525	0	453	0	702
YLR167W	0	0	0	0	0	0	0	0	0	0	0	0	0	0	0	0	0	0	0	0	0	0	0	0	0	0	0	0	0	0	0	0	0	0	0	0	0	0	0	0	0	0
YMR270C	0	0	0	0	0	0	0	0	0	0	0	0	0	0	0	0	0	0	0	0	0	0	0	0	0	0	0	0	0	0	0	0	0	0	0	0	0	0	0	0	0	0
YLR293C	0	0	0	0	0	0	0	0	0	0	0	0	0	0	0	0	0	0	0	0	0	0	0	0	0	0	0	0	0	0	0	0	0	0	0	0	0	0	0	0	0	0
YLR228C	1040	0	1656	0	1606	0	1029	0	1249	0	1601	0	1469	0	1338	0	1448	0	0	0	1001	0	1656	0	1433	0	1145	0	1343	0	1274	0	1597	0	1874	0	992	0	1368	0	1398	0
YJR053W	46	0	24	0	43	0	31	0	67	0	315	0	47	0	39	0	86	0	0	0	46	0	68	0	63	0	15	0	54	0	85	0	67	0	16	0	80	0	132	0	76	0
YJL171C	0	1550	0	1223	0	1392	0	1287	0	1306	0	1639	0	1236	0	1321	0	1186	0	1705	0	1134	0	1506	0	1172	0	37	0	1614	0	1358	0	1077	0	1210	0	1217	0	780	0	1253
YPL031C	0	3	0	9	0	7	0	12	0	4	0	4	0	3	0	0	0	2	0	4	0	22	0	1	0	1	0	0	0	8	0	25	0	0	0	1	0	25	0	1	0	1
YIR002C	0	714	0	397	0	1153	0	1201	0	551	0	742	0	803	0	506	0	576	0	683	0	439	0	713	0	512	0	40	0	1096	0	1048	0	700	0	844	0	545	0	435	0	394
YDL167C	1801	2843	2368	2717	2588	2881	2055	2360	1834	2290	3302	3283	2076	2570	1964	2051	2612	2603	1	3385	2280	2201	2862	3162	2453	2370	1643	54	1849	2774	2529	2684	2863	1997	2766	2088	2019	2165	2506	1449	2068	2087
YLR388W	313	0	382	0	356	0	828	0	301	0	306	0	375	0	497	0	410	0	0	0	1055	0	315	0	401	0	328	0	242	0	1207	0	562	0	589	0	1032	0	469	0	486	0
YLR373C	101	0	160	0	120	0	421	0	88	0	121	0	136	0	168	0	205	0	0	0	505	0	121	0	125	0	77	0	63	0	673	0	204	0	142	0	561	0	131	0	160	0
YJR035W	0	1095	0	983	0	1101	0	1152	0	751	0	938	0	1042	0	833	0	1036	0	1151	0	908	0	878	0	942	0	31	0	991	0	1232	0	737	0	876	0	944	0	685	0	971
YKR054C	0	0	0	0	0	0	0	0	0	0	0	0	0	0	0	0	0	0	0	0	0	0	0	0	0	0	0	0	0	0	0	0	0	0	0	0	0	0	0	0	0	0
YIR034C	0	0	0	0	0	0	0	0	0	0	0	0	0	0	0	0	0	0	0	0	0	0	0	0	0	0	0	0	0	0	0	0	0	0	0	0	0	0	0	0	0	0
YGL013C	0	604	0	489	0	721	0	507	0	713	0	862	0	686	0	521	0	613	0	680	0	305	0	793	0	600	0	17	0	962	0	476	0	486	0	545	0	268	0	407	0	435
YJR068W	0	0	0	0	0	0	0	0	0	0	0	0	0	0	0	0	0	0	0	0	0	0	0	0	0	0	0	0	0	0	0	0	0	0	0	0	0	0	0	0	0	0
YGR207C	1268	0	1773	0	1698	0	900	0	1293	0	1630	0	1045	0	1186	0	1250	0	0	0	1021	0	1524	0	1457	0	1183	0	1062	0	1325	0	1419	0	1579	0	942	0	1499	0	1399	0
YDR212W	0	0	0	0	0	0	0	0	0	0	0	0	0	0	0	0	0	0	0	0	0	0	0	0	0	0	0	0	0	0	0	0	0	0	0	0	0	0	0	0	0	0
YNL052W	1	829	2	910	0	1020	3	904	2	769	0	987	1	341	0	436	1	339	0	920	0	778	2	815	3	312	47	19	5	740	1	897	0	355	25	448	2	819	1	203	1	435
YDR514C	0	1132	0	1116	0	1210	0	864	0	1107	1	1288	0	948	0	843	0	931	0	1423	0	736	0	1207	0	809	0	29	0	1225	0	850	0	716	0	804	0	713	0	482	0	895
YNL025C	56	32	30	29	16	52	216	126	63	56	52	40	22	14	31	11	24	11	0	40	163	132	61	49	33	16	53	3	68	48	125	173	33	8	42	22	182	155	24	19	23	16
YGR091W	0	0	0	0	0	0	0	0	0	0	0	0	0	0	0	0	0	0	0	0	0	0	0	0	0	0	0	0	0	0	0	0	0	0	0	0	0	0	0	0	0	0
YDL232W	0	0	0	0	0	0	0	0	0	0	0	0	0	0	0	0	0	0	0	0	0	0	0	0	0	0	0	0	0	0	0	0	0	0	0	0	0	0	0	0	0	0
YPL119C	1188	1531	1738	1579	1718	1701	1087	1264	1080	1296	1410	1611	1474	1628	1297	1163	1557	1629	0	1954	1125	1103	1381	1589	1381	1408	1361	29	1071	1858	1244	1396	1784	1326	2120	1406	1030	1217	1433	760	1324	1201
YLR242C	0	16	0	10	0	13	0	61	0	12	0	17	0	14	0	24	0	13	0	21	0	64	0	23	0	22	0	1	0	20	0	74	0	20	0	29	0	80	0	11	0	13
YMR031W-A	53	0	27	0	42	0	36	0	84	0	695	0	57	0	36	0	100	0	0	0	35	0	94	0	53	0	20	0	74	0	99	0	65	0	16	0	61	0	161	0	74	0
YJR148W	834	1204	1500	810	1370	1314	1178	1289	996	1185	1347	1287	1449	1368	1447	1097	1397	1212	0	1123	1258	992	1367	1313	1404	1156	945	36	999	1447	1495	1237	1816	1124	2009	1275	1154	953	1390	656	1279	943
YEL010W	48	1334	47	1328	79	1747	87	1652	191	1424	836	1519	63	1200	53	1174	135	1332	0	1623	57	1378	138	1496	81	1014	29	40	134	1735	140	1695	82	960	39	1054	107	1178	263	646	104	1150
YJR082C	0	0	0	0	0	0	0	0	0	0	0	0	0	0	0	0	0	0	0	0	0	0	0	0	0	0	0	0	0	0	0	0	0	0	0	0	0	0	0	0	0	0
YOL087C	242	1009	254	914	236	968	271	1105	202	844	309	1226	224	859	219	579	234	739	0	1172	291	951	326	992	210	645	269	23	229	887	337	1075	291	537	335	582	260	985	203	400	246	662
YNL134C	625	960	1081	1203	1267	1077	954	943	788	951	897	1135	571	558	528	564	612	619	1	1084	1009	995	1031	1067	786	556	740	15	716	846	1221	1021	986	626	1175	537	805	1045	662	431	619	579
YAL037W	711	0	934	0	993	0	787	0	643	0	936	0	741	0	909	0	1016	0	0	0	867	0	937	0	987	0	609	0	629	0	974	0	1146	0	1077	0	699	0	953	0	909	0
YGL146C	104	1	57	1	95	0	70	1	160	0	835	2	73	0	107	0	144	1	0	0	89	1	177	0	132	0	44	0	162	0	137	0	120	2	68	0	102	1	327	0	139	1
YCR051W	300	0	465	0	483	0	492	0	386	0	360	0	352	0	399	0	429	0	0	0	391	0	411	0	469	0	361	0	255	0	552	0	407	0	415	0	434	0	400	0	352	0
YBR262C	857	0	1573	0	1481	0	1088	0	1084	0	1284	0	1326	0	1401	0	1521	0	4	0	1109	0	1316	0	1405	0	1268	0	1161	0	1289	0	1773	0	1985	0	1087	0	1361	0	1257	0
YPL199C	0	0	0	0	0	0	0	0	0	0	0	0	0	0	0	0	0	0	0	0	0	0	0	0	0	0	0	0	0	0	0	0	0	0	0	0	0	0	0	0	0	0
YFL036W	0	103	0	139	0	162	0	252	0	176	0	130	0	48	0	26	0	35	0	188	0	146	0	120	0	28	0	6	0	138	0	244	0	25	0	28	0	201	0	15	0	24
YDL209C	0	0	0	0	0	0	0	0	0	0	0	0	0	0	0	0	0	0	0	0	0	1	0	0	0	0	0	0	0	0	0	0	0	0	0	0	0	0	0	0	0	0
YIL051C	0	0	0	0	0	0	0	0	0	0	0	0	0	0	0	0	0	0	0	0	0	0	0	0	0	0	0	0	0	0	0	0	0	0	0	0	0	0	0	0	0	0
YPL057C	607	3143	394	2413	535	2751	775	2743	1000	2249	2120	2995	744	2730	575	2067	1216	2758	0	3361	682	2344	957	2580	883	2349	397	80	989	2657	998	3060	769	1848	477	2266	990	2631	1567	1425	958	2132
YNR010W	257	0	217	0	270	0	507	0	174	0	293	0	163	0	215	0	223	0	0	0	607	0	246	0	160	0	230	0	140	0	758	0	190	0	168	0	608	0	163	0	184	0
YDR365C	0	0	0	0	0	0	0	0	0	0	0	0	0	0	0	0	0	0	0	0	0	0	0	0	0	0	0	0	0	0	0	0	0	0	0	0	0	0	0	0	0	0
YLR308W	0	0	0	0	0	0	0	0	0	0	0	0	0	0	0	0	0	0	0	0	0	0	0	0	0	0	0	0	0	0	0	0	0	0	0	0	0	0	0	0	0	0
YNL169C	0	0	0	0	0	0	0	0	0	0	0	0	0	0	0	0	0	0	0	0	0	0	0	0	0	0	0	0	0	0	0	0	0	0	0	0	0	0	0	0	0	0
YFR034C	0	153	0	139	0	165	0	845	0	110	0	158	0	172	0	179	0	128	0	173	0	736	0	148	0	128	0	14	0	134	0	894	0	152	0	153	0	845	0	105	0	143
YHR070W	0	0	0	0	0	0	0	0	0	0	0	0	0	0	0	0	0	0	0	0	0	0	0	0	0	0	0	0	0	0	0	0	0	0	0	0	0	0	0	0	0	0
YDR460W	0	0	0	0	0	0	0	0	0	0	0	0	0	0	0	0	0	0	0	0	0	0	0	0	0	0	0	0	0	0	0	0	0	0	0	0	0	0	0	0	0	0
YNL112W	0	0	0	0	0	0	0	0	0	0	0	0	0	0	0	0	0	0	0	0	0	0	0	0	0	0	0	0	0	0	0	0	0	0	0	0	0	0	0	0	0	0
YHL047C	0	829	0	607	0	770	0	806	0	749	0	1028	0	562	0	560	0	682	0	782	0	768	0	783	0	637	0	21	0	933	0	940	0	426	0	542	0	883	0	538	0	484
YOR360C	0	0	0	0	0	0	0	0	0	0	0	0	0	0	0	0	0	0	0	0	0	0	0	0	0	0	0	0	0	0	0	0	0	0	0	0	0	0	0	0	0	0
YOR335C	0	0	0	0	0	0	0	0	0	0	0	0	0	0	0	0	0	0	0	0	0	0	0	0	0	0	0	0	0	0	0	0	0	0	0	0	0	0	0	0	0	0
YGL251C	358	0	435	0	526	0	425	0	572	0	1095	0	465	0	591	0	658	0	0	0	577	0	658	1	550	0	366	0	572	0	727	0	738	0	637	0	558	0	804	0	731	0
YER156C	245	0	382	0	409	0	530	0	289	0	323	0	332	0	482	0	383	0	0	0	529	0	381	0	542	0	320	0	284	0	710	0	684	0	760	0	494	0	453	0	528	0
YPL255W	0	0	0	0	0	0	0	0	0	0	0	0	0	0	0	0	0	0	0	0	0	0	0	0	0	0	0	0	0	0	0	0	0	0	0	0	0	0	0	0	0	0
YOR095C	0	0	0	0	0	0	0	0	0	0	0	0	0	0	0	0	0	0	0	0	0	0	0	0	0	0	0	0	0	0	0	0	0	0	0	0	0	0	0	0	0	0
YEL038W	900	0	1177	0	1176	0	882	0	1027	0	1260	0	944	0	1314	0	1155	0	3	0	1035	0	1303	0	1157	0	915	0	919	0	1185	0	1466	0	1567	0	954	0	1187	0	1294	0
YDR420W	0	0	0	0	0	0	0	0	0	0	0	0	0	0	0	0	0	0	0	0	0	0	0	0	0	0	0	0	0	1	0	0	0	0	0	0	0	0	0	0	0	0
YOL025W	834	1429	1303	1336	1497	1542	1173	1412	1062	1423	1225	1582	1173	1297	1118	1166	1205	1239	1	1570	1060	1266	1276	1351	1386	1251	985	36	1159	1641	1436	1502	1493	1151	1910	1327	1024	1296	1208	832	1149	1189
YPL208W	0	2571	0	2105	0	2357	0	1930	0	2121	0	2713	0	1831	0	1797	0	1978	0	2641	0	1762	0	2624	0	1911	0	65	0	2337	0	2059	0	1371	0	1603	0	1672	0	1340	0	1982
YOL147C	915	0	1195	0	1275	0	1030	0	1045	0	1055	0	754	0	1150	0	884	0	1	0	1207	0	1150	0	980	0	1000	0	955	0	1395	0	1509	0	1501	0	1122	0	940	0	1146	0
YNL280C	0	0	0	0	0	0	0	0	0	0	0	0	0	0	0	0	0	0	0	0	0	0	0	0	0	0	0	0	0	0	0	0	0	0	0	0	0	0	0	0	0	0
YDR007W	0	0	0	0	0	0	0	0	0	0	0	0	0	0	0	0	0	0	0	0	0	0	0	0	0	0	0	0	0	0	0	0	0	0	0	0	0	0	0	0	0	0
YIL160C	873	1395	1573	1316	1568	1597	1038	1334	1065	1329	1419	1500	1091	1221	1503	1406	1299	1221	1	1691	1103	1145	1277	1389	1142	1176	934	23	975	1491	1344	1436	1332	898	1558	1052	1181	1216	1203	670	1597	1379
YPR089W	0	0	0	0	0	0	0	0	0	0	0	0	0	0	0	0	0	0	0	0	0	0	0	0	0	0	0	0	0	0	0	0	0	0	0	0	0	0	0	0	0	0
YBR233W	0	1054	0	1114	0	1228	0	918	0	1104	0	1039	0	909	0	727	0	861	0	1108	0	789	0	875	0	772	0	18	0	1168	0	1071	0	721	0	881	0	874	0	586	0	704
YPL122C	0	0	0	0	0	0	0	0	0	0	0	0	0	0	0	0	0	0	0	0	0	0	0	0	0	0	0	0	0	0	0	0	0	0	0	0	0	0	0	0	0	0
YDL086W	1024	1544	1460	1593	1454	1576	805	1150	988	1385	1378	1513	1184	1309	1276	1292	1187	1335	0	1934	971	964	1292	1569	1298	1081	1152	27	854	1586	1212	1207	1607	1187	1594	1423	893	967	1204	777	1385	1438
YMR313C	1172	1775	1841	1741	1673	1745	1238	1471	1423	1851	1726	2219	1202	1371	1368	1356	1387	1406	0	2059	1351	1456	1674	1942	1312	1263	1152	42	1228	1937	1664	1690	1594	1131	1758	1292	1325	1475	1286	906	1482	1431
YGL179C	1259	3	1728	2	1790	9	965	12	1450	3	1564	3	1249	3	1504	3	1255	1	3	4	1095	1	1609	3	1705	5	1386	0	1292	26	1303	9	1629	6	1798	18	929	0	1533	5	1359	0
YGR120C	0	0	0	0	0	0	0	0	0	0	0	0	0	0	0	0	0	0	0	0	0	0	0	0	0	0	0	0	0	0	0	0	0	0	0	0	0	0	0	0	0	0
YML001W	617	0	1059	0	973	0	1227	0	678	0	905	0	370	0	504	0	443	0	0	0	1586	0	908	0	489	0	691	0	560	0	1809	0	626	0	626	0	1455	0	532	0	464	0
YLL028W	1604	1226	2617	1024	2632	1443	1333	869	1659	1258	2460	1525	1559	969	1740	728	1827	1078	1	1421	1599	746	2155	1329	1800	944	1580	28	1511	1539	1913	1006	2096	780	2203	905	1593	986	1979	891	1580	897
YER016W	4	0	2	0	0	0	2	0	1	0	3	0	2	0	2	0	3	0	0	0	11	0	0	0	2	0	4	0	3	0	8	0	10	0	4	0	4	0	0	0	1	0
YDR386W	632	926	1189	1065	1259	1361	854	972	763	854	1042	1163	832	1015	927	753	896	878	0	1141	867	768	927	1146	740	715	746	26	704	1050	958	1069	1283	863	1424	896	812	708	725	477	971	820
YNL211C	0	1358	0	1310	0	1498	0	1087	0	1080	0	1326	0	1293	0	1109	0	1189	0	1451	0	971	0	1336	0	1094	0	22	0	1191	0	1131	0	892	0	1071	0	971	0	731	0	1224
YLR124W	0	80	0	71	0	88	0	31	0	87	0	113	0	52	0	84	0	77	0	88	0	21	0	78	0	84	0	0	0	113	0	35	0	48	0	77	0	36	0	54	0	65
YLR026C	0	0	0	0	0	0	0	0	0	0	0	0	0	0	0	0	0	0	0	0	0	0	0	0	0	0	0	0	0	0	0	0	0	0	0	0	0	0	0	0	0	0
YJR065C	0	0	0	0	0	0	0	0	0	0	0	0	0	0	0	0	0	0	0	0	0	0	0	0	0	0	0	0	0	0	0	0	0	0	0	0	0	0	0	0	0	0
YHR094C	694	1051	945	924	1058	1215	1053	1223	728	1055	1036	1368	899	906	1057	871	964	961	0	1182	965	935	1170	1244	924	674	721	27	886	1122	1193	1275	1018	669	1056	826	1009	1102	828	417	926	895
YMR095C	0	0	0	0	0	0	0	0	0	0	0	0	0	0	0	0	0	0	0	0	0	0	0	0	0	0	0	0	0	0	0	0	0	0	0	0	0	0	0	0	0	0
YDL033C	0	0	0	0	0	0	0	7	0	0	0	1	0	0	0	1	0	0	0	0	0	0	0	3	0	0	0	0	0	0	0	2	0	0	0	0	0	0	0	0	0	0
YMR255W	0	1777	0	1647	0	1703	0	1645	0	1744	0	2331	0	1739	0	1322	0	1660	0	2185	0	1428	0	2119	0	1377	0	47	0	2023	0	1787	0	1195	0	1440	0	1542	0	969	0	1323
YHR209W	816	0	962	0	1088	0	846	1	606	6	968	0	1133	0	949	0	1090	0	0	0	755	0	944	0	1174	0	1060	0	650	0	1023	0	1087	0	1460	0	771	0	1001	1	934	0
YGL247W	0	0	0	0	0	0	0	0	0	0	0	0	0	0	0	0	0	0	0	0	0	0	0	0	0	0	0	0	0	0	0	0	0	0	0	0	0	0	0	0	0	0
YCR100C	1233	0	1873	0	1800	0	1433	0	1360	0	1701	0	1254	0	1478	0	1630	0	0	0	1544	0	1762	0	1525	0	1188	0	1162	0	1789	0	1801	0	1914	0	1528	0	1524	0	1583	0
YDR516C	0	1160	0	1332	0	1515	0	837	0	1135	0	1309	0	1133	0	835	0	1051	0	1374	0	693	0	1294	0	774	0	19	0	1312	0	882	0	838	0	993	0	695	0	531	0	773
YPL233W	0	0	0	0	0	0	0	0	0	0	0	0	0	0	0	0	0	0	0	0	0	0	0	0	0	0	0	0	0	0	0	0	0	0	0	0	0	0	0	0	0	0
YOR255W	966	0	1432	0	1229	0	852	0	1088	0	1322	0	871	0	1294	0	967	0	1	0	870	0	1181	0	1238	0	1118	0	1022	0	1051	0	1517	0	1640	0	903	0	1203	0	1352	0
YIL063C	0	0	0	0	0	0	0	0	0	0	0	0	0	0	0	0	0	0	0	0	0	0	0	0	0	0	0	0	0	0	0	0	0	0	0	0	0	0	0	0	0	0
YOR200W	0	0	0	0	0	0	0	0	0	0	0	0	0	0	0	0	0	0	0	0	0	0	0	0	0	0	0	0	0	0	0	0	0	0	0	0	0	0	0	0	0	0
YGR251W	0	0	0	0	0	0	0	0	0	0	0	0	0	0	0	0	0	0	0	0	0	0	0	0	0	0	0	0	0	0	0	0	0	0	0	0	0	0	0	0	0	0
YPR047W	304	32	464	34	461	15	731	18	364	20	491	28	113	5	161	17	171	3	1	17	858	78	526	24	138	8	307	0	291	14	1045	20	186	2	194	5	805	96	168	10	177	8
YDR044W	0	0	0	0	0	0	0	0	0	0	0	0	0	0	0	0	0	0	0	0	0	0	0	0	0	0	0	0	0	0	0	0	0	0	0	0	0	0	0	0	0	0
YEL016C	872	1291	1304	1237	1343	1331	1124	1351	892	1017	1212	1401	987	1149	1030	859	1202	1038	0	1533	1250	1294	1214	1207	1044	939	904	33	787	1288	1334	1445	1171	867	1465	1068	1222	1242	1174	624	1042	987
YOL128C	1054	45	1671	18	1526	282	1132	230	1254	39	1739	41	1012	99	1290	26	1317	22	1	28	1400	20	1697	53	1121	22	1054	9	997	279	1387	220	1112	85	1136	174	1158	13	1195	26	1308	13
YKL153W	0	0	0	0	0	0	0	0	0	0	0	0	0	0	0	0	0	0	0	0	0	0	0	0	0	0	0	0	0	0	0	0	0	0	0	0	0	0	0	0	0	0
YFL019C	546	0	493	0	469	0	486	0	544	0	853	0	645	0	726	0	632	0	1	0	587	0	750	0	680	0	532	0	476	0	583	0	891	0	968	0	534	0	638	0	750	0
YMR139W	570	782	775	656	773	699	481	604	526	599	693	870	412	521	589	460	468	495	0	973	627	645	718	753	523	476	546	18	407	732	758	740	485	399	630	399	525	586	545	331	506	500
YNL296W	0	0	0	0	0	0	0	0	0	0	0	0	0	0	0	0	0	0	0	0	0	0	0	0	0	0	0	0	0	0	0	0	0	0	0	0	0	0	0	0	0	0
YOR172W	1502	1040	2235	854	2114	1056	1408	730	1654	1174	1805	1126	1344	727	1580	666	1671	923	1	1167	1712	701	1874	952	1600	745	1384	28	1533	1484	1898	746	1718	567	1891	691	1647	837	1560	721	1617	801
YOR105W	210	0	107	0	138	0	132	0	257	0	428	0	117	0	146	0	240	0	0	0	128	0	229	0	160	0	95	0	273	0	181	0	189	0	103	0	183	0	284	0	230	0
YDR541C	1780	2457	2518	2500	2523	2893	1796	2287	2050	2643	2621	3058	2095	2408	1895	1894	2191	2426	3	2858	1929	1958	2477	2794	1913	1869	1789	69	1955	3148	2264	2578	2160	1633	2557	1848	1745	2051	1843	1123	1811	1737
YPR143W	0	0	0	0	0	0	0	0	0	0	0	0	0	0	0	0	0	0	0	0	0	0	0	0	0	0	0	0	0	0	0	0	0	0	0	0	0	0	0	0	0	0
YDR340W	0	1343	0	1353	0	1612	0	1241	0	1314	0	1504	0	1286	0	1181	0	1262	0	1485	0	1125	0	1342	0	1191	0	26	0	1509	0	1377	0	1047	0	1156	0	1007	0	829	0	1179
YNL322C	1	286	1	242	0	308	2	769	1	161	0	241	0	149	0	114	0	101	0	382	2	671	0	283	0	96	0	19	0	223	1	951	1	121	0	139	1	708	0	85	0	164
YPL090C	0	378	0	527	0	500	0	467	0	403	0	643	0	79	0	118	0	108	0	564	0	442	0	424	0	67	0	10	0	453	0	615	0	59	0	92	0	476	0	64	0	129
YPR078C	0	1429	0	1489	0	1563	0	955	0	1319	0	1515	0	1204	0	1164	0	1145	0	1657	0	949	0	1380	0	909	0	47	0	1403	0	1054	0	918	0	1059	0	855	0	625	0	1199
YCR075C	953	1313	1311	1269	1478	1548	983	1184	1069	1156	1290	1379	1259	1335	1583	1336	1430	1271	0	1807	1033	1014	1359	1287	1370	1103	1029	41	1007	1500	1306	1138	1719	1008	1911	1255	980	1017	1318	638	1461	1326
YNL197C	0	0	0	0	0	0	0	0	0	0	0	0	0	0	0	0	0	0	0	0	0	0	0	0	0	0	0	0	0	0	0	0	0	0	0	0	0	0	0	0	0	0
YLR439W	0	0	0	0	0	0	0	0	0	0	0	0	0	0	0	0	0	0	0	0	0	0	0	0	0	0	0	0	0	0	3	0	1	0	0	0	0	0	0	0	0	0
YCR020C	59	224	38	176	19	209	48	171	47	188	67	205	72	143	47	200	52	183	0	203	26	136	61	174	74	196	59	8	56	244	33	185	67	128	78	176	40	211	55	150	73	183
YCL051W	0	0	1	0	0	0	0	0	1	0	2	0	1	0	0	0	2	0	0	0	0	0	0	0	0	0	0	0	0	0	3	0	0	0	0	0	0	0	0	0	0	0
YDR235W	0	0	0	0	0	0	0	0	0	0	0	0	0	0	0	0	0	0	0	0	0	0	0	0	0	0	0	0	0	0	0	0	0	0	0	0	0	0	0	0	0	0
YER038C	0	0	0	0	0	0	0	0	0	0	0	0	0	0	0	0	0	0	0	0	0	0	0	0	0	0	0	0	0	0	0	0	0	0	0	0	0	0	0	0	0	0
YPR125W	2688	3535	3568	3246	3814	3454	2711	2998	2841	3068	3607	3846	2882	2766	3369	2639	3300	2780	1	4006	2985	2834	3662	3417	3342	2781	2960	79	2328	3316	3614	3414	3799	2299	3960	2665	2921	2915	3382	1742	3154	2963
YHR049W	569	796	810	819	802	834	495	639	572	687	675	905	386	481	529	436	452	463	0	859	545	537	627	744	481	414	552	16	452	778	636	713	546	432	496	454	538	604	482	333	483	610
YBR007C	743	1103	1233	1201	1171	1304	808	932	1012	1293	1177	1372	902	995	1268	1029	853	894	0	1306	869	934	1134	1181	1149	1098	813	39	863	1398	1068	1135	1315	1035	1591	1068	838	938	1098	581	1079	1043
YPL001W	2379	3775	4180	3679	4013	4152	2388	2497	2746	3493	3370	3999	3271	3466	3507	3244	3649	3554	1	4346	2463	2384	3606	3598	3886	3104	2831	85	2620	3910	2966	2988	3433	2335	3590	2577	2176	2403	3331	2150	3367	3307
YJL038C	863	0	1214	0	1284	0	823	0	880	0	1167	0	1049	0	1085	0	1080	0	0	0	889	0	1223	0	1311	0	856	0	759	0	1136	0	1304	0	1359	0	772	0	1258	0	1097	0
YNL319W	888	1191	1582	1371	1578	1474	973	1109	958	1264	1050	1152	1191	1287	1351	1130	1363	1257	0	1437	1080	996	1057	1085	1096	963	911	35	1062	1380	1315	1232	1432	1035	1720	1104	998	1019	1082	608	1205	1196
YPR178W	0	0	0	0	0	0	0	0	0	0	0	0	0	0	0	0	0	0	0	0	0	0	0	0	0	0	0	0	0	1	0	0	0	0	0	0	0	0	0	0	0	0
YDR475C	0	0	0	0	0	0	0	0	0	0	0	0	0	0	0	0	0	0	0	0	0	0	0	0	0	0	0	0	0	0	0	0	0	0	0	0	0	0	0	0	0	0
YNL159C	790	1114	1089	1077	1189	1228	771	1013	782	1052	958	1133	636	767	894	846	731	776	1	1449	783	951	960	1070	755	702	774	29	691	1089	931	968	800	639	933	787	837	982	645	509	808	862
YAL014C	0	0	1	0	0	0	0	0	0	0	1	0	0	0	0	0	0	0	0	0	0	0	0	0	0	0	1	0	0	0	0	0	0	0	1	0	0	0	0	0	1	0
YCR020W-B	0	0	0	0	0	0	0	0	0	0	0	0	0	0	0	0	0	0	0	0	0	0	0	0	0	0	0	0	0	0	0	0	0	0	0	0	0	0	0	0	0	0
YBR243C	0	0	0	0	0	0	0	0	0	0	0	0	0	0	0	0	0	0	0	0	0	0	0	0	0	0	0	0	0	0	0	0	0	0	0	0	0	0	0	0	0	0
YLR181C	417	579	1031	663	1054	813	630	443	624	632	873	803	616	438	792	460	691	523	0	707	638	431	903	645	749	402	601	19	696	710	757	511	879	451	974	437	571	532	582	346	668	516
YCR073C	0	1265	0	1102	0	1221	0	1180	0	1133	0	1187	0	1188	0	960	0	1037	0	1667	0	936	0	1062	0	889	0	39	0	1189	0	1307	0	908	0	1157	0	1026	0	617	0	970
YNL075W	0	0	0	0	0	0	0	0	0	0	0	0	0	0	0	0	0	0	0	0	0	0	0	0	0	0	0	0	0	0	0	0	0	0	0	0	0	0	0	0	0	0
YPL150W	593	929	561	955	541	1136	405	833	308	638	497	1030	314	659	321	456	338	631	0	1123	423	587	475	971	396	588	361	27	329	881	468	778	435	506	488	598	378	637	341	435	269	507
YJL012C	0	0	0	0	0	0	0	0	0	0	0	0	0	0	0	0	0	0	0	0	0	0	0	0	0	0	0	0	0	0	0	0	0	0	0	0	0	0	0	0	0	0
YJL065C	721	0	1204	0	1108	0	913	0	736	0	1096	0	914	0	966	0	1022	0	0	0	845	0	1019	0	938	0	872	0	688	0	1128	0	1225	2	1486	0	845	0	896	0	935	0
YKR020W	381	0	485	0	551	0	680	0	390	0	387	0	397	0	157	0	350	0	0	0	691	0	358	0	343	0	401	0	374	0	897	0	376	0	426	0	671	0	304	0	174	0
YMR053C	0	0	0	0	0	0	0	0	0	0	0	0	0	0	0	0	0	0	0	0	0	0	0	0	0	0	0	0	0	0	0	0	0	0	0	0	0	0	0	0	0	0
YKL066W	753	0	898	0	887	0	724	0	743	0	871	0	831	0	673	0	899	0	0	0	736	0	976	0	1030	0	803	0	882	0	846	0	1084	0	1384	0	825	0	848	0	680	0
YMR004W	0	0	0	0	0	0	0	0	0	0	0	1	0	0	0	0	0	0	0	0	0	1	0	0	0	0	0	0	0	1	0	0	0	0	0	0	0	0	0	0	0	1
YER083C	206	216	148	155	174	159	292	415	169	227	114	178	112	144	128	119	147	129	0	318	383	351	144	121	169	123	160	12	189	254	487	393	210	127	187	141	366	335	128	89	102	111
YPL176C	603	811	806	902	848	1040	558	651	661	1034	745	1154	452	570	526	607	501	624	0	1040	543	695	770	1035	644	690	556	16	744	1094	616	817	602	501	705	509	477	629	616	360	541	698
YHR172W	0	0	0	0	0	0	0	0	0	0	0	0	0	0	0	0	0	0	0	0	0	0	0	0	0	0	0	0	0	0	0	0	0	0	0	0	0	0	0	0	0	0
YLR263W	974	1541	1222	1483	1221	1370	675	930	901	1221	1156	1620	878	1082	711	857	937	1072	0	1590	722	868	1163	1308	977	1093	812	25	760	1137	917	1102	1379	912	1422	1070	656	849	1001	762	854	809
YDL240W	0	0	0	0	0	0	0	0	0	0	0	0	0	0	0	0	0	0	0	0	0	0	0	0	0	0	0	0	0	0	0	0	0	0	0	0	0	0	0	0	0	0
YDR401W	0	107	0	45	0	841	0	521	0	164	0	122	0	418	0	70	0	121	0	114	0	65	0	161	0	147	0	18	0	885	0	544	0	293	0	1080	0	60	0	107	0	59
YFR013W	702	922	983	824	1061	963	980	986	834	930	1039	1086	980	959	997	818	1036	835	0	1198	965	728	1096	1024	1086	867	873	32	849	1070	1135	967	1350	750	1477	898	872	797	1168	564	1021	857
YHR013C	27	45	60	81	77	66	93	152	51	69	44	28	57	30	64	45	48	29	0	66	127	136	23	48	53	59	38	5	55	47	163	168	93	67	112	75	112	110	71	39	65	57
YOL040C	0	0	0	0	0	0	0	0	0	0	0	0	0	0	0	0	0	0	0	0	0	0	0	0	0	0	0	0	0	0	0	0	0	0	0	0	0	0	0	0	0	0
YGR072W	0	656	0	749	0	682	0	696	0	660	0	777	0	660	0	561	0	597	0	864	0	598	0	621	0	508	0	23	0	682	0	786	0	472	0	602	0	611	0	274	0	548
YCL035C	991	0	1037	1	1152	0	1142	2	1070	0	1258	0	1184	0	1375	1	1389	0	0	0	1198	0	1261	1	1350	0	914	0	818	1	1326	0	1679	1	1800	0	1248	0	1349	0	1301	0
YIL023C	1082	0	1685	0	1799	0	1075	0	1219	0	1592	0	810	0	965	0	816	0	1	0	1033	0	1516	0	1015	0	1127	0	1106	0	1331	0	1122	0	1160	0	1104	0	972	0	940	0
YNR073C	0	1570	0	1283	0	1472	0	1197	0	1262	0	1392	0	1202	0	1118	0	1287	0	1666	0	1153	0	1385	0	1277	0	30	0	1456	0	1322	0	978	0	1118	0	1093	0	867	0	1109
YPR200C	976	0	1498	0	1558	0	892	0	1180	0	1541	0	1526	0	1334	0	1677	0	4	0	899	0	1558	0	1765	0	1078	0	1149	0	1207	0	1958	0	2162	0	1013	0	1622	0	1278	0
YIL072W	893	148	1354	152	1372	165	1122	104	946	172	1291	192	1129	107	1189	120	1261	129	0	138	1031	118	1205	117	1220	131	1093	2	1084	182	1305	132	1498	88	1894	120	1102	109	1036	109	1208	139
YLR327C	0	0	0	0	2	0	3	0	0	0	0	0	0	0	0	0	2	0	0	0	2	0	2	0	0	0	1	0	1	0	0	0	1	0	1	0	3	0	2	0	0	0
YBR229C	369	462	555	506	569	566	880	877	521	527	565	598	374	359	325	238	394	360	1	573	942	701	582	556	391	304	473	23	497	668	1110	914	466	257	492	287	843	791	410	202	264	245
YMR100W	370	0	780	0	762	0	1134	0	745	0	813	0	311	0	428	0	345	0	0	0	1207	0	1000	0	401	0	625	0	677	0	1600	0	383	0	449	0	1305	0	337	0	426	0
YLR455W	784	1331	1453	1440	1299	1678	711	927	1073	1441	1167	1364	774	1052	985	1012	1048	943	1	1478	846	860	1166	1269	1035	1177	745	41	826	1591	903	1065	1016	816	1105	995	783	852	1146	835	1069	1107
YNL247W	0	0	0	0	0	0	0	0	0	0	0	0	0	0	0	0	0	0	0	0	0	0	0	0	0	0	0	0	0	0	0	0	0	0	0	0	0	0	0	0	0	0
YOR054C	751	494	971	491	1124	932	876	696	884	528	1089	645	393	334	484	245	465	226	1	676	830	565	1146	695	505	239	818	17	808	1032	1074	839	487	236	487	303	889	455	428	173	453	235
YFR028C	0	0	0	0	0	0	0	0	0	0	0	0	0	0	0	0	0	0	0	0	0	0	0	0	0	0	0	0	0	0	0	0	0	0	0	0	0	0	0	0	0	0
YGR290W	0	1455	0	1377	0	1611	0	1225	0	1491	0	1563	0	1353	0	1122	0	1347	0	1700	0	1040	0	1272	0	1086	0	39	0	1594	0	1371	0	1226	0	1394	0	1047	0	647	0	1052
YOR009W	0	0	0	0	0	0	0	0	0	0	0	0	0	0	0	0	0	0	0	0	0	0	0	0	0	0	0	0	0	0	0	0	0	0	0	0	0	0	0	0	0	0
YOR072W	0	1	0	0	0	1	0	2	0	1	0	1	0	0	0	0	0	1	0	0	0	0	0	0	0	1	0	1	0	0	0	1	0	0	0	0	0	1	0	0	0	0
YDR292C	0	0	0	0	0	0	0	0	0	0	0	0	0	0	0	0	0	0	0	0	0	0	0	0	0	0	0	0	0	0	0	0	0	0	0	0	0	0	0	0	0	0
YKR103W	1770	2453	2326	2093	2203	2485	1398	1533	1897	2107	2116	2484	1777	1900	1622	1673	1838	1869	0	2926	1296	1280	1984	2387	1976	1867	1956	37	2003	2706	1539	1516	2073	1533	2648	1851	1176	1244	1812	1230	1787	1693
YMR194W	247	342	314	308	297	351	564	821	212	252	255	330	334	369	366	385	331	330	0	331	591	620	264	373	397	440	245	20	203	340	716	735	549	393	517	394	587	682	392	251	410	342
YLL032C	1139	1843	1894	1910	2099	2146	1215	1387	1364	1601	1835	2243	1475	1536	1269	1197	1623	1502	1	2126	1184	1237	1891	1997	1294	1216	1301	43	1411	1824	1475	1525	1587	1042	1745	1233	1104	1397	1349	838	1231	1190
YOR249C	0	0	0	0	0	0	0	0	0	0	0	0	0	0	0	0	0	0	0	0	0	0	0	0	0	0	0	0	0	0	0	0	0	0	0	0	0	0	0	0	0	0
YER117W	0	0	0	0	0	0	0	0	0	0	0	0	0	0	0	0	0	0	0	0	0	0	0	0	0	0	0	0	0	0	0	0	0	0	0	0	0	0	0	0	0	0
YOR301W	967	0	1647	0	1586	0	1335	0	1047	0	1500	0	1126	0	1190	0	1215	0	1	0	1300	0	1402	0	1243	0	1442	0	1150	0	1503	0	1533	0	1798	0	1224	0	1260	0	1197	0
YKL218C	0	1407	0	1347	0	1391	0	1347	0	1250	0	1347	0	1372	0	1318	0	1332	0	1824	0	1067	0	1318	0	1090	0	33	0	1268	0	1365	0	1213	0	1254	0	1171	0	740	0	1339
YBL107C	1214	2075	2121	2241	2059	2218	1550	2011	1574	1823	1798	1991	1878	1932	1713	1827	1834	1911	0	2327	1504	1655	1723	1976	1773	1688	1548	44	1622	2318	1969	1816	1998	1471	2382	1732	1509	1813	1587	1126	1682	1810
YLL063C	702	328	1020	149	1011	784	678	573	774	307	1142	368	723	476	724	211	785	289	0	327	751	207	1125	457	785	275	791	18	636	797	826	635	656	265	710	410	709	175	700	226	650	123
YOR276W	545	237	807	170	751	535	495	522	539	214	733	245	633	488	609	128	657	275	0	306	628	150	630	282	686	296	460	13	506	533	765	514	717	354	808	478	563	135	696	197	666	157
YMR309C	0	0	0	0	0	0	0	0	0	0	0	0	0	0	0	0	0	0	0	0	0	0	0	0	0	0	0	0	0	0	0	0	0	0	0	0	0	0	0	0	0	0
YOR089C	0	1553	0	1580	0	1540	0	1274	0	1499	0	1721	0	1260	0	1010	0	1299	0	1931	0	1384	0	1641	0	1144	0	43	0	1747	0	1638	0	979	0	1230	0	1376	0	851	0	1047
YMR180C	734	1148	1109	1069	1272	1188	708	877	726	861	1113	1223	666	780	797	817	747	829	1	1076	730	763	1121	1136	913	865	772	33	666	1090	945	1015	1087	656	1116	803	691	859	960	531	795	771
YGL163C	0	0	0	0	0	0	0	0	0	0	0	0	0	0	0	0	0	0	0	0	0	0	0	0	0	0	0	0	0	0	0	0	0	0	0	0	0	0	0	0	0	0
YDR417C	165	0	206	0	237	0	331	0	151	0	222	0	92	0	85	0	83	0	0	0	426	0	203	0	95	0	155	0	150	0	464	0	132	0	109	0	441	0	98	0	98	0
YOL131W	168	0	336	0	385	0	518	0	316	0	384	0	137	0	129	0	181	0	0	0	530	0	366	0	200	0	256	0	283	0	729	0	164	0	176	0	464	0	181	0	139	0
YBL021C	430	0	896	0	932	0	694	0	564	0	724	0	270	0	169	0	234	0	1	0	791	0	692	0	375	0	415	0	568	0	898	0	384	0	540	0	721	0	266	0	269	0
YLL045C	482	0	614	0	681	0	1247	0	445	0	673	0	1107	0	1068	0	1288	0	1	0	1450	0	645	0	1221	0	456	0	450	0	1871	0	1330	0	1392	0	1395	0	1094	0	1168	0
YLR007W	0	0	0	0	0	0	0	0	0	0	0	0	0	0	0	0	0	0	0	0	0	0	0	0	0	0	0	0	0	0	0	0	0	0	0	0	0	0	0	0	0	0
YNL261W	0	0	0	0	0	0	0	0	0	0	1	0	0	0	0	0	0	0	0	0	0	0	0	0	0	0	0	0	0	0	0	0	0	0	0	0	0	0	0	0	0	0
YMR054W	1515	261	2451	136	2521	1258	1469	906	1773	345	2250	303	1714	656	967	140	1590	272	1	314	1565	172	2036	341	1738	260	1826	23	1660	1441	2073	963	1544	480	1718	640	1517	111	1728	219	955	64
YDR065W	15	0	6	0	16	0	56	0	7	0	17	0	8	0	8	0	9	0	0	0	56	0	21	0	9	0	7	0	8	0	79	0	18	0	19	0	65	0	7	0	1	0
YNL305C	1199	0	1854	0	1830	6	1258	2	1577	2	1559	1	1306	2	1654	0	1637	0	2	1	1653	1	1644	1	1663	3	1100	0	1234	5	1680	1	1968	5	1937	3	1491	0	1812	0	1716	0
YJL046W	10	3	28	6	22	19	62	57	17	11	38	22	25	22	63	29	35	6	0	5	51	22	37	18	22	11	19	1	15	12	86	34	45	16	45	21	75	23	17	0	55	19
YKR078W	714	0	1579	0	1604	0	943	0	1112	0	1423	0	1176	0	1134	0	1201	0	0	0	1018	0	1458	0	1436	0	1044	0	1004	0	1303	0	1443	0	1682	0	983	0	1368	0	1228	0
YOR191W	0	1	0	0	0	2	0	2	0	1	0	0	0	1	0	0	0	1	0	2	0	0	0	2	0	1	0	0	0	0	0	1	0	2	0	0	0	3	0	1	0	0
YDR272W	1049	1958	1569	1686	1537	1934	908	1367	1268	1611	1571	1939	1212	1716	1229	1296	1419	1595	0	2219	982	1222	1616	1886	1406	1440	1140	43	1060	2181	1151	1493	1490	1354	1606	1539	981	1183	1437	1046	1274	1372
YGR289C	0	2296	0	2267	0	2528	0	1691	0	2092	0	2926	0	2032	0	1682	0	1860	0	2519	0	1541	0	2441	0	1746	0	51	0	2344	0	1934	0	1507	0	1723	0	1551	0	1286	0	1826
YML020W	1377	0	1841	0	1758	0	1188	0	1350	0	1915	0	1272	0	1651	0	1591	0	4	0	1374	0	1824	0	1551	0	1299	0	1221	0	1489	0	1760	0	1843	0	1357	0	1663	0	1702	0
YLR103C	0	0	0	0	0	0	0	0	0	0	0	0	0	0	0	0	0	0	0	0	0	0	0	0	0	0	0	0	0	0	0	0	0	0	0	0	0	0	0	0	0	0
YOR294W	0	0	0	0	0	0	0	0	0	0	0	0	0	0	0	0	0	0	0	0	0	0	0	0	0	0	0	0	0	0	0	0	0	0	0	0	0	0	0	0	0	0
YEL062W	354	416	479	507	473	588	264	339	332	500	400	615	306	354	281	333	254	353	2	578	212	238	452	539	320	252	318	15	293	548	342	349	383	261	389	309	253	261	289	174	319	346
YPR064W	0	172	0	134	0	185	0	75	0	179	0	139	0	144	0	109	0	177	0	247	0	69	0	123	0	132	0	7	0	212	0	77	0	99	0	144	0	110	0	111	0	134
YPR031W	0	1480	0	1069	0	1190	0	898	0	1153	0	1530	0	919	0	1010	0	971	0	1936	0	791	0	1298	0	1067	0	25	0	1349	0	974	0	726	0	888	0	838	0	578	0	992
YLR038C	487	0	942	0	854	0	670	0	554	0	807	0	304	0	246	0	441	0	1	0	746	0	683	0	318	0	444	0	557	0	980	0	340	0	356	0	695	0	302	0	240	0
YNL096C	0	1	0	0	0	0	0	0	0	0	0	0	0	0	0	0	0	0	0	0	0	0	0	0	0	0	0	0	0	0	0	0	0	0	0	0	0	0	0	0	0	0
YDL187C	957	1648	1707	1587	1789	1663	866	1164	1217	1413	1493	1921	1267	1412	1472	1244	1413	1352	0	1889	986	1060	1567	1618	1210	996	1140	35	1069	1692	1231	1139	1950	1086	1708	1287	970	1056	1131	651	1415	1347
YBR024W	0	0	0	0	0	0	0	0	0	0	0	0	0	0	0	0	0	0	0	0	0	0	0	0	0	0	0	0	0	0	0	0	0	0	0	0	0	0	0	0	0	0
YER171W	0	0	0	0	0	0	0	0	0	0	0	0	0	0	0	0	0	0	0	0	0	0	0	0	0	0	0	0	0	0	0	0	0	0	0	0	0	0	0	0	0	0
YDL047W	13	9	8	9	17	11	130	146	8	24	15	23	0	6	1	2	10	2	0	21	163	148	12	9	6	6	7	0	7	11	150	181	13	3	7	5	126	152	8	15	6	11
YML046W	0	0	0	0	0	0	0	0	0	0	0	0	0	0	0	0	0	0	0	0	0	0	0	0	0	0	0	0	0	0	0	0	0	0	0	0	0	0	0	0	0	0
YGL124C	321	419	416	418	432	499	1349	1171	290	310	482	598	295	277	245	257	379	254	0	437	1199	1231	530	454	366	271	319	20	360	391	1450	1506	411	264	389	281	1364	1309	348	198	298	252
YMR276W	1083	303	1381	120	1400	724	995	619	1275	253	1456	273	1419	589	1197	216	1414	293	0	229	1028	157	1362	328	1579	282	1177	11	1202	865	1240	621	1971	519	2091	770	996	132	1492	254	1314	97
YEL059W	535	693	596	477	590	579	528	618	437	557	643	684	649	616	674	630	603	483	0	862	546	512	592	624	689	497	632	13	470	693	634	581	810	494	897	537	480	533	632	322	631	664
YMR149W	0	0	0	0	0	0	0	0	0	0	0	0	0	0	0	0	0	0	0	0	0	0	0	0	0	0	0	0	0	0	0	0	0	0	0	0	0	0	0	0	0	0
YLR165C	248	472	848	763	859	807	544	654	555	506	633	738	298	358	333	327	410	350	0	604	562	552	609	622	454	315	393	15	441	574	805	726	378	211	394	242	574	635	347	194	396	352
YCR069W	433	728	554	574	603	709	546	611	446	612	587	709	510	554	596	563	540	579	0	897	470	505	619	651	565	465	464	15	440	642	646	636	610	357	642	445	518	510	547	277	582	570
YLR138W	0	1223	0	1195	0	1374	0	860	0	894	0	1156	0	869	0	924	0	966	0	1531	0	749	0	1100	0	781	0	24	0	1013	0	859	0	735	0	787	0	770	0	488	0	928
YKL027W	580	830	766	671	868	724	947	1145	724	769	869	825	434	410	498	415	498	408	0	921	1012	1022	784	838	497	448	603	22	599	873	1287	1171	549	321	603	383	989	1085	508	269	537	545
YJL173C	0	0	0	0	0	0	0	0	0	0	0	0	0	0	0	0	0	0	0	0	0	0	0	0	0	0	0	0	0	0	0	0	0	0	0	0	0	0	0	0	0	0
YDR152W	0	1107	0	1147	0	1356	0	930	0	936	0	1225	0	718	0	789	0	746	0	1337	0	920	0	996	0	768	0	30	0	996	0	1141	0	637	0	797	0	1041	0	541	0	887
YKL127W	52	1561	36	1413	55	1528	78	1907	161	1499	980	1763	62	1526	51	1500	106	1236	0	1978	57	1519	125	1622	76	1348	38	58	143	1885	126	1845	107	1162	41	1280	118	1537	286	810	107	1603
YDR309C	588	0	486	0	659	0	488	0	979	0	1871	0	672	0	643	0	1007	0	0	0	552	0	1319	0	838	0	317	0	982	0	773	0	809	0	391	0	698	0	1252	0	943	0
YLR386W	367	406	457	376	453	458	366	441	333	363	459	473	337	343	220	238	325	340	1	556	423	376	415	425	263	284	324	14	273	426	512	467	354	252	384	323	372	374	282	191	221	218
YLR371W	0	0	0	0	0	0	0	0	0	0	0	0	0	0	0	0	0	0	0	0	0	0	0	0	0	0	0	0	0	0	0	0	0	0	0	0	0	0	0	0	0	0
YDL169C	904	0	1622	0	1653	0	743	0	1111	0	1361	0	966	0	1015	0	1103	0	1	0	788	0	1306	0	1104	0	938	0	1072	0	1007	0	1327	0	1458	0	726	0	1039	0	889	0
YLR092W	0	1212	0	1446	0	1476	0	1149	0	1281	0	1464	0	1046	0	839	0	944	0	1440	0	992	0	1306	0	835	0	24	0	1424	0	1319	0	769	0	823	0	997	0	559	0	830
YLR423C	0	0	0	0	0	0	0	0	0	0	0	0	0	0	0	0	0	0	0	0	0	0	0	0	0	0	0	0	0	0	0	0	0	0	0	0	0	0	0	0	0	0
YMR072W	0	130	0	180	0	254	0	402	1	270	4	207	0	51	0	53	0	62	0	215	1	481	1	163	0	36	0	11	0	251	1	457	0	72	0	72	0	447	0	32	0	57
YJR033C	158	543	104	539	154	532	180	722	221	497	498	742	104	333	106	244	180	373	0	705	192	799	273	726	115	249	87	15	249	592	240	939	131	247	80	277	241	596	183	206	102	302
YKR056W	307	1507	415	1458	430	1522	517	1389	589	1451	913	1718	533	1669	627	1429	772	1643	0	1710	509	1289	603	1443	573	1215	287	38	562	1500	632	1552	813	1324	556	1574	585	1333	930	840	676	1419
YGL011C	0	0	0	0	0	0	0	0	0	0	1	0	0	0	0	0	0	0	0	0	0	0	0	0	0	0	0	0	0	0	0	0	2	0	0	0	0	0	0	0	0	0
YIR036C	610	0	1434	0	1696	0	1356	0	1365	0	1488	0	1304	0	1166	0	1384	0	3	0	1228	0	1394	0	1396	0	1251	0	1426	0	1506	0	1425	0	1959	0	1361	0	1344	0	1253	0
YMR123W	7	2	11	0	7	10	6	7	4	0	1	0	0	1	1	0	1	1	0	1	6	15	1	1	1	3	1	0	0	3	6	3	0	0	7	1	7	8	2	0	4	2
YGR073C	0	0	0	0	0	0	0	0	0	0	0	0	0	0	0	0	0	0	0	0	0	0	0	0	0	0	0	0	0	0	0	0	0	0	0	0	0	0	0	0	0	0
YGR209C	763	1645	1463	1418	1389	1609	946	1163	1046	1389	1344	1645	1228	1591	1338	1191	1490	1426	0	1592	1005	1054	1315	1412	1364	1102	1034	29	1027	1429	1108	1348	1536	1045	1719	1141	905	1052	1297	745	1156	1399
YLR183C	0	918	0	1089	0	1205	0	1566	0	980	5	1028	0	792	0	783	0	753	0	1006	0	1385	0	1022	0	688	0	34	0	1329	0	1696	0	664	0	849	0	1323	0	455	0	754
YNL050C	749	1	1127	0	1115	0	824	0	828	0	1053	0	887	1	957	1	1069	0	0	0	794	0	1080	2	924	1	857	0	868	0	1048	0	1109	0	1311	1	827	0	1025	0	830	0
YMR304C-A	1213	1761	1542	1402	1508	1613	1104	1449	1102	1522	1682	2028	1263	1378	1471	1463	1459	1411	0	2283	1354	1253	1755	1748	1288	1386	1196	24	948	1874	1511	1643	1680	1240	1747	1415	1177	1319	1367	810	1363	1459
YLR240W	498	3	692	1	720	29	621	24	579	7	663	1	491	15	600	5	540	11	1	3	652	1	704	8	729	8	597	0	494	45	866	26	794	15	857	33	658	2	752	4	587	3
YOR039W	397	479	405	472	358	484	618	736	357	473	348	561	221	225	108	203	163	244	0	687	488	567	307	503	121	175	380	13	366	608	681	752	190	144	216	207	429	622	140	137	165	272
YDL234C	0	367	0	241	0	345	0	183	0	318	0	341	0	263	0	250	0	336	0	370	0	174	0	301	0	215	0	12	0	466	0	244	0	225	0	243	0	249	0	318	0	226
YGL080W	0	0	0	0	0	0	0	0	0	0	0	0	0	0	0	0	0	0	0	0	0	0	0	0	0	0	0	0	0	0	0	0	0	0	0	0	0	0	0	0	0	0
YNL136W	353	0	461	0	522	0	693	0	411	0	615	0	341	0	345	0	381	0	0	0	707	0	592	0	379	0	387	0	393	0	880	0	349	0	458	0	642	0	413	0	339	0
YKL049C	0	0	0	0	0	0	0	0	0	0	0	0	0	0	0	0	0	0	0	0	0	0	0	0	0	0	0	0	0	0	0	0	0	0	0	0	0	0	0	0	0	0
YBL002W	775	1158	1004	903	1007	920	849	906	714	923	1013	1081	822	831	770	878	911	825	2	1403	750	754	989	926	1018	821	893	15	688	1146	1092	965	1070	696	1386	813	736	746	946	532	838	940
YNR038W	0	0	0	0	0	0	0	0	0	0	0	0	0	0	0	0	0	0	0	0	0	0	0	0	0	0	0	0	0	0	0	0	0	0	0	0	0	0	0	0	0	0
YBR037C	299	0	446	0	442	0	930	0	333	0	482	0	130	0	102	0	128	0	0	0	939	0	412	0	120	0	319	0	276	0	1175	0	163	0	221	0	946	0	111	0	119	0
YGL140C	0	639	0	610	0	747	0	999	0	534	0	750	0	518	0	443	0	468	0	695	0	798	0	666	0	480	0	28	0	675	0	1001	0	440	0	490	0	816	0	271	0	437
YCL029C	198	281	252	307	299	315	459	684	177	232	252	330	436	489	507	462	410	501	0	321	540	547	270	309	326	393	194	14	142	343	541	655	568	358	493	382	538	587	361	217	469	646
YFL038C	0	0	0	0	0	0	0	0	0	0	0	0	0	0	0	0	0	0	0	0	0	0	0	0	0	0	0	0	0	0	0	0	0	0	0	0	0	0	0	0	0	0
YJR131W	881	1331	1511	1236	1394	1603	692	1084	1074	1340	1127	1334	932	1168	1142	1093	1259	1176	2	1730	817	835	1106	1215	1092	1047	935	22	899	1504	1038	1018	1422	967	1501	1159	849	812	1092	713	1058	1148
YNR012W	0	1025	0	1160	0	1185	0	910	0	836	0	1375	0	554	0	536	0	550	0	1368	0	801	0	1120	0	582	0	28	0	991	0	1008	0	356	0	383	0	803	0	364	0	495
YNL110C	0	0	0	0	0	0	0	0	0	0	0	0	0	0	0	0	0	0	0	0	0	0	0	0	0	0	0	0	0	0	0	0	0	0	0	0	0	0	0	0	0	0
YAL068C	1034	0	1394	0	1478	0	1231	0	1146	0	1489	0	1260	0	1270	0	1289	0	0	0	1175	0	1506	0	1440	0	1333	0	1044	0	1414	0	1554	0	1652	0	1271	0	1387	0	1235	0
YDR367W	0	0	0	0	0	0	0	0	0	0	0	0	0	0	0	0	0	0	0	0	0	0	0	0	0	0	0	0	0	0	0	0	0	0	0	0	0	0	0	0	0	0
YIL053W	0	0	0	0	0	0	0	0	0	0	0	0	0	0	0	0	0	0	0	0	0	0	0	0	0	0	0	0	0	0	0	0	0	0	0	0	0	0	0	0	0	0
YPL059W	429	774	1066	398	987	799	459	473	714	787	922	709	883	569	1053	745	967	734	1	670	627	344	895	701	968	726	629	17	857	1047	686	438	1112	494	1237	690	492	368	1029	618	964	423
YGL253W	1021	1558	1396	1294	1457	1433	1157	1141	916	1190	1268	1443	1075	1063	1223	1083	1146	1116	0	1808	1051	1020	1319	1359	1539	1254	1259	36	1074	1380	1324	1463	1195	777	1621	1092	1065	1098	1333	802	1143	1131
YHL032C	0	723	0	750	0	811	0	871	0	780	0	760	0	652	0	491	0	618	0	847	0	612	0	716	0	460	0	17	0	774	0	715	0	479	0	572	0	723	0	286	0	522
YJL010C	0	0	0	0	0	0	0	0	0	0	0	0	0	0	0	0	0	0	0	0	0	0	0	0	0	0	0	0	0	0	0	0	0	0	0	0	0	0	0	0	0	0
YHL045W	0	1	0	0	0	1	0	1	0	1	0	0	0	0	0	0	0	0	0	1	0	2	0	0	0	1	0	0	0	1	0	0	0	2	0	1	0	0	0	0	0	0
YOR337W	0	0	0	0	0	0	0	0	0	0	0	0	0	0	0	0	0	0	0	0	0	0	0	0	0	0	0	0	0	0	0	0	0	0	0	0	0	0	0	0	0	0
YOR097C	1116	0	1648	0	1791	0	1116	0	1159	0	1453	0	1061	0	1089	0	1271	0	0	0	1445	0	1388	0	1039	0	1178	0	949	0	1591	0	1361	0	1385	0	1279	0	1249	0	1147	0
YHR118C	0	0	0	0	0	0	0	0	0	0	0	0	0	0	0	0	0	0	0	0	0	0	0	0	0	0	0	0	0	0	0	0	0	0	0	0	0	0	0	0	0	0
YGR024C	0	0	0	0	0	0	0	0	0	0	0	0	0	0	0	0	0	0	0	0	0	0	0	0	0	0	0	0	0	0	0	0	0	0	0	0	0	0	0	0	0	0
YOL023W	41	602	26	602	25	662	34	786	56	594	272	813	18	339	30	255	40	312	0	776	67	802	64	656	17	223	17	16	57	600	97	924	20	252	12	285	76	714	37	171	41	266
YPL253C	1333	0	1839	0	1964	0	1519	0	1521	0	1988	0	1537	0	1521	0	1710	0	1	0	1430	0	1777	0	1800	0	1364	0	1337	0	2056	0	2065	0	2443	0	1473	0	1682	0	1716	0
YOR008C-A	4465	7860	7293	8178	7119	8720	4360	5747	5152	7243	6652	8870	6063	7247	5562	6531	6157	7121	2	8780	4374	5269	6434	8299	6705	6891	4185	160	5415	8917	5462	6374	7701	6015	8643	6675	4185	5035	6565	4432	5699	6548
YER154W	125	194	213	261	194	270	394	453	146	205	188	219	50	51	66	57	40	62	0	218	398	424	135	188	46	63	137	9	156	216	406	516	57	50	50	67	311	427	55	57	51	65
YBR300C	0	0	0	0	0	0	0	0	0	0	0	0	0	0	0	0	0	0	0	0	0	0	0	0	0	0	0	0	0	0	0	0	0	0	0	0	0	0	0	0	0	0
YEL036C	24	0	14	0	18	0	139	0	19	0	17	0	61	0	38	0	61	0	0	0	164	0	12	0	7	0	20	0	23	0	200	0	15	0	24	0	110	0	4	0	40	0
YBR260C	786	1358	1100	1236	1155	1252	1432	1599	906	1294	1096	1516	1127	1163	958	1031	1030	1177	1	1467	1367	1584	1051	1297	1115	1019	968	42	949	1297	1744	2022	1290	1001	1511	1070	1341	1568	1043	694	951	1104
YPL124W	0	0	0	0	0	0	0	0	0	0	0	0	0	0	0	0	0	0	0	0	0	0	0	0	0	0	0	0	0	0	0	0	0	0	0	0	0	0	0	0	0	0
YAL042W	442	0	518	0	656	0	515	0	503	0	601	0	479	0	576	0	555	0	0	0	578	0	597	0	527	0	440	0	407	0	668	0	570	0	544	0	529	0	584	0	592	0
YAL035W	0	0	0	0	0	0	0	0	0	0	0	0	0	0	0	0	0	0	0	0	0	0	0	0	0	0	0	0	0	0	0	0	0	0	0	0	0	0	0	0	0	0
YNL286W	0	0	0	0	0	0	0	0	0	0	0	0	0	0	0	0	0	0	0	0	0	0	0	0	0	0	0	0	0	0	0	0	0	0	0	0	0	0	0	0	0	0
YDR001C	700	869	867	848	1006	1078	645	580	960	962	1211	1087	809	648	869	674	1083	823	0	1158	658	554	1146	812	829	616	592	19	1076	1267	818	600	1066	647	888	700	663	604	758	403	893	809
YIL162W	479	787	846	765	914	858	553	706	567	610	777	792	739	764	936	901	731	646	1	883	592	537	737	786	787	584	576	16	478	828	729	684	1210	713	1328	817	602	655	732	370	847	793
YOL141W	560	0	727	0	768	0	1328	0	494	0	707	0	521	0	320	0	500	0	0	0	1216	0	603	0	467	0	627	0	556	0	1536	0	640	0	724	0	1124	0	412	0	441	0
YBR195C	0	1	0	0	0	0	0	0	0	0	0	1	0	0	0	0	0	1	0	0	0	0	0	0	0	0	0	0	0	0	0	0	0	2	0	1	0	0	0	0	0	0
YIL039W	395	462	566	476	649	565	939	771	551	504	465	457	518	432	580	429	544	426	0	562	803	727	596	402	590	417	469	18	598	558	1012	791	626	328	796	403	839	643	513	223	693	507
YGR122W	982	0	1725	0	1684	0	1189	0	1291	0	1702	0	1285	0	1129	0	1457	0	0	0	1200	0	1754	0	1651	0	980	0	1155	0	1502	0	1386	0	1433	0	1131	0	1543	0	1083	0
YMR315W	2961	4007	3829	3320	4195	4235	2510	3169	3428	4116	4813	4757	2209	2393	2492	2328	2428	2364	1	5170	2838	2853	4189	4643	2633	2385	3213	55	3084	5015	3301	3385	2621	1951	2765	2291	2568	2727	2580	1864	2631	2484
YGR213C	0	1144	0	1148	0	1236	0	878	0	869	0	1167	0	985	0	792	0	995	0	1428	0	737	0	1104	0	755	0	37	0	1096	0	926	0	672	0	894	0	832	0	511	0	857
YDR384C	0	1739	0	1433	0	2686	0	1785	0	1427	0	1997	0	2049	0	1384	0	1513	0	2249	0	817	0	2137	0	1636	0	50	0	2328	0	1749	0	1664	0	2155	0	708	0	1157	0	1185
YML007W	552	0	1004	0	1067	0	760	0	760	0	865	0	771	0	1122	0	954	0	2	0	670	0	867	0	1113	0	680	0	635	0	873	0	1123	0	1223	0	703	0	1034	0	897	0
YER063W	722	0	1093	0	964	0	694	0	862	0	1000	0	729	0	942	0	911	0	0	0	773	0	986	0	919	0	720	0	787	0	917	0	1021	0	1160	0	776	0	1032	0	998	0
YDR481C	0	0	0	0	0	0	0	0	0	0	0	1	0	0	0	0	0	0	0	0	0	0	0	0	0	0	0	0	0	1	0	0	0	0	0	0	0	0	0	1	0	0
YER014W	0	0	0	0	0	0	0	0	0	0	0	0	0	0	0	0	0	0	0	0	0	0	0	0	0	0	0	0	0	0	0	0	0	0	0	0	0	0	0	0	0	0
YPR041W	0	0	0	0	0	0	0	0	0	0	0	0	0	0	0	0	0	0	0	0	0	0	0	0	0	0	0	0	0	0	0	0	0	0	0	0	0	0	0	0	0	0
YNL213C	148	140	323	232	313	326	584	579	219	223	265	273	82	60	92	102	67	70	0	234	597	549	242	250	90	61	154	4	153	275	811	721	78	53	83	75	532	489	85	42	56	82
YKL006C-A	0	0	0	0	0	0	0	0	0	0	0	0	0	0	0	0	0	0	0	0	0	0	0	0	0	0	0	0	0	0	0	0	0	0	0	0	0	0	0	0	0	0
YBR058C	479	936	941	928	1017	972	750	839	822	1089	844	977	931	985	814	720	1074	970	0	991	683	759	852	840	1044	785	707	18	848	1125	946	874	1031	700	1327	798	669	756	982	573	830	868
YLR024C	0	0	0	0	0	0	0	0	0	0	0	0	0	0	0	0	0	0	0	0	0	0	0	0	0	0	0	0	0	0	0	0	0	0	0	0	0	0	0	0	0	0
YLR071C	0	0	0	0	0	0	0	0	0	0	0	0	0	0	0	0	0	0	0	0	0	0	0	0	0	0	0	0	0	0	0	0	0	0	0	0	0	0	0	0	0	0
YHR092C	482	820	759	814	887	937	655	808	522	694	788	925	590	619	638	622	644	663	0	790	560	622	722	796	849	637	559	27	491	701	756	738	854	547	988	638	575	689	745	477	585	608
YDL199C	0	0	0	0	0	0	0	0	0	0	0	0	0	0	0	0	0	0	0	0	0	0	0	0	0	0	0	0	0	0	0	0	0	0	0	0	0	0	0	0	0	0
YHL007C	0	0	0	0	0	0	0	0	0	0	0	0	0	0	0	0	0	0	0	0	1	0	0	0	0	0	0	0	0	0	0	0	0	0	0	0	0	0	0	0	0	0
YML013C-A	90	0	192	0	206	0	384	0	121	0	194	0	83	0	65	0	104	0	1	0	460	0	131	0	118	0	106	0	134	0	529	0	93	0	98	0	435	0	81	0	53	0
YER181C	1133	1723	1617	1429	1455	1614	1086	1379	1154	1346	1490	1726	1046	1236	1377	1300	1245	1184	1	2132	1153	1150	1558	1611	1260	1311	1150	34	1000	1601	1427	1438	1536	1268	1754	1289	1011	1226	1417	820	1498	1427
YNL228W	0	0	0	0	0	1	0	0	0	0	0	1	0	0	0	0	0	0	0	0	0	1	0	0	0	0	0	0	0	0	0	0	0	0	0	0	0	0	0	0	0	0
YDL064W	0	0	0	0	0	0	0	0	0	0	0	0	0	3	0	0	0	0	0	0	0	0	0	0	0	0	0	0	0	0	0	0	0	0	0	0	0	0	0	0	0	0
YDL031W	0	0	0	0	0	0	0	0	0	0	2	0	0	0	0	0	0	0	0	0	0	0	0	0	0	0	0	0	0	0	0	0	0	0	0	0	0	0	0	0	0	0
YMR257C	0	292	0	371	0	459	0	820	0	382	0	440	0	119	0	67	0	111	0	398	0	775	0	364	0	109	0	14	0	372	0	885	0	93	0	99	0	888	0	67	0	96
YDR046C	0	0	0	0	0	0	0	0	0	0	0	0	0	0	0	0	0	0	0	0	0	0	0	0	0	0	0	0	0	0	0	0	0	0	0	0	0	0	0	0	0	0
YOR253W	416	0	593	0	613	0	1016	0	492	0	650	0	441	0	484	0	525	0	2	0	1096	0	619	0	483	0	455	0	449	0	1315	0	655	0	706	0	1002	0	459	0	458	0
YOR202W	1367	0	1738	0	1694	0	1019	0	1432	0	1752	0	1372	0	1362	0	1781	0	1	0	1047	0	1582	0	1443	0	1292	0	1163	0	1276	0	1594	0	1814	0	1103	0	1251	0	1335	0
YDR521W	0	1788	0	1703	0	2154	0	1633	0	1691	0	1964	0	590	0	536	0	578	0	2317	0	1278	0	1929	0	623	0	34	0	1975	0	1568	0	475	0	540	0	1252	0	354	0	569
YGL245W	0	0	0	0	0	0	0	0	0	0	0	0	0	0	0	0	0	0	0	0	0	0	0	0	0	0	0	0	0	0	0	0	0	0	0	0	0	0	0	0	0	0
YGR006W	99	211	104	112	98	136	338	607	171	162	121	142	127	165	181	212	125	162	0	139	316	513	78	144	148	195	73	13	111	169	409	624	147	109	152	128	335	481	138	111	172	214
YGR079W	1544	1	2461	0	2345	3	1556	1	1716	0	2327	0	1644	0	1866	0	2183	0	2	0	1684	0	2196	0	1939	1	1750	0	1502	0	1948	0	2465	0	2477	1	1655	0	1936	1	1916	0
YDL119C	469	736	652	585	719	644	791	991	468	643	694	705	796	802	755	550	873	815	2	736	910	813	679	695	913	888	475	21	463	682	1133	1041	970	576	957	647	755	783	863	550	659	651
YKL151C	534	785	804	802	925	777	707	786	638	857	951	1001	681	707	674	609	715	684	0	784	651	676	934	923	674	509	654	22	721	962	802	875	855	470	1006	602	739	631	671	364	692	579
YGL198W	227	0	240	0	276	0	170	0	394	0	822	0	205	0	248	0	421	0	0	0	174	0	479	0	313	0	115	0	427	0	259	0	317	0	129	0	211	0	533	0	399	0
YKL104C	0	0	0	0	0	0	0	0	0	0	0	0	0	0	0	0	0	0	0	0	0	0	0	0	0	0	0	0	0	0	0	0	0	0	0	0	0	0	0	0	0	0
YBL091C-A	0	0	0	0	0	0	0	0	0	0	2	0	0	0	0	0	0	0	0	0	0	0	0	0	0	0	0	0	0	0	0	0	0	0	0	0	0	0	0	0	0	0
YOR170W	0	1259	0	1129	0	1515	0	1434	0	1253	0	1643	0	1037	0	943	0	975	0	1632	0	1055	0	1453	0	930	0	41	0	1601	0	1322	0	749	0	923	0	1125	0	643	0	892
YIL019W	0	0	0	0	0	0	0	0	0	0	0	0	0	0	0	0	0	0	0	0	0	0	0	0	0	0	0	0	0	0	0	0	0	0	0	0	0	0	0	0	0	0
YML069W	0	0	0	0	0	0	0	0	0	0	0	0	0	0	0	0	0	0	0	0	0	0	0	0	0	0	0	0	0	0	0	0	0	0	0	0	0	0	0	0	0	0
YKR019C	248	400	366	356	468	436	620	634	278	307	449	518	273	261	218	216	275	230	0	438	532	522	535	461	443	298	326	12	310	318	738	753	451	270	429	349	530	476	374	199	210	171
YKR047W	604	993	756	910	663	1027	659	985	485	807	534	935	451	658	590	724	442	645	1	1118	579	871	552	875	652	780	582	26	526	918	753	1060	698	644	817	750	544	973	607	511	566	808
YGR279C	0	1376	0	1062	0	1168	0	1029	0	1158	0	1285	0	906	0	844	0	923	0	1715	0	903	0	1279	0	1022	0	28	0	1215	0	1192	0	777	0	833	0	877	0	666	0	918
YBL056W	1445	0	1669	0	1604	0	1277	0	1377	0	1478	0	1396	0	1141	0	1334	0	1	0	1122	0	1372	0	1458	0	1385	0	1577	0	1514	0	1953	0	2043	0	1048	0	1394	0	1223	0
YCR022C	528	761	744	683	811	910	457	658	517	636	631	766	544	774	697	744	706	657	0	834	507	521	705	675	596	655	507	25	445	732	601	637	890	652	1017	732	551	558	741	401	707	746
YLL015W	1186	0	1813	0	1804	0	1002	0	1148	0	1660	0	1383	0	1498	0	1655	0	1	0	1032	0	1753	0	1287	0	1231	0	1180	0	1225	0	1532	0	2023	0	990	0	1191	0	1480	0
YNL195C	0	0	0	0	0	0	0	0	0	0	0	0	0	0	0	0	0	0	0	0	0	0	0	0	0	0	0	0	0	0	0	0	0	0	0	0	1	0	0	0	0	0
YFL060C	0	0	0	0	0	0	0	0	0	0	0	0	0	0	0	0	0	0	0	0	0	0	0	0	0	0	0	0	0	0	0	0	0	0	0	0	0	0	0	0	0	0
YDR173C	0	0	0	0	0	0	0	0	0	0	0	0	0	0	0	0	0	0	0	0	0	0	0	0	0	0	0	0	0	0	0	0	0	0	0	0	0	0	0	0	0	0
YBR208C	1158	1567	1547	1355	1661	1502	1048	1094	1233	1493	1432	1671	1369	1460	1311	1266	1484	1428	0	1841	1067	1027	1484	1577	1462	1302	1165	37	1226	1745	1291	1229	1766	1145	2096	1336	965	1100	1461	806	1278	1348
YCL057W	0	908	0	896	0	962	0	855	0	1016	0	1042	0	941	1	829	0	847	0	1039	0	770	0	965	0	919	0	20	0	989	0	865	0	801	0	744	1	882	0	652	0	1050
YBR072W	769	1067	1269	1128	1187	1321	709	876	708	927	903	1207	985	1034	1011	1006	1052	990	0	1261	642	790	968	1025	1084	1018	802	35	808	1302	914	954	1236	932	1480	1018	669	813	1008	684	904	885
YBR005W	0	0	0	0	0	0	0	0	0	0	0	0	0	0	0	0	0	0	0	0	0	0	0	0	0	0	0	0	0	0	0	0	0	0	0	0	0	0	0	0	0	0
YPR123C	0	0	0	0	0	0	0	0	0	0	0	0	0	0	0	0	0	0	0	0	0	0	0	0	0	0	0	0	0	0	0	0	0	0	0	0	0	0	0	0	0	0
YDL173W	0	694	0	539	0	651	0	685	0	572	0	746	0	524	0	362	0	447	0	858	0	527	0	627	0	399	0	14	0	816	0	670	0	339	0	340	0	615	0	252	0	354
YJR047C	0	404	0	245	0	1170	0	949	0	381	0	399	0	1035	0	372	0	447	0	425	0	255	0	435	0	471	0	23	0	1233	0	800	0	580	0	1245	0	202	0	388	0	208
YMR006C	731	0	1018	0	932	0	715	0	803	0	1084	0	547	0	754	0	703	0	0	0	834	0	1073	0	836	0	771	0	742	0	843	0	849	0	979	0	790	0	923	0	840	0
YAL016W	0	0	0	0	0	0	0	0	0	0	0	0	0	0	0	0	0	0	0	0	0	0	0	0	0	0	0	0	0	0	0	0	0	0	0	0	0	0	0	0	0	0
YHR011W	76	71	102	94	105	122	249	253	47	71	85	97	23	15	34	38	28	24	0	107	179	265	100	80	21	22	59	6	40	46	297	292	30	22	32	19	164	263	42	16	31	41
YPL152W	882	0	1302	0	1435	0	845	0	834	0	1125	0	886	0	1050	0	1120	0	1	0	813	0	1371	0	1133	0	1114	0	1090	0	1009	0	1267	0	1425	0	920	0	1039	0	857	0
YJL150W	850	0	1458	0	1549	0	999	0	800	0	1511	0	1222	0	1373	0	1468	0	1	0	1123	1	1454	0	1396	1	1042	0	859	0	1392	0	1469	0	1557	0	1036	0	1387	0	1149	0
YNL077W	499	605	556	630	554	720	613	991	589	746	741	801	494	553	460	532	482	528	1	931	670	732	807	911	564	449	521	19	506	934	879	1010	575	377	556	425	665	805	454	285	483	567
YBR109C	0	0	0	0	0	0	0	0	0	0	0	0	0	0	0	0	0	0	0	0	0	0	0	0	0	0	0	0	0	0	0	0	0	0	0	0	0	0	0	0	0	0
YBR172C	95	0	78	0	108	0	111	0	234	0	740	0	86	0	106	0	236	0	0	0	109	0	239	0	143	0	50	0	185	0	169	0	149	0	44	0	123	0	362	0	203	0
YDR346C	11	0	8	0	8	0	14	0	52	0	309	0	8	0	13	0	25	0	0	0	13	0	40	0	23	0	7	0	47	0	35	0	11	0	6	0	34	0	76	0	30	0
YAR002C-A	0	542	0	605	0	814	0	666	0	694	0	698	0	651	0	530	0	626	0	769	0	590	0	569	0	433	0	14	0	706	0	697	0	411	0	437	0	565	0	303	0	515
YPL092W	1019	0	1610	0	1665	0	1210	0	1198	0	1445	0	1445	0	1297	0	1437	0	0	0	1116	0	1462	0	1438	0	1141	0	1177	0	1404	0	1613	0	1762	0	1140	0	1357	0	1216	0
YPL029W	0	574	0	743	0	775	0	1365	0	573	0	764	0	215	0	243	0	198	0	825	0	1123	0	688	0	175	0	29	0	680	0	1385	0	188	0	166	0	1258	0	148	0	222
YHR146W	0	1382	0	1472	0	1739	0	1318	0	1231	0	1440	0	1139	0	1292	0	1225	0	1715	0	1127	0	1523	0	1202	0	35	0	1297	0	1405	0	952	0	1229	0	1329	0	738	0	1136
YDL242W	1303	2215	1772	1675	1931	1937	1142	1294	1421	1855	1957	2368	1435	1567	1382	1313	1394	1517	1	2536	1050	1128	1901	2193	1489	1355	1633	38	1498	1964	1294	1407	1589	1119	2019	1271	1066	1189	1673	1054	1353	1333
YIL070C	89	128	185	159	206	179	113	109	114	106	195	160	40	38	70	69	50	55	1	162	88	79	224	178	72	37	114	4	133	130	120	117	91	60	80	52	100	73	76	19	91	81
YER085C	782	1198	830	1013	1003	1134	944	1250	844	1138	1016	1550	758	947	787	999	826	987	0	1361	1111	1236	1048	1257	923	754	681	37	648	1039	1100	1479	1301	827	1204	779	1209	1327	867	526	831	1110
YKL039W	676	1020	1004	820	1036	997	772	955	848	1062	940	1122	1009	998	880	880	1018	962	2	1210	862	782	989	919	1194	965	850	25	838	1127	912	899	1064	646	1241	750	709	797	1127	668	878	875
YKL064W	435	825	615	778	722	764	690	740	447	604	784	957	626	672	757	659	771	705	1	842	579	739	764	820	769	565	561	38	548	713	797	856	875	666	1184	782	598	660	653	433	702	767
YLR265C	1120	1668	1585	1644	1712	1824	1133	1301	1050	1456	1469	1806	1462	1744	1149	1181	1439	1623	1	1831	1132	1104	1450	1547	1284	1259	1237	33	1226	1723	1270	1454	1725	1141	1853	1296	1089	1197	1280	814	1156	1462
YKR022C	0	0	0	0	0	0	0	0	0	0	0	0	0	0	0	0	0	0	0	0	0	0	0	0	0	0	0	0	0	0	0	0	0	0	0	0	0	0	0	0	0	0
YLR287C	932	1452	1145	1235	1121	1175	739	965	1052	1447	1134	1449	859	1107	861	968	911	1068	1	1832	843	958	1037	1343	1076	1102	993	10	845	1344	1108	1205	1070	772	967	788	786	937	985	676	896	1102
YPL174C	0	375	0	468	0	472	0	660	0	430	0	575	0	188	0	114	0	205	0	538	0	572	0	557	0	157	0	10	0	398	0	717	0	140	0	167	0	590	0	114	0	158
YKL122C	0	0	0	0	0	0	0	0	0	0	0	0	0	0	0	0	0	0	0	0	0	0	0	0	0	0	0	0	0	0	0	0	0	0	0	0	0	0	0	0	0	0
YOR070C	473	936	441	861	473	862	714	1142	482	726	719	953	319	461	293	400	399	445	0	1072	742	1147	629	873	283	351	382	27	457	924	885	1309	344	278	240	392	763	1015	355	249	342	390
YDR403W	1157	1517	1597	1288	1673	1819	1413	1535	1157	1213	1740	1710	1261	1356	1332	941	1215	1140	2	1745	1319	1229	1636	1637	1125	920	1313	42	1169	1554	1685	1598	1524	953	1675	988	1393	918	1095	685	1166	1073
YOL093W	1139	0	1646	0	1668	0	1269	0	1178	0	1196	0	1012	0	1201	0	1207	0	0	0	1369	0	1121	0	1211	0	1003	0	919	0	1716	0	1480	0	1351	0	1324	0	1271	0	1155	0
YOL042W	0	1499	0	1190	0	1438	0	1012	0	1432	0	1591	0	1065	0	1027	0	1115	0	1681	0	876	0	1537	0	1227	0	29	0	1680	0	1032	0	1151	0	1215	0	1021	0	799	0	1256
YBR189W	84	0	96	0	117	0	564	0	83	0	117	0	167	0	196	0	146	0	0	0	515	0	122	0	246	0	128	0	122	0	709	0	261	0	356	0	579	0	224	0	187	0
YCL037C	0	0	0	0	0	0	0	0	0	0	0	0	0	0	0	0	0	0	0	0	0	0	0	0	0	0	0	0	0	0	0	0	0	0	0	0	0	0	0	0	0	0
YIL025C	0	0	0	0	0	0	0	1	0	0	0	0	0	0	0	0	0	0	0	0	0	0	0	0	0	0	0	0	0	0	0	0	0	0	0	0	0	0	0	0	0	0
YNR071C	916	0	1322	0	1370	0	1248	0	1103	0	1294	0	1062	0	1052	0	1187	0	1	0	1102	0	1348	0	1056	0	1202	0	1138	0	1501	0	1244	0	1673	0	1225	0	1105	0	1149	0
YML131W	1026	1646	1644	1491	1601	1724	1091	1288	1225	1685	1575	1931	1301	1312	1450	1326	1333	1433	1	1660	1139	1071	1552	1683	1623	1400	1108	44	1242	2089	1364	1392	1660	1114	1831	1351	996	1177	1472	976	1350	1381
YNL245C	0	0	0	0	0	0	0	0	0	0	0	0	0	0	0	0	0	0	0	0	0	0	0	0	0	0	0	0	0	0	0	0	0	0	0	0	0	0	0	0	0	0
YNR024W	946	1741	1436	1498	1409	1690	1142	1542	1256	1673	1311	1594	1472	1668	1552	1663	1576	1662	1	1898	1244	1407	1309	1511	1558	1502	1000	51	1187	2035	1496	1630	1949	1343	2022	1715	1094	1455	1507	978	1573	1587
YOL108C	3	9	16	3	15	18	135	205	13	14	13	12	1	13	4	5	8	1	0	4	213	157	8	10	3	7	6	5	10	7	240	201	2	1	1	2	145	166	11	6	5	1
YLR329W	0	0	0	0	0	0	0	0	0	0	0	0	0	0	0	0	0	0	0	0	0	0	0	0	0	0	0	0	0	0	0	0	0	0	0	0	0	0	0	0	0	0
YPL043W	0	0	0	0	0	0	0	0	0	0	0	0	0	0	0	0	0	0	0	0	0	0	0	0	0	0	0	0	0	0	0	0	0	0	0	0	0	0	0	0	0	0
YMR294W-A	1052	374	1475	212	1443	331	1187	338	1128	380	1524	473	1209	254	1342	299	1341	370	0	472	1290	311	1611	493	1294	373	1001	13	892	513	1526	298	1642	204	1827	314	1212	286	1326	301	1421	194
YKL002W	0	0	0	0	0	0	0	0	0	0	0	0	0	0	0	0	0	0	0	0	0	0	1	0	0	0	0	0	0	0	0	0	0	0	0	0	0	0	0	0	0	0
YDR328C	0	0	0	0	0	0	0	0	0	0	0	0	0	0	0	0	0	0	0	0	0	0	0	0	0	0	0	0	0	0	0	0	0	0	0	0	0	0	0	0	0	0
YIR009W	0	0	0	0	0	0	0	0	0	0	0	0	0	0	0	0	0	0	0	0	0	0	0	0	0	0	0	0	0	0	0	0	0	0	0	0	0	0	0	0	0	0
YBR154C	0	0	0	0	0	0	0	0	0	0	0	0	0	0	0	0	0	0	0	0	0	0	0	0	0	0	0	0	0	0	0	0	0	0	0	0	0	0	0	0	0	0
YLR001C	685	865	847	818	975	955	732	971	680	855	824	1022	635	643	525	478	647	661	1	1082	788	845	894	936	462	408	631	14	598	926	943	1011	597	463	669	530	767	775	503	282	529	505
YKR101W	0	0	0	0	0	0	0	0	0	0	0	0	0	0	0	0	0	0	0	0	0	0	0	0	0	0	0	0	0	0	0	0	0	0	0	0	0	0	0	0	0	0
YER115C	1055	1272	1670	1231	1654	1414	1154	1150	1136	1138	1632	1591	1350	1262	1836	1308	1533	1227	0	1479	1185	976	1603	1439	1487	1203	1280	42	1201	1312	1370	1132	2083	1195	2370	1386	1099	967	1425	730	1568	1345
YHR124W	0	1134	0	862	0	928	0	889	0	1031	0	1185	0	1046	0	877	0	992	0	1268	0	745	0	1190	0	798	0	24	0	1024	0	810	0	824	0	975	0	806	0	684	0	969
YER148W	0	0	0	0	0	0	0	0	0	0	0	0	0	0	0	0	0	0	0	0	0	0	0	0	0	0	0	0	0	0	0	0	0	0	0	0	0	0	0	0	0	0
YCR050C	534	90	891	46	866	393	725	309	708	115	852	119	852	251	982	116	947	123	0	109	659	68	873	105	986	121	674	10	705	433	764	284	1143	198	1165	324	682	92	824	83	925	74
YGL033W	0	0	0	0	0	0	0	0	0	0	0	0	0	0	0	0	0	0	0	0	0	0	0	0	0	0	0	0	0	0	0	0	0	0	0	0	0	0	0	0	0	0
YOR303W	98	407	74	88	105	147	787	1130	94	109	84	118	1000	1278	935	960	1073	1168	0	146	776	1034	97	125	1095	1094	101	27	95	105	1067	1226	1149	906	1149	1085	691	1000	903	730	859	1085
YIL087C	748	1392	1262	1390	1406	1469	770	882	870	1151	1096	1391	1082	1187	1200	1074	1146	1154	0	1528	687	702	1119	1222	1598	1339	980	25	852	1298	875	822	1555	1080	1830	1299	676	857	1446	933	946	1103
YMR192W	617	977	1043	925	1008	1127	577	753	595	890	781	1073	525	762	786	822	611	682	1	1283	698	688	751	873	607	679	616	17	499	922	810	1013	734	568	843	610	644	654	666	408	729	863
YCL074W	739	1	865	0	990	0	796	0	632	0	842	0	740	0	953	0	958	0	0	0	766	0	883	0	987	0	667	0	552	0	964	0	1087	0	1080	0	775	0	950	0	862	0
YMR229C	0	0	0	0	0	1	0	0	0	0	0	0	0	0	0	0	0	0	0	0	0	0	0	0	0	0	0	0	0	0	0	0	0	0	0	0	0	0	0	0	0	0
YLL038C	0	3416	0	3286	0	3595	0	2646	0	3118	0	3269	0	2767	0	2235	0	2877	0	3929	0	2506	0	3002	0	2539	0	70	0	3555	0	2923	0	2090	0	2567	0	2325	0	1677	0	2562
YOR056C	0	0	0	0	0	0	0	0	0	0	0	0	0	0	0	0	0	0	0	0	0	0	0	0	0	0	0	0	0	0	0	0	0	0	0	0	0	0	0	0	0	0
YFL013W-A	452	0	534	0	590	0	844	0	449	0	621	0	688	0	789	0	689	0	0	0	857	0	638	0	712	0	440	0	421	0	995	0	796	0	813	0	993	0	672	0	837	0
YOR270C	319	208	383	168	314	205	346	201	241	191	361	234	174	101	177	66	150	97	0	223	417	213	345	152	160	71	272	5	233	171	339	183	322	96	294	120	343	171	174	66	192	105
YOL068C	741	17	995	11	1055	67	768	52	835	16	909	28	789	31	932	13	874	20	1	19	770	15	948	16	769	16	795	1	840	104	867	55	988	32	1095	60	713	13	895	15	959	14
YMR182C	832	0	1149	0	1146	0	662	0	792	0	1040	0	775	0	886	0	771	0	0	0	713	0	1064	0	671	0	752	0	806	0	883	0	1132	0	1118	0	714	0	754	0	884	0
YBR201W	0	0	0	0	0	0	0	0	0	0	0	0	0	0	0	0	0	0	0	0	0	0	0	0	0	0	0	0	0	0	0	0	0	0	0	0	0	0	0	0	0	0
YLL043W	338	0	411	0	399	0	574	0	270	0	386	0	885	0	748	1	989	0	0	0	578	0	298	0	1066	1	262	0	246	0	695	0	1500	0	1442	0	503	0	952	0	895	0
YDR415C	725	840	1451	1229	1426	1206	865	814	1025	910	1160	1120	992	956	1009	721	1179	986	1	1164	788	669	1170	1041	1162	782	811	23	983	1096	1060	825	1184	693	1321	863	819	641	1047	466	905	817
YGL161C	740	0	1047	0	1178	0	625	0	799	0	1248	0	971	0	964	0	1102	0	2	0	639	0	1098	0	1108	0	896	0	815	0	837	0	1083	0	1102	0	570	0	1024	0	960	0
YOL133W	0	0	0	0	0	0	0	0	0	0	0	0	0	0	0	0	0	0	0	0	0	0	0	0	0	0	0	0	0	0	0	0	0	0	0	0	0	0	0	0	0	0
YNL263C	0	0	1	0	0	0	0	0	0	0	0	0	0	0	0	0	0	0	0	0	0	0	0	0	0	0	0	0	0	0	0	0	0	0	0	0	0	0	0	0	0	0
YDR128W	964	659	1406	676	1317	859	941	580	1162	930	1514	977	965	601	902	417	1013	571	0	978	1041	326	1440	913	1003	629	1003	18	1062	1123	1173	715	1089	430	1228	533	1005	337	1085	420	910	522
YOR193W	615	911	812	876	821	866	772	919	643	728	945	1111	771	750	559	579	743	836	0	1062	754	756	941	1069	828	795	762	18	572	833	1000	953	908	668	1089	792	724	794	722	484	536	675
YER028C	0	1091	0	846	0	1158	0	858	0	1036	0	1359	2	975	0	911	0	1025	0	1141	1	701	0	1079	0	1048	0	29	0	1258	0	789	1	900	3	1069	1	922	0	778	0	938
YMR052W	516	862	608	721	665	773	621	649	597	905	651	793	562	586	488	475	535	707	2	870	596	669	742	736	585	596	566	19	629	1025	730	830	600	511	789	595	555	666	514	298	432	518
YMR203W	0	0	0	0	0	0	0	0	0	0	0	0	0	0	0	0	0	0	0	0	0	0	0	0	0	0	0	0	0	0	0	0	0	0	0	0	0	0	0	0	0	0
YKR076W	666	0	704	0	921	0	637	0	716	0	1089	0	484	0	769	0	742	0	0	0	693	0	890	0	717	0	532	0	576	0	861	0	773	0	600	0	695	0	912	0	944	0
YEL064C	258	0	185	0	253	0	285	0	449	0	952	0	275	0	283	0	500	0	1	0	280	0	466	0	356	0	135	0	405	0	363	0	392	0	219	0	381	0	528	0	496	0
YDR270W	0	641	0	731	0	837	0	811	0	670	0	804	0	285	0	268	0	248	0	661	0	780	0	841	0	223	0	18	0	750	0	1065	0	224	0	300	0	854	0	177	0	306
YPR033C	0	0	0	0	0	0	0	0	0	0	0	0	0	0	0	0	0	0	0	0	0	0	0	0	0	0	0	0	0	0	0	0	0	0	0	0	0	0	0	0	0	0
YGR230W	1970	0	2959	0	3055	0	2070	0	2231	0	2764	0	2325	0	2239	0	2690	0	2	0	2168	0	2902	0	2363	0	1870	0	1954	0	2619	0	2751	0	3120	0	2037	0	2539	0	2343	0
YPR062W	1898	2301	2882	2456	2861	2609	1941	2248	1991	2375	2359	2707	2216	2168	1922	1871	2405	1866	0	2915	1930	1824	2346	2282	2476	2041	2081	64	1893	2771	2347	2215	2949	1875	3397	2037	1899	1878	2119	1290	1914	1990
YDR528W	1050	0	1994	0	2064	0	1154	0	1213	0	1827	0	1282	1	1377	0	1344	0	0	0	1402	0	1748	0	1134	0	1365	0	1030	0	1714	0	1512	0	1700	0	1324	0	1071	0	1249	0
YER173W	0	799	0	661	0	812	0	1464	0	549	0	726	0	662	0	584	0	657	0	973	0	1450	0	692	0	547	0	35	0	734	0	1758	0	418	0	505	0	1450	0	377	0	577
YBR026C	0	0	0	0	0	0	0	0	0	0	0	0	0	0	0	0	0	0	0	0	0	0	0	0	0	0	0	0	0	0	0	0	0	0	0	0	0	0	0	0	0	0
YDL185W	4	1442	7	1475	2	1639	1	801	4	1465	1	1537	5	1377	3	1250	5	1516	0	1660	3	695	2	1426	2	1506	4	30	3	1564	4	862	7	1187	4	1445	1	751	3	839	3	1414
YBR091C	0	0	0	0	0	0	0	0	0	0	0	0	0	0	0	0	0	0	0	0	0	0	0	0	0	0	0	0	0	0	0	0	0	0	0	0	0	0	0	0	0	0
YNL094W	703	0	920	0	922	0	926	0	713	0	903	0	653	0	581	0	647	0	0	0	838	0	881	0	693	0	833	0	772	0	1170	0	1081	0	1125	0	842	0	746	0	658	0
YGR047C	0	0	0	0	0	0	0	0	0	0	0	0	0	0	0	0	0	0	0	0	0	0	0	0	0	0	0	0	0	0	0	0	0	0	0	0	0	0	0	0	0	0
YPL227C	871	1225	1341	1170	1328	1296	956	1197	810	1108	1215	1341	726	756	851	811	803	811	0	1410	1105	1120	1121	1223	873	777	850	34	871	1334	1337	1303	1185	764	1281	939	928	1201	814	548	864	866
YDL010W	0	633	0	521	0	982	0	563	0	498	0	647	0	559	0	531	0	442	0	867	0	260	0	791	0	488	0	21	0	827	0	468	0	568	0	638	0	277	0	343	0	480
YML019W	1393	0	2071	0	2093	0	1871	0	1599	0	2228	0	1637	0	1698	0	1760	0	0	0	1762	0	2159	0	1690	0	1756	0	1549	0	2287	0	1981	0	2345	0	1685	0	1544	0	1471	0
YDL045C	0	0	0	0	0	0	0	0	0	0	0	0	0	0	0	0	0	0	0	0	0	0	0	0	0	0	0	0	0	0	0	0	0	0	0	0	0	0	0	0	0	0
YLR163C	0	0	0	0	0	0	0	0	0	0	0	0	0	0	0	0	0	0	0	0	0	0	0	0	0	0	0	0	0	0	0	0	0	0	0	0	0	0	0	0	0	0
YLR178C	1007	0	1423	0	1360	0	798	0	893	0	1229	0	882	0	815	0	1002	0	0	0	974	0	1208	0	848	0	960	0	766	0	1103	0	1310	0	1395	0	835	0	977	0	849	0
YJL175W	158	251	262	160	289	230	822	969	210	221	283	241	57	49	49	51	86	54	0	258	991	835	300	305	93	68	182	11	182	303	1080	881	78	49	48	71	970	944	86	22	61	48
YBL079W	28	32	40	39	54	55	395	405	27	43	41	47	13	27	33	31	34	30	0	35	506	351	36	44	31	21	33	12	33	39	525	417	51	18	30	32	432	391	24	4	44	29
YNL056W	334	617	418	667	363	677	497	793	303	478	604	788	192	312	212	231	227	346	0	713	553	849	448	694	192	277	391	21	285	597	602	938	219	179	188	249	496	882	183	203	211	243
YFL001W	77	0	80	0	70	0	192	0	93	0	124	0	76	0	63	0	60	0	0	0	196	0	85	0	85	0	62	0	70	0	242	0	91	0	71	0	222	0	83	0	81	0
YDR150W	293	425	461	335	426	381	477	493	366	320	255	275	211	187	216	175	189	185	0	467	440	508	293	265	218	195	318	14	279	507	678	623	343	225	351	224	502	491	191	108	212	185
YKL125W	0	0	0	0	0	0	0	0	0	0	0	0	0	0	0	0	0	0	0	0	0	0	0	0	0	0	0	0	0	0	0	0	0	0	0	0	0	0	0	0	0	0
YKL170W	0	334	0	418	0	510	0	832	0	355	0	410	0	152	0	155	0	134	0	471	0	883	0	382	0	138	0	11	0	459	0	1098	0	130	0	118	0	926	0	80	0	160
YPR157W	2808	0	4021	0	4345	0	3240	0	2826	0	3849	0	3689	0	3181	0	3859	0	3	0	3282	0	3761	0	3894	0	3340	0	2701	0	4262	0	3951	0	4633	0	2993	0	3362	0	3351	0
YLR384C	0	102	0	135	0	150	0	605	0	93	0	123	0	61	0	56	0	28	0	170	0	508	0	161	0	62	0	6	0	131	0	708	0	51	0	68	0	529	0	45	0	41
YPL060W	419	1	601	5	625	7	695	6	493	4	586	5	258	1	327	2	321	1	0	3	804	6	530	7	210	5	399	0	380	4	991	6	370	1	349	1	780	6	214	2	346	1
YML099C	0	7	0	3	0	2	0	2	0	5	0	4	0	0	0	2	0	1	0	4	0	0	0	3	0	2	0	0	0	6	0	0	0	1	0	6	0	2	0	5	0	3
YLR421C	1050	0	1568	0	1671	0	1247	0	1143	0	1643	0	1080	0	994	0	984	0	0	0	925	0	1624	0	1389	0	1137	0	1123	0	1501	0	1305	0	1391	0	1132	0	1247	0	1094	0
YLR090W	533	2081	368	1978	486	2100	466	1532	709	1808	1557	2240	561	1910	627	1727	919	1728	0	2307	481	1413	915	1993	744	1825	228	68	750	1995	637	1777	859	1655	390	1684	569	1438	1220	1189	861	1739
YJR064W	0	0	0	0	0	0	0	0	0	0	0	0	0	0	0	0	0	0	0	0	0	0	0	0	0	0	0	0	0	0	0	0	0	0	0	0	0	0	0	0	0	0
YML022W	968	12	1541	6	1547	7	1067	6	1167	12	1406	15	898	4	976	7	1028	12	1	12	1078	1	1311	4	1097	9	1220	0	1110	14	1452	5	1308	1	1413	3	1059	3	999	6	953	6
YER046W	387	0	487	0	511	0	347	0	274	0	518	0	416	0	325	0	454	0	0	0	265	0	510	0	427	0	383	0	315	0	335	0	530	0	604	0	311	0	386	0	407	0
YMR029C	925	0	1236	0	1153	0	844	0	914	0	1225	0	1007	0	930	0	1084	0	0	0	1028	0	1283	0	1053	0	1009	0	749	0	1157	0	1039	0	1221	0	966	0	906	0	961	0
YIR030C	638	798	985	762	924	845	641	783	749	894	983	876	816	879	923	699	959	737	1	1143	746	530	985	866	892	836	638	20	628	1050	868	847	1022	628	1058	656	816	553	971	537	981	833
YKR050W	853	0	1411	0	1333	0	903	0	898	0	1318	0	1078	0	1171	0	1170	0	0	0	909	0	1381	0	1282	0	907	0	852	0	1210	0	1334	0	1547	0	888	0	1180	0	1248	0
YMR121C	673	0	960	0	1021	0	764	0	911	0	1091	0	702	0	830	0	860	0	1	0	719	0	1005	0	864	0	706	0	960	0	981	0	999	0	1171	0	709	0	799	0	988	0
YGL017W	604	1021	869	879	843	1044	626	827	645	854	798	965	788	1020	785	766	874	915	0	1116	692	855	804	881	1014	835	589	29	580	914	858	922	929	770	887	732	626	713	898	484	770	790
YDL150W	0	0	0	0	0	0	0	0	0	0	0	0	0	0	0	0	0	0	0	0	0	0	0	0	0	0	0	0	0	0	0	0	0	0	0	0	0	0	0	0	0	0
YNL038W	0	0	0	0	0	0	0	0	0	0	0	0	0	0	0	0	0	0	0	0	0	0	0	0	0	0	0	0	0	0	0	0	0	0	0	0	0	0	0	0	0	0
YHR001W-A	337	0	482	0	472	0	425	0	421	0	538	0	308	0	353	0	382	0	0	0	472	0	474	0	280	0	290	0	382	0	511	0	416	0	443	0	450	0	264	0	372	0
YIL139C	0	0	0	0	0	0	0	0	0	0	0	0	0	0	0	0	0	0	0	0	0	0	0	0	0	0	0	0	0	0	0	0	0	0	0	0	0	0	0	0	0	0
YLR246W	2516	3229	3293	3364	3288	3501	2032	2294	2425	2910	3242	3789	1926	2311	2219	2136	2363	2334	1	4135	2121	2113	3087	3537	2284	1926	2523	66	2175	3385	2601	2609	2609	1817	2833	1918	1975	1995	2208	1276	2046	2217
YJR119C	0	1317	0	1214	0	1348	0	873	0	1022	0	1298	0	1225	0	920	0	1087	0	1660	0	813	0	1178	0	902	0	21	0	1320	0	1049	0	839	0	1013	0	769	0	614	0	885
YLR359W	0	0	0	0	0	0	0	0	0	0	0	0	0	0	0	0	0	0	0	0	0	0	0	0	0	0	0	0	0	0	0	0	0	0	0	0	0	0	0	0	0	0
YLR199C	0	0	0	0	0	0	0	0	0	0	0	0	0	0	0	0	0	0	0	0	0	0	0	0	0	0	0	0	0	0	0	0	0	0	0	0	0	0	0	0	0	0
YJL206C	0	1441	0	1601	0	1558	0	1548	0	1349	0	1714	0	1482	0	1290	0	1506	0	1829	0	1216	0	1499	0	1202	0	37	0	1609	0	1638	0	1010	0	1115	0	1359	0	742	0	1319
YIL142W	0	0	0	0	0	0	0	0	0	0	0	0	0	0	0	0	0	0	0	0	0	0	0	0	0	0	0	0	0	0	0	0	0	0	0	0	0	0	0	0	0	0
YGL082W	0	2346	0	1918	0	1980	0	1541	0	1853	0	2054	0	1778	0	1468	0	1720	0	2676	0	1473	0	1889	0	1550	0	46	0	2114	0	1579	0	1244	0	1420	0	1373	0	1079	0	1703
YNL138W	0	0	0	0	0	0	0	0	0	0	0	0	0	0	0	0	0	0	0	0	0	0	0	0	0	0	0	0	0	0	0	0	0	0	0	0	0	0	0	0	0	0
YDL236W	0	0	0	0	0	0	0	0	0	0	0	0	0	0	0	0	0	0	0	0	0	0	0	0	0	0	0	0	0	0	0	0	0	0	0	0	0	0	0	0	0	0
YGL142C	0	0	0	0	0	0	0	0	0	0	0	0	0	0	0	0	0	0	0	0	0	0	0	0	0	0	0	0	0	0	0	0	0	0	0	0	0	0	0	0	0	0
YGR179C	0	0	0	0	0	0	0	0	0	0	0	0	0	0	0	0	0	0	0	0	0	0	0	0	0	0	0	0	0	0	0	0	0	0	0	0	0	0	0	0	0	0
YGR102C	0	0	0	0	0	0	0	0	0	0	0	0	0	0	0	0	0	0	0	0	0	0	0	0	0	0	0	0	0	0	0	1	0	0	0	0	0	0	0	0	0	0
YBR139W	0	1366	0	1049	0	1013	0	1540	0	831	0	1238	0	905	0	996	0	875	0	1566	0	1475	0	1176	0	955	0	34	0	1062	0	1518	0	797	0	792	0	1392	0	581	0	1019
YHR188C	0	0	0	0	0	0	0	0	0	0	0	0	0	0	0	0	0	0	0	0	0	0	0	0	0	0	0	0	0	0	0	0	0	0	0	0	0	0	0	0	0	0
YNL116W	1002	1256	1350	1159	1358	1456	769	1018	1013	1234	1162	1188	1214	1305	1413	1260	1293	1277	0	1546	897	919	1229	1259	1137	927	877	30	944	1500	1095	1124	1534	966	1394	1132	829	918	1091	608	1376	1256
YJR087W	591	0	782	0	757	0	545	0	596	0	837	0	599	0	693	0	670	0	0	0	578	0	860	0	741	0	723	0	664	0	728	0	867	0	959	0	615	0	678	0	681	0
YDR361C	0	0	0	0	0	0	0	0	0	0	0	0	0	0	0	0	0	0	0	0	0	0	0	0	0	0	0	0	0	0	0	0	0	0	0	0	0	0	0	0	0	0
YLR445W	0	0	0	0	0	0	0	0	0	0	0	0	0	0	0	0	0	0	0	0	0	0	0	0	0	0	2	0	0	0	0	0	0	0	0	0	0	0	0	0	0	0
YJR080C	973	510	1418	403	1332	565	1117	416	1098	683	1645	729	812	352	1085	356	1021	411	0	641	1296	343	1471	584	1176	445	903	11	1050	781	1398	474	1132	286	1199	325	1268	571	1218	373	1074	444
YGL255W	97	1346	44	1380	61	1504	107	947	163	1262	153	1464	124	1061	104	1121	160	1035	0	1562	84	941	189	1389	176	1039	54	44	228	1380	118	1126	140	857	73	1094	106	934	174	710	207	1242
YFR007W	1230	1582	1769	1631	1977	1823	1236	1389	1135	1479	1818	1897	1184	1172	1330	1118	1317	1106	1	1916	1192	1128	1626	1736	1618	1140	1202	43	1196	1677	1513	1354	1599	911	1785	1130	1323	1217	1528	890	1243	1264
YLR333C	0	0	0	0	0	1	0	0	0	0	0	0	0	1	0	0	0	0	0	0	0	0	0	1	0	0	0	0	0	1	0	0	0	0	0	1	0	0	0	0	0	2
YHR103W	760	1138	1078	992	1091	1086	936	1101	876	1076	1164	1442	951	918	888	884	1041	989	1	1365	1000	976	1115	1192	995	821	912	24	843	1252	1122	1305	976	631	1182	734	896	1009	892	570	804	798
YHL030W	489	75	697	32	669	220	369	201	675	90	628	59	503	134	594	40	539	55	0	57	543	27	573	70	592	58	497	5	510	353	520	184	581	102	576	168	429	31	497	59	592	39
YGL077C	1	1455	1	1345	1	1543	0	1297	0	1312	0	1638	1	1456	0	1157	0	1397	0	1642	1	1164	1	1401	0	1198	0	38	0	1652	0	1412	0	955	1	1148	2	1140	0	734	0	1310
YPL204W	0	0	0	0	0	0	0	0	0	0	0	0	0	0	0	0	0	0	0	0	0	0	0	0	0	0	0	0	0	0	0	0	0	0	0	0	0	0	0	0	0	0
YPL251W	0	0	0	0	0	0	0	0	0	0	0	0	0	0	0	0	0	0	0	0	0	0	0	0	0	0	0	0	0	0	0	0	0	0	0	0	0	0	0	0	0	0
YIL009C-A	367	0	565	0	595	0	868	0	468	0	625	0	551	0	506	0	662	0	0	0	902	0	592	0	482	0	435	0	456	0	1135	0	767	0	769	0	913	0	507	0	477	0
YOR091W	1027	172	1592	89	1430	53	1376	44	1143	45	1504	70	1079	63	1096	155	1111	76	1	41	1530	111	1229	65	1139	67	960	0	947	72	1676	34	1519	26	1552	18	1325	225	1028	37	1196	23
YGR026W	0	1248	0	1267	0	1303	0	1047	0	1103	0	1466	0	1081	0	888	0	933	0	1655	0	889	0	1286	0	984	0	24	0	1317	0	1109	0	671	0	816	0	939	0	587	0	930
YAL040C	0	0	0	0	0	0	0	0	0	0	0	0	0	0	0	0	0	0	0	0	0	0	0	0	0	0	0	0	0	0	0	0	0	0	0	0	0	0	0	0	0	0
YDR288W	0	0	0	0	0	0	0	0	0	0	0	0	0	0	0	0	0	0	0	0	0	0	0	0	0	0	0	0	0	0	0	0	0	0	0	0	0	0	0	0	0	0
YGL208W	730	5	1360	6	1387	4	1044	6	956	5	1289	4	1035	2	1025	1	1138	5	3	1	941	0	1449	6	1318	6	1060	0	916	4	1373	1	1077	2	1259	2	977	3	1099	5	939	3
YNL284C	22	0	38	0	37	0	83	0	28	0	78	0	35	0	21	0	34	0	0	0	75	0	58	0	18	0	30	0	24	0	90	0	30	0	30	0	98	0	25	0	21	0
YIL164C	751	1084	876	1032	866	1139	803	1083	753	984	1103	1355	793	1023	932	967	795	945	0	1517	841	1016	972	1272	997	906	740	32	622	1081	977	1149	1172	903	1105	882	808	1045	858	585	900	1031
YOL143C	0	0	0	0	0	0	0	0	0	0	0	0	0	0	0	0	0	0	0	0	0	0	0	0	0	0	0	0	0	0	0	0	0	0	0	0	0	0	0	0	0	0
YBR237W	0	0	0	0	0	0	0	0	0	0	0	0	0	0	0	0	0	0	0	0	0	0	0	0	0	0	0	0	0	0	0	0	0	0	0	0	0	0	0	0	0	0
YBR197C	1018	0	1284	0	1208	0	962	0	1198	0	1401	1	1366	0	1408	0	1416	0	1	0	1033	0	1438	1	1521	0	1096	0	1132	0	1118	0	1342	0	1667	0	899	0	1432	0	1362	0
YHR147C	0	0	0	0	0	0	0	0	0	0	0	0	0	0	0	0	0	0	0	0	0	0	0	0	0	0	0	0	1	0	0	0	0	0	0	0	0	0	0	0	0	0
YJL093C	0	1015	0	1130	0	1221	0	1144	0	1022	0	1281	0	1070	0	935	0	1186	0	1147	0	909	0	1119	0	966	0	44	0	1213	0	1099	0	740	0	853	0	1027	0	662	0	1068
YDR003W	0	3	0	2	0	0	0	0	0	6	0	6	0	2	0	2	0	2	0	1	0	2	0	0	0	0	0	0	0	5	0	1	0	1	0	3	0	0	0	2	0	2
YMR317W	984	0	1651	0	1696	0	1058	0	1132	0	1603	0	1248	0	1264	0	1334	0	0	0	998	0	1643	0	1565	0	1175	0	1134	0	1295	0	1566	0	1792	0	946	0	1496	0	1286	0
YOR251C	108	136	181	121	179	189	314	443	143	147	145	139	70	62	99	80	106	77	0	143	358	287	178	159	106	119	103	5	92	159	469	369	106	78	145	72	425	238	112	42	107	96
YPR181C	0	0	0	0	0	0	0	0	0	0	0	0	0	0	0	0	0	0	0	0	0	0	0	0	0	0	0	0	0	0	0	0	0	0	0	0	0	0	0	0	0	0
YCL008C	0	600	0	747	0	858	0	731	0	753	0	761	0	436	0	316	0	343	0	793	0	687	0	668	0	264	0	25	0	854	0	861	0	298	0	414	0	655	0	180	0	309
YOR107W	751	0	1140	0	1128	0	656	0	734	0	957	0	785	0	983	0	949	0	1	0	754	0	1000	0	948	0	752	0	594	0	799	0	1328	0	1427	0	655	0	994	0	1115	0
YML005W	633	0	1073	0	1141	0	835	0	753	0	1136	0	702	0	763	0	692	0	0	0	833	0	1002	0	821	0	754	0	823	0	1024	0	908	0	887	0	700	0	695	0	826	0
YNL215W	61	0	138	0	162	0	395	0	113	0	131	0	102	0	89	0	124	0	0	0	335	0	125	0	127	0	96	0	107	0	457	0	103	0	113	0	362	0	139	0	111	0
YDL059C	674	906	1004	897	1042	1222	675	803	790	981	1132	1174	816	931	759	696	802	856	0	1189	635	630	1050	1065	773	698	783	27	816	1104	859	922	891	548	1022	563	581	654	759	403	782	700
YOR204W	0	0	0	0	0	0	0	0	0	0	0	0	0	0	0	0	0	0	0	0	0	0	0	0	0	0	0	0	0	0	0	0	0	0	0	0	0	0	0	0	0	0
YEL012W	350	55	549	21	389	285	332	286	416	57	540	65	469	220	538	51	525	59	1	45	387	17	472	55	558	59	331	7	310	389	517	266	674	198	727	378	378	26	481	52	619	33
YBL040C	0	0	0	0	0	0	0	0	0	0	0	0	0	0	0	0	0	0	0	0	0	0	0	0	0	0	0	0	0	0	0	0	0	0	0	0	0	0	0	0	0	0
YPR043W	108	0	74	0	118	0	498	0	86	0	137	0	97	0	65	0	83	0	0	0	538	0	98	0	78	0	116	0	92	0	732	0	80	0	110	0	612	0	80	0	52	0
YDR382W	0	64	0	62	0	68	0	497	0	85	0	61	0	63	0	46	0	57	0	75	0	446	0	75	0	58	0	15	0	37	0	538	0	55	0	56	0	442	0	31	0	71
YDR483W	1000	1050	1827	1011	2015	1242	1413	789	1159	889	1551	1080	1253	704	1062	648	1187	813	0	1200	1272	755	1559	854	1689	809	1395	16	1161	1069	1510	839	1559	552	1774	687	1246	818	1430	652	1151	696
YER061C	0	104	0	121	0	153	0	282	0	77	0	150	0	104	0	104	0	98	0	118	0	218	0	121	0	81	0	5	0	123	0	289	0	43	0	68	0	248	0	69	0	97
YLR022C	0	0	0	0	0	0	0	0	0	0	0	0	0	0	0	0	0	0	0	0	0	0	0	0	0	0	0	0	0	0	0	0	0	0	0	0	0	0	0	0	0	0
YLR402W	351	0	589	0	557	0	794	0	422	0	577	0	327	0	344	0	250	0	0	0	831	0	499	0	389	0	331	0	455	0	916	0	312	0	405	0	721	0	292	0	355	0
YLR073C	0	0	0	0	0	0	0	0	0	0	0	0	0	0	0	0	0	0	0	0	0	0	0	0	0	0	0	0	0	0	0	0	0	0	0	0	0	0	0	0	0	0
YER183C	1257	1584	1524	1376	1375	1508	1038	1059	997	1158	1428	1548	1181	1281	814	962	1151	1230	1	1788	993	930	1205	1472	1259	1303	1314	37	1060	1378	1152	1108	1453	1077	2033	1313	942	1020	1149	728	997	1048
YDL066W	0	521	0	477	0	489	0	257	0	508	0	498	0	257	0	228	0	293	0	535	0	226	0	439	0	387	0	5	0	535	0	337	0	287	0	351	0	239	0	306	0	202
YHR030C	0	29	0	19	0	40	0	412	0	15	0	15	0	5	0	14	0	12	0	33	0	440	0	22	0	3	0	7	0	24	0	708	0	12	0	10	0	422	0	11	0	29
YBR295W	1492	0	1943	0	1740	0	1090	0	1372	0	1827	0	1334	0	1597	0	1629	0	2	0	1228	0	1813	0	1995	0	1375	0	1225	0	1411	0	1807	0	2027	0	1123	0	1738	0	1533	0
YDR143C	0	0	0	0	0	0	0	0	0	0	0	0	0	0	0	0	0	0	0	0	0	0	0	0	0	0	0	0	0	0	0	0	0	0	0	0	0	0	0	0	0	0
YIL011W	1035	0	1214	0	1211	0	966	0	1031	0	1147	0	1064	0	1221	0	1147	0	0	0	969	0	1151	0	1053	0	948	0	991	0	1276	0	1335	0	1447	0	1048	0	1051	0	1173	0
YEL034W	0	0	0	0	0	0	0	0	0	0	0	0	0	0	0	0	0	0	0	0	0	0	0	0	0	0	0	0	0	0	0	0	0	0	0	0	0	0	0	0	0	0
YHL015W	0	0	0	0	0	0	0	0	0	0	0	0	0	0	0	0	0	0	0	0	0	0	0	0	0	0	0	0	0	0	0	0	0	0	0	0	0	0	0	0	0	0
YNR050C	0	0	0	0	0	0	0	0	0	0	0	0	0	0	0	0	0	0	0	0	0	0	0	0	0	0	0	0	0	0	0	0	0	0	0	0	0	0	0	0	0	0
YDR134C	1081	1686	1744	1706	1840	1774	1111	1087	1658	1595	1962	1988	1363	1486	1481	1300	1506	1330	0	1825	1001	981	1862	1692	1725	1422	1290	36	1530	2043	1303	1207	1447	1129	1773	1187	1064	972	1504	832	1442	1384
YKL208W	0	395	0	329	0	367	0	964	0	354	0	557	0	81	0	95	0	91	0	494	0	831	0	552	0	105	0	9	0	299	0	1113	0	67	0	104	0	872	0	65	0	139
YGR004W	891	661	1210	528	1126	789	717	366	702	537	1112	828	753	390	827	466	786	521	0	812	690	333	1084	749	830	470	850	27	678	671	957	462	1019	397	1047	494	648	426	802	340	822	538
YML110C	233	0	314	0	310	0	587	0	231	0	409	0	94	0	117	0	153	0	0	0	530	0	356	0	96	0	257	0	296	0	797	0	153	0	140	0	610	0	121	0	109	0
YGL048C	0	0	0	0	0	0	0	0	0	0	0	0	0	0	0	0	0	0	0	0	0	0	0	0	0	0	0	0	0	0	0	0	0	0	0	0	0	0	0	0	0	0
YGL243W	887	1287	1137	1290	1283	1468	754	929	801	1020	1137	1334	733	865	918	839	894	834	1	1670	703	875	1153	1084	965	874	1096	42	780	1131	983	1118	1000	696	1190	878	648	896	892	614	842	811
YKL106W	0	0	0	0	0	0	0	0	0	0	0	0	0	0	0	1	0	0	0	1	0	0	0	0	0	0	0	0	0	0	0	0	0	0	0	0	0	0	0	0	0	0
YPR029C	1295	0	1655	0	1747	0	1270	0	1712	0	1930	0	1883	0	1787	0	1956	0	0	0	1230	0	1947	0	2107	0	1520	0	1745	0	1551	0	2076	0	2393	0	1251	0	1901	0	1661	0
YJL034W	0	0	0	0	0	0	0	0	0	0	0	0	0	0	0	0	0	0	0	0	0	0	0	0	0	0	0	0	0	0	0	0	0	0	0	0	0	0	0	0	0	0
YFL048C	1270	1832	1895	1637	1927	1804	1234	1366	1235	1377	1711	1815	1577	1549	1915	1406	1805	1558	1	1933	1239	1233	1720	1692	1891	1586	1390	45	1292	1559	1506	1459	2083	1301	2380	1375	1213	1275	1652	1084	1680	1725
YLR117C	0	0	0	0	0	0	0	0	0	0	0	0	0	0	0	0	0	0	0	0	0	0	0	0	0	0	0	0	0	0	0	0	0	0	0	0	0	0	0	0	0	0
YOR176W	0	0	0	0	0	0	0	0	0	0	0	0	0	0	0	0	0	0	0	0	0	0	0	0	0	0	0	0	0	0	0	0	0	0	0	0	0	0	0	0	0	0
YOR109W	0	1014	0	952	0	1046	0	666	0	927	0	1203	0	750	0	540	0	658	0	1038	0	727	0	1061	0	779	0	30	0	1028	0	793	0	651	0	779	0	681	0	515	0	549
YBL089W	241	0	526	0	507	0	368	0	235	0	351	0	144	0	159	0	189	0	0	0	316	0	340	0	201	0	228	0	233	0	382	0	237	0	184	0	326	0	226	0	167	0
YDL084W	0	0	0	0	0	0	0	0	0	0	0	0	0	0	0	0	0	0	0	0	0	0	0	0	0	0	0	0	0	0	0	0	0	0	0	0	0	0	0	0	0	0
YCL055W	563	990	814	986	849	1026	744	918	670	950	976	1046	942	1133	1017	1021	1024	1063	0	959	587	798	1002	1035	1156	873	632	24	632	1117	695	884	1221	797	1309	975	679	762	1071	720	960	1032
YGL116W	0	0	0	0	0	0	0	0	0	0	0	0	0	0	0	0	0	0	0	0	0	0	0	0	0	0	0	0	0	0	0	0	0	0	0	0	0	0	0	0	0	0
YBL054W	0	0	0	0	0	0	0	0	0	0	0	0	0	0	0	0	0	0	0	0	0	0	0	0	0	0	0	0	0	0	0	0	0	0	0	0	0	0	0	0	0	0
YCR024C	0	0	0	0	0	0	0	0	0	0	0	0	0	0	0	0	0	0	0	0	0	0	0	0	0	0	0	0	0	0	0	0	0	0	0	0	0	0	0	0	0	0
YMR102C	0	0	0	1	0	0	0	1	0	0	0	0	0	1	0	0	0	0	0	0	0	0	0	0	0	0	0	0	0	0	0	0	0	1	0	0	0	0	0	0	0	0
YCR071C	134	165	147	115	173	152	284	345	56	101	119	174	44	40	62	55	40	45	0	218	282	293	133	90	57	58	122	4	71	107	282	441	79	60	125	80	306	318	50	32	71	87
YDR175C	0	0	0	0	0	0	0	0	0	0	0	0	0	0	0	0	0	0	0	0	0	0	0	0	0	0	0	0	0	0	0	0	0	0	0	0	0	0	0	0	0	0
YOR189W	1158	518	1602	245	1598	1195	1238	945	1220	430	1328	354	1077	599	1057	304	1186	382	1	542	1137	330	1241	484	1251	386	1436	25	1107	1148	1349	889	1093	566	1326	694	1095	263	1170	318	1110	214
YOR154W	0	0	0	2	0	2	0	0	0	0	0	2	0	1	0	2	0	0	0	0	0	0	0	0	1	0	0	0	0	2	0	0	0	0	0	0	0	0	0	0	0	1
YPR121W	0	0	0	0	0	0	0	0	0	0	0	0	0	0	0	0	0	0	0	0	0	0	0	0	0	0	0	0	0	0	0	0	0	0	0	0	0	0	0	0	0	0
YBR070C	0	0	0	0	0	0	0	0	0	0	0	0	0	0	0	0	0	0	0	0	0	0	0	0	0	0	0	0	0	0	0	0	0	0	0	0	0	0	0	0	0	0
YLL017W	0	0	0	0	0	0	0	0	0	0	0	0	0	0	0	0	0	0	0	0	0	0	0	0	0	0	0	0	0	0	0	0	0	0	0	0	0	0	0	0	0	0
YDR351W	1287	2118	1975	1963	1806	2274	956	1477	1413	1987	1928	2590	1542	2202	1566	1576	1946	2215	0	2736	1239	1358	1883	2275	1690	1873	1265	47	1268	2285	1366	1698	1802	1454	1915	1796	1051	1344	1686	1154	1800	1681
YNL315C	51	72	54	49	66	62	234	225	72	59	77	125	15	24	37	16	35	30	0	89	196	200	87	117	42	30	74	2	42	52	272	275	46	21	50	31	208	249	32	21	57	25
YPR174C	1187	2995	1831	2673	1643	2986	1578	2300	1877	2837	2334	3207	1814	2224	1914	2267	1834	2337	0	3435	1263	1987	2252	2825	2321	2613	1820	74	1190	3207	1513	2607	2428	2131	2948	2500	1423	2117	2009	1661	1912	2439
YJR045C	0	0	0	0	0	0	0	0	0	0	0	0	0	0	0	0	0	0	0	0	0	0	0	0	0	0	0	0	0	0	0	0	0	0	0	0	0	0	0	0	0	0
YMR008C	302	0	330	0	306	0	549	0	303	0	267	0	298	0	202	0	318	0	0	0	535	0	296	0	288	0	302	0	256	0	570	0	236	0	250	0	493	0	258	0	203	0
YPL026C	610	3217	326	3088	388	3574	673	3766	915	3037	2450	3782	375	2293	389	2387	650	2165	0	3895	741	3535	749	3429	562	2126	325	93	854	3537	909	4282	436	1661	284	2047	875	3467	929	1384	801	2220
YDL171C	718	972	1175	1031	1219	1070	679	657	717	898	1154	1100	977	865	758	598	892	807	0	1093	665	584	1257	961	1087	814	805	17	726	1006	848	664	1288	666	1512	782	625	553	978	498	798	694
YKL062W	828	1059	1166	1027	1204	1101	872	836	811	1033	1047	1128	987	847	1197	914	1078	955	1	1264	888	746	1071	1001	1273	997	826	34	722	1045	1049	938	1524	875	1621	1082	846	819	1196	805	1150	1056
YJR010W	0	0	0	0	0	0	0	0	0	0	0	0	0	0	0	0	0	0	0	0	0	0	0	0	0	0	0	0	0	0	0	0	0	0	0	0	0	0	0	0	0	0
YJL218W	727	1	1041	0	941	1	730	0	797	1	1021	0	869	0	827	2	979	0	0	0	837	2	997	0	775	2	642	1	678	2	924	1	1069	1	1092	0	787	2	808	1	868	0
YLR222C	0	0	0	0	0	0	0	0	0	0	0	0	0	0	0	0	0	0	0	0	0	0	0	0	0	0	0	0	0	1	0	0	0	0	0	0	0	0	0	0	0	0
YDR093W	277	0	164	0	220	0	277	0	428	0	817	0	306	0	252	0	533	0	0	0	283	0	485	0	382	0	122	0	385	0	352	0	338	0	196	0	350	0	621	0	410	0
YMR282C	0	0	0	0	0	0	0	0	0	0	0	0	0	0	0	0	0	1	0	0	0	0	0	0	0	0	0	0	0	0	0	0	0	0	0	0	0	0	0	0	0	0
YIL109C	0	0	0	0	0	0	0	0	0	0	0	0	0	0	0	0	0	0	0	0	0	0	0	0	0	0	0	0	0	0	0	0	0	0	0	0	0	0	0	0	0	0
YFL022C	0	0	0	0	0	0	0	0	0	0	0	0	0	0	0	0	0	0	0	0	0	0	0	0	0	0	0	0	0	0	0	0	0	0	0	0	0	0	0	0	0	0
YPL109C	649	1284	953	1384	902	1682	647	1065	787	1284	1137	1565	532	953	512	998	579	1045	0	1282	576	956	692	1325	673	993	570	38	653	1460	872	1183	953	891	840	1009	577	954	629	598	770	1021
YJL156C	0	0	0	0	0	0	0	0	0	0	0	0	0	0	0	0	0	0	0	0	0	0	0	0	0	0	0	0	0	0	0	0	2	0	0	0	0	0	0	0	0	0
YNL071W	0	0	0	0	0	0	0	0	0	0	0	0	0	0	0	0	0	0	0	0	0	0	0	0	0	0	0	0	0	0	0	0	0	0	0	0	0	0	0	0	0	0
YMR088C	0	0	0	0	0	0	0	0	0	0	0	0	0	0	0	0	0	0	0	0	0	0	0	0	0	0	0	0	0	0	0	0	0	0	0	0	0	0	0	0	0	0
YGR211W	0	0	0	0	0	0	0	0	0	0	2	0	0	0	0	0	0	0	0	0	0	0	0	0	0	0	0	0	0	0	0	0	0	0	0	0	0	0	0	0	0	0
YKL139W	0	0	0	0	0	0	1	0	0	0	12	0	0	0	0	0	0	0	0	0	3	0	0	0	0	0	2	0	0	0	3	0	0	0	0	0	0	0	0	0	0	0
YJL069C	0	0	0	0	0	0	0	0	0	0	0	0	0	0	0	0	0	0	0	0	0	0	0	0	0	0	0	0	0	0	0	0	0	0	0	0	0	0	0	0	0	0
YDR344C	980	0	1806	0	1665	0	808	0	1148	0	1324	0	1152	0	1119	0	1302	0	1	0	903	0	1442	0	1192	0	1140	0	1247	0	1125	0	1479	0	1709	0	821	0	1195	0	1078	0
YJL016W	1116	0	1573	0	1587	0	1053	0	1239	0	1458	0	1139	0	1446	0	1538	0	1	0	1125	0	1542	0	1629	0	1112	0	1129	1	1376	0	1662	0	1780	0	1082	0	1509	0	1645	0
YDR444W	0	3818	0	3442	0	3934	0	2621	0	3244	0	3738	0	3054	0	2753	0	3042	0	4351	0	2450	0	3586	0	2789	0	87	0	3996	0	3049	0	2587	0	2828	1	2217	0	1822	0	2808
YER087W	19	32	37	29	43	58	82	83	35	25	74	49	10	9	15	17	9	12	0	62	75	95	23	43	18	14	25	1	39	43	75	126	13	9	20	15	72	96	15	15	8	16
YLR285W	462	596	579	610	626	621	909	1111	463	541	526	732	370	423	372	389	403	378	0	724	948	1064	601	653	392	332	454	19	399	590	1237	1336	338	268	349	327	928	1059	351	264	439	423
YLR267W	690	0	1206	0	1173	0	839	0	870	0	1139	0	675	0	644	0	706	0	0	0	711	0	1191	0	831	0	736	0	657	0	991	0	751	0	857	0	827	0	729	0	624	0
YDL219W	0	1674	0	1616	0	1675	0	1253	0	1409	0	1842	0	1434	0	1230	0	1375	0	2047	0	1171	0	1767	0	1061	0	34	0	1752	0	1366	0	1118	0	1193	0	1155	0	669	0	1243
YCR086W	874	745	1190	253	1161	148	1074	129	734	175	917	190	1247	130	1052	446	1280	299	0	206	1015	309	903	198	1189	259	1018	3	895	207	1267	99	1575	93	1611	136	1002	458	1074	220	1139	137
YDR206W	0	1789	0	1546	0	1747	0	1330	0	1339	0	1537	0	1276	0	1302	0	1283	0	2191	0	1148	0	1500	0	1102	0	39	0	1445	0	1525	0	1199	0	1204	0	1147	0	722	0	1170
YKR024C	180	22	264	12	239	111	506	215	169	21	281	30	263	80	208	29	242	9	0	23	520	39	265	36	265	13	221	4	211	136	591	283	334	86	414	134	460	28	272	34	214	4
YBR156C	0	1348	0	1184	0	1356	0	1604	0	1284	0	1234	0	939	0	1150	0	1210	0	1715	0	1258	0	1173	0	1108	0	41	0	1287	0	1688	0	828	0	938	0	1357	0	696	0	1108
YOL013W-A	618	312	882	284	777	327	731	156	841	334	1211	360	817	174	968	273	898	197	1	345	739	177	1181	294	1036	265	874	8	831	420	804	235	1182	190	1408	259	637	214	1017	220	1044	271
YOR076C	213	0	124	0	212	0	273	0	321	0	867	0	233	0	208	0	388	0	0	0	292	0	348	0	281	0	116	0	342	0	422	0	257	0	112	0	403	0	649	0	353	0
YDR405W	145	193	352	210	327	271	632	479	200	239	258	235	98	76	105	46	91	75	0	208	643	439	308	222	81	59	138	9	200	234	876	574	117	55	110	77	578	527	97	60	100	52
YOL091W	1040	1466	1587	1544	1653	1788	896	1127	866	1293	1464	1779	912	959	1112	1121	928	939	0	1682	975	998	1434	1619	1122	998	1193	35	1043	1402	1126	1181	1356	972	1819	1117	864	987	1141	706	1280	1230
YCL031C	0	0	0	0	0	0	0	0	0	0	0	0	0	0	0	0	0	0	0	0	0	0	0	0	0	0	0	0	0	0	0	0	0	0	0	0	0	0	0	0	0	0
YIL027C	0	0	0	0	0	0	0	0	0	0	0	0	0	0	0	0	0	0	0	0	0	0	0	0	0	0	0	0	0	0	0	0	0	0	0	0	0	0	0	0	0	0
YLR459W	0	0	0	0	0	0	0	0	0	0	0	0	0	0	0	0	0	0	0	0	0	0	0	0	0	0	0	0	0	0	0	0	0	0	0	0	0	0	0	0	0	0
YNL243W	0	0	0	0	0	0	0	0	0	0	0	0	0	0	0	0	0	0	0	0	0	0	0	0	0	0	0	0	0	0	0	0	0	0	0	0	0	0	0	0	0	0
YNR026C	0	0	0	0	0	0	0	0	0	0	0	0	0	0	0	0	0	0	0	0	0	0	0	0	0	0	0	0	0	0	0	0	0	0	0	0	0	0	0	0	0	0
YHL044W	0	62	0	66	0	67	0	47	0	90	0	71	0	42	0	55	0	60	0	54	0	36	0	37	0	51	0	1	0	119	0	55	0	35	0	61	0	61	0	46	0	45
YOR311C	303	2002	223	1835	326	2009	335	1863	523	1689	1711	2383	336	1940	366	1466	660	1857	1	2089	351	1665	726	2155	558	1933	174	37	532	1992	493	2018	486	1494	197	1824	538	1792	1176	1095	519	1577
YBR170C	0	0	0	0	0	0	0	0	0	0	0	0	0	0	0	0	0	0	0	0	0	0	0	0	0	0	0	0	0	0	0	0	0	0	0	0	0	0	0	0	0	0
YGR149W	0	1109	0	1203	0	1316	0	812	0	982	0	1466	0	908	0	924	0	865	0	1361	0	680	0	1316	0	905	0	24	0	1240	0	848	0	899	0	982	0	645	0	614	0	942
YPL041C	0	0	0	0	0	0	0	0	0	0	0	0	0	0	0	0	0	0	0	0	0	0	0	0	0	0	0	0	0	0	0	0	0	0	0	0	0	0	0	0	0	0
YFR024C	702	945	945	968	965	1060	1252	1489	847	998	1007	1209	708	878	832	795	884	764	1	1106	1317	1260	1021	968	853	770	641	36	626	1115	1512	1554	971	623	981	773	1178	1360	836	479	844	875
YKL193C	0	0	0	0	0	0	0	0	0	0	0	0	0	0	0	0	0	0	0	0	0	0	0	0	0	0	0	0	0	0	0	0	0	0	0	0	0	0	0	0	0	0
YPR099C	0	0	0	0	0	0	0	0	0	0	0	0	0	0	0	0	0	0	0	0	0	0	0	0	0	0	0	0	0	0	0	0	0	0	0	0	0	0	0	0	0	0
YOR135C	94	134	183	140	191	160	283	233	157	120	195	186	80	82	111	71	89	75	0	147	265	173	241	154	68	50	149	7	117	122	405	225	121	54	142	64	278	252	43	35	94	67
YLR310C	0	0	0	0	0	0	0	0	0	0	0	0	0	0	0	0	0	0	0	0	0	0	0	0	0	0	0	0	0	0	0	0	0	0	0	0	0	0	0	0	0	0
YNR008W	0	1412	0	1236	0	1429	0	1104	0	1192	0	1533	0	1455	0	1471	0	1363	0	1505	0	912	0	1221	0	1195	0	19	0	1226	0	1123	0	1177	0	1430	0	840	0	714	0	1439
YJR150C	456	626	584	590	636	531	370	410	456	534	646	721	675	619	533	522	667	693	1	691	413	365	635	660	626	516	489	16	474	668	495	432	764	502	821	517	359	417	574	337	588	532
YLR003C	863	1331	1218	1343	1346	1448	979	962	923	1310	1213	1364	917	977	882	798	982	909	2	1588	923	888	1250	1241	1019	760	1125	22	1121	1470	1071	1069	1201	699	1337	947	918	939	924	526	774	924
YER113C	1132	0	1660	0	1672	0	1167	0	1194	0	1559	0	1468	0	1462	0	1761	0	2	0	1355	0	1617	0	1455	0	1198	0	1148	0	1604	0	1762	0	1809	0	1256	0	1521	0	1396	0
YHR122W	0	0	0	0	0	0	0	0	0	0	0	0	0	0	0	0	0	0	0	0	0	0	0	0	0	0	0	0	0	0	0	0	0	0	0	0	0	0	0	0	0	0
YHL017W	0	0	0	0	0	4	1	1	1	1	1	1	1	0	0	0	0	0	0	0	0	0	0	1	0	0	2	0	0	1	1	1	0	1	0	1	0	0	0	0	0	0
YOR305W	0	211	0	137	0	176	0	408	0	131	0	221	0	94	0	50	0	60	0	301	0	366	0	162	0	81	0	10	0	163	0	424	0	60	0	64	0	387	0	61	0	59
YIL085C	630	1083	914	903	971	1021	917	1125	709	950	950	1108	833	918	880	870	871	904	1	1339	853	988	951	1077	1071	996	766	34	764	1163	1090	1110	1210	960	1440	1087	878	1057	965	602	907	911
YMR190C	0	445	0	450	0	452	0	778	0	506	0	637	0	456	0	373	0	490	0	541	0	690	0	551	0	382	0	15	0	546	0	835	1	369	0	380	0	724	0	195	0	414
YCR052W	0	0	0	0	0	0	0	0	0	0	0	0	0	0	0	0	0	0	0	0	0	0	0	2	0	0	0	0	0	0	0	0	0	0	0	0	0	0	0	0	0	0
YOR272W	0	0	0	0	0	0	0	0	0	0	0	0	0	0	0	0	0	0	0	0	0	0	0	0	0	0	0	0	0	0	0	0	0	0	0	0	0	0	0	0	0	0
YOR058C	248	0	338	0	349	0	831	0	272	0	408	0	176	0	174	0	210	0	0	0	925	0	294	0	174	0	209	0	179	0	1144	0	228	0	216	0	915	0	163	0	200	0
YDR413C	0	0	0	0	0	0	0	0	0	0	0	0	0	0	0	0	0	0	0	0	0	0	0	0	0	0	0	0	0	0	0	0	0	0	0	0	0	0	0	0	0	0
YBR203W	0	1034	0	935	0	1048	0	1266	0	842	0	1189	0	1050	0	894	0	982	0	1208	0	1218	0	1058	0	835	0	29	0	962	0	1493	0	700	0	836	0	1336	0	598	0	1042
YCL032W	0	0	0	0	0	0	0	0	0	0	0	0	0	0	0	0	0	0	0	0	0	0	0	0	0	0	0	0	0	0	0	0	0	0	0	0	0	0	0	0	0	0
YAR029W	404	0	552	0	629	0	562	0	537	0	606	0	444	0	559	0	569	0	1	0	623	0	590	0	542	0	351	0	397	0	751	0	645	0	583	0	646	0	584	0	569	0
YNL238W	0	0	0	0	0	0	0	0	0	0	0	0	0	0	0	0	0	0	0	0	0	0	1	0	0	0	0	0	0	0	0	0	0	0	0	0	0	0	0	0	0	0
YJL198W	1401	0	1981	0	1973	0	1482	0	1449	0	1971	0	1538	0	1714	0	2013	0	2	0	1755	0	2127	0	1807	0	1163	0	1206	0	2050	0	2000	0	1998	0	1649	0	1804	0	1829	0
YOL135C	0	0	0	0	0	0	0	0	0	0	0	0	0	0	0	0	0	0	0	0	0	0	0	0	0	0	0	0	0	0	0	0	0	0	0	0	0	0	0	0	0	0
YOR323C	1316	794	1581	672	1610	829	905	389	1342	839	1546	855	1388	599	1371	603	1445	625	1	909	812	318	1616	679	1693	597	1420	16	1440	960	1077	404	1766	451	2049	561	844	373	1352	431	1375	568
YLL041C	691	0	986	0	935	0	522	0	657	0	849	0	295	0	467	0	321	0	0	0	617	0	762	0	317	0	616	0	528	0	864	0	399	0	440	0	648	0	411	0	544	0
YKR074W	218	0	224	0	236	0	692	0	254	0	330	0	189	0	238	0	229	0	0	0	707	0	285	0	264	0	242	0	267	0	858	0	309	0	337	0	690	0	212	0	240	0
YOR195W	2222	3540	3586	3619	3473	4084	2144	2624	2402	3046	3184	3869	2373	2792	2652	2758	2572	2676	3	4099	2149	2259	3067	3356	2772	2448	2434	73	2511	3472	2828	2799	3214	2248	3579	2709	2075	2344	2610	1578	2574	3040
YMR201C	0	0	0	0	0	0	0	0	0	0	0	0	0	0	0	0	0	0	0	0	0	0	0	0	0	0	0	0	0	0	0	0	0	0	0	0	0	0	0	0	0	0
YLR069C	0	0	0	0	0	0	0	0	0	0	0	0	0	0	0	0	0	0	0	0	0	0	0	0	0	0	0	0	0	0	0	0	0	0	0	0	0	0	0	0	0	0
YML042W	1928	622	2588	715	2304	784	1414	412	2031	712	2743	752	1662	467	1665	453	1808	552	1	910	1992	392	2184	618	1724	474	1491	14	1723	906	2028	462	2515	457	2343	477	1587	507	1801	458	1915	610
YDR069C	0	0	0	0	0	0	0	0	0	0	0	0	0	0	0	0	0	0	0	0	0	0	0	0	0	0	0	0	0	0	0	0	0	0	0	0	0	0	0	0	0	0
YGR232W	971	1608	1518	1559	1644	1733	1158	1309	1173	1505	1580	1725	1284	1392	1520	1544	1338	1309	1	1840	1143	1267	1528	1730	1530	1316	1225	49	1191	1707	1275	1444	2145	1490	2409	1560	1105	1206	1320	1006	1512	1581
YEL066W	616	0	870	0	893	0	630	0	726	0	974	0	657	0	813	0	835	0	3	0	656	0	1015	0	921	0	569	0	662	0	797	0	983	0	938	0	743	0	1052	0	786	0
YPR035W	0	0	0	0	0	0	0	0	0	0	0	0	0	0	0	0	0	0	0	0	0	0	0	0	0	0	0	0	0	0	0	0	0	0	0	0	0	0	0	0	0	0
YDR227W	0	0	0	0	0	0	0	0	0	0	0	0	0	0	0	0	0	0	0	0	0	0	0	0	0	0	0	0	0	0	0	0	0	0	0	0	0	0	0	0	0	0
YPR060C	0	0	0	0	0	0	0	0	0	0	0	0	0	0	0	0	0	0	0	0	0	0	0	0	0	0	0	0	0	0	0	0	0	0	0	0	0	0	0	0	0	0
YHL039W	0	0	0	0	0	0	0	0	0	0	0	0	0	0	0	0	0	0	0	0	0	0	0	0	0	0	0	0	0	0	0	0	0	0	0	0	0	0	0	0	0	0
YOR157C	0	0	0	0	0	0	0	0	0	0	0	0	0	0	0	0	0	0	0	0	0	0	0	0	0	0	0	0	0	0	0	0	0	0	0	0	0	0	0	0	0	0
YCR072C	0	0	0	0	0	0	0	0	0	0	0	0	0	0	0	0	0	0	0	0	0	0	0	0	0	0	0	0	0	0	0	0	0	0	0	0	0	0	0	0	0	0
YNR030W	0	1163	0	1127	0	1355	0	753	0	949	0	1361	0	840	0	654	0	899	0	1460	0	736	0	1212	0	684	0	29	0	1177	0	855	0	690	0	815	0	694	0	447	0	822
YBR093C	0	0	0	0	0	0	0	0	0	0	0	0	0	0	0	0	0	0	0	0	0	0	0	0	0	0	0	0	0	0	0	0	3	0	0	0	0	0	0	0	0	0
YNL092W	1040	0	1465	0	1435	0	877	0	1107	0	1372	0	1084	0	1164	0	1158	0	1	0	991	0	1317	0	1406	0	1063	0	1095	0	1263	0	1575	0	1624	0	1034	0	1429	0	1037	0
YGR045C	552	899	946	917	925	1029	759	894	813	869	699	767	732	909	647	594	773	858	0	1109	736	792	840	854	694	610	665	15	683	1003	948	944	856	566	954	672	794	783	639	432	655	598
YLR134W	994	0	1442	0	1647	0	1029	0	1240	0	1513	0	1155	0	1235	0	1276	0	1	0	958	0	1506	0	1604	0	1100	0	1189	0	1191	0	1480	0	1677	0	864	0	1461	0	1246	0
YOR218C	0	0	0	0	0	0	0	0	0	0	0	0	0	0	0	0	0	0	0	0	0	0	0	0	0	0	0	0	0	0	0	0	0	0	0	0	0	0	0	0	0	0
YPL225W	432	204	479	229	536	288	620	201	559	242	941	289	392	157	440	122	624	155	1	296	796	178	666	212	410	125	217	5	405	259	884	227	629	120	312	167	851	258	620	111	566	163
YDL043C	0	0	0	0	0	0	0	0	0	0	0	0	0	0	0	0	0	0	0	0	0	0	0	0	0	0	0	0	0	0	0	0	0	0	0	0	0	0	0	0	0	0
YDL012C	934	1165	1071	1177	1045	1226	614	849	923	1176	924	1263	827	1013	842	865	811	966	0	1497	613	721	915	1098	855	956	889	22	740	1410	757	785	1026	768	988	836	587	763	910	595	889	1009
YDR218C	0	1596	0	1887	0	1916	0	1059	0	1622	0	2124	0	1369	0	1163	0	1366	0	1992	0	1074	0	1862	0	1260	0	32	1	1978	0	1120	0	1194	0	1389	0	903	0	745	0	1151
YLR299W	0	0	0	0	0	0	0	0	0	0	0	0	0	0	0	0	1	0	0	0	0	0	0	0	0	0	0	0	0	0	0	0	0	2	0	0	0	0	0	0	0	0
YFL003C	466	462	613	427	600	528	419	376	490	356	627	561	460	365	460	344	470	311	0	513	326	310	675	472	586	303	371	14	408	433	477	304	583	248	575	311	424	324	519	219	528	376
YEL049W	781	0	999	0	1082	0	798	0	748	0	1063	0	1031	0	924	0	1156	0	0	0	820	0	1046	0	1165	0	882	0	865	0	990	0	1141	0	1270	1	882	0	1114	0	801	0
YPL051W	0	0	0	0	0	0	0	0	0	0	0	0	0	0	0	0	0	0	0	0	0	0	0	0	0	0	0	0	0	0	0	0	0	0	0	0	0	0	0	0	0	0
YNL054W	0	1231	0	896	0	1056	0	897	0	813	0	1172	0	967	0	935	0	969	0	1391	0	796	0	1071	0	1090	0	28	0	979	0	982	0	738	0	860	0	753	0	749	0	1098
YDR156W	405	0	550	1	675	0	745	0	480	1	511	0	584	0	642	0	562	1	1	0	743	1	539	0	683	0	429	0	561	1	919	1	712	0	858	0	738	2	614	0	653	0
YPL062W	6	289	6	141	8	170	35	768	18	168	12	167	26	709	31	581	55	711	0	193	32	614	18	211	49	674	4	15	12	175	58	738	26	443	5	548	27	599	66	421	36	541
YPR155C	3598	5410	4816	4866	4991	4672	4291	4930	3766	4513	4924	5833	3487	3384	3945	3774	3860	3745	4	5949	4557	4746	4535	5338	4107	3347	3833	135	3259	4159	5728	4808	4632	2688	4904	2830	4412	4995	3961	2121	3751	3659
YOR137C	1011	0	1539	0	1415	0	1050	0	1107	0	1836	0	1295	0	1244	0	1274	0	0	0	1011	0	1758	0	1372	0	1253	0	1139	0	1248	0	1638	0	1964	0	1036	0	1374	0	1416	0
YKL123W	681	0	911	0	922	0	737	0	657	0	770	0	694	0	792	0	733	0	1	0	660	0	801	0	741	0	620	0	553	0	948	0	959	0	934	0	652	0	682	0	790	0
YKL172W	0	0	0	0	0	0	0	0	0	0	0	0	0	0	0	0	0	0	0	0	0	0	0	0	0	0	0	0	0	0	0	0	0	0	0	0	0	0	0	0	0	0
YNL336W	967	1741	1196	1374	1208	1456	954	1252	1224	1318	1354	1546	1124	1455	1249	1137	1362	1395	2	1815	1074	1151	1351	1529	1514	1401	969	27	1016	1767	1303	1399	1643	1222	1630	1324	937	1188	1498	919	1183	1211
YDR305C	0	175	0	165	0	174	0	152	0	165	0	241	0	113	0	67	0	123	0	229	0	120	0	197	0	53	0	5	0	219	0	142	0	94	0	96	0	124	0	44	0	92
YJL057C	857	118	1274	57	1352	416	948	383	1017	115	1222	105	1112	266	1245	91	1182	106	0	100	964	79	1178	140	1594	130	1119	17	1081	457	1106	346	1517	193	1660	338	870	82	1431	117	1208	36
YPR100W	0	141	0	208	0	251	0	548	0	180	0	234	0	66	0	90	0	46	0	191	0	468	0	209	0	60	0	12	0	277	0	563	0	43	0	82	0	433	0	43	0	99
YDR358W	23	2476	22	2420	51	2712	25	1899	104	2162	793	3122	33	2167	38	1895	76	2072	0	3044	28	1741	95	2601	66	1836	21	49	88	2386	48	2174	38	1733	11	1845	40	1681	185	1156	66	2151
YJL152W	945	0	1228	0	1265	0	741	0	794	0	1146	0	913	0	1107	0	1146	0	0	0	837	0	1140	0	969	0	820	0	696	0	1077	0	998	0	1109	0	820	0	983	0	1172	0
YLR096W	798	1341	1111	1247	1312	1431	843	832	798	1189	1105	1486	948	1065	730	866	963	1113	0	1600	692	792	1120	1338	1138	885	898	28	954	1267	913	1081	1169	777	1272	901	690	816	984	500	800	902
YKR052C	0	1356	0	1490	0	1406	0	1366	0	1364	0	1814	0	1285	0	1293	0	1338	0	1594	0	1144	0	1608	0	1529	0	41	0	1579	0	1493	0	1123	0	1365	0	1179	0	980	0	1356
YPR107C	0	0	0	0	0	0	0	0	0	0	0	0	0	0	0	0	0	0	0	0	0	0	0	0	0	0	0	0	0	0	0	0	0	0	0	0	0	0	0	0	0	0
YLR427W	149	591	102	595	158	703	300	1034	235	456	522	724	119	361	129	361	169	388	0	716	250	884	274	639	173	389	84	21	228	634	389	1016	150	362	95	422	364	857	272	243	182	349
YDL152W	0	0	0	0	0	0	0	0	0	0	0	0	0	0	0	0	0	0	0	0	0	0	0	0	0	0	0	0	0	0	0	0	0	0	0	0	0	0	0	0	0	0
YGL015C	891	16	1053	9	1022	7	784	5	774	7	1041	7	1018	3	607	3	861	7	1	5	536	7	942	5	821	9	1031	0	992	14	731	2	1084	5	1180	4	517	4	770	3	672	4
YDR225W	0	347	0	388	0	538	0	1111	0	315	0	494	0	52	0	54	0	48	0	437	0	961	0	477	0	54	0	21	0	396	0	1199	0	48	0	67	0	948	0	37	0	64
YMR127C	2	0	1	0	1	0	6	0	5	0	0	0	2	0	9	0	2	0	0	0	1	0	3	0	8	0	93	0	5	0	3	0	9	0	82	0	3	0	6	0	1	0
YIL140W	673	1021	820	901	874	1189	1447	1843	621	908	787	1005	619	839	911	894	657	707	0	1201	1239	1661	738	1027	692	760	590	49	523	883	1706	2207	777	589	843	652	1537	1764	723	445	862	969
YOL163W	0	0	0	1	0	1	0	0	0	1	0	0	0	0	0	0	0	0	0	3	0	0	0	0	0	1	0	0	0	1	0	0	0	0	0	0	0	1	0	1	0	0
YLR197W	0	0	0	0	0	0	0	0	0	0	0	0	0	0	0	0	0	0	0	0	0	0	1	0	0	0	0	0	0	0	0	0	0	0	0	0	0	0	0	0	0	0
YBR213W	0	0	0	0	0	0	0	0	0	0	0	0	0	0	0	0	0	0	0	0	0	0	0	0	0	0	0	0	0	0	0	0	0	0	0	0	0	0	0	0	0	0
YJL204C	35	46	53	56	60	64	262	382	38	61	60	52	45	60	51	60	85	60	0	60	280	312	63	45	57	37	30	7	39	59	358	360	26	22	47	26	277	350	64	27	39	33
YLR244C	0	16	0	1	0	9	0	187	0	17	0	24	0	8	0	7	0	6	0	16	0	166	0	10	0	2	0	5	0	6	0	182	0	1	0	2	0	129	0	6	0	14
YJR084W	0	0	0	0	0	0	0	0	0	0	0	0	0	0	0	0	0	0	0	0	0	0	0	0	0	0	0	0	0	0	0	0	0	0	0	0	0	0	0	0	0	0
YLR233C	402	0	648	0	657	0	774	0	444	0	610	0	412	0	371	0	442	0	0	0	730	0	519	0	412	0	465	0	483	0	1006	0	570	0	600	0	777	0	380	0	432	0
YDL238C	0	2656	0	2830	0	3026	0	2183	0	2707	0	2927	0	2422	0	1736	0	2315	0	3185	0	1938	0	2868	0	2331	0	64	0	2963	0	2398	0	2187	0	2340	0	2162	0	1359	0	1913
YGL084C	0	69	0	81	0	76	0	522	0	60	0	68	0	53	0	35	0	58	0	75	0	431	0	74	0	81	0	6	0	87	0	561	0	48	0	36	0	433	0	27	0	66
YLR382C	95	173	115	131	168	127	461	413	139	147	176	191	70	66	56	60	75	70	0	223	381	372	147	164	34	35	138	9	146	180	514	478	69	62	104	65	432	414	74	35	66	61
YLR219W	739	1325	1591	1431	1595	1769	1122	1143	1110	1321	1303	1484	1283	1093	862	853	1083	1052	0	1605	1048	952	1408	1448	1046	871	1136	22	1206	1570	1238	1362	1291	828	1493	942	879	957	931	630	951	817
YDR363W	170	259	322	317	329	347	348	506	197	231	291	284	155	291	184	155	246	193	0	302	458	439	242	286	186	132	168	9	179	264	537	542	235	200	236	179	404	457	161	106	187	136
YNL114C	0	0	0	0	0	0	0	0	0	0	0	0	0	0	0	0	0	0	0	0	0	0	0	0	0	0	0	0	0	0	0	0	0	0	0	0	0	0	0	0	0	0
YNL163C	0	0	0	0	0	0	0	0	0	0	0	0	0	0	0	0	0	0	0	0	0	0	0	0	0	0	0	0	0	0	0	0	0	0	0	0	0	0	0	0	0	0
YFR005C	0	0	0	0	0	0	0	0	0	0	0	0	0	0	0	0	0	0	0	0	0	0	0	0	0	0	0	0	0	0	0	0	0	0	0	0	0	0	0	0	0	0
YHR009C	0	0	0	0	1	0	1	0	0	0	0	0	0	0	0	0	0	0	0	0	0	0	0	0	0	0	0	0	0	0	0	0	0	0	0	0	0	0	0	0	0	0
YFR050C	0	0	0	0	0	0	0	0	0	0	0	0	0	0	0	0	0	0	0	0	0	0	0	0	0	0	0	0	0	0	0	0	0	0	0	0	0	0	0	0	0	0
YLR447C	0	0	0	0	0	0	0	0	0	0	0	0	0	0	0	0	0	0	0	0	0	0	0	0	0	0	0	0	0	0	0	0	0	0	0	0	0	0	0	0	0	0
YNR069C	518	0	1006	0	1032	0	615	0	739	0	1002	0	698	0	726	0	749	0	0	0	487	0	916	0	707	0	665	0	789	0	681	0	817	0	981	0	576	0	631	0	685	0
YOL058W	0	0	0	0	0	0	0	0	0	0	0	0	0	0	0	0	0	0	0	0	0	0	0	0	0	0	0	0	0	0	0	0	0	0	0	0	0	0	0	0	0	0
YAR019C	0	0	0	0	0	0	0	0	0	0	0	0	0	0	0	0	0	0	0	0	0	0	0	0	0	0	0	0	0	0	0	0	0	0	0	0	0	0	0	0	0	0
YOR024W	1050	749	1435	473	1489	1462	986	1211	1038	866	1598	991	1255	1234	1536	781	1426	840	0	775	1084	494	1477	1063	1429	815	1112	21	1066	1398	1254	1239	1660	1064	1865	1353	958	536	1353	626	1431	524
YGL071W	0	0	0	0	0	0	0	0	0	0	0	0	0	0	0	0	0	0	0	0	0	0	0	0	0	0	0	0	0	0	0	0	0	0	0	0	0	0	0	0	0	1
YGL257C	1168	503	1517	524	1629	1017	1090	989	1198	670	1371	736	1224	761	1069	485	1258	579	0	946	1130	283	1451	833	1414	615	1377	25	1329	1067	1448	788	1628	623	1784	758	1058	173	1378	390	1073	470
YGR020C	4	0	0	0	2	1	46	0	1	0	2	0	0	0	2	0	0	0	0	0	54	0	1	0	0	0	3	0	1	0	64	0	3	0	0	0	57	0	1	0	4	0
YOR093C	1037	0	1300	0	1173	0	888	0	1080	0	1389	0	1256	0	1476	0	1472	0	2	0	1065	0	1334	0	1300	0	1024	0	924	0	1332	0	1590	0	1674	0	1054	0	1357	0	1366	0
YAL046C	414	0	485	0	470	0	423	0	353	0	357	0	529	0	454	0	546	0	0	0	373	0	345	0	553	0	376	0	435	0	437	0	607	0	661	0	382	0	583	0	478	0
YDR198C	507	1377	714	1309	732	1179	546	625	840	1301	1212	1510	659	835	590	800	900	944	0	1611	563	708	1211	1344	1044	872	620	21	982	1064	680	738	879	664	868	707	535	708	907	686	684	780
YAL039C	0	0	0	0	0	0	0	0	0	0	0	0	0	0	0	0	0	0	0	0	0	0	0	0	0	0	0	0	0	0	0	0	0	0	0	0	0	0	0	0	0	0
YGR100W	802	1	1026	1	1081	0	850	4	827	1	1032	0	862	1	937	0	930	2	1	2	864	1	1096	0	740	1	943	0	793	0	1027	0	1164	1	1204	0	769	0	826	0	934	1
YER060W	0	1613	0	1668	0	1719	0	1477	0	1480	0	1622	0	1394	0	1159	0	1405	0	1997	0	1285	0	1478	0	1412	0	42	0	1534	0	1527	0	1146	0	1376	0	1269	0	905	0	1225
YOL118C	0	238	0	1023	0	2129	0	2169	0	1069	0	1495	0	1371	0	749	0	957	0	1635	0	33	0	1469	0	980	0	60	0	1766	0	1969	0	1145	0	1409	0	22	0	675	0	685
YDR286C	0	1092	0	682	0	2214	0	1419	0	1119	0	1166	0	1508	0	771	0	1102	0	1062	0	509	0	1267	0	1093	0	31	0	2112	0	1529	0	1185	0	1761	0	692	0	925	0	646
YPL128C	0	0	0	0	0	0	0	0	0	0	0	0	0	0	0	0	0	0	0	0	0	0	0	0	0	0	0	0	0	0	0	0	0	0	0	0	0	0	0	0	0	0
YJL091C	0	0	0	0	0	0	0	0	0	0	0	0	0	0	0	0	0	0	0	0	0	0	0	0	0	0	0	0	0	0	0	0	0	0	0	0	0	0	0	0	0	0
YBR191W	64	0	55	0	56	0	427	0	45	0	38	0	42	0	48	0	56	0	0	0	431	0	50	0	64	0	48	0	30	0	471	0	61	0	66	0	488	0	63	0	62	0
YFL035C-B	253	1092	177	1117	231	1070	303	1011	439	1078	927	1162	273	1106	329	865	513	1039	0	1387	255	831	446	1092	382	949	161	23	339	1096	333	895	315	682	196	754	388	931	740	581	473	976
YDR380W	0	0	0	0	0	0	0	0	0	0	0	0	0	0	0	0	0	0	0	0	0	0	0	0	0	0	0	0	0	0	0	0	0	0	0	0	0	0	0	0	0	0
YGR191W	0	0	0	0	0	0	0	0	0	0	0	0	0	0	0	0	0	0	0	0	0	0	0	0	0	0	0	0	0	0	0	0	0	0	0	0	0	0	0	0	0	0
YGL056C	0	0	0	0	0	0	0	0	0	0	0	0	0	0	0	0	0	0	0	0	0	0	0	0	0	0	0	0	0	0	0	0	0	0	0	0	0	0	0	0	0	0
YDR485C	0	0	0	0	0	0	0	0	0	0	0	0	0	0	0	0	0	0	0	0	0	0	0	0	0	0	0	0	0	0	0	0	0	0	0	0	0	0	0	0	0	0
YPL239W	0	0	0	0	0	0	1	0	0	0	0	0	0	0	0	0	0	0	0	0	0	0	1	0	0	0	0	0	0	0	0	0	0	0	0	0	0	0	0	0	0	0
YPR183W	0	0	0	0	0	0	0	0	0	0	0	0	0	0	0	0	0	0	0	0	0	0	0	0	0	0	0	0	0	0	0	0	0	0	0	0	0	0	0	0	0	0
YOR206W	0	0	0	0	0	0	0	0	0	0	0	0	0	0	0	0	0	0	0	0	0	0	0	0	0	0	0	0	0	0	0	0	0	0	0	0	0	0	0	0	0	0
YBL042C	0	813	0	453	0	926	0	906	0	612	0	763	0	950	0	878	0	757	0	863	0	570	0	758	0	651	0	31	0	1007	0	971	0	933	0	968	0	478	0	557	0	679
YDR525W-A	1689	0	2652	0	2563	0	1327	0	1784	0	2366	0	1504	0	1380	0	1756	0	0	0	1615	0	2263	0	1612	0	1628	0	1515	0	1984	0	1628	0	1891	0	1403	0	1638	0	1455	0
YBR089W	0	0	0	0	0	0	0	0	0	0	0	0	0	0	0	0	0	0	0	0	0	0	0	0	0	0	0	0	0	0	0	0	0	0	0	0	0	0	0	0	0	0
YLR075W	0	0	0	0	0	0	0	0	0	0	0	0	0	0	0	0	1	0	0	0	0	0	0	0	0	0	0	0	0	0	0	0	0	0	1	0	0	0	0	0	0	0
YBR054W	0	0	0	0	0	0	0	0	0	0	0	0	0	0	0	0	0	0	0	0	0	0	0	0	0	0	0	0	0	0	0	0	0	0	0	0	0	0	0	0	0	0
YLR020C	0	23	0	4	0	126	0	83	0	17	0	16	0	26	1	19	0	16	0	27	1	15	2	18	0	20	0	2	0	127	1	65	1	32	0	67	0	21	0	10	0	7
YNL217W	766	1444	957	1121	892	1252	827	1176	764	1192	993	1244	898	1127	1072	1100	994	1195	1	1616	867	871	926	1247	1026	960	915	40	784	1384	1078	1315	1260	957	1361	1126	874	1057	974	690	958	1252
YLR404W	939	1028	1597	1050	1517	1179	932	1018	984	979	1338	1119	898	691	870	593	926	649	1	1281	1059	785	1243	927	827	741	965	26	789	1068	1243	959	1053	585	1203	629	1036	865	847	403	879	666
YIL013C	0	1823	0	1794	0	2071	0	1770	0	1760	0	2361	0	1713	0	1672	0	1592	0	2125	0	1301	0	1981	0	1683	0	56	0	2098	0	1607	0	1346	0	1651	0	1368	0	1090	0	1665
YPL206C	771	0	1181	0	1220	0	881	0	955	0	1187	0	994	0	1093	0	1076	0	0	0	751	0	1216	0	1303	0	896	0	944	0	986	0	1255	0	1450	0	807	0	1193	0	1188	0
YDL060W	0	0	0	0	0	0	0	0	0	0	0	0	0	0	0	0	0	0	0	0	0	0	0	0	0	0	0	0	0	0	0	0	0	0	0	0	0	0	0	0	0	0
YBR293W	0	0	0	0	0	0	0	0	0	0	0	0	0	0	0	0	0	0	0	0	0	0	0	0	0	0	0	0	0	0	0	0	0	0	0	0	0	0	0	0	0	0
YNR052C	0	0	0	0	0	0	0	0	0	0	0	0	0	0	0	0	0	0	0	0	0	0	0	0	0	0	0	0	0	0	1	0	0	0	0	0	0	0	0	0	0	0
YHR032W	782	1137	1066	1180	1135	1304	884	1095	891	1084	1005	1274	933	1054	1013	858	1070	965	1	1403	905	993	1079	1170	1103	1081	889	43	743	1250	1108	1101	1252	911	1421	937	851	1009	1080	686	973	983
YEL032W	0	0	0	0	0	0	0	0	0	0	0	0	0	0	0	0	0	0	0	0	0	0	0	0	0	0	0	0	0	0	0	0	0	0	0	0	0	0	0	0	0	0
YOL076W	22	0	22	0	36	0	199	0	13	0	28	0	18	0	18	0	21	0	0	0	191	0	30	0	27	0	19	0	11	0	253	0	22	0	24	0	177	0	20	0	26	0
YDR136C	167	97	134	60	146	149	480	364	197	69	201	90	94	91	75	22	130	40	0	65	531	206	198	106	111	40	125	3	143	145	557	366	80	34	79	42	529	121	129	42	57	13
YHR203C	0	195	0	142	0	156	0	552	0	147	0	153	0	213	0	153	0	216	0	166	0	494	0	118	0	211	0	19	0	180	0	580	0	146	0	170	0	476	0	112	0	201
YML112W	0	0	0	0	0	0	1	0	0	0	0	0	1	0	1	0	1	0	0	0	2	0	0	0	1	0	0	0	0	0	0	0	1	0	0	0	1	0	0	0	0	0
YGL241W	0	1853	0	1538	0	1768	0	1243	0	1431	0	1749	0	1512	0	1398	0	1381	0	2053	0	999	0	1624	0	1389	0	40	0	1413	0	1279	0	1004	0	1122	0	1076	0	887	0	1497
YDL071C	1191	1727	2065	1929	2062	2076	1015	1200	1343	1895	1858	2241	953	1135	1036	956	1065	1159	1	2232	1164	1132	2021	2088	948	975	1184	35	1175	2002	1341	1329	1040	768	1072	868	1050	1127	1071	669	1141	1008
YPR176C	0	0	0	0	0	0	0	0	0	0	0	0	0	0	0	0	0	0	0	0	0	0	0	0	0	0	0	0	0	0	0	0	0	0	0	0	0	0	0	4	0	0
YDR057W	448	0	359	0	494	0	349	0	610	0	1364	0	481	0	534	0	822	0	1	0	399	0	835	0	757	0	292	0	788	0	529	0	738	0	450	0	473	0	882	0	828	0
YJL036W	280	718	298	531	336	627	481	701	402	605	508	627	263	410	340	492	345	359	0	773	459	600	451	553	371	353	229	12	471	702	506	798	499	419	274	505	493	674	391	296	459	441
YER009W	0	0	0	0	0	0	0	0	0	0	0	0	0	0	0	0	0	0	0	0	0	0	0	0	0	0	0	0	0	0	0	0	0	0	0	0	0	0	0	0	0	0
YLR115W	0	0	0	0	0	0	0	0	0	0	0	0	0	0	0	0	0	0	0	0	0	0	0	0	0	0	0	0	0	0	0	0	0	0	0	0	0	0	0	0	0	0
YLR140W	0	0	0	0	0	0	0	0	0	0	0	0	0	0	0	0	0	0	0	0	0	0	0	0	0	0	0	0	0	0	0	0	0	0	0	0	0	0	0	0	0	0
YGL114W	0	2188	0	1850	0	2509	0	1794	0	1846	0	2314	0	1709	0	1431	0	1697	0	2612	0	1501	0	2414	0	1742	0	43	0	2461	0	2094	0	1487	0	1860	0	1304	0	1074	0	1379
YER167W	651	0	898	0	918	0	870	0	707	0	974	0	836	0	944	0	889	0	0	0	903	0	1070	0	918	0	688	0	573	0	1004	0	1294	0	1487	0	852	0	909	0	1027	0
YMR104C	893	0	1157	0	1237	0	758	0	894	0	1093	0	915	0	979	1	1003	1	0	0	768	0	1170	1	1089	0	886	0	733	1	951	0	1011	0	1394	0	766	1	1004	0	970	0
YER185W	998	1616	1574	1500	1528	1682	1096	1366	1018	1552	1385	1657	1131	1362	1205	1213	1259	1299	0	1846	1239	1359	1402	1404	1155	964	1046	37	902	1498	1412	1692	1556	1126	1574	1370	1104	1365	1064	792	1149	1391
YDL195W	0	0	0	0	0	0	0	0	0	0	0	0	0	0	0	0	0	0	0	0	0	0	0	0	0	0	0	0	0	0	0	0	0	0	0	0	0	0	0	0	0	0
YNL199C	139	168	224	84	222	131	520	454	195	96	312	163	227	213	294	199	296	199	0	126	642	284	230	159	367	231	163	7	133	172	690	450	445	166	389	205	544	481	402	135	353	135
YCR026C	0	1794	0	1644	0	2002	0	1100	0	1637	0	1517	0	1531	0	1619	0	1497	0	2294	0	931	0	1423	0	1425	0	35	0	1710	0	1095	0	1507	0	1716	0	1074	0	921	0	1774
YBL052C	2834	0	4480	0	4398	0	2572	0	2705	0	3899	0	3161	0	3199	0	3553	0	1	0	2970	0	3686	0	3798	0	2912	0	2399	0	3421	0	4304	0	4712	0	2810	0	3594	0	3257	0
YBR076W	838	1333	1187	1271	1284	1317	1012	1310	1002	1187	1472	1802	1034	1182	1177	1086	1225	1078	0	1624	1101	1046	1477	1548	1351	1197	853	32	898	1273	1246	1458	1570	1038	1498	1197	1023	1167	1277	793	1198	1165
YNL317W	0	0	0	0	0	0	0	0	0	0	0	0	0	0	0	0	0	0	0	0	0	0	0	0	0	0	0	0	0	0	0	0	0	0	0	0	0	0	0	0	0	0
YLL019C	461	670	627	580	625	664	474	707	462	578	650	643	221	224	267	276	275	290	0	808	577	633	618	671	272	216	462	10	388	633	804	766	230	203	267	235	541	569	237	168	294	207
YDR177W	0	0	0	0	0	0	0	0	0	0	0	0	0	0	0	0	0	0	0	0	0	0	0	0	0	0	0	0	0	0	0	0	0	0	0	0	0	0	0	0	0	0
YKR026C	922	1047	1357	844	1404	1125	1276	952	1026	1040	1238	1058	1020	758	1114	788	928	826	0	1192	1159	830	1151	941	1121	784	1005	24	970	1241	1423	1117	1249	598	1309	726	1185	1106	1090	578	1115	870
YJR043C	218	0	356	0	355	0	168	1	208	0	239	0	326	1	465	0	378	0	0	1	202	0	238	1	461	1	234	0	211	0	194	0	513	0	550	0	180	1	320	0	462	0
YJR012C	0	0	0	0	0	0	0	0	0	0	0	0	0	0	0	0	0	0	0	0	0	0	0	0	0	0	0	0	0	0	0	0	0	0	0	0	0	0	0	0	0	0
YKL060C	0	0	0	0	0	0	0	0	0	0	0	0	0	0	0	0	0	0	0	0	0	0	0	0	0	0	0	0	0	0	0	0	0	0	0	0	0	0	0	0	0	0
YKL035W	0	0	0	0	0	0	0	0	0	0	0	0	0	0	0	0	0	0	0	0	0	0	0	0	0	0	0	0	0	0	0	0	0	0	0	0	0	0	0	0	0	0
YNL073W	402	805	573	676	616	696	386	460	530	674	524	731	654	799	775	806	700	902	0	797	353	417	551	772	882	868	487	26	597	787	469	576	860	638	930	757	352	416	858	573	872	1019
YMR280C	0	1140	0	723	0	1414	0	1217	0	958	0	1318	0	1159	0	903	0	1147	0	1293	0	832	0	1407	0	820	0	28	0	1350	0	1154	0	961	0	1077	0	646	0	708	0	809
YFL020C	0	893	0	911	0	1064	0	640	0	837	0	957	0	827	0	761	0	942	0	1076	0	465	0	878	0	906	0	15	0	913	0	626	0	822	0	845	0	582	0	629	0	870
YNL328C	0	1291	0	1261	0	1304	0	1048	0	1181	0	1308	0	1146	0	1125	0	1259	0	1412	0	1002	0	1241	0	978	0	22	0	1229	0	1163	0	932	0	1039	0	1039	0	651	0	1276
YJL014W	0	0	0	0	0	0	0	0	0	0	0	0	0	0	0	0	0	0	0	0	0	0	0	0	0	0	0	0	0	0	0	0	0	0	0	0	0	0	0	0	0	0
YMR031C	0	0	0	0	0	0	0	0	0	0	0	0	0	0	0	0	0	0	0	0	0	0	0	0	0	0	0	0	0	0	0	0	0	0	0	0	0	0	0	0	0	0
YOR174W	0	0	0	0	0	0	0	0	0	0	0	0	0	0	0	0	0	0	0	0	0	0	0	0	0	0	0	0	0	0	0	0	0	0	0	0	0	0	0	0	0	0
YPR149W	1444	2313	1852	2256	1921	2300	2046	2140	1508	2094	1901	2550	1503	1655	1687	1816	1669	1787	1	2857	1647	2058	2023	2415	2095	1882	1740	58	1585	2450	2235	2576	2189	1435	2590	1876	1604	2113	1812	1195	1679	1843
YNL015W	542	0	718	1	720	1	1092	0	621	0	669	0	535	0	610	0	587	0	1	0	1060	0	657	1	664	0	645	0	677	1	1248	0	659	0	801	0	931	0	683	0	548	0
YCR084C	512	630	553	521	566	645	535	862	403	495	502	645	349	491	423	443	413	366	0	616	575	715	588	612	380	407	379	25	327	565	699	836	454	359	530	422	620	721	445	250	388	410
YHR178W	0	0	0	0	0	0	0	0	0	0	0	0	0	0	0	0	0	0	0	0	0	0	0	0	0	0	0	0	0	0	0	0	0	0	0	0	0	0	0	0	0	0
YPL187W	1509	0	1798	0	1696	0	1187	0	1319	0	1784	0	1650	0	1433	0	1705	0	2	0	1259	0	1839	0	1847	0	1387	0	1303	0	1458	0	2042	0	2373	0	1172	0	1733	0	1509	0
YLR283W	0	76	0	22	0	253	0	137	0	62	0	67	0	117	0	55	0	41	0	45	0	31	0	74	0	44	0	5	0	355	0	132	0	112	0	235	0	17	0	47	0	22
YPL170W	701	4	975	1	1000	53	755	24	716	4	1056	5	778	20	899	6	828	5	1	8	767	5	1009	9	800	5	767	1	686	69	940	32	997	11	1144	34	642	4	776	13	957	1
YPR001W	3309	5312	5601	5316	5590	5880	2992	4079	3679	4671	5416	6333	3783	4400	4438	4342	4710	4444	4	6138	3379	3418	5474	5888	4535	4241	3432	125	3322	5256	4233	4485	5293	3969	5848	4438	3297	3669	4531	2747	4219	4578
YDR204W	241	0	447	0	401	0	607	0	310	0	357	0	76	0	83	0	103	0	0	0	697	0	246	0	108	0	252	0	280	0	806	0	153	0	163	0	637	0	84	0	110	0
YDR251W	0	0	0	0	0	0	0	0	0	0	0	0	0	0	0	0	0	0	0	0	0	0	0	0	0	0	0	0	0	0	0	0	0	0	0	0	0	0	0	0	0	0
YER089C	870	1235	1464	1089	1511	1332	863	1025	980	1213	1220	1291	1230	1255	1334	1150	1277	1244	2	1333	927	887	1261	1256	1371	1183	846	36	910	1299	1142	1065	1618	999	1532	1118	1005	1021	1460	747	1261	1314
YOR074C	0	0	0	0	0	0	0	0	0	0	0	0	0	0	0	0	0	0	0	0	0	0	0	0	0	0	0	0	0	0	0	0	0	0	0	0	0	0	0	0	0	0
YPL028W	0	0	0	0	0	0	0	0	0	0	0	0	0	0	0	0	0	0	0	0	0	0	0	0	0	0	0	0	0	0	0	0	0	0	0	0	0	0	0	0	0	0
YJR152W	752	1003	1401	1121	1382	1217	921	922	951	889	1450	1251	1032	936	1196	985	1138	867	0	1191	893	859	1397	1099	1125	879	894	21	950	1112	1215	969	1298	732	1530	949	946	822	1098	537	1199	984
YKL025C	0	1174	0	1070	0	1304	0	998	0	1053	0	1426	0	954	0	1070	0	898	0	1308	0	801	0	1287	0	983	0	22	0	1245	0	1071	0	829	0	1029	0	877	0	699	0	1040
YFR014C	1567	1642	2267	1417	2434	1763	1474	939	1618	1446	2442	1996	2092	1332	2063	1324	2260	1518	1	1968	1338	832	2482	1796	2483	1353	1683	43	1602	1611	1754	1075	2551	1031	2791	1262	1451	1143	2243	1068	2079	1362
YOR003W	1308	0	1875	0	1917	0	1042	0	1242	0	1624	0	1129	0	1450	0	1462	0	0	0	1118	0	1696	0	1694	0	1173	0	1091	0	1411	0	1803	0	1951	0	1016	0	1674	0	1592	0
YOL097C	0	0	0	0	0	0	0	0	0	0	0	0	0	0	0	0	0	0	0	0	0	0	0	0	0	0	0	0	0	0	0	0	0	0	0	0	0	0	0	0	0	0
YOR110W	0	0	0	0	0	0	0	0	0	0	0	0	0	0	0	0	0	0	0	0	0	0	0	0	0	0	0	0	0	0	0	0	0	0	0	0	0	0	0	0	0	0
YDR407C	0	0	0	0	0	0	0	0	0	0	0	0	0	0	0	0	0	0	0	0	0	0	0	0	0	0	1	0	0	0	0	0	0	0	0	0	0	0	0	0	0	0
YNR020C	68	121	127	127	134	124	374	412	63	86	76	94	28	48	49	42	52	40	0	108	314	350	92	112	35	30	80	5	74	100	446	461	67	51	97	43	311	403	36	28	52	51
YBR258C	1343	0	1940	0	2050	0	1387	0	1386	0	1690	0	1598	0	1472	0	1804	0	0	0	1312	0	1777	0	1777	0	1546	0	1313	0	1665	0	2122	0	2292	0	1209	0	1689	0	1567	0
YNL146W	740	0	1127	0	1143	0	1158	0	853	0	1100	0	859	0	1101	0	927	0	0	0	1300	0	1112	0	905	0	754	0	707	0	1696	0	1267	0	1242	0	1164	0	974	0	1071	0
YAL007C	0	0	0	0	0	0	0	0	0	0	0	0	0	0	0	0	0	0	0	0	0	0	0	0	0	0	0	0	0	0	0	0	0	0	0	0	0	0	0	0	0	0
YLR262C-A	0	1	0	0	0	0	0	0	0	0	2	0	0	0	0	0	1	0	0	0	0	0	0	0	0	0	0	0	0	0	0	0	0	0	0	0	0	0	0	2	0	0
YBR223C	599	0	873	0	810	0	685	0	657	0	898	0	755	0	973	0	834	0	1	0	616	0	940	0	1015	0	638	0	661	0	768	0	768	1	1081	0	648	0	800	0	795	0
YNL241C	5	16	10	8	6	6	48	54	14	22	12	20	24	28	25	12	36	35	0	11	42	49	16	2	11	11	10	1	11	7	66	60	59	52	77	40	39	77	30	19	20	11
YJL154C	505	246	669	167	698	537	365	266	545	296	686	278	282	176	324	82	276	131	0	293	319	96	684	340	294	136	572	10	577	634	478	280	331	108	350	200	330	97	246	85	334	76
YDR091C	0	0	0	0	0	0	0	0	0	0	0	0	0	0	0	0	0	0	0	0	0	0	0	0	0	0	0	0	0	0	0	0	0	0	0	0	0	0	0	0	0	0
YJL123C	781	1232	1095	946	1178	1128	960	1148	977	1059	1187	1397	1237	1274	1050	957	1260	1294	0	1387	1086	1023	1250	1423	1439	1228	840	26	942	1327	1189	1192	1504	935	1581	1114	989	1085	1330	860	1057	1148
YIR005W	91	0	109	0	123	0	379	0	78	0	106	0	242	0	218	0	273	0	0	0	311	0	129	0	197	0	95	0	79	0	440	0	267	0	358	0	341	0	229	0	284	0
YPL047W	0	1253	0	1082	0	1445	0	2325	0	959	0	1499	0	973	0	1038	0	949	0	1362	0	2128	0	1183	0	873	0	58	0	1142	0	2514	0	997	0	1043	0	2337	0	649	0	1154
YER086W	383	640	395	479	418	519	465	819	362	641	487	668	337	612	537	491	444	561	0	721	604	654	460	560	436	543	349	24	359	671	622	858	519	422	588	475	574	713	454	399	539	570
YLR287C-A	137	238	180	155	186	235	474	567	159	207	159	212	158	170	165	181	220	181	0	187	489	495	186	193	254	212	171	11	197	245	600	627	206	118	202	155	489	515	208	147	198	223
YBR176W	1015	0	1594	0	1593	0	1095	0	1116	0	1449	0	1258	0	1442	0	1210	0	0	0	1032	0	1457	0	1541	0	1100	0	1165	0	1306	0	1744	0	2020	0	1047	0	1536	0	1361	0
YDR207C	162	253	192	219	230	228	589	629	131	123	187	290	151	192	90	71	206	187	0	286	569	595	185	236	272	197	156	9	128	146	729	719	151	129	210	159	611	633	199	129	86	98
YFR026C	541	620	710	583	847	862	716	696	600	630	718	690	693	600	846	675	722	623	0	757	603	434	651	697	856	618	589	22	653	729	705	624	935	568	950	597	607	474	770	397	840	664
YPL036W	987	2	1596	2	1580	2	635	1	1258	2	1564	3	1139	1	1082	3	1217	1	1	0	725	1	1540	2	1427	2	1069	0	1055	3	888	1	1587	0	1692	1	794	0	1428	0	1113	1
YGL238W	0	0	0	0	0	0	0	0	0	0	0	0	0	0	0	0	0	0	0	0	0	0	0	0	0	0	0	0	0	0	0	0	0	0	0	0	0	0	0	0	0	0
YLR190W	0	0	0	0	0	0	0	0	0	0	0	0	0	0	0	0	0	0	0	0	0	0	0	0	0	0	0	0	0	0	0	0	0	0	0	0	0	0	0	0	0	0
YNL128W	843	0	1211	0	1170	0	802	0	1033	0	1214	0	982	0	845	0	904	0	0	0	897	0	1228	0	1183	0	820	0	978	0	1015	0	1195	0	1257	0	839	0	1069	0	909	0
YDR322W	283	260	392	244	352	414	573	733	261	253	312	305	114	103	111	60	104	94	0	303	596	542	355	301	112	110	280	13	334	365	800	742	148	103	158	86	572	449	103	66	100	92
YKL191W	688	0	1087	0	1175	0	1152	0	828	0	1011	0	1132	0	1252	0	1060	0	1	0	1038	0	1092	0	1333	0	764	0	886	0	1407	0	1426	0	1546	0	1092	0	1207	0	1199	0
YNR006W	0	0	0	0	0	0	0	0	0	0	0	0	0	0	0	0	0	0	0	0	0	0	0	0	0	0	0	0	0	0	0	0	0	0	0	0	0	0	0	0	0	0
YHR120W	100	0	138	0	136	0	286	0	80	0	116	0	32	0	34	0	23	0	0	0	307	0	138	0	61	0	76	0	92	0	334	0	39	0	44	0	290	0	42	0	44	0
YAR050W	0	734	0	680	0	753	0	782	0	673	0	845	0	756	0	663	0	746	0	991	0	639	0	729	0	654	0	13	0	907	0	861	0	555	0	580	0	721	0	385	0	741
YOL137W	1049	1708	1561	1506	1314	1577	972	1214	992	1364	1374	1655	862	1070	1011	935	1128	1104	1	1980	1052	1130	1484	1554	1158	1230	1076	32	987	1378	1296	1352	1369	912	1351	1060	1052	1162	1167	791	1097	1109
YDR530C	508	0	867	0	893	0	1091	0	695	0	833	0	538	0	472	1	556	0	0	0	1031	1	825	0	551	0	624	0	802	0	1299	1	658	0	658	0	934	0	493	0	503	0
YER111C	503	0	587	0	625	0	882	0	550	0	587	0	396	0	485	0	445	0	0	0	743	0	584	0	526	0	540	0	640	0	1005	0	668	0	886	0	756	0	435	0	488	0
YER144C	0	0	0	0	0	0	0	0	0	0	0	0	0	0	0	0	0	0	0	0	0	0	0	0	0	0	0	0	0	0	0	0	0	0	0	0	0	0	0	0	0	0
YOL039W	803	1149	1019	944	1051	1043	1471	1715	704	774	917	1133	1221	1296	1306	1182	1340	1184	1	1126	1517	1476	965	1059	1441	1181	863	41	668	963	1864	1914	1787	1173	1884	1192	1544	1506	1383	808	1326	1244
YIL083C	0	0	0	0	0	0	0	0	0	0	0	0	0	0	0	0	0	0	0	0	0	0	0	0	0	0	0	0	0	0	0	0	0	0	0	0	0	0	0	0	0	0
YHL011C	4	76	1	55	0	60	16	409	4	39	19	50	4	72	3	47	1	82	0	47	12	310	2	77	2	62	0	8	2	38	18	392	3	88	1	66	23	368	18	53	5	69
YGL173C	35	33	23	34	39	27	336	449	21	40	25	41	11	33	7	12	13	17	0	44	369	431	29	33	10	10	35	11	17	46	364	564	27	13	16	26	343	419	23	13	7	9
YMR303C	319	1482	300	1372	420	1523	313	1307	489	1137	1167	1449	403	1262	355	1175	663	1241	2	1523	365	1094	655	1386	589	1250	186	30	500	1226	520	1445	560	1014	266	1146	432	1067	1114	735	561	1229
YDR307W	1335	2140	2042	2071	2289	2223	1327	1512	1391	1974	2334	2743	1583	1839	1690	1682	1659	1653	1	2383	1410	1365	2446	2430	1755	1584	1313	43	1528	2040	1675	1814	1886	1331	2099	1405	1334	1407	1732	1059	1657	1764
YDR411C	902	1303	1351	1288	1411	1422	896	1187	1012	1159	1414	1676	1028	1216	1098	1188	1198	1201	2	1649	1047	1036	1236	1424	1114	1015	922	39	881	1471	1174	1178	1520	1068	1608	1306	916	937	1103	695	1331	1192
YBR205W	1630	2220	2083	1836	1988	2048	1391	1672	1517	1774	2086	2266	1972	1711	1734	1659	1781	1696	0	2391	1554	1559	1924	2185	2029	1918	1529	44	1438	2016	1681	1819	2435	1373	2462	1686	1560	1528	1950	1238	1655	1866
YOR321W	0	0	0	0	0	0	0	0	0	0	0	0	0	0	0	0	0	0	0	0	0	0	0	0	0	0	0	0	0	0	0	0	0	0	0	0	0	0	0	0	0	0
YMR186W	605	70	798	46	702	118	881	107	731	84	849	104	346	29	372	37	507	56	1	94	929	64	834	77	519	58	558	2	630	120	1076	112	464	25	569	49	928	50	513	52	369	31
YMR278W	1011	0	1664	0	1740	0	1234	0	1396	0	1624	0	1458	0	1368	0	1515	0	1	0	1063	0	1537	0	1367	0	1241	0	1442	0	1415	0	1673	0	1791	0	1201	0	1329	0	1356	0
YLR136C	301	145	193	91	204	605	213	424	471	175	1225	195	239	319	303	120	437	140	0	153	278	61	585	229	395	134	189	15	450	765	340	447	342	292	207	521	285	55	728	125	440	83
YGL260W	798	0	945	0	1010	0	841	0	894	0	1292	0	879	0	755	0	1078	0	0	0	891	0	1177	0	1094	0	676	0	850	0	1025	0	977	0	747	0	940	0	1210	0	828	0
YMR207C	0	0	0	0	0	0	0	0	0	0	0	0	0	0	0	0	0	0	0	0	0	0	0	0	0	0	0	0	0	0	0	0	0	0	0	0	0	0	0	0	0	0
YML015C	0	0	0	0	0	0	0	0	0	0	0	0	0	0	0	0	0	0	0	0	0	0	0	0	0	0	0	0	0	0	0	0	0	0	0	0	0	0	0	0	0	0
YOR197W	1564	0	2209	0	2036	0	1766	0	1808	0	2233	0	1933	0	1464	0	1598	0	1	0	1466	0	1943	0	1918	0	1842	0	1789	0	1874	0	2042	0	2576	0	1379	0	1605	0	1814	0
YKR089C	488	960	648	721	754	792	780	814	608	753	828	900	777	880	669	729	882	884	3	1114	652	732	818	804	718	670	675	33	608	785	975	938	1036	744	1298	816	777	756	722	389	728	771
YDL041W	0	0	0	0	0	0	0	0	0	0	0	0	0	0	0	0	0	0	0	0	0	0	0	0	0	0	0	0	0	0	0	0	0	0	0	0	0	0	0	0	0	0
YKR072C	354	0	1091	0	1237	0	885	0	835	0	1116	0	909	0	972	0	881	0	1	0	736	0	1101	0	974	0	759	0	827	0	1092	0	1081	0	1419	0	736	0	847	0	921	0
YDL014W	0	0	0	0	0	0	0	0	0	0	0	0	0	0	0	0	0	0	0	0	0	0	0	0	0	0	0	0	0	0	0	0	1	0	0	0	0	0	0	0	0	0
YPL114W	0	1691	0	1593	0	1698	0	1214	0	1316	0	1776	0	1243	0	1261	0	1210	0	1860	0	1152	0	1639	0	1155	0	31	0	1506	0	1354	0	1066	0	1257	0	1106	0	733	0	1296
YER079W	612	932	952	747	970	971	696	759	675	841	756	927	658	783	778	695	728	714	0	1123	634	796	747	781	783	725	686	21	718	1092	850	930	752	604	974	625	715	749	836	439	804	762
YER024W	629	889	922	984	977	1028	653	809	610	939	658	795	703	750	710	779	709	711	0	977	687	627	719	707	996	854	664	27	691	1018	719	748	1062	737	1195	864	630	676	848	459	750	784
YOR230W	1305	14	2045	5	2120	58	1435	34	1395	16	2097	11	1603	28	1607	13	1653	14	1	7	1263	5	1880	12	1730	8	1510	2	1658	126	1703	58	2211	11	2445	73	1220	2	1501	18	1633	2
YGR234W	0	1603	0	1562	0	1867	0	1128	0	1137	0	1524	0	1347	0	1169	0	1196	0	1828	0	903	0	1318	0	1065	0	35	0	1320	0	1245	0	1164	0	1428	0	946	0	794	0	1054
YMR178W	0	1543	0	1373	0	1639	0	1472	0	1594	0	2046	0	1368	0	1379	0	1379	0	2004	0	1176	0	1770	0	1168	0	43	0	1747	0	1423	0	1116	0	1193	0	1246	0	638	0	1390
YPR037C	0	2025	0	1719	0	1955	0	1445	0	1612	0	2262	0	1801	0	1359	0	1772	0	2545	0	1376	0	2104	0	1762	0	38	0	2130	0	1637	0	1445	0	1617	0	1491	0	966	0	1476
YEL068C	0	841	0	672	0	840	0	625	0	804	0	1029	0	652	0	820	0	749	0	887	0	636	0	854	0	862	0	21	0	915	0	768	0	607	0	721	0	643	0	529	0	822
YNL090W	0	0	0	0	0	0	0	0	0	0	0	0	2	0	0	0	0	0	0	0	0	0	0	0	2	0	0	0	0	0	0	0	0	0	0	0	0	0	0	0	0	0
YOR307C	550	1408	829	1110	976	1203	851	1070	936	942	1372	1270	999	1220	1075	956	1280	1036	0	1580	923	910	1347	1032	1174	1050	600	19	835	1193	1068	1067	1231	928	988	908	943	1020	1394	655	1170	1094
YMR225C	0	1052	0	930	0	1126	0	875	0	976	0	1152	0	760	0	878	0	780	0	1419	0	835	1	1042	0	767	0	25	0	1011	0	1097	0	659	0	741	0	891	0	499	0	838
YBR095C	456	638	582	573	581	620	982	1257	516	609	551	752	176	209	189	150	172	176	0	871	1044	1096	554	602	211	164	487	24	489	777	1408	1389	198	132	243	196	1004	1176	172	109	185	218
YDR036C	888	1162	1426	1275	1369	1442	682	668	1229	1437	1211	1480	1091	1133	1254	964	1131	1120	0	1489	677	740	1296	1309	1159	969	899	22	1120	1423	765	777	1470	1001	1720	1163	560	630	1058	604	1026	1067
YGR043C	0	684	0	805	0	1182	0	1026	0	735	0	965	0	656	0	655	0	702	0	967	0	583	0	925	0	745	0	22	0	887	0	1037	0	604	0	811	0	440	0	423	0	762
YPL223C	0	1948	0	1659	0	2161	0	1652	0	1726	0	2248	0	1755	0	1267	0	1742	0	2216	0	1349	0	2031	0	1524	0	53	0	2186	0	1818	0	1279	0	1611	0	1435	0	1068	0	1473
YPL272C	0	1606	0	1439	0	1655	0	1477	0	1553	0	2133	0	1357	0	1612	0	1240	0	1985	0	1295	0	1967	0	1466	0	55	0	1779	0	1527	0	1081	0	1289	0	1341	0	896	0	1615
YOL002C	0	2343	0	2392	0	2382	0	2233	0	2378	0	2660	0	2212	0	1764	0	2113	0	2909	0	2079	0	2410	0	1738	0	63	0	2578	0	2559	0	1729	0	2065	0	2076	0	1061	0	1895
YFL005W	0	0	0	0	0	0	0	0	0	0	0	0	0	0	0	0	0	0	0	0	0	0	0	0	0	0	0	0	0	0	0	0	0	0	0	0	0	0	0	0	0	0
YCR010C	460	400	692	147	784	734	556	662	623	414	676	337	731	562	606	230	747	359	2	428	562	235	633	419	791	360	714	18	436	761	650	640	761	444	928	592	588	205	729	312	655	166
YCL046W	0	1	0	0	0	0	0	0	0	0	0	1	0	1	0	0	0	0	0	0	0	0	0	0	0	0	0	0	0	0	0	0	0	0	0	0	0	0	0	0	0	0
YMR152W	481	1001	649	877	556	993	740	1172	563	960	769	1221	613	884	634	756	647	826	1	1167	616	929	748	1109	625	713	620	33	580	1173	722	1187	668	659	737	731	654	1051	514	464	654	776
YDR154C	692	0	1062	0	1189	0	605	0	811	0	1040	0	958	0	1013	0	1021	0	0	0	613	0	1145	0	938	0	893	0	911	0	725	0	1179	0	1417	0	598	0	914	0	878	0
YMR125W	0	0	0	0	0	0	0	0	0	0	0	0	0	0	0	0	0	0	0	0	0	0	0	0	0	0	0	0	0	0	0	0	0	0	0	0	0	0	0	0	0	0
YJR031C	0	1039	0	970	0	1020	0	940	0	1105	0	1449	0	1010	0	950	0	1032	0	1156	0	884	0	1141	0	854	0	21	0	1202	0	1111	0	734	0	862	0	923	0	567	0	987
YCL026C-A	626	0	776	0	762	0	692	0	604	0	824	0	733	0	757	0	663	0	1	0	612	0	625	0	748	0	622	0	594	0	655	0	794	0	1093	0	607	0	766	0	888	0
YGL180W	0	0	0	0	0	0	0	0	0	0	0	0	0	0	0	0	0	0	0	0	0	0	0	0	0	0	0	0	0	0	0	0	0	0	0	0	0	0	0	0	0	0
YGR118W	174	0	278	0	300	0	654	0	178	0	261	0	325	0	275	0	282	0	0	0	549	0	264	0	401	0	224	0	224	0	702	0	356	0	483	0	569	0	326	0	300	0
YJL055W	0	76	0	48	0	31	0	44	0	32	0	44	0	5	0	88	0	2	0	49	0	36	0	62	0	21	0	0	0	46	0	51	0	55	0	48	0	38	0	23	0	87
YNL334C	0	0	0	0	0	0	0	0	0	0	0	0	0	0	0	0	0	0	0	0	0	0	0	0	0	0	0	0	0	0	0	0	0	0	0	0	0	0	0	0	0	0
YGL123W	0	0	0	0	0	0	0	0	0	0	0	0	0	0	0	0	0	0	0	0	0	0	0	0	0	0	0	0	0	0	0	0	0	0	0	0	0	0	0	0	0	0
YDR303C	0	0	0	0	0	0	0	0	0	0	0	0	1	0	0	0	0	0	0	0	0	0	0	0	0	0	0	0	0	0	0	0	0	0	0	0	0	0	0	0	0	0
YPL086C	0	0	0	0	0	0	0	0	0	0	0	0	0	0	0	0	0	0	0	0	0	0	0	0	0	0	0	0	0	0	0	0	0	0	0	0	0	0	0	0	0	0
YDR238C	0	0	0	0	0	0	0	0	0	0	0	0	0	0	0	0	0	0	0	0	0	0	0	0	0	0	0	0	0	0	0	0	0	0	0	1	0	0	0	0	0	0
YPR153W	1535	7249	1281	6557	1610	6914	1476	4462	2161	5662	4395	6992	1914	5132	1877	5080	2773	5529	3	8614	1453	4260	2686	6395	2503	5158	1085	160	2385	6240	1855	4810	2406	4691	1682	5398	1727	4143	3124	3624	2042	4903
YKR066C	67	0	33	0	68	0	72	0	189	0	696	0	69	0	79	0	125	0	0	0	78	0	178	0	108	0	43	0	176	0	123	0	76	0	40	0	92	0	265	0	130	0
YLL003W	0	0	0	0	0	0	0	0	0	0	0	0	0	0	0	0	0	0	0	0	0	0	0	0	0	0	0	0	0	0	0	0	0	0	0	0	0	0	0	0	0	0
YER042W	632	1016	1004	1031	963	1080	614	808	687	847	850	1061	805	1005	780	800	920	934	0	1191	703	653	863	908	984	911	689	22	575	1007	897	909	1109	809	1371	954	739	762	978	661	839	866
YDR109C	886	1010	1330	850	1238	1012	709	620	818	844	1189	1013	830	666	934	670	898	784	1	1270	839	617	1098	847	876	690	957	17	742	946	986	767	1090	577	1276	625	749	693	849	515	1041	692
YDR221W	0	1209	0	1031	0	1296	0	676	0	1031	0	1409	0	1049	0	839	0	952	0	1483	0	682	0	1270	0	907	0	24	0	1137	0	795	0	825	0	943	0	576	0	648	0	808
YLR109W	489	723	752	340	854	1050	678	802	820	645	1293	826	813	1058	826	496	1015	690	0	742	742	398	1122	937	948	655	628	28	766	1052	768	885	1032	813	1155	1031	647	354	1042	581	783	432
YKR009C	643	0	849	0	923	0	1012	0	766	0	941	0	815	0	869	0	977	0	1	0	1002	0	896	0	955	0	725	0	672	0	1249	0	973	0	1141	0	947	0	969	0	842	0
YMR078C	0	0	0	0	0	0	0	0	0	0	0	0	0	0	0	0	0	0	0	0	0	0	0	0	0	0	0	0	0	0	0	0	0	0	0	0	0	0	0	0	1	0
YLR094C	0	1321	0	1424	0	1449	0	968	0	1120	0	1494	0	1144	0	1052	0	1179	0	1412	0	1075	0	1352	0	815	0	38	0	1196	0	1301	0	796	0	820	0	951	0	629	0	1096
YDL154W	836	1182	1906	1566	2021	1816	809	914	1227	1199	1548	1571	1180	1067	1216	1044	1246	1164	0	1301	860	800	1516	1475	1656	1233	990	28	1098	1445	1139	952	1667	973	1746	1123	863	676	1459	891	1203	1162
YLR041W	694	0	1124	0	1116	0	730	0	775	0	972	0	715	0	753	0	796	0	1	0	878	0	987	0	900	0	690	0	755	0	1056	0	904	0	1069	0	797	0	919	0	704	0
YJR060W	0	0	0	0	0	0	0	0	0	0	0	0	0	0	0	0	0	0	0	0	0	0	0	0	0	0	0	0	0	0	0	0	0	0	0	0	0	0	0	0	0	0
YNL161W	0	0	0	0	0	0	0	0	0	0	0	0	0	0	0	0	0	0	0	0	0	0	0	0	0	0	0	0	0	0	0	0	0	0	0	0	0	0	0	0	0	0
YIL146C	0	1127	0	982	0	1094	0	920	0	785	0	933	0	807	0	988	0	803	0	1423	0	862	0	881	0	861	0	43	0	800	0	1038	0	960	0	1173	0	871	0	555	0	1023
YLR195C	0	0	0	0	0	0	0	0	0	0	0	0	0	0	0	0	0	0	0	0	0	0	0	0	0	0	0	0	0	0	0	0	0	0	0	0	0	0	0	0	0	0
YJL202C	0	0	0	0	0	0	0	0	0	0	0	0	0	0	0	0	0	0	0	0	0	0	0	0	0	0	0	0	0	0	0	0	0	0	0	0	0	0	0	0	0	0
YAL066W	0	0	0	0	0	0	0	0	0	0	0	0	0	0	0	0	0	0	0	0	0	0	0	0	0	0	0	0	0	0	0	0	0	0	0	0	0	0	0	0	0	0
YLR231C	0	0	0	0	0	0	0	0	0	0	0	0	0	0	0	0	0	0	0	0	0	0	0	0	0	0	0	0	0	0	0	0	0	0	0	0	0	0	0	0	0	0
YKL016C	0	0	0	0	0	0	0	0	0	0	0	0	0	0	0	0	0	0	0	0	0	0	0	1	0	0	0	0	0	0	0	1	0	0	0	0	0	0	0	0	0	0
YPL111W	1	1739	0	1424	0	1621	0	1210	0	1463	0	1933	0	1272	0	1301	0	1321	0	2113	0	1124	0	1755	1	1319	0	38	0	1611	0	1359	0	1194	0	1351	0	1153	0	855	0	1333
YKL174C	0	65	0	54	0	449	0	604	0	71	0	84	0	210	0	54	0	64	0	91	0	74	0	107	0	65	0	10	0	412	0	541	0	160	0	285	0	53	0	48	0	15
YKL121W	540	157	823	128	802	149	700	86	626	147	839	173	754	127	872	166	767	163	0	163	701	91	868	117	943	154	722	5	700	173	804	137	751	64	873	89	640	136	660	91	862	166
YLR380W	1424	2060	2413	2286	2353	2562	1618	1997	1492	2014	2077	2650	1246	1491	1494	1391	1347	1411	1	2698	1511	1834	2081	2447	1418	1359	1509	49	1443	2258	2135	2259	1547	1186	1705	1389	1554	1829	1405	982	1325	1567
YMR012W	1187	0	1697	0	1605	0	1043	0	1143	0	1795	0	1258	0	1538	0	1631	0	3	0	1200	0	1694	0	1644	0	1169	0	1167	0	1491	0	1625	0	1711	0	1163	0	1375	0	1269	0
YER093C	0	0	0	0	0	0	0	0	0	0	0	0	0	0	0	0	0	0	0	0	0	0	0	0	0	0	0	0	0	0	0	0	0	0	0	0	0	0	0	0	0	0
YDL201W	749	1052	693	1104	830	1154	522	1037	501	994	856	1319	562	963	521	893	548	997	0	1279	564	759	788	1358	727	929	618	30	556	1004	676	1015	996	886	1062	1007	502	851	632	508	557	1018
YDR468C	0	0	0	0	0	0	0	0	0	0	0	0	0	0	0	0	0	0	0	0	0	0	0	0	0	0	0	0	0	0	0	0	0	0	0	0	0	0	0	0	0	0
YFR003C	0	0	0	0	0	0	0	0	0	0	0	0	0	0	0	0	0	0	0	0	0	0	0	0	0	0	0	0	0	0	0	0	0	0	0	0	0	0	0	0	0	0
YIL033C	0	0	0	0	0	0	0	0	0	0	0	0	0	0	0	0	0	0	0	0	0	0	0	0	0	0	0	0	0	0	0	0	0	0	0	0	0	0	0	0	0	0
YOR368W	798	1399	1383	1249	1458	1323	1012	1161	918	1190	1391	1547	1233	1254	984	1114	1340	1262	0	1485	1027	1080	1249	1257	1373	1078	981	28	931	1335	1224	1222	1421	917	1679	961	1013	1054	1255	706	1120	947
YGR128C	0	0	0	0	0	0	0	0	0	0	0	0	0	0	0	0	0	0	0	0	0	0	0	0	0	0	0	0	0	0	0	0	0	0	0	0	0	0	0	0	0	0
YIL048W	0	0	0	0	0	0	0	0	0	0	0	0	0	0	0	0	0	0	0	0	0	0	0	0	0	0	0	0	0	0	0	0	0	0	0	0	0	0	0	0	0	0
YLR337C	531	0	551	0	531	0	385	0	616	0	697	0	567	0	658	0	624	0	0	0	313	0	593	0	682	0	503	0	656	0	389	0	642	0	596	0	330	0	730	0	736	0
YOL056W	1341	0	1689	0	1548	0	1190	0	1356	0	1508	0	1388	0	1322	0	1413	0	0	0	1109	0	1458	0	1822	0	1253	0	1335	0	1382	0	1686	0	2082	0	1037	0	1595	0	1493	0
YFR052W	0	0	0	0	0	0	0	0	0	0	0	0	0	0	0	0	0	0	0	0	0	0	0	0	0	0	0	0	0	0	0	0	0	0	0	0	0	0	0	0	0	0
YOR026W	0	0	0	0	0	0	0	0	0	0	0	0	0	0	0	0	0	0	0	0	0	0	0	0	0	0	0	0	0	0	0	0	0	0	0	0	0	0	0	0	0	0
YGL073W	0	0	0	0	0	0	0	0	0	0	0	0	0	0	0	0	0	0	0	0	0	0	0	0	0	0	0	0	0	0	0	0	0	0	0	0	0	0	0	0	0	0
YGL259W	1131	922	1699	638	1663	926	856	556	1012	850	1280	947	846	523	933	571	930	574	2	1015	986	614	1295	905	981	578	1234	27	901	1251	1224	694	1204	488	1360	649	984	606	932	419	1013	657
YGR022C	0	699	0	655	0	857	0	913	0	725	1	855	0	580	0	427	0	605	0	909	1	754	0	803	0	428	0	18	0	671	0	852	0	471	0	494	0	681	0	337	0	398
YGR106C	604	0	421	0	676	0	575	0	1156	0	2368	0	499	0	556	0	994	0	0	0	674	0	1082	0	726	0	258	0	875	0	927	0	812	0	311	0	827	0	1701	0	842	0
YIL168W	1571	2214	2126	2077	2458	2269	2133	2397	1479	1752	2016	2387	1665	1749	1809	1675	1869	1686	1	2477	2208	2318	2173	2038	2089	1680	1698	62	1636	2132	2637	2580	2361	1571	2645	1725	2268	2165	1909	1036	1920	1851
YGL086W	1041	1261	1349	1169	1493	1363	1110	1135	1012	1194	1302	1393	1091	933	1122	969	1149	957	0	1450	1161	992	1444	1289	1151	876	1069	18	1137	1429	1339	1248	1406	829	1626	1056	1016	1018	1110	613	1119	965
YAL044C	0	0	0	0	0	0	0	0	0	0	0	0	0	0	0	0	0	0	0	0	0	0	0	0	0	0	0	0	0	0	0	0	0	0	0	0	0	0	0	0	0	0
YJL206C-A	947	940	1475	677	1460	1411	1094	1475	995	870	1377	1084	916	1048	986	682	1078	827	0	953	1312	884	1293	1159	929	701	1013	47	989	1204	1592	1530	1386	895	1414	983	1352	831	963	496	903	525
YBR124W	0	0	0	0	0	0	0	0	0	0	0	0	0	0	0	0	0	0	0	0	0	0	0	0	0	0	0	0	0	0	0	0	0	0	0	0	0	0	0	0	0	0
YDR284C	0	3465	0	3461	0	3750	0	1670	0	3146	0	3969	0	3603	0	2540	0	3388	0	3809	0	1461	0	3501	0	2978	0	72	0	3632	0	1784	0	2648	0	2930	0	1423	0	1905	0	3063
YJL097W	0	0	0	0	0	0	0	0	0	0	0	0	0	0	0	0	0	0	0	0	0	0	0	0	0	0	0	0	0	0	0	0	0	0	0	0	0	0	0	0	0	0
YBR018C	1651	0	2166	0	2359	0	1550	0	1753	0	1884	0	65	0	85	0	60	0	1	0	1586	0	2052	0	44	0	1999	0	1879	0	1854	0	80	0	104	0	1430	0	67	0	78	0
YOL019W	1125	1194	1476	1190	1528	1222	1103	982	1077	1085	1638	1354	1583	1292	1688	1168	1495	1105	0	1550	987	879	1680	1296	1766	1165	1247	34	1134	1229	1339	1058	2243	1034	2401	1087	956	854	1727	747	1711	1174
YOR048C	0	0	0	0	0	0	0	0	0	0	0	0	0	0	0	0	0	0	0	0	0	0	0	0	0	0	0	0	0	0	0	0	0	0	0	0	0	0	0	0	0	0
YHR143W	0	0	0	0	0	0	0	0	1	0	0	0	0	0	0	0	0	0	0	0	0	0	0	0	0	0	0	0	0	0	0	0	1	0	0	0	0	0	0	0	0	0
YCL004W	0	0	0	0	0	0	0	0	0	0	0	0	0	0	0	0	0	0	0	0	0	0	1	0	0	0	0	0	0	0	0	0	0	0	0	0	0	0	0	0	0	0
YPL042C	168	224	243	258	307	307	842	862	121	148	180	235	85	77	66	80	80	72	0	299	758	901	157	204	90	44	210	11	163	251	963	1045	77	80	94	69	741	897	66	33	72	59
YBL044W	0	1407	0	1207	0	1419	0	1019	0	1189	0	1529	0	919	0	762	0	812	0	1633	0	881	0	1389	0	687	0	27	0	1421	0	1192	0	669	0	754	0	936	0	513	0	870
YDR430C	1386	1440	2270	1474	2495	2214	1795	2256	1559	1338	2156	1736	1649	1882	2036	1180	1860	1353	0	1852	1906	1275	2006	1907	2140	1614	1627	55	1424	1954	2276	1971	2390	1384	2454	1754	1773	1115	2100	1030	1915	1462
YGL102C	0	0	0	0	0	0	0	0	0	0	0	0	0	0	0	0	0	0	0	0	0	0	0	0	0	0	0	0	0	0	0	0	0	0	0	0	0	0	0	0	0	0
YDR487C	0	0	0	0	0	0	0	0	0	0	0	0	0	0	0	0	0	0	0	0	0	0	0	0	0	0	0	0	0	0	0	0	0	0	0	0	0	0	0	0	0	0
YPR185W	1417	2253	2050	2024	2135	2255	1532	1706	1484	2278	2080	2320	1459	1842	1601	1661	1640	1624	3	2855	1480	1575	1995	2178	1623	1435	1626	61	1602	2533	1892	1882	1794	1369	2109	1428	1392	1506	1374	967	1644	1837
YER065C	784	1353	727	1173	895	1423	1011	1378	1013	1320	1165	1395	709	969	838	1014	959	819	1	1668	1001	1194	1109	1250	1027	1057	643	50	892	1656	1063	1396	1132	836	979	1001	965	1207	1119	715	1009	951
YLR077W	652	981	1082	1092	1228	1228	691	810	774	962	900	1087	660	696	618	555	738	721	1	1036	693	762	877	945	751	649	721	20	655	1014	848	959	824	622	903	665	750	751	789	435	597	545
YBR056W	215	0	190	0	259	0	195	0	297	0	855	0	202	0	188	0	295	0	0	0	189	0	370	0	214	0	123	0	291	0	298	0	312	0	143	0	317	0	489	0	379	0
YNL219C	0	0	0	0	0	0	0	0	0	0	0	0	0	0	0	0	0	0	0	0	0	0	0	0	0	0	0	0	0	0	0	0	0	0	0	0	0	0	0	0	0	0
YHR034C	85	0	70	0	75	0	334	0	58	0	80	0	128	0	104	0	135	0	0	0	299	0	73	0	89	0	90	0	65	0	406	0	144	0	145	0	287	0	93	0	94	0
YBL019W	951	1474	1478	1538	1450	1792	860	1225	1253	1550	1496	2052	968	1363	1323	1451	1155	1263	0	1724	928	996	1500	2052	1314	1492	992	38	1066	1652	1111	1194	1550	1077	1581	1446	883	964	1598	973	1414	1496
YOL070C	948	361	1368	157	1411	865	869	560	1135	333	1260	348	1200	631	1108	271	1361	381	0	305	934	198	1327	398	1236	311	952	16	993	878	1264	554	1592	563	1734	754	907	233	1231	312	1118	193
YDL062W	0	0	0	0	0	0	0	0	0	0	0	0	0	0	0	0	0	0	0	0	0	0	0	0	0	0	0	0	0	0	0	0	0	0	0	0	0	0	0	0	0	0
YJL085W	0	0	0	0	0	0	0	0	0	0	0	0	0	0	0	0	0	0	0	0	0	0	3	0	0	0	0	0	0	0	0	0	0	0	0	0	0	0	0	0	0	0
YPL200W	0	0	1	0	0	0	0	0	0	0	0	0	0	0	0	0	0	0	0	0	0	0	0	0	0	0	1	0	0	0	0	0	0	0	0	0	4	0	0	0	0	0
YNR054C	0	0	0	0	0	0	0	0	0	0	0	0	0	0	0	0	0	0	0	0	0	0	0	0	0	0	0	0	0	0	0	0	0	0	0	0	0	0	0	0	0	0
YDR130C	0	1685	0	1622	0	1747	0	1228	0	1531	0	1741	0	1304	0	1333	0	1185	0	2067	0	1033	0	1522	0	1214	0	47	0	1529	0	1271	0	1128	0	1221	0	1139	0	799	0	1428
YIL015W	0	758	0	586	0	585	0	495	0	584	0	785	0	652	0	474	0	658	0	896	0	413	0	587	0	423	0	14	0	608	0	559	0	425	0	461	0	441	0	299	0	513
YEL030W	0	0	0	0	0	0	0	0	0	0	0	0	0	0	0	0	0	0	0	0	0	0	0	0	0	0	0	0	0	0	0	0	0	0	0	0	0	0	0	0	0	0
YBR291C	0	0	0	0	0	0	0	0	0	0	0	0	0	0	0	0	0	0	0	0	0	0	0	0	0	0	0	0	0	0	0	0	0	0	0	0	0	0	0	0	0	0
YML114C	0	0	0	0	0	0	0	0	0	0	0	0	0	0	0	0	0	0	0	0	0	0	0	0	0	0	0	0	0	0	0	0	0	0	0	0	0	0	0	0	0	0
YNL299W	613	1141	957	1023	936	1110	588	995	932	1058	975	1239	798	1099	990	891	1178	1094	1	1178	800	901	1026	949	903	1063	486	28	549	1404	894	1010	1002	772	716	1017	796	969	1223	633	980	938
YGR008C	1675	2415	1690	2260	1683	2420	1409	2169	1199	2067	1488	2592	1309	1923	1235	1712	1158	1843	2	2703	1148	1944	1343	2254	1307	1644	1504	68	1534	2319	1497	2263	1535	1557	2128	1832	1118	1948	1259	1062	1257	1852
YNL311C	771	1	1249	0	1133	0	680	2	935	1	1100	1	784	1	1035	0	992	3	0	2	767	0	1024	0	985	0	696	0	787	2	905	2	1126	1	1220	1	721	0	957	1	1004	2
YDL215C	1327	0	1426	0	1511	0	992	0	1412	0	1624	0	1006	0	1241	0	1103	0	0	0	1183	0	1625	0	1131	0	1203	0	1098	0	1496	0	1378	0	1388	0	1122	0	1132	0	1152	0
YPR170C	544	0	747	0	787	0	1072	0	553	0	800	0	575	0	614	0	628	0	1	0	1084	0	811	0	854	0	700	0	669	0	1385	0	795	0	961	0	982	0	645	0	597	0
YJL030W	443	672	559	548	646	569	869	1277	493	641	567	645	448	485	459	404	521	504	0	821	1058	1086	570	667	497	515	482	26	420	714	1145	1304	552	423	670	421	1052	1097	568	343	563	573
YGR248W	0	0	0	0	0	0	0	0	0	0	0	0	0	0	0	0	0	0	0	0	0	0	0	0	0	0	0	0	0	0	0	0	0	0	0	0	0	0	0	0	0	0
YBR074W	0	0	0	0	0	0	0	0	0	0	0	0	0	0	0	0	0	0	0	0	0	0	0	0	0	0	0	0	0	0	0	0	0	0	0	0	0	0	0	0	0	0
YOR150W	0	0	0	0	0	0	0	0	0	0	0	0	0	0	0	0	0	0	0	0	0	0	0	0	0	0	0	0	0	0	0	0	0	0	0	0	0	0	0	0	0	0
YDR055W	0	1277	0	1300	0	1550	0	993	0	1209	0	1458	0	1163	0	1107	0	1136	0	1514	0	870	0	1447	0	1108	0	30	0	1364	0	1099	0	997	0	1160	0	834	0	706	0	1189
YML036W	1016	0	1292	0	1255	0	1391	0	964	0	1285	0	703	0	866	0	950	0	0	0	1605	0	1317	0	920	0	970	0	691	0	1945	0	1142	0	1216	0	1557	0	939	0	996	0
YDL088C	631	0	886	0	835	0	826	0	745	0	1087	0	1252	0	1016	0	1236	0	0	0	855	0	1069	0	1244	0	732	0	680	0	1016	0	1217	0	1359	0	816	0	1168	0	945	0
YLR113W	538	811	1046	993	1085	1081	978	991	706	688	774	980	711	761	792	776	802	789	0	939	839	940	804	892	695	621	667	22	640	1046	1170	1135	906	634	1165	660	878	967	618	465	686	767
YLR142W	0	0	2	1	1	1	2	0	0	0	0	0	0	2	0	0	0	0	0	0	0	1	0	1	0	1	0	0	0	1	0	0	0	1	0	0	0	1	0	1	0	0
YNL207W	0	0	0	0	0	0	0	0	0	0	0	0	0	0	0	0	0	0	0	0	0	0	0	0	0	0	0	0	0	0	0	0	0	0	0	0	0	0	0	0	0	0
YDL197C	0	974	0	1161	0	1279	0	749	0	890	0	1168	0	865	0	779	0	913	0	1237	0	562	0	1007	0	904	0	28	0	1035	0	836	0	691	0	809	0	691	0	628	0	924
YER130C	0	835	1	817	1	912	3	755	1	792	0	1069	3	712	3	535	2	754	0	1062	1	614	1	920	6	565	58	17	1	970	1	760	3	544	40	659	1	650	0	399	0	523
YER165W	0	0	0	0	0	0	0	0	0	0	0	0	0	0	0	0	0	0	0	0	0	0	0	0	0	0	0	0	0	0	0	0	0	0	0	0	0	0	0	0	0	0
YMR106C	1431	2325	2334	2128	2467	2280	1746	1874	1596	1832	2027	2200	2053	2002	2333	1977	2327	1918	1	2426	1748	1765	2158	2028	2287	1699	1742	53	1631	1950	2186	2025	2388	1563	2792	1676	1728	1616	2121	1189	1856	1929
YER187W	1127	1692	1782	1788	1847	1874	1343	1549	1372	1495	1494	1827	1421	1529	1559	1771	1528	1600	2	2101	1301	1455	1583	1615	1577	1496	1372	35	1294	1717	1492	1613	1847	1283	2229	1547	1209	1424	1527	998	1550	1659
YGL112C	0	0	0	0	0	0	0	0	0	0	0	0	0	0	0	0	0	0	0	0	0	0	0	0	0	0	0	0	0	0	0	0	0	0	0	0	0	0	0	0	0	0
YMR244W	683	1080	870	1107	954	1203	868	1328	689	1131	1013	1349	705	896	797	866	842	863	3	1261	870	1057	1120	1198	785	835	686	37	859	1337	1048	1303	1183	889	1293	1065	882	1055	736	558	687	927
YDL008W	0	0	0	0	0	0	0	0	0	0	0	0	0	0	0	0	0	0	0	0	0	0	0	0	0	0	0	0	0	0	0	0	0	0	0	0	0	0	0	0	0	0
YBL050W	0	0	0	0	0	0	0	0	0	0	0	0	0	0	0	0	0	0	0	0	0	0	0	0	0	0	0	0	0	0	0	0	0	0	0	0	0	0	0	0	0	0
YJR014W	0	0	0	0	0	0	0	0	0	0	0	0	0	0	0	0	0	0	0	0	0	0	0	2	0	0	0	0	0	0	0	0	0	0	0	0	0	0	0	0	0	0
YLR281C	32	503	47	419	64	1174	58	1055	127	544	648	672	49	807	55	434	116	528	0	624	62	414	144	783	70	564	27	39	110	1059	89	945	55	630	36	899	65	304	222	429	94	314
YPL018W	525	1889	216	1473	346	1768	409	1156	854	1549	2042	2139	580	1609	568	1348	955	1673	1	2229	349	1109	993	1857	748	1472	316	28	977	2021	510	1308	611	1274	377	1408	589	1245	1269	1104	853	1619
YPL185W	1377	2305	1600	1704	1405	1885	992	1108	1051	1529	1603	2183	1443	1557	1161	1506	1464	1586	0	2243	1029	1201	1292	1884	1419	1321	1420	34	960	1356	1333	1506	1473	1240	1632	1085	1007	1256	1546	1022	1266	1873
YJR041C	0	0	0	0	0	0	0	0	0	0	0	0	0	0	0	0	0	0	0	0	0	0	0	0	0	0	0	0	0	0	0	0	0	0	0	0	0	0	0	0	0	0
YKR028W	0	0	0	0	0	0	0	0	0	0	0	0	0	0	0	0	0	0	0	0	0	0	0	0	0	0	0	0	0	0	0	0	0	0	0	0	0	0	0	0	0	0
YKL037W	0	0	0	0	0	0	0	0	0	0	0	0	0	0	0	0	0	0	0	0	0	0	0	0	0	0	0	0	0	0	0	0	0	0	0	0	0	0	0	0	0	0
YMR286W	30	0	13	0	33	0	82	0	59	0	209	0	5	0	26	0	18	0	0	0	83	0	69	0	16	0	11	0	56	0	113	0	16	0	9	0	121	0	28	0	19	0
YDL175C	0	0	0	0	0	0	0	0	0	0	0	0	0	0	0	0	0	0	0	0	0	0	0	0	0	0	0	0	0	0	0	0	0	0	0	0	0	0	0	0	0	0
YKL168C	12	0	13	0	13	0	15	0	30	0	200	0	12	0	20	0	30	0	0	0	14	0	24	0	13	0	7	0	22	0	23	0	15	0	3	0	29	0	41	0	42	0
YFL026W	0	0	0	0	0	0	0	0	0	0	0	0	0	0	0	0	0	0	0	0	0	0	0	0	0	0	0	0	0	0	0	0	0	0	0	0	0	0	0	0	0	0
YDL102W	0	0	0	0	0	0	0	0	0	0	0	0	0	0	0	0	0	0	0	0	0	0	0	0	0	0	0	0	0	0	0	0	0	0	0	0	0	0	0	0	0	0
YGL029W	391	686	586	557	596	633	889	987	386	521	448	554	504	600	501	542	512	577	1	664	879	982	517	604	692	600	420	35	452	561	1123	1191	629	466	765	538	797	988	618	408	621	686
YDL128W	0	1325	0	1135	0	1225	0	1052	0	1192	0	1400	0	1213	0	923	0	1232	0	1523	0	924	0	1205	0	1047	2	28	0	1437	0	1008	0	850	0	910	0	874	0	608	0	835
YPL098C	0	0	0	0	0	0	0	0	0	0	0	0	0	0	0	0	0	0	0	0	0	0	0	0	0	0	0	0	0	0	0	0	0	0	0	0	0	0	0	0	0	0
YMR033W	0	0	0	0	0	0	0	0	0	0	0	0	0	0	0	0	0	0	0	0	0	0	0	0	0	0	0	0	0	0	0	0	0	0	0	0	0	0	0	0	0	0
YPR003C	1498	2182	2179	2194	2213	2376	1488	1594	1752	1992	1906	2315	1982	2039	1686	1645	2050	1929	1	2898	1394	1486	1904	1934	1696	1704	1810	58	1841	2295	1684	1779	2083	1592	2571	1868	1316	1514	1690	1017	1611	1731
YGR262C	3	0	5	0	2	0	8	0	9	0	10	0	3	0	2	0	2	0	0	0	12	0	2	0	1	0	1	0	7	0	20	0	0	0	2	0	12	0	6	0	1	0
YDR202C	593	481	500	494	619	619	623	299	969	626	1767	613	518	310	461	200	900	341	0	655	679	270	1149	456	734	341	287	9	1004	605	877	347	622	215	343	243	700	408	1034	286	568	265
YGR215W	0	212	0	248	0	273	0	417	0	173	0	222	0	75	0	80	0	85	0	279	0	321	0	242	0	89	0	6	0	217	0	427	0	60	0	68	0	356	0	41	0	63
YNL013C	610	1202	998	1126	1022	1363	669	927	855	1171	982	1363	841	1038	1154	1003	991	1037	0	1466	779	924	1010	1141	989	1086	730	31	746	1422	922	1067	1123	958	1202	960	790	1049	1113	669	1042	1096
YDR253C	902	1445	1277	1380	1186	1498	811	1083	909	1305	1336	1569	946	1249	1081	1097	1099	1278	1	1589	826	805	1249	1417	1384	1221	921	34	937	1531	901	1014	1173	876	1335	1162	763	795	1204	838	1070	1231
YCR082W	473	1	385	1	527	0	450	0	677	1	1373	0	601	1	790	2	1074	0	0	1	508	0	829	0	844	0	263	0	682	0	666	0	901	0	487	0	591	1	1135	0	1218	0
YOR001W	306	603	380	447	526	514	1097	1310	410	505	476	540	555	580	617	637	570	648	0	643	1079	1192	380	532	658	627	432	29	304	460	1257	1396	681	506	749	559	1060	1237	559	380	583	595
YKL088W	0	0	0	0	0	0	0	0	0	0	0	0	0	0	0	0	0	0	0	0	0	0	0	0	0	0	0	0	0	0	0	0	0	0	0	0	0	0	0	0	0	0
YLR276C	0	0	0	0	0	0	0	0	0	0	0	0	0	0	0	0	0	0	0	0	0	0	0	0	0	0	0	0	0	0	0	0	0	0	0	0	0	0	0	0	0	0
YDL222C	0	2057	0	2029	0	2231	0	1409	0	1689	0	2097	0	1465	0	1383	0	1539	0	2191	0	1340	0	1919	0	1536	0	38	0	1929	0	1762	0	1250	0	1353	0	1308	0	1080	0	1413
YNL140C	829	1	1119	1	1183	35	650	16	964	2	1031	0	600	10	726	1	735	0	1	5	737	1	950	2	586	2	783	1	673	33	802	31	756	4	833	21	622	0	587	0	794	0
YOL095C	0	0	0	0	0	0	0	0	0	0	0	0	0	0	0	0	0	0	0	0	0	0	0	0	0	0	0	0	0	0	0	0	0	0	0	0	0	0	0	0	0	0
YNR022C	0	1159	0	963	0	1165	1	1062	0	1064	0	1264	0	1009	0	893	0	978	0	1406	0	927	0	1052	0	904	0	31	0	1155	0	1095	1	958	0	1059	0	879	0	593	0	944
YDR409W	654	886	1195	1092	1349	1225	740	977	848	967	1211	1244	1085	1296	1130	744	1229	1150	1	1021	830	684	1282	1062	999	975	819	38	755	1212	980	1068	1353	846	1393	950	742	637	962	608	1041	1155
YBR221C	0	0	0	0	0	0	0	0	0	0	0	0	0	0	0	0	0	0	0	0	0	0	0	0	0	0	0	0	0	0	0	0	0	0	0	0	0	0	0	0	0	0
YAL005C	417	0	532	0	542	0	514	0	451	0	545	0	455	0	435	0	509	0	0	0	535	0	524	0	398	0	421	0	379	0	632	0	449	0	549	0	552	0	415	0	457	0
YPL158C	0	32	0	26	0	47	0	45	0	40	0	57	0	46	0	50	0	39	0	11	0	30	0	18	0	64	0	0	0	74	0	54	0	37	0	56	0	47	0	41	0	40
YBR174C	380	0	475	0	408	0	663	0	486	0	701	0	512	0	659	0	617	0	1	0	753	0	590	0	774	0	559	0	450	0	844	0	706	0	784	0	757	0	648	0	677	0
YJL121C	0	0	0	0	0	0	0	0	0	0	0	0	0	0	0	0	0	0	0	0	0	0	0	0	0	0	0	0	0	0	0	0	0	0	0	0	0	0	0	0	0	0
YKL008C	652	0	694	0	830	0	511	0	827	0	1020	0	741	0	929	0	936	0	0	0	610	0	902	0	727	0	485	0	779	0	672	0	1078	0	999	0	662	0	822	0	958	0
YBR103W	0	895	0	769	0	837	0	1563	0	990	0	980	0	659	0	633	0	690	0	1090	0	1289	0	855	0	503	0	41	0	1144	0	1703	0	426	0	526	0	1314	0	384	0	718
YNR004W	0	515	0	342	0	438	0	1463	0	370	0	422	0	501	0	486	0	432	0	481	0	1112	0	415	0	460	0	32	0	520	0	1679	0	389	0	519	0	1264	0	343	0	547
YPL032C	0	0	0	0	0	0	0	0	0	0	0	0	0	0	0	0	0	0	0	0	0	0	0	0	0	0	0	0	0	0	0	0	0	0	0	0	0	0	0	0	0	0
YHR064C	0	0	0	0	0	0	0	0	0	0	0	0	0	0	0	0	0	0	0	0	0	0	0	0	0	0	0	0	0	0	0	0	0	0	0	0	0	0	0	0	0	0
YKL197C	507	0	770	0	891	0	968	0	576	0	744	0	880	0	1038	0	903	0	2	0	806	0	771	0	1107	0	613	0	614	0	1089	0	1150	0	1463	0	910	0	1049	0	1091	0
YMR020W	993	0	1510	0	1390	0	928	0	1149	0	1380	0	968	0	975	0	1024	0	0	0	907	0	1412	0	1225	0	1008	0	1003	0	1089	0	1172	0	1330	0	849	0	990	0	1138	0
YDR377W	0	0	0	0	0	0	0	0	0	0	0	0	0	0	0	0	0	0	0	0	0	0	0	0	0	0	0	0	0	0	0	0	0	0	0	0	0	0	0	0	0	0
YIR007W	0	1152	0	1030	0	1068	0	1020	0	956	0	1286	0	1154	0	934	0	1111	0	1398	0	785	0	1271	0	840	0	23	0	1033	0	1040	0	908	0	1015	0	783	0	621	0	1026
YPL045W	0	0	0	0	0	0	0	10	0	0	0	0	0	0	0	0	0	0	0	0	0	2	0	1	0	0	0	0	0	0	0	6	0	0	0	1	0	1	0	0	0	0
YLR314C	0	0	0	0	0	0	0	0	0	0	0	0	0	0	0	0	0	0	0	0	0	0	0	0	0	0	0	0	0	0	0	0	0	0	0	0	0	0	0	0	0	0
YFR020W	0	1866	0	2185	0	2386	0	1794	0	1913	0	2293	0	1697	0	1643	0	1580	0	2449	0	1499	0	2173	0	1572	0	57	0	2033	0	1800	0	1308	0	1465	0	1614	0	1086	0	1710
YNL126W	0	0	0	0	0	0	0	0	0	0	0	0	0	0	0	0	0	0	0	0	0	0	0	0	0	0	0	0	0	0	0	0	0	0	0	0	0	0	0	0	0	0
YOR327C	1190	2022	1982	1885	2234	2045	1971	2224	1392	1655	1691	1986	2056	2139	2005	1752	2050	2127	0	1953	1863	2136	1768	1678	2348	1921	1442	70	1572	2030	2454	2520	2276	1553	2927	1759	1929	2148	2084	1351	2032	1901
YOL139C	0	0	0	0	0	0	0	0	0	0	0	0	0	0	0	0	0	0	0	0	0	0	0	0	0	0	0	0	0	0	0	0	0	0	0	0	0	0	0	0	0	0
YBR207W	946	1112	1026	1010	1083	1160	951	1125	803	915	1029	1434	866	1086	1077	953	1013	1087	0	1228	818	878	1144	1310	1153	1073	891	36	1003	1122	1050	1134	1255	1082	1633	1088	763	1026	974	676	872	1153
YNL269W	0	1539	0	1772	1	1855	0	1474	0	1394	0	1420	0	1390	0	1265	0	1261	0	1828	0	1343	0	1420	1	1257	1	32	0	1475	0	1580	0	1049	0	1301	0	1238	0	820	0	1259
YDR532C	0	4	0	6	0	7	0	87	0	1	0	10	0	3	0	6	0	5	0	5	0	106	0	10	0	5	0	0	0	9	0	84	0	4	0	3	0	61	0	0	0	2
YKL210W	0	0	0	0	0	0	0	0	0	0	0	0	0	0	0	0	0	0	0	0	0	0	0	0	0	0	0	0	0	0	0	0	0	0	0	0	0	0	0	0	0	0
YER146W	0	0	0	0	0	0	0	0	0	0	1	0	0	0	0	0	0	0	0	0	0	0	0	0	0	0	0	0	0	0	0	0	0	0	0	0	0	0	0	0	0	0
YHR159W	0	23	0	21	0	25	0	11	0	37	0	29	0	16	0	30	0	21	0	23	0	9	0	13	0	21	0	0	0	32	0	22	0	9	0	15	0	21	0	13	0	11
YPL132W	147	220	225	205	236	296	483	395	198	295	289	304	77	56	67	54	75	82	0	258	427	433	263	278	111	110	153	6	168	292	523	561	119	55	114	82	365	450	67	69	64	52
YIL114C	540	0	717	0	774	0	842	0	557	0	602	1	594	1	615	0	605	0	0	0	635	0	652	0	642	0	670	0	508	0	894	0	949	0	994	0	708	0	561	0	590	0
YJL089W	0	0	0	0	0	0	0	0	0	0	0	0	0	0	0	0	0	0	0	0	0	0	0	0	0	0	0	0	0	0	0	0	0	0	0	0	0	0	0	0	0	0
YMR301C	0	0	0	0	0	0	0	0	0	0	0	0	0	0	0	0	0	0	0	0	0	0	0	0	0	0	0	0	0	0	0	0	0	0	0	0	0	0	0	0	0	0
YBL029W	0	1057	0	1056	0	1148	0	1051	0	1024	0	1216	0	1031	0	911	0	863	0	1295	0	1000	0	1052	0	844	0	36	0	1122	0	1103	0	799	0	828	0	1005	0	571	0	946
YHL028W	24	595	16	447	32	559	84	997	74	454	330	611	41	534	33	375	79	436	0	542	83	998	69	612	42	355	22	18	43	630	131	1193	32	415	26	468	98	1016	121	213	54	422
YGR154C	0	1487	0	1079	0	1180	0	823	0	1098	0	1238	0	939	0	903	0	1073	0	1669	0	796	0	1098	0	818	0	22	0	1376	0	976	0	730	0	860	0	727	0	617	0	903
YLR130C	0	0	0	0	0	0	0	0	0	0	0	0	0	0	0	0	0	0	0	0	0	0	0	0	0	0	0	0	0	0	0	0	0	0	0	0	0	0	0	0	0	0
YER022W	0	0	0	0	0	0	0	0	0	0	0	0	0	0	0	0	0	0	0	0	0	0	0	0	0	0	0	0	0	0	0	0	0	0	0	0	0	0	0	2	0	0
YKR070W	606	387	735	266	821	354	969	380	737	426	848	424	516	261	646	302	691	273	1	438	912	353	931	367	672	283	521	5	484	577	1186	465	833	258	881	322	996	494	657	253	652	301
YDL016C	0	0	0	0	0	0	0	0	0	0	0	0	0	0	0	0	0	0	0	0	0	0	0	0	0	0	0	0	0	0	0	0	0	0	0	0	0	0	0	0	0	0
YMR205C	0	0	0	0	0	0	0	0	0	0	0	0	0	0	0	0	0	0	0	0	0	0	0	0	0	0	0	0	0	0	0	0	0	0	0	0	0	0	0	0	0	0
YNL203C	0	1139	0	976	0	1118	0	1219	0	921	0	1288	0	1031	0	831	0	978	0	1396	0	1034	0	1198	0	1052	0	35	0	1278	0	1278	0	738	0	882	0	1021	0	575	0	868
YJL185C	0	1042	0	1022	0	1482	0	1203	0	1002	0	1203	0	1118	0	906	1	923	0	1431	0	767	0	1210	0	887	0	47	0	1427	1	1070	1	784	0	991	0	687	0	537	0	937
YML017W	0	0	0	0	0	0	0	0	0	0	0	0	0	0	0	0	1	0	0	0	0	0	0	0	0	0	0	0	0	0	0	0	0	0	0	0	0	0	0	0	0	0
YKR087C	0	0	0	0	0	0	0	0	0	0	0	0	0	0	0	0	0	0	0	0	0	0	0	0	0	0	0	0	0	0	0	0	0	0	0	0	0	0	0	0	0	0
YOR232W	0	0	0	0	0	0	0	0	0	0	0	0	0	0	0	0	0	0	0	0	0	0	0	0	0	0	0	0	0	0	0	0	0	0	0	0	0	0	0	0	0	0
YGR281W	0	1426	0	1241	0	1392	0	1043	0	1224	0	1754	0	1100	0	912	0	1083	0	1655	0	912	0	1580	0	1138	0	35	0	1392	0	1147	0	926	0	1044	0	1012	0	727	0	1100
YGR236C	1	0	1	0	1	0	0	0	0	0	1	0	0	0	1	0	0	0	0	0	0	0	0	0	0	0	0	0	0	0	0	0	0	0	0	0	0	0	1	0	1	0
YKR091W	0	0	0	0	0	0	0	0	0	0	0	0	0	0	0	0	0	0	0	0	0	0	0	0	0	0	0	0	0	0	0	0	0	0	0	0	0	0	0	0	0	0
YHL013C	383	0	515	0	421	2	652	0	403	0	466	0	285	0	352	0	356	0	0	0	761	0	506	0	328	0	352	0	369	0	792	0	349	0	427	0	772	0	389	0	310	0
YOR059C	1176	1676	1697	1631	1714	1768	1015	1349	1212	1408	1485	1760	1475	1695	1412	1342	1782	1864	1	2022	1137	1255	1421	1637	1530	1516	1062	52	1100	1844	1431	1550	1847	1274	2030	1470	1121	1302	1568	1007	1426	1397
YOR309C	215	247	303	195	246	237	730	751	182	192	287	285	364	367	403	319	400	320	0	253	771	743	258	278	432	287	201	22	169	255	982	878	491	307	482	342	780	704	419	193	423	386
YBR097W	0	0	0	0	0	0	0	0	0	0	0	0	0	0	0	0	0	0	0	0	0	0	0	0	0	0	0	0	0	0	0	0	0	0	0	0	0	0	0	0	0	0
YMR227C	0	0	0	0	0	0	0	0	0	0	0	0	0	0	0	0	0	0	0	0	0	0	0	0	0	0	0	0	0	0	0	0	0	0	0	0	0	0	0	0	0	0
YDR030C	6	1325	10	1313	21	1412	3	865	11	1156	10	1357	10	1038	3	787	6	1048	0	1491	3	775	7	1244	5	1039	8	26	8	1457	9	893	9	777	14	980	4	713	2	616	11	859
YPL221W	0	1558	0	1302	0	1636	0	1151	0	1272	0	1538	0	1208	0	1083	0	1306	0	1627	0	1027	0	1513	0	1235	0	31	0	1639	0	1311	0	1123	0	1277	0	1079	0	749	0	1363
YPL274W	1076	1603	1478	1409	1496	1573	1067	1588	913	1185	1218	1574	1016	1088	1095	1157	1112	1088	1	1865	1250	1318	1366	1474	1079	1155	1014	39	814	1324	1572	1743	1189	855	1196	973	1212	1487	1160	759	1174	1147
YEL051W	2	1	0	1	1	0	31	33	1	0	1	0	0	0	0	0	1	1	0	0	27	24	1	1	0	1	0	0	1	0	33	34	1	0	2	2	24	50	0	0	1	1
YOL004W	56	104	49	72	65	111	484	741	70	90	60	131	23	42	18	24	26	22	0	142	386	528	61	132	32	23	68	10	68	96	477	672	22	19	37	31	360	591	11	23	43	29
YGR014W	1066	1466	1367	1247	1457	1517	794	1110	1124	1262	1503	1791	1054	1246	1214	1280	1261	1144	0	1875	901	858	1478	1603	1363	1073	999	41	882	1620	1115	1101	1558	1084	1506	1178	921	925	1349	753	1260	1267
YGR041W	0	1042	0	845	0	1269	0	1010	0	884	0	1068	0	989	0	827	0	856	0	1340	0	532	0	1170	0	988	0	39	0	1376	0	920	0	868	0	979	0	423	0	626	0	835
YER179W	510	383	719	233	663	659	1063	1324	631	508	710	479	387	435	539	275	524	297	0	379	1355	741	677	550	480	329	454	24	447	708	1705	1426	547	372	418	417	1231	589	449	197	469	207
YMR150C	209	304	396	311	373	349	519	576	240	342	240	315	80	97	97	58	77	86	0	390	551	501	299	265	121	110	262	14	237	358	725	597	120	62	190	104	507	526	143	67	109	97
YFL007W	526	143	721	114	698	152	603	133	490	156	688	176	463	82	410	77	487	113	1	177	620	94	698	151	442	71	466	3	387	244	702	130	411	45	469	62	670	194	433	110	467	73
YCR012W	0	0	0	0	0	0	0	0	0	0	0	0	0	0	0	0	0	0	0	2	0	0	0	0	0	0	0	0	0	0	0	0	0	0	0	0	0	0	0	0	0	0
YLR341W	0	0	0	0	0	0	0	0	0	0	0	0	0	0	0	0	0	0	0	0	0	0	0	0	0	0	0	0	0	0	0	0	0	0	0	0	0	0	0	0	0	0
YPL084W	0	0	0	0	0	0	0	0	0	0	0	0	0	0	0	0	0	0	0	0	0	0	0	0	0	0	0	0	0	0	0	0	0	0	0	0	0	0	0	0	0	0
YDR354W	15	0	12	0	38	0	19	0	4	0	10	0	10	0	0	0	6	0	0	0	9	0	22	0	1	0	11	0	12	0	14	0	4	0	1	0	3	0	0	0	0	0
YDR301W	0	0	1	0	0	0	0	0	0	0	0	0	0	0	0	0	0	0	0	0	0	0	0	0	0	0	0	0	0	0	0	0	0	0	0	0	0	0	0	0	0	0
YJL053W	1	632	0	601	0	757	0	393	0	617	0	731	0	290	0	203	0	280	0	841	0	363	0	486	0	214	0	11	0	749	0	507	0	227	0	274	0	356	0	137	0	214
YPR104C	0	0	0	0	0	0	0	0	0	0	0	0	0	0	0	0	0	0	0	0	0	0	0	3	0	0	0	0	0	0	0	0	0	0	0	0	0	0	0	0	0	0
YPR151C	61	0	49	0	35	0	43	0	54	0	57	0	63	0	41	0	61	0	0	0	46	0	53	0	82	0	52	0	52	0	49	0	69	0	54	0	44	0	61	0	55	0
YNL332W	894	0	1328	0	1320	0	889	0	920	0	1173	1	1023	1	1173	1	1189	0	0	0	1036	0	1217	0	1366	0	906	0	760	0	1223	0	1260	0	1426	1	880	0	1225	0	1128	1
YML028W	578	0	897	0	848	0	763	0	623	0	720	0	933	0	743	0	915	0	1	0	765	0	722	0	867	0	663	0	643	0	1006	0	1044	0	1252	0	723	0	857	0	833	0
YLL001W	666	1095	1218	1028	1219	1185	727	718	808	999	1097	1311	747	785	920	753	904	766	1	1187	801	812	1105	1190	946	732	829	22	745	1065	1044	956	1146	724	1257	706	846	792	877	492	965	851
YCL001W	479	0	512	0	551	0	523	0	479	0	655	0	606	0	537	0	695	0	0	0	552	0	707	0	785	0	446	0	364	0	579	0	622	0	739	0	491	0	713	0	516	0
YGL109W	143	2030	32	1698	63	1881	101	1493	231	1565	242	2011	128	1474	115	1293	145	1481	0	2329	76	1324	210	1765	247	1341	94	33	317	2026	112	1655	168	1200	128	1389	168	1365	193	913	186	1411
YDR223W	1245	0	1757	0	1858	0	1111	0	1585	0	1556	0	1379	0	1256	0	1461	0	1	0	1041	0	1808	0	1565	0	1605	0	1611	0	1270	0	1601	0	1985	0	1012	0	1448	0	1273	0
YLR043C	647	100	1064	119	1070	133	796	49	1011	116	1219	79	758	66	983	66	771	79	1	81	798	47	1344	80	1055	82	709	3	866	172	1056	60	1071	42	1171	56	757	73	892	50	962	86
YJR062C	392	586	658	599	542	580	347	396	392	432	636	676	393	487	504	443	436	484	0	680	425	423	513	583	559	448	319	13	316	537	481	511	563	355	509	433	359	380	508	323	580	473
YDL156W	833	1426	1478	1482	1638	1695	741	826	1214	1443	1731	1732	866	1088	1078	1081	1027	1029	1	1779	736	804	1497	1554	1154	876	1001	24	1118	1693	979	994	1316	962	1383	994	679	752	1096	628	1127	1065
YNL167C	876	1553	1248	1241	1288	1501	860	1060	860	1230	1076	1462	1120	1295	1191	1189	1214	1251	0	1721	943	1124	1092	1311	1469	1351	995	30	801	1316	1187	1268	1464	1231	1629	1266	832	1022	1317	822	1095	1390
YAL060W	803	0	1026	0	1083	0	830	0	769	0	904	0	771	0	884	0	942	0	0	0	745	0	892	0	773	0	817	0	723	0	1055	0	1124	0	1176	0	880	0	800	0	746	0
YIL144W	0	0	0	0	0	0	0	0	0	0	0	0	0	0	0	0	0	0	0	0	0	0	0	0	0	0	0	0	0	0	0	0	0	0	0	0	0	0	0	0	0	0
YIL133C	53	0	99	0	92	0	213	0	73	0	63	0	76	0	71	0	83	0	0	0	220	0	81	0	89	0	67	0	46	0	263	0	129	0	119	0	230	0	97	0	83	0
YLR193C	782	1063	1217	1081	1252	1245	1028	1031	865	971	1029	1146	852	898	975	851	813	816	2	1285	881	933	1016	1004	877	827	918	31	983	1302	1119	1118	965	646	1106	815	850	897	853	431	867	872
YLR248W	495	1718	535	1640	453	1754	539	1336	699	1497	946	1500	627	1310	644	1134	720	1280	1	1922	428	1060	786	1399	788	1258	580	41	695	1760	566	1363	749	1009	745	1258	554	1163	681	912	772	1354
YBR148W	1041	0	1408	0	1407	0	1216	0	1175	0	968	0	1188	0	822	0	1044	0	0	0	1202	0	1050	0	1261	0	1082	0	1170	0	1335	0	1280	0	1373	0	1137	0	1168	0	825	0
YPL113C	0	1	0	0	0	0	0	1	0	0	0	0	0	0	0	0	0	0	0	0	0	0	0	0	0	0	0	0	0	0	0	0	0	0	0	0	0	0	0	0	0	0
YKL041W	0	403	0	256	0	311	0	545	0	458	0	443	0	145	0	185	0	150	0	448	0	483	0	438	0	77	0	9	0	528	0	595	0	90	0	80	0	509	0	112	0	122
YNL067W	0	603	0	528	0	610	0	1039	0	585	0	642	0	269	0	360	0	311	0	679	0	987	0	558	0	350	0	31	0	622	0	1076	0	257	0	277	0	1031	0	225	0	369
YDR089W	1242	0	1811	0	1823	0	1093	2	1074	1	1735	0	1288	0	1255	0	1449	0	3	0	1164	0	1622	0	1432	0	1288	0	994	0	1455	0	1395	0	1589	0	1063	0	1310	0	1066	0
YKL014C	0	0	0	0	0	0	0	0	0	0	0	0	0	0	0	0	0	0	0	0	3	0	0	0	0	0	0	0	0	0	0	0	0	0	0	0	0	0	0	0	0	0
YLR237W	1470	1929	2003	1651	2310	2465	1549	1846	1676	1896	2145	2279	1688	1875	1814	1489	1933	1847	2	2391	1577	1404	2093	2415	1825	1627	1735	41	1701	2449	1857	2027	2400	1618	2670	1828	1311	1434	1756	1142	1674	1500
YKL176C	0	892	0	747	0	830	0	552	0	688	4	820	0	701	0	748	1	686	0	1047	0	501	1	836	0	752	0	18	0	775	0	540	0	650	0	717	0	525	0	479	2	833
YDR249C	626	1173	826	1244	923	1221	627	793	690	890	1157	1495	935	1199	1056	1141	952	1215	2	1243	657	767	1137	1448	906	898	556	31	597	1114	838	874	1196	932	1131	1082	581	799	880	701	1011	1152
YER091C	0	0	0	0	0	0	0	0	0	0	0	0	0	0	0	0	0	0	0	0	0	0	0	0	0	0	0	0	0	0	0	0	0	0	0	0	0	0	0	0	0	0
YIR024C	464	1048	846	944	897	1083	926	1092	602	791	957	1048	706	893	770	831	749	869	0	1228	704	977	781	1020	817	851	632	34	690	884	1016	1112	905	673	961	783	836	941	854	465	756	880
YJR008W	1233	0	1826	0	1798	0	1109	0	1311	0	1474	0	1348	0	1212	0	1698	0	0	0	1092	0	1580	0	1471	0	1263	0	1143	0	1410	0	1690	0	1925	0	1170	0	1601	0	1134	0
YDL203C	551	743	1071	883	1155	972	763	903	572	613	678	823	733	658	740	590	822	649	0	780	801	808	822	677	805	521	639	11	562	801	1080	937	1025	626	1154	696	747	727	766	356	731	560
YLR087C	172	261	198	193	226	213	594	760	158	203	164	205	173	262	150	171	187	226	0	263	643	620	157	187	180	182	181	9	202	261	727	919	171	135	182	139	552	785	137	123	137	190
YLR215C	0	0	0	0	0	0	0	0	0	0	0	0	0	0	0	0	0	0	0	0	0	0	0	0	0	0	0	0	0	0	0	0	0	0	0	0	0	0	0	0	0	0
YML082W	0	0	0	0	0	0	0	0	0	0	0	0	0	0	0	0	0	0	0	0	0	0	0	0	0	0	0	0	0	0	0	0	0	0	0	0	0	0	0	0	0	0
YOL054W	0	721	0	520	0	570	0	580	0	671	0	870	0	572	0	509	0	655	0	828	0	492	0	767	0	576	0	25	0	691	0	568	0	450	0	515	0	617	0	453	0	563
YFR001W	38	30	20	25	37	35	504	519	19	19	37	19	53	38	48	45	47	31	0	28	455	384	17	38	54	42	25	12	21	36	541	467	53	33	61	36	503	458	42	34	56	42
YNL109W	0	664	0	688	0	726	0	802	0	760	0	739	0	550	0	475	0	504	0	718	0	628	0	658	0	463	0	19	0	808	0	910	0	403	0	554	0	676	0	325	0	515
YKR013W	0	0	0	0	0	0	0	0	0	0	0	0	0	0	0	0	0	0	0	0	0	0	0	0	0	0	0	0	0	0	0	0	0	0	0	0	0	2	0	0	0	0
YFR054C	0	0	0	0	0	0	0	0	0	0	0	0	0	0	0	0	0	0	0	0	0	0	0	0	1	0	0	0	0	0	0	0	0	0	0	0	0	0	0	0	0	0
YIL031W	0	0	0	0	0	0	0	0	0	0	0	0	0	0	0	0	0	0	0	0	0	0	0	0	0	0	0	0	0	0	0	0	0	0	0	0	0	0	0	0	0	0
YLR104W	0	0	0	0	0	0	0	0	0	0	0	0	2	0	0	0	1	0	0	0	0	0	0	0	0	0	0	0	0	0	0	0	0	0	0	0	0	0	0	0	0	0
YLR342W	0	0	0	0	0	0	0	0	0	0	0	0	0	0	0	0	0	0	0	0	0	0	0	0	0	0	0	0	0	0	0	0	0	0	0	0	0	0	0	0	0	0
YLR335W	717	1	1306	0	1354	0	873	3	764	1	1098	1	993	0	921	0	920	1	1	2	905	0	1194	0	838	1	825	0	767	2	1279	1	1304	0	1569	2	825	0	804	0	979	0
YJR102C	1098	1030	1465	930	1497	1149	1027	875	1259	1233	1475	1298	450	406	433	336	484	455	1	1407	1283	925	1580	1234	514	360	1039	24	1015	1420	1565	1078	615	308	648	349	1092	1044	600	261	560	382
YOR020C	0	0	0	0	0	0	0	0	0	0	0	0	0	0	1	0	0	0	0	0	0	0	0	0	0	0	0	0	0	0	0	0	0	0	0	0	0	0	0	0	0	0
YJR088C	123	742	78	574	103	666	97	551	238	712	874	733	107	612	94	574	218	527	0	804	115	581	236	685	165	583	56	21	155	879	200	611	145	502	68	551	125	628	379	426	216	589
YGR104C	137	0	210	0	252	0	233	0	134	0	159	0	144	0	259	0	202	0	0	0	293	0	189	0	208	0	117	0	146	0	410	0	369	0	373	0	277	0	226	0	327	0
YLR368W	526	739	780	724	726	788	691	804	481	589	647	768	560	611	617	591	641	651	0	831	713	790	628	664	759	666	485	14	425	718	900	889	507	387	597	392	645	753	659	390	578	650
YBR268W	0	170	0	171	0	202	0	412	0	283	0	179	0	67	0	65	0	76	0	236	0	387	0	194	0	63	0	14	0	258	0	478	0	40	0	76	0	472	0	44	0	85
YPR083W	0	0	0	0	0	0	0	0	0	0	0	0	0	0	0	0	0	0	0	0	0	0	0	0	0	0	0	0	0	0	0	0	0	0	0	0	0	0	0	0	0	0
YGL088W	84	180	116	110	100	140	351	487	77	84	105	109	141	167	197	129	143	131	0	148	346	383	134	104	224	158	110	10	106	107	424	534	270	219	325	204	367	380	168	128	154	175
YGR173W	0	901	0	529	0	1352	0	1070	0	751	0	1088	0	1011	0	683	0	813	0	999	0	635	0	1109	0	734	0	38	0	1161	0	1044	0	870	0	1048	0	555	0	632	0	596
YDR282C	0	5756	0	4316	0	7735	0	5548	0	5578	0	6378	0	4087	0	4537	0	4583	0	6279	0	3696	0	6665	0	5009	0	162	0	8188	0	5343	0	3903	0	6081	0	3508	0	3264	0	2967
YDR009W	1708	0	3274	0	3125	0	1516	0	2077	0	2869	0	317	0	263	0	379	0	0	0	1677	0	2630	0	294	0	1703	0	1687	0	1892	0	352	0	436	0	1609	0	284	0	283	0
YJL095W	87	94	81	95	84	96	633	727	83	126	79	64	25	31	47	30	39	15	0	114	842	880	55	62	24	23	64	6	62	92	1069	992	37	26	63	30	566	696	28	19	35	41
YBR126C	647	1073	919	809	878	990	1051	1132	715	806	928	964	1022	1103	1164	1040	1207	1116	0	1124	1083	965	845	866	1275	1081	720	39	557	910	1319	1223	1618	1043	1691	1179	976	990	1347	801	991	1089
YOL149W	0	0	0	0	0	0	0	0	0	0	0	0	0	0	0	0	0	0	0	0	0	0	0	0	0	0	0	0	0	0	0	0	0	0	0	0	0	0	0	0	0	0
YGL202W	0	0	0	0	0	0	0	0	0	0	0	0	0	0	0	0	0	0	0	0	0	0	0	0	0	0	0	0	0	0	0	0	0	0	0	0	0	0	0	0	0	0
YOR046C	0	0	0	0	0	0	0	0	0	0	0	0	0	0	0	0	0	0	0	0	0	0	0	0	0	0	0	0	0	0	0	0	0	0	0	0	0	0	0	0	0	0
YPR187W	0	0	0	0	0	0	0	0	0	0	0	0	0	0	0	0	0	0	0	0	0	0	0	0	0	0	0	0	0	0	0	0	0	0	0	0	0	0	0	0	0	0
YEL018W	0	0	0	0	0	0	0	0	0	0	0	0	0	0	0	0	0	0	0	0	0	0	3	0	0	0	0	0	0	0	0	0	0	0	0	0	0	0	0	0	0	0
YDR432W	0	0	0	0	0	0	0	0	0	0	0	0	0	0	0	0	0	0	0	0	0	0	0	0	0	0	0	0	0	0	0	0	0	0	0	0	0	0	0	0	0	0
YGR195W	0	0	0	0	0	0	0	0	0	0	0	0	0	0	0	0	0	0	0	0	0	0	0	0	0	0	0	0	0	0	0	0	0	0	0	0	0	0	0	0	0	0
YCL006C	0	685	0	518	1	953	0	817	0	578	0	645	0	656	0	614	0	544	0	842	1	475	0	660	0	593	0	21	0	876	0	730	1	682	0	836	0	412	1	425	0	499
YGL104C	0	0	0	0	0	0	0	0	0	0	0	0	0	0	0	0	0	0	0	0	0	0	0	0	0	0	0	0	0	0	0	0	0	0	0	0	0	0	0	0	0	0
YBL046W	904	0	940	0	895	0	557	0	676	0	806	0	640	0	809	0	676	0	1	0	514	0	704	0	845	0	712	0	757	0	634	0	1064	0	1264	0	493	0	996	0	822	0
YHR036W	0	0	0	0	0	0	0	0	0	0	0	0	0	0	0	0	0	0	0	0	0	0	0	0	0	0	0	0	0	0	0	0	0	0	0	0	0	0	0	0	0	0
YOL072W	9	3	28	0	35	0	73	3	13	0	18	0	13	0	18	0	11	0	0	0	97	0	23	0	21	0	16	0	13	0	125	7	25	2	21	0	114	0	11	0	28	0
YPL202C	0	1291	0	961	0	1190	0	1111	0	1005	0	1290	0	950	0	933	0	959	0	1388	0	1033	0	1274	0	903	0	44	0	1004	0	1133	0	795	0	939	0	925	0	584	0	987
YIL017C	0	327	0	265	0	280	0	522	0	382	0	345	0	283	0	303	0	304	0	425	0	466	0	351	0	243	0	13	0	411	0	555	0	242	0	276	0	474	0	175	0	291
YOL123W	0	0	0	0	0	0	0	0	0	0	0	0	0	0	0	0	0	0	0	0	0	0	0	0	0	0	0	0	0	0	0	0	0	0	0	0	0	0	0	0	0	0
YDR132C	43	1557	18	1446	12	1654	21	1292	53	1374	62	1730	35	1359	32	1103	40	1415	0	1812	18	1139	42	1740	49	1171	39	35	34	1625	15	1394	34	1036	43	1283	25	1125	25	749	52	1226
YML116W	0	0	0	0	0	0	0	0	0	0	0	0	0	0	0	0	0	0	0	0	0	0	0	0	0	0	0	0	0	0	0	0	0	0	0	0	0	0	0	0	0	0
YNR056C	929	0	1397	0	1455	0	1410	0	945	0	1277	0	1073	0	1280	0	1257	0	0	0	1501	0	1184	0	1307	0	994	0	861	0	1898	0	1536	0	1607	0	1439	0	1269	0	1355	0
YDR185C	1837	0	2782	0	2972	0	1836	0	2131	0	3130	0	2200	0	2182	0	2357	0	0	0	2096	0	3150	0	2081	0	1982	0	1864	0	2637	0	2418	0	2508	0	1975	0	2060	0	2066	0
YBR084C-A	96	0	126	0	135	0	527	0	103	0	152	0	138	0	171	0	114	0	0	0	402	0	109	0	144	0	98	0	126	0	482	0	173	0	193	0	408	0	163	0	139	0
YHR207C	763	1073	1218	1092	1136	1183	679	809	846	1029	1033	1205	807	842	1061	859	959	781	2	1194	860	757	1042	1082	952	773	659	14	780	1252	962	862	1000	651	1142	749	746	740	940	519	976	936
YNL220W	0	0	0	0	0	1	0	0	0	0	0	0	0	0	0	0	0	0	0	0	0	0	0	0	0	0	0	0	0	0	0	0	0	0	0	0	0	0	0	0	0	0
YGR060W	0	0	0	0	0	0	0	0	0	0	0	0	0	0	0	0	0	0	0	0	0	0	0	0	0	0	0	0	0	0	0	0	0	0	0	1	0	0	0	0	0	0
YJL032W	0	0	0	0	0	0	0	0	0	0	0	0	0	0	0	0	0	0	0	0	0	0	0	0	0	0	0	0	0	0	0	0	0	0	0	0	0	0	0	0	0	0
YNL313C	0	0	0	0	0	0	0	0	0	0	0	0	0	0	0	0	0	0	0	0	0	0	0	0	0	0	0	0	0	0	0	0	0	0	0	0	0	0	0	0	0	0
YGL031C	0	0	0	0	0	0	0	0	0	0	0	0	0	0	0	0	0	0	0	0	0	0	0	0	0	0	0	0	0	0	0	0	0	0	0	0	0	0	0	0	1	0
YOR183W	3	0	0	0	0	0	0	0	0	0	0	0	0	0	0	0	0	0	0	0	0	0	0	0	0	0	0	0	0	0	0	0	0	1	0	0	0	0	0	0	0	0
YGR124W	0	1257	0	1230	0	1320	0	889	0	1189	0	1330	0	1042	0	927	0	1073	0	1395	0	851	0	1135	0	910	0	20	0	1392	0	1011	0	771	0	715	0	826	0	670	0	1036
YPR172W	66	1651	42	1397	64	1632	59	1400	153	1594	765	1854	61	1478	84	1350	125	1505	0	2168	62	1327	125	1557	82	1531	32	41	148	1831	106	1453	82	1218	50	1340	92	1157	275	858	129	1683
YDR053W	0	0	0	0	0	0	0	0	0	0	0	0	0	0	0	0	0	0	0	0	0	0	0	0	0	0	0	0	0	0	0	0	0	0	0	0	0	0	0	0	0	0
YIR003W	0	919	0	724	0	1110	0	844	0	888	0	1122	0	998	0	809	0	1007	0	1093	0	736	0	1035	0	840	0	20	0	1023	0	923	0	733	0	810	0	687	0	520	0	713
YLR111W	7	0	6	0	15	0	21	0	15	0	173	0	14	0	11	0	39	0	0	0	15	0	16	0	12	0	2	0	8	0	19	0	17	0	3	0	28	0	56	0	14	0
YML034W	0	0	0	0	0	0	0	0	0	0	0	0	0	0	0	0	0	0	0	0	0	0	0	0	0	0	0	0	0	0	0	0	0	0	0	0	0	0	0	0	0	0
YPR023C	458	636	667	580	710	699	946	959	433	583	563	654	412	366	502	436	465	424	1	814	891	919	500	550	463	440	506	20	486	642	1082	1140	436	245	473	300	890	796	506	310	577	503
YPL126W	0	0	0	0	0	0	0	0	0	0	0	0	0	0	0	0	0	0	0	0	0	0	0	0	0	0	0	0	0	0	0	0	0	0	0	0	0	0	0	0	0	0
YLR144C	0	0	0	0	1	0	0	0	1	0	2	0	0	0	0	0	1	0	0	0	0	0	0	0	1	0	0	0	0	0	0	0	0	0	1	0	0	0	0	0	0	0
YEL072W	0	0	0	0	0	2	0	0	0	0	0	0	0	0	0	0	0	0	0	0	0	0	0	0	0	0	0	0	0	0	0	0	0	0	0	0	0	0	0	0	0	0
YPR058W	1474	2099	2405	1978	2493	2325	1270	1439	1564	1742	2064	2523	2011	1990	1730	1526	2073	1971	0	2370	1329	1331	2101	2283	2150	1651	1698	56	1610	2228	1629	1548	2455	1473	2743	1970	1234	1427	1759	1064	1757	1649
YDL020C	0	884	0	846	0	881	0	1520	0	839	0	874	0	609	0	503	0	547	0	1008	0	1390	0	825	0	654	0	32	0	917	0	1730	0	541	0	594	0	1367	0	458	0	566
YML061C	0	0	0	0	0	0	0	0	0	0	0	0	0	0	0	0	0	0	0	0	0	0	0	0	0	0	0	0	0	0	0	0	0	0	0	0	0	0	0	0	0	0
YBR050C	497	1271	1264	1128	1340	1318	1217	1296	1132	1291	1356	1364	1390	1391	1224	1141	1386	1428	2	1373	1054	1170	1421	1406	1608	1290	1094	38	1153	1595	1360	1335	1444	901	1829	1114	1082	1179	1374	762	1192	1188
YDL191W	0	0	0	0	0	0	0	0	0	0	0	0	0	0	0	0	0	0	0	0	0	0	0	0	0	0	0	0	0	0	0	0	0	0	0	0	0	0	0	0	0	0
YHR101C	0	0	0	0	0	0	0	0	0	0	0	0	0	0	0	0	0	0	0	0	0	0	0	0	0	0	0	0	0	0	0	0	0	0	0	0	0	0	0	0	0	0
YER163C	995	0	1624	0	1574	0	945	0	1231	0	1329	0	1025	0	1191	0	1314	0	0	0	1105	0	1280	0	1191	1	927	0	877	0	1196	0	1546	0	1638	0	1108	0	1169	0	1271	0
YPL268W	0	0	0	0	0	0	0	0	0	0	0	0	0	0	0	0	0	0	0	0	0	0	0	0	0	0	0	0	0	0	0	0	0	0	0	0	0	0	0	0	0	0
YER132C	873	1481	1123	1218	1111	1384	883	1127	790	1039	1045	1347	910	1091	880	908	1092	1137	0	1721	874	964	1086	1237	1188	1161	1033	28	948	1184	1062	1181	1172	806	1478	1122	769	1002	1039	671	838	1029
[truncated: 3,928 more rows]
