# Supplementary material for: Design and Analysis of Bar-seq Experiments
Source: G3 (Bethesda). 2013 Nov 5;4(1):11–8. doi: 10.1534/g3.113.008565 (PMC3887526; doi:10.1534/g3.113.008565)
Supplement: Supporting Information [file supp_g3.113.008565_FileS1.zip › Reproduction/input/counts/BarNone_1m_counts.txt]

Strain	t_0_2_1_UP	t_0_2_1_DOWN	YPGAL5_1_UP	YPGAL5_1_DOWN	YPD3_2_UP	YPD3_2_DOWN	t_0_1_1_UP	t_0_1_1_DOWN	YPD2_2_UP	YPD2_2_DOWN	YPD5_2_UP	YPD5_2_DOWN	YPD2_1_UP	YPD2_1_DOWN	YPD3_1_UP	YPD3_1_DOWN	YPGAL4_1_UP	YPGAL4_1_DOWN	YPGAL3_1_UP	YPGAL3_1_DOWN	YPD5_1_UP	YPD5_1_DOWN	YPGAL4_2_UP	YPGAL4_2_DOWN	YPD3_2_DN_UP	YPD3_2_DN_DOWN	YPGAL5_2_UP	YPGAL5_2_DOWN	t_0_1_2_UP	t_0_1_2_DOWN	YPGAL2_2_UP	YPGAL2_2_DOWN	YPD4_1_UP	YPD4_1_DOWN	t_0_2_2_UP	t_0_2_2_DOWN	YPGAL3_2_UP	YPGAL3_2_DOWN	YPD4_2_UP	YPD4_2_DOWN	YPGAL2_1_UP	YPGAL2_1_DOWN
YAL008W	0	0	0	0	0	0	0	0	0	0	0	0	0	0	0	0	0	0	0	0	0	0	0	0	0	0	0	0	0	0	0	0	0	0	0	0	0	0	0	0	0	0
YBR255W	809	0	1111	0	869	0	946	0	1148	0	982	0	1241	0	781	1	938	0	1199	0	1030	0	1035	0	0	0	1177	0	1026	0	1013	0	1131	0	949	0	1244	0	1212	0	1035	0
YGR164W	5	732	22	589	1	27	2	796	8	1141	17	1143	2	1207	5	1098	2	995	5	691	14	1025	14	895	0	1289	5	932	5	932	1	861	107	1323	1	858	6	696	5	1149	4	873
YGR131W	673	2	1125	1	841	0	789	1	1128	8	868	6	1198	6	799	1	1017	2	1193	5	902	6	1061	5	2	1	1179	3	1010	1	918	1	1051	1	756	4	1278	0	1100	0	803	1
YNL003C	0	0	0	0	0	0	0	0	0	0	0	0	0	0	0	0	0	0	0	0	0	0	0	0	0	0	0	0	0	0	0	0	0	0	0	0	0	0	0	0	0	0
YBR135W	0	0	0	0	0	0	0	0	0	1	0	0	0	0	0	0	0	0	0	0	0	0	0	0	0	0	0	0	0	0	0	0	0	0	0	0	0	0	0	0	0	0
YBR160W	0	0	0	0	0	0	0	0	0	0	0	0	0	0	0	0	0	0	0	0	0	0	0	0	0	0	0	0	0	0	0	0	0	0	0	0	0	0	0	0	0	0
YJL082W	0	847	0	593	0	27	0	792	0	1281	0	1235	0	1149	0	1107	0	1012	0	760	0	924	0	913	0	1286	0	979	0	932	0	939	0	1211	0	904	0	860	0	1102	0	807
YJL142C	1038	8	768	9	1013	0	1003	2	1344	70	702	88	1234	5	839	16	661	23	1141	21	716	11	754	11	1	13	794	4	1271	76	743	8	1250	18	1028	46	1343	43	1238	11	684	1
YPL191C	4	891	5	716	3	23	5	754	2	1363	5	1212	1	1145	4	1084	4	1111	4	808	7	1087	3	907	0	1446	10	1013	2	1102	4	976	10	1249	4	884	8	1037	7	1201	4	1039
YGL215W	0	638	0	432	0	24	0	753	0	1367	0	1233	0	1180	0	1186	0	800	0	569	0	1245	0	779	0	1713	0	731	0	907	0	617	0	1379	0	835	0	630	0	1166	0	635
YKL074C	617	758	613	396	331	15	682	713	406	405	458	508	361	460	311	559	551	629	744	535	373	459	617	610	0	497	653	545	857	895	610	663	437	462	719	679	861	546	374	465	628	699
YJL077C	899	880	604	317	759	15	869	796	933	882	759	1105	817	679	760	831	508	510	600	359	860	1023	618	392	1	1052	591	493	1167	837	714	577	1129	1011	913	965	576	337	1091	973	688	549
YKL096W-A	191	512	459	363	66	22	154	433	139	671	222	780	89	438	136	610	183	742	239	645	300	671	357	631	0	560	199	575	229	559	167	600	635	634	117	656	95	633	276	497	289	656
YIL124W	735	784	636	446	551	21	709	764	881	920	578	869	765	905	620	864	683	740	969	795	587	739	764	772	0	987	713	629	934	894	718	660	921	1118	614	934	1128	933	981	1139	728	686
YIL171W	0	0	0	0	0	0	0	0	0	0	0	0	0	0	0	0	0	0	0	0	0	0	0	0	0	0	0	0	0	0	0	0	0	0	0	0	0	0	0	0	0	0
YPL039W	1023	474	1301	656	1233	43	1135	499	1817	1732	1145	1850	1848	501	1237	868	1438	1366	1743	1043	1203	930	1550	866	1	963	1428	806	1331	1137	1516	748	1454	879	920	1198	1895	1396	1549	1058	1448	489
YNL170W	729	780	393	235	306	25	787	829	492	517	398	698	482	479	299	467	261	325	377	277	444	636	278	360	0	556	444	412	903	1081	297	292	458	677	654	988	410	353	518	624	344	350
YGL141W	0	1208	0	545	0	36	0	1038	0	1215	0	1203	0	978	0	1198	0	723	0	743	0	1096	0	718	0	1296	0	846	0	1458	0	822	0	1189	0	1285	0	842	0	1156	0	827
YJL179W	0	0	0	0	0	1	0	0	0	0	0	0	0	0	0	0	0	0	0	0	0	0	0	0	0	0	0	0	0	0	0	0	0	0	0	0	0	0	0	0	0	0
YKL083W	0	0	0	0	0	0	0	0	0	0	0	0	0	0	0	0	0	0	0	0	0	0	0	0	0	0	0	0	0	0	0	0	0	0	0	0	0	0	0	0	0	0
YBR152W	0	0	0	0	0	0	0	0	0	0	0	0	0	0	0	0	0	0	0	0	0	0	0	0	0	0	0	0	0	0	0	0	0	0	0	0	0	0	0	0	0	0
YKL029C	670	814	914	487	818	33	643	773	1168	1163	751	952	1047	983	709	1105	759	972	947	636	654	882	804	824	0	1269	869	732	820	879	786	789	931	1076	807	945	1090	700	946	1063	759	784
YPL166W	811	857	853	533	658	27	795	788	1179	1186	578	886	1230	1135	681	1063	652	807	906	596	634	787	725	718	0	1147	833	842	1002	988	741	796	874	1112	772	876	964	699	887	979	766	810
YKL052C	0	0	0	0	0	0	0	0	0	0	0	0	0	0	0	0	0	0	0	0	0	0	0	0	0	0	0	0	0	0	0	0	0	0	0	0	0	0	0	0	0	0
YHR025W	3	0	0	0	0	0	2	0	0	0	0	0	0	0	0	0	0	0	0	0	0	0	0	0	0	0	0	0	0	4	0	0	0	0	0	0	0	0	0	1	0	0
YOL034W	0	0	0	0	0	0	0	0	0	0	0	0	0	0	0	0	0	0	0	0	0	0	0	0	0	2	0	0	0	0	0	0	0	0	0	0	0	0	0	0	0	0
YBL008W	0	345	0	225	0	22	0	347	0	630	0	654	0	183	0	377	0	426	0	433	0	325	0	261	0	408	0	317	0	995	0	297	0	372	0	766	0	524	0	390	0	169
YIL062C	0	0	0	0	0	0	0	0	0	0	0	0	0	0	0	0	0	0	0	0	0	0	0	0	0	0	0	0	0	0	0	0	0	0	0	0	0	0	0	0	0	0
YCL023C	0	1047	0	556	0	32	0	1118	0	1158	0	826	0	1100	0	975	0	878	0	536	0	856	0	835	0	1325	0	744	0	1403	0	631	0	1313	0	1243	0	555	0	1094	0	776
YOL116W	1072	379	1461	416	1260	8	1145	249	1734	519	1092	607	1641	331	1194	495	1584	354	1637	297	1162	505	1502	514	0	514	1611	463	1443	320	1450	353	1272	444	1152	297	1855	381	1356	354	1430	419
YDR196C	0	0	0	0	0	0	0	0	0	0	0	0	0	0	0	0	0	0	0	0	0	0	0	0	0	0	0	0	0	0	0	0	0	0	0	0	0	0	0	0	0	0
YNL255C	1297	1305	511	295	642	41	1373	1393	832	928	536	820	877	735	544	751	562	646	764	551	643	786	627	637	2	826	636	421	1698	1584	565	495	801	901	1438	1546	843	541	781	887	520	475
YNR032W	0	723	0	381	0	22	0	616	0	674	0	608	0	555	0	654	0	526	0	480	0	596	0	498	0	705	0	560	0	915	0	511	0	687	1	754	0	504	0	659	0	640
YNR045W	555	0	89	0	190	0	577	1	345	1	162	0	334	0	198	0	74	0	121	0	257	0	93	0	0	0	80	0	742	1	80	0	267	0	521	0	130	0	316	0	100	0
YML105C	0	0	0	0	0	0	0	0	0	0	0	0	0	0	0	0	0	0	0	0	0	0	0	0	0	0	0	0	0	0	0	0	0	0	0	0	0	0	0	0	0	0
YNL288W	1061	1019	857	529	847	20	1075	995	1281	1249	758	1157	1245	1095	855	1180	850	842	997	616	840	979	985	878	0	1301	956	710	1357	1287	934	888	1123	1289	1007	1112	1089	643	1156	1209	799	841
YIL059C	26	1001	67	1036	56	55	33	966	20	1829	49	1795	34	1502	61	1670	71	1439	76	1271	86	1586	60	1564	0	1970	94	1630	24	1195	75	1619	82	1726	35	1130	67	1332	72	1435	93	1920
YIL004C	0	0	0	0	0	0	0	0	0	0	0	0	0	0	0	0	0	0	0	0	0	0	0	0	0	0	0	0	0	0	0	0	0	0	0	0	0	0	0	0	0	0
YNR018W	911	0	807	0	824	0	1145	0	969	0	817	0	1003	0	866	0	914	0	1192	0	869	0	771	0	0	0	689	0	1272	0	680	0	1122	0	963	0	1243	0	970	0	753	0
YPL144W	1050	811	600	283	578	14	1050	691	800	587	528	596	879	530	571	588	463	324	627	278	512	465	457	371	0	624	633	396	1288	861	445	303	759	766	924	726	574	347	840	629	449	335
YFR047C	996	1273	1033	698	981	47	1008	1158	1261	1479	860	1542	1193	1375	842	1404	939	1112	1356	1060	947	1180	1191	1121	0	1717	1196	1074	1210	1472	1122	1147	1310	1653	967	1363	1549	1161	1243	1523	1200	1185
YHR078W	602	591	611	394	608	25	605	572	746	858	646	1265	730	719	600	838	571	717	772	516	649	909	702	624	1	950	604	568	759	722	478	523	694	796	540	655	680	565	636	713	461	556
YJR115W	700	986	804	685	771	31	809	958	875	1259	781	1309	981	1132	718	1204	814	1152	1071	812	945	1168	868	1201	0	1274	928	980	954	1151	905	960	1043	1362	779	1109	1172	1011	948	1215	1050	1087
YLR355C	0	0	0	0	0	0	0	0	0	0	0	0	0	0	0	0	0	0	0	0	0	0	0	0	0	0	0	0	0	0	0	0	0	0	0	0	0	0	0	0	0	0
YGR099W	0	0	0	0	0	0	0	0	0	0	0	0	0	0	0	0	0	0	0	0	0	0	0	0	0	0	0	0	0	0	0	5	0	0	0	0	0	0	0	0	0	0
YLR300W	326	375	551	324	296	17	340	481	627	857	402	727	638	730	340	604	474	688	716	558	475	637	712	670	0	725	460	578	364	492	516	510	585	725	277	478	714	638	559	672	510	615
YCL028W	0	135	0	127	0	4	0	91	0	173	0	195	0	121	0	181	0	100	0	86	0	204	0	167	0	192	0	95	0	109	0	121	0	183	0	94	0	98	0	112	0	110
YJR140C	588	610	276	193	417	13	555	575	559	540	317	473	478	505	399	576	269	297	383	221	381	459	313	327	0	668	293	305	710	700	311	237	590	650	457	691	407	270	538	591	287	242
YOR033C	0	0	0	0	0	0	0	0	0	0	0	0	0	0	0	0	0	0	0	0	0	0	0	0	0	0	0	0	0	0	0	0	0	0	0	0	0	0	0	0	0	0
YOR062C	1026	1073	1275	686	896	39	1067	961	1510	1401	1078	1381	1409	1299	939	1384	1148	1241	1553	940	1152	1349	1168	1154	1	1609	1217	943	1224	1186	1063	830	1390	1446	930	1119	1691	1166	1396	1361	991	905
YBR043C	759	981	967	727	873	46	762	872	781	1309	753	1327	851	1199	872	1471	1078	1337	1363	1043	735	1158	1115	1267	1	1771	1162	1153	871	1296	1051	1214	1299	1633	670	1086	1354	1375	1234	1584	1127	1341
YHR112C	577	751	659	501	612	18	528	640	566	877	504	896	695	907	526	988	609	743	700	621	571	775	681	770	1	1258	736	835	704	854	654	885	712	1130	555	903	783	707	775	979	597	802
YLR011W	847	813	1104	558	988	25	847	763	1472	1315	933	1086	1390	1276	997	1204	1097	1127	1272	868	915	1099	1306	1092	0	1494	1104	920	1099	1006	972	846	1169	1256	700	894	1385	937	1264	1208	899	848
YHR007C	0	0	0	0	0	0	0	0	0	0	0	0	0	0	0	0	0	0	0	0	0	0	0	0	0	0	0	0	0	0	0	0	0	0	0	0	0	0	0	0	0	0
YHR126C	566	391	579	366	549	24	559	434	855	972	596	970	760	371	551	524	665	755	1025	652	689	609	629	564	0	540	600	489	800	838	531	456	621	545	650	874	961	763	555	621	622	315
YKR084C	708	900	553	337	544	27	783	816	679	803	553	879	721	795	534	871	684	814	783	656	590	668	833	810	1	976	558	537	963	1021	634	567	617	944	729	946	916	682	699	752	574	566
YER121W	0	2438	0	1790	0	66	0	2419	0	3925	0	3696	0	3289	0	3209	0	3213	0	2750	0	3057	0	3045	0	3751	0	2789	0	2781	0	2632	0	3397	0	2671	0	2897	0	3259	0	2659
YCR046C	457	0	65	1	143	0	451	1	193	6	135	5	183	0	138	0	37	0	58	0	192	0	52	0	0	0	59	0	511	2	69	0	179	1	413	8	59	0	169	0	59	0
YNL144C	864	0	783	0	885	0	991	0	1155	0	857	0	1113	0	675	0	726	0	1373	0	889	0	798	0	1	0	842	0	1146	0	897	0	1143	0	948	0	1589	0	1047	0	871	0
YKL204W	319	340	47	41	68	2	339	356	61	65	33	61	107	79	82	100	53	35	61	31	50	63	38	67	0	77	48	56	413	380	67	55	45	91	304	298	74	47	58	59	71	53
YOR266W	243	0	322	0	374	0	274	0	395	0	489	0	409	0	541	0	554	0	505	0	440	0	415	0	1	0	372	0	289	0	303	0	558	0	296	0	461	0	496	0	454	0
YDR421W	1947	1912	2494	1432	2174	72	2056	1938	3429	3201	2194	3027	3297	3096	2005	2628	2322	2477	2948	2056	2226	2550	2597	2240	1	3146	2928	2145	2774	2622	2614	1801	3082	3534	2153	2386	3431	2177	3208	2969	2496	2432
YGL171W	0	0	0	0	0	0	0	0	0	0	0	0	0	0	0	0	0	0	0	0	0	0	0	0	0	0	0	0	0	0	0	0	0	0	0	0	0	0	0	0	0	0
YPR194C	0	1039	0	269	0	32	0	1058	0	599	0	628	0	585	0	616	0	355	0	255	0	497	0	343	0	909	0	467	0	1235	0	338	0	478	0	1139	0	339	0	517	0	305
YGR019W	756	715	1139	712	1175	38	792	828	1373	1390	1030	1309	1385	1198	755	1372	949	1066	1296	922	1030	1062	1141	1040	1	1587	1343	1135	960	1087	1031	891	1375	1526	861	1017	1812	1130	1474	1429	1105	931
YOR382W	1201	781	1521	703	1201	31	1145	888	1782	1285	1116	1317	1835	1072	1130	1240	1257	1112	1670	979	1256	1113	1532	1080	1	1538	1406	1057	1540	1085	1485	999	1584	1399	1171	942	1754	1015	1688	1286	1397	1031
YJL188C	0	431	0	8	0	7	0	321	0	16	0	20	0	12	0	16	0	15	0	10	0	21	0	32	0	17	0	21	0	446	0	19	0	17	0	514	0	16	0	27	0	20
YLL057C	1134	0	1752	0	1416	0	1077	0	2060	2	1300	0	1930	0	1171	0	1464	0	1843	0	1416	0	1756	0	1	0	1804	0	1474	0	1470	0	1935	0	1205	0	2033	0	2058	0	1386	0
YNL229C	318	318	83	64	142	5	387	321	144	145	75	109	115	93	125	133	83	74	109	92	89	106	75	69	0	164	102	64	382	401	100	93	122	114	372	398	151	89	101	131	98	98
YNL277W	0	0	0	0	0	0	0	0	0	0	0	0	0	0	0	0	0	0	0	0	0	0	0	0	0	0	0	0	0	0	0	0	0	0	0	0	0	0	0	0	0	0
YMR040W	883	0	1295	0	771	0	899	0	1308	0	940	0	1186	0	701	0	1219	0	1351	0	912	0	1309	0	0	0	1341	0	1065	0	1186	0	1417	0	919	0	1466	0	1341	0	1048	0
YDR077W	0	1141	0	461	0	36	0	1089	0	1163	0	996	0	942	0	810	0	717	0	586	0	870	0	798	0	1009	0	630	0	1428	0	661	0	1252	0	1267	0	739	0	1054	0	615
YMR266W	0	0	0	0	0	0	0	0	0	0	0	0	0	0	0	0	0	0	0	0	0	0	2	0	0	0	0	0	0	0	0	0	0	0	0	0	0	0	0	0	0	0
YKR064W	58	1215	150	801	20	45	45	1186	26	1384	73	1413	22	1303	30	1246	35	1369	73	1138	67	1245	105	1176	0	1570	50	1396	49	1328	50	1318	571	1558	34	1270	13	1399	73	1360	110	1194
YPL089C	1662	0	1402	0	1543	0	1589	0	1949	0	1708	0	1929	0	1946	0	1469	0	1854	0	1296	0	1392	0	1	0	1437	0	2165	0	1457	0	1463	0	2001	0	2337	0	1556	0	1512	0
YGR277C	0	0	0	0	0	0	0	0	0	0	0	0	0	0	0	0	0	0	0	0	0	0	0	0	0	0	0	0	0	0	0	0	0	0	0	0	0	0	0	0	0	0
YDL139C	0	0	0	0	0	0	0	0	0	0	0	0	0	0	0	0	0	0	0	0	0	0	0	0	0	0	0	0	0	0	0	0	0	0	0	0	0	0	0	0	0	0
YDR246W	0	0	0	0	0	0	0	0	0	0	0	0	0	0	0	0	0	0	0	0	0	0	0	0	0	0	0	0	0	0	0	0	0	0	0	0	0	0	0	0	0	0
YOR288C	999	1188	1254	848	1240	39	1043	1088	1385	1221	1095	1550	1255	1202	1056	1710	1212	1422	1723	1094	1143	1427	1410	1346	2	1822	1402	1107	1342	1335	1457	1289	1436	1806	988	1207	1727	1171	1456	1641	1504	1495
YCR028C	330	783	148	165	38	24	209	640	50	227	69	233	42	195	65	245	102	335	120	221	68	202	130	263	0	238	102	236	378	851	68	249	109	277	302	933	76	271	57	203	157	252
YML054C	0	0	0	0	0	0	0	0	0	0	0	0	0	0	0	0	0	0	0	0	0	0	0	0	0	0	0	0	0	0	0	0	0	0	0	0	0	0	0	0	0	0
YPR070W	1782	1698	597	312	455	44	1885	1868	673	588	434	663	658	531	455	616	481	613	872	595	516	594	523	504	2	695	492	445	2401	2156	618	555	557	666	1558	1970	761	640	594	535	670	667
YOR141C	293	0	24	0	26	0	289	0	47	0	21	0	41	0	28	0	22	0	38	0	34	0	39	0	0	0	19	0	350	0	26	0	69	0	260	0	62	0	86	0	43	0
YBL106C	755	1042	418	329	304	33	862	1130	414	795	355	842	412	673	331	747	329	588	434	471	375	565	430	510	1	911	320	496	905	1449	360	543	642	792	744	1299	393	451	480	758	367	451
YGL044C	0	0	0	0	0	0	0	0	0	0	0	0	0	0	0	0	0	0	0	0	0	0	0	0	0	0	0	0	0	0	0	0	0	0	0	0	0	0	0	0	0	0
YER107C	0	0	0	0	0	0	0	0	0	0	0	0	0	0	0	0	0	0	0	0	0	0	0	2	0	0	0	0	0	0	0	0	0	0	0	0	0	0	0	0	0	0
YBR038W	0	0	0	0	0	0	0	0	0	0	0	0	0	0	0	0	0	0	0	0	0	0	0	0	0	0	0	0	0	0	0	0	0	0	0	0	0	0	0	0	0	0
YJL021C	1680	1895	1762	1098	1446	52	1532	1845	2073	2191	1587	1968	1989	2013	1375	2074	1648	1561	2165	1329	1407	2002	1624	1602	0	2422	1889	1500	2348	2254	1443	1371	1934	2170	2002	2016	2446	1340	1594	1987	1499	1496
YGR259C	1527	1581	1954	1179	1804	57	1566	1685	2518	2839	1523	2498	2308	2432	1329	2303	1667	1904	2283	1757	1630	1967	1916	1897	0	2934	1834	1724	1976	2009	2019	1792	2142	2551	1385	1867	2607	1918	2292	2235	1992	1992
YEL047C	790	942	1146	548	816	36	829	822	1216	1344	809	1211	1231	1234	839	1254	881	1111	1225	909	803	1083	1237	1128	1	1399	1057	1013	894	1104	1130	1098	1019	1315	713	1030	1236	1020	1129	1198	1197	1191
YPR016C	0	0	0	0	0	0	0	0	0	0	0	0	0	0	0	0	0	0	0	0	0	0	0	0	0	0	0	0	0	0	0	0	0	0	0	0	0	0	0	0	0	0
YOR208W	887	742	1050	537	1053	17	972	620	1368	962	1125	1386	1348	772	978	963	1175	820	1405	739	1084	1055	1095	819	1	1043	1124	815	1160	822	1088	720	1450	1239	902	654	1835	862	1349	1105	1011	864
YDL055C	0	0	0	0	0	0	0	0	0	0	0	0	0	0	0	0	0	0	0	0	0	0	0	0	0	0	0	0	0	0	0	0	1	0	0	0	0	0	0	0	0	0
YML009C	1617	172	991	69	1245	14	1593	253	1545	515	1289	470	1727	220	1198	178	778	202	1035	153	1332	240	788	103	0	245	998	118	1868	742	944	106	1701	262	1610	721	1195	196	1638	340	968	98
YML072C	856	780	970	593	751	33	943	830	927	868	784	973	845	919	542	968	793	878	1089	704	798	828	949	841	0	1026	1144	878	997	1054	966	798	925	999	857	923	1391	804	944	929	874	959
YDR142C	567	756	791	758	578	45	620	666	623	1775	652	2004	663	790	552	1027	792	1464	792	966	882	1180	943	1298	1	1046	771	955	596	1252	924	1053	990	1314	472	1080	683	1120	1028	1430	910	855
YFL044C	0	505	0	355	0	9	0	532	0	665	0	662	0	679	0	722	0	578	0	448	0	650	0	624	0	825	0	425	0	556	0	550	0	825	0	432	0	509	0	779	0	654
YKL019W	0	0	0	0	0	0	0	0	0	0	0	0	0	0	0	0	0	0	0	0	0	0	0	0	0	0	0	0	0	0	0	0	0	0	0	0	0	0	0	0	0	0
YJL130C	108	948	83	535	66	25	56	960	24	672	79	747	29	657	58	773	130	1127	111	751	84	645	121	1026	0	837	152	818	76	1301	129	889	90	804	79	1031	132	919	84	713	107	1040
YBL085W	1516	1321	1371	828	1443	41	1478	1390	1675	1598	1301	1575	1681	1324	1229	1510	1311	1219	1995	1062	1244	1295	1518	1202	0	1765	1634	1262	1779	1497	1387	1184	1548	1726	1560	1434	1961	1253	1687	1563	1448	1266
YBR116C	828	957	1204	819	929	40	939	1027	1397	1761	933	1588	1367	1494	804	1660	1000	1336	1254	972	983	1288	1160	1328	0	1908	1337	1238	1136	1329	1136	1365	1274	1617	910	1149	1456	1108	1197	1433	1226	1452
YKL031W	88	658	295	496	33	24	71	731	71	816	139	741	47	803	49	930	88	811	109	654	164	812	161	862	0	864	108	700	130	860	94	814	629	986	70	768	48	668	139	849	167	870
YDR082W	0	0	0	0	0	0	0	0	0	0	0	0	0	0	0	0	0	0	0	0	0	0	0	0	0	0	0	0	0	0	0	0	0	0	0	0	0	0	0	0	0	0
YDR348C	0	1010	0	768	0	47	0	980	0	1140	0	1333	0	1029	0	1127	0	1174	0	960	0	1069	0	1219	0	1433	0	1170	0	1184	0	1210	0	1426	0	1108	0	1149	0	1298	0	1137
YKL182W	0	0	0	0	0	0	0	0	0	0	0	0	0	0	0	0	0	0	0	0	0	0	0	0	0	0	0	0	0	0	0	0	0	0	0	0	0	0	0	0	0	0
YDR333C	1038	96	2369	140	1805	10	1176	97	2638	294	1576	342	2842	247	1938	240	1794	153	2474	132	1909	240	2003	188	2	247	2297	251	1466	122	2039	188	2740	394	1031	102	2667	193	2785	213	2038	204
YPL027W	808	1307	1117	937	839	35	875	1339	1072	2027	990	2251	1114	1938	929	1946	964	1688	1476	1486	988	1976	1040	1674	3	2160	1101	1577	1050	1524	1206	1716	1205	2336	815	1372	1636	1770	1351	1975	1280	1796
YKL135C	0	0	0	0	0	0	0	0	0	0	0	0	0	0	0	0	0	0	0	0	0	0	0	0	0	0	0	0	0	0	0	0	0	0	0	0	0	0	0	0	0	0
YLR363C	1134	1079	1403	840	1260	44	1018	1069	1929	1934	1063	1666	1788	1731	1360	1783	1227	1420	1481	980	1122	1448	1360	1369	2	2273	1367	1313	1348	1378	1020	883	1669	1854	913	1229	1555	1129	1612	1621	1126	1081
YDR179C	0	116	0	103	0	3	0	78	0	185	0	250	0	148	0	163	0	112	0	90	0	188	0	138	0	197	0	114	0	109	0	99	0	182	0	95	0	109	0	170	0	104
YML089C	969	0	1005	0	1153	0	1025	0	1659	0	793	0	1563	0	945	0	1134	0	1225	0	936	0	1229	0	0	0	1160	0	1289	0	940	0	1367	0	1018	0	1233	0	1336	0	910	0
YLR431C	256	0	184	0	164	0	237	0	198	0	121	0	179	0	114	0	85	0	193	0	160	0	98	0	0	0	169	0	266	0	167	0	135	0	197	0	236	0	145	0	129	0
YKR046C	0	838	0	599	0	17	0	838	0	1297	0	987	0	1174	0	1104	0	917	0	831	0	836	0	851	0	1244	0	976	0	964	0	849	0	1085	0	931	0	1012	0	915	0	883
YJR005W	652	728	921	586	695	23	679	674	825	953	879	1091	848	805	616	987	815	913	1093	714	868	919	741	871	0	1175	924	840	786	808	749	905	934	1143	699	785	1388	889	815	1095	864	835
YJL116C	771	892	987	628	879	40	900	859	1284	1379	852	1301	1325	1358	751	1282	1104	1214	1485	1057	905	1167	1185	1139	1	1420	1025	972	1029	1098	882	808	1181	1376	807	999	1581	1218	1135	1311	870	890
YER030W	457	0	604	0	622	0	433	0	871	0	673	0	695	0	530	0	611	0	691	0	506	0	658	0	1	0	756	0	642	0	588	0	741	0	527	0	766	0	898	0	532	0
YIR026C	0	0	0	0	0	0	0	0	0	0	0	0	0	0	0	0	0	1	0	0	0	0	0	0	0	0	0	0	0	0	0	0	0	0	0	0	0	0	0	0	0	0
YJR072C	0	0	0	0	0	0	0	0	0	0	0	0	0	0	0	0	0	0	0	0	0	0	0	0	0	0	0	0	0	0	0	0	0	0	0	0	0	0	0	0	0	0
YDR047W	0	0	0	0	0	0	0	0	0	0	0	0	0	0	0	0	0	0	0	0	0	0	0	0	0	0	0	0	0	0	0	0	0	0	0	0	0	0	0	0	0	0
YKR039W	741	2	967	0	646	0	658	5	1076	4	704	3	1005	3	572	6	593	4	790	1	884	9	691	2	1	7	1016	0	858	3	768	0	1110	18	669	0	752	0	1043	12	839	0
YGL003C	1418	1890	1286	921	550	58	1577	1819	817	944	520	845	743	926	560	968	1316	1639	1605	1193	590	762	1599	1699	2	915	1285	1512	1808	2180	1211	1236	670	842	1497	2013	1609	1381	712	870	1138	1406
YPL009C	1129	1239	1513	806	1265	40	1113	1290	1805	1889	1272	1683	1714	1742	1078	1673	1344	1518	1567	1149	1197	1545	1508	1509	0	1906	1524	1335	1502	1578	1587	1321	1660	2008	1269	1295	1833	1328	1764	1740	1364	1368
YDR268W	360	454	52	52	179	7	344	419	215	166	134	218	163	174	201	176	70	98	121	44	187	240	74	95	0	325	45	80	468	534	94	67	202	216	335	509	122	95	250	221	62	90
YDL117W	29	710	31	267	8	27	26	692	18	818	27	787	12	798	14	787	14	417	15	452	29	750	26	433	0	891	12	430	33	786	13	456	36	980	16	679	3	443	44	964	29	468
YMR131C	0	0	0	0	0	0	0	0	0	0	0	0	0	0	0	0	0	0	0	0	0	0	0	0	0	0	0	0	0	0	0	0	0	0	0	0	0	0	0	0	0	0
YMR293C	148	235	41	17	75	2	194	197	123	112	53	90	90	92	51	93	21	17	46	21	55	69	24	22	0	122	27	32	230	233	26	27	33	62	170	229	44	21	49	52	33	33
YJL214W	957	3	840	4	820	0	1052	1	1113	6	701	5	1157	1	728	2	730	1	1130	4	825	8	852	3	0	5	868	4	1200	4	993	4	1059	4	957	2	1187	1	1085	1	1063	4
YIL105C	1083	0	1528	0	1086	0	1120	0	1483	0	856	0	1353	0	1114	0	1124	0	1759	0	1119	0	1407	0	2	0	1575	0	1445	0	1578	0	1345	0	1079	0	1708	0	1462	0	1385	0
YML126C	0	0	0	0	0	0	0	0	0	0	0	0	0	0	0	0	0	0	0	0	0	0	0	0	0	0	0	0	0	0	0	0	0	1	0	0	0	0	0	0	0	0
YLR189C	461	302	539	247	151	6	316	187	255	310	440	549	192	229	248	295	214	170	296	166	529	368	352	237	0	327	240	219	455	311	181	138	1044	373	270	251	167	195	556	334	242	183
YIL150C	0	0	0	0	0	0	0	0	0	0	0	0	0	0	0	0	0	0	0	0	0	0	0	0	0	0	0	0	0	0	0	0	0	0	0	0	0	0	0	0	0	0
YLR349W	1775	788	2030	814	1821	44	1807	875	2496	2228	1721	1881	2646	1243	1731	1555	1845	1656	2378	1318	1692	1307	1961	1300	1	2114	2187	1317	2297	1852	1773	1084	2394	1797	1754	1737	2558	1525	2413	1941	1935	1098
YHL046C	0	1676	0	738	0	45	0	1626	0	1466	0	1491	0	1366	0	1330	0	1043	0	844	0	1287	0	902	0	1567	0	1165	0	1984	0	1052	0	1615	0	1821	0	1050	0	1525	0	1074
YBR212W	839	930	998	644	980	30	834	873	1101	1257	953	1226	1179	1087	861	1311	975	1163	1314	846	836	1156	1018	1041	0	1469	1191	979	1112	1045	1201	1157	922	1174	926	1043	1496	987	1014	1085	1082	1191
YJR109C	0	0	0	0	0	0	0	0	0	0	0	0	0	0	0	0	0	0	0	0	0	0	0	0	0	0	0	0	0	0	0	0	0	0	0	0	0	0	0	0	0	1
YLR254C	1032	499	1142	579	1072	35	1044	523	1739	1340	1110	1395	1612	578	1093	793	1156	1003	1365	675	1091	934	1287	865	0	857	1211	655	1216	998	1136	660	1524	1031	919	961	1406	861	1415	999	1241	465
YGR085C	514	591	104	71	120	14	521	659	141	188	108	219	162	191	179	226	119	155	116	117	116	200	142	169	0	260	115	149	493	801	117	162	196	230	455	738	135	114	153	203	165	146
YPL105C	938	1073	697	443	855	28	1136	1115	1227	1287	958	1279	1174	1177	705	1083	767	744	877	533	859	955	746	746	1	1223	759	613	1306	1367	742	640	1039	1117	1066	1150	937	631	881	1088	742	743
YGR145W	0	0	0	0	0	0	0	0	0	0	0	0	0	0	0	0	0	0	0	0	0	0	0	0	0	0	0	0	0	0	0	0	0	0	0	0	0	0	0	0	0	0
YGR110W	0	0	0	0	0	0	0	0	0	0	0	0	0	0	0	0	0	0	0	0	0	0	0	0	0	0	0	0	0	0	0	0	0	0	0	0	0	0	0	0	0	0
YDR248C	818	0	1063	0	1096	0	846	0	1193	0	951	0	1122	0	963	0	783	0	1060	0	979	0	933	0	2	0	1056	0	1042	0	755	0	934	0	815	0	1126	0	961	0	729	0
YGL154C	0	0	0	0	0	0	0	0	0	0	0	0	0	0	0	0	0	0	0	0	0	0	0	0	0	0	0	0	0	0	0	0	0	0	0	0	0	0	0	0	0	0
YBR129C	732	847	1094	698	1084	33	815	803	1632	1687	1095	1522	1564	1371	1031	1299	1159	1141	1405	1038	943	1370	1081	1065	0	1771	1149	1016	1015	1010	1131	1184	1327	1449	843	904	1832	1090	1406	1255	1168	1043
YMR322C	857	911	1345	778	937	37	836	982	1661	1821	1044	1884	1752	1574	1009	1471	1096	1295	1529	1142	1238	1341	1267	1248	0	1742	1269	1318	1030	1154	1321	1111	1400	1587	827	973	1714	1246	1337	1402	1150	1253
YKL099C	0	0	0	0	0	0	0	0	0	0	0	0	0	0	0	0	0	0	0	0	0	0	0	0	0	0	0	0	0	0	0	0	0	0	0	0	0	0	0	0	0	0
YDR315C	1731	1525	1713	876	1657	49	1871	1196	2291	2439	1631	2311	2140	1339	1465	1456	1612	1679	2112	1568	1492	1411	1875	1166	1	1586	1783	1229	2309	2158	1587	1076	1879	1391	1883	2120	2617	1746	1861	1410	1536	1295
YLR394W	367	1086	397	570	348	38	453	1103	497	1302	286	986	405	1165	343	1227	239	690	314	621	272	990	277	715	0	1385	353	931	587	1490	251	736	402	1310	435	1233	319	717	445	1242	254	786
YNL104C	383	437	672	530	552	18	346	404	819	884	585	978	794	706	442	725	580	587	770	590	615	850	584	667	0	937	804	674	564	593	700	510	649	835	421	578	897	721	724	744	701	675
YNL151C	0	0	0	0	0	0	0	0	0	0	0	0	0	0	0	0	0	0	0	0	0	0	0	0	0	0	0	0	0	0	0	0	0	0	0	0	0	0	0	0	0	0
YNR066C	1101	1192	1282	1004	981	38	939	1319	1609	1833	968	1574	1498	1772	829	1604	1084	1390	1451	1227	1039	1319	1187	1294	0	1876	1479	1378	1199	1520	1249	1413	1380	1751	1066	1284	1835	1384	1203	1669	1232	1423
YLR220W	0	0	0	0	0	0	0	0	0	0	0	0	0	0	0	0	0	0	0	0	0	0	0	0	0	0	0	0	0	0	0	0	0	1	0	0	0	0	0	0	0	0
YIL045W	962	1187	1179	785	956	41	1028	1094	1318	1407	862	1314	1255	1247	782	1219	1141	1349	1381	1013	890	1117	1305	1301	0	1403	1246	1052	1196	1351	1210	1127	908	1288	1186	1237	1610	1043	994	1281	1181	1257
YMR232W	992	1094	1195	695	1270	38	1061	1118	1630	1764	1164	1855	1669	1716	1125	1667	1259	1445	1813	1160	1204	1625	1332	1445	3	2009	1254	1125	1330	1348	1505	1410	1786	2239	1010	1319	1927	1474	1913	1951	1273	1498
YNL083W	0	0	0	0	1	0	0	0	0	0	0	0	0	0	0	0	0	0	0	0	0	0	0	0	0	0	0	0	0	0	0	0	0	0	0	0	0	0	0	0	0	0
YER168C	0	0	0	0	0	0	0	0	0	0	0	0	0	0	0	0	0	0	0	0	0	0	0	0	0	0	0	0	0	0	0	0	0	0	0	0	0	0	0	0	0	0
YPL265W	1613	117	1394	155	1053	33	1548	166	1471	1020	1250	917	1700	135	1295	234	1270	739	1530	393	1467	195	1672	202	0	230	1355	210	1841	867	1512	151	1989	252	1399	856	1594	942	1713	259	1579	125
YOR227W	0	1338	0	977	0	37	0	1153	0	2057	0	2273	0	1792	0	1901	0	1408	0	1264	0	2125	0	1507	0	2247	0	1564	0	1447	0	1496	0	2194	0	1359	0	1603	0	1870	0	1495
YOR081C	1755	1696	1899	993	1549	70	1928	1693	2335	2360	1714	2323	2253	1984	1382	1896	1526	1530	2161	1286	1703	1994	1754	1472	1	2392	1898	1670	2348	2081	1708	1490	2332	2383	1908	1924	2390	1442	2022	2082	1770	1576
YEL026W	0	0	0	0	0	0	0	0	0	0	0	0	0	0	0	0	0	0	0	0	0	0	0	0	0	0	0	0	0	0	0	0	0	0	0	0	0	0	0	0	0	0
YGR050C	0	2031	0	770	0	51	0	2126	0	2018	0	1666	0	1957	0	1732	0	1262	0	841	0	1472	0	1206	0	2007	0	1249	0	2792	0	1052	0	2008	0	2389	0	1042	0	1966	0	1165
YDR021W	0	0	0	0	0	0	0	0	0	0	0	0	0	0	0	0	0	0	0	0	0	0	0	0	0	0	0	0	0	0	0	0	0	0	0	0	0	0	0	0	0	0
YGL063W	1600	330	1887	522	1453	13	1609	376	2034	570	1344	768	1919	268	1322	504	1350	323	2186	345	1579	501	1475	357	3	477	2153	548	1861	454	1654	400	1814	497	1372	489	2354	537	1809	497	1576	251
YPL212C	796	839	578	332	615	19	810	780	975	1096	690	1122	957	809	598	827	477	587	782	585	737	881	502	581	0	925	605	508	940	1085	599	473	839	966	795	1014	921	731	863	982	649	579
YOR345C	719	789	1059	761	687	26	676	815	956	1394	483	1136	1297	1294	827	1359	748	1065	1184	979	812	1092	1013	1060	0	1485	941	996	677	915	994	1118	1109	1425	431	835	1051	1057	1188	1387	942	1127
YPR095C	2673	2676	3565	1992	2667	77	2754	2773	3602	3414	2628	3300	3472	2970	2017	3278	3542	3293	4570	2768	2749	3058	3639	3405	3	3468	3832	3053	3543	3486	3510	2919	3633	4035	2875	2813	4969	3004	3759	3609	3369	3147
YOR310C	0	0	0	0	0	0	0	0	0	0	0	0	0	0	0	0	0	0	0	0	0	0	0	0	0	0	0	0	0	0	0	0	0	0	0	0	0	0	0	0	0	0
YDR188W	0	0	0	0	0	0	0	0	0	0	0	0	0	0	0	0	0	0	0	0	0	0	0	0	0	0	0	0	0	0	0	0	0	0	0	0	0	0	0	0	0	0
YAL027W	2	0	2	0	0	0	0	0	0	0	1	0	0	0	0	0	0	0	0	0	0	0	2	0	0	0	0	0	0	0	0	0	0	0	0	0	0	0	1	0	0	0
YGL236C	1082	151	795	100	863	16	1019	208	1390	637	913	580	1276	206	898	219	830	357	1082	285	818	181	901	169	1	249	957	184	1374	456	891	172	1250	258	932	573	1149	399	1297	278	855	167
YHR133C	730	813	928	561	774	25	714	862	1006	1030	731	1083	953	972	766	1128	771	914	984	616	730	1117	947	885	0	1456	962	767	915	924	913	819	1113	1164	617	860	1052	717	1115	1133	884	834
YDR017C	0	372	0	20	0	4	0	377	0	73	0	68	0	69	0	59	0	52	0	35	0	75	0	44	0	94	0	37	0	419	0	33	0	81	0	412	0	45	0	54	0	39
YIL090W	605	495	252	164	217	12	652	559	291	248	197	207	263	215	195	310	314	291	380	190	177	143	376	258	0	323	313	220	752	631	301	171	268	237	647	554	370	206	229	212	252	194
YBR183W	925	890	1229	814	1039	31	942	902	1500	1409	987	1303	1399	1226	886	1284	1419	1264	1642	929	953	1041	1472	1394	1	1279	1419	1119	1166	1002	1224	1028	1395	1396	936	855	1913	1109	1306	1320	1164	1020
YOL048C	0	0	0	0	0	1	0	0	0	0	0	0	0	0	0	0	0	0	0	0	0	0	0	0	0	0	0	0	0	0	0	0	0	0	0	2	0	0	0	0	0	0
YCR007C	261	338	555	393	131	19	213	466	178	783	347	821	128	479	224	574	231	633	451	529	286	443	344	471	0	635	325	611	297	689	248	475	601	593	237	748	256	648	287	689	307	442
YDR540C	1301	1580	1658	1046	1582	55	1350	1639	1969	2325	1702	2155	2042	1994	1751	2204	1429	1687	1981	1585	1581	1832	1402	1641	1	2656	1608	1742	1748	2082	1894	1753	1844	2530	1544	1702	2493	1746	1919	2367	1786	1955
YEL004W	0	0	0	0	0	0	0	0	0	0	0	0	0	0	0	0	0	0	0	0	0	0	0	0	0	0	0	0	0	0	0	0	0	0	0	0	0	0	0	0	0	0
YPR057W	14	715	10	614	5	21	12	805	10	941	5	901	18	755	8	972	6	1012	14	843	8	691	12	913	0	1002	18	1040	20	1007	14	937	14	890	8	941	16	960	4	840	3	903
YMR167W	635	145	459	76	409	5	767	95	778	179	524	154	764	136	414	108	393	67	620	88	459	118	420	90	0	131	462	77	920	129	410	57	536	167	767	107	580	111	621	116	429	87
YDR116C	26	0	4	0	13	0	12	0	3	0	18	0	8	0	17	0	8	0	16	0	23	0	8	0	0	0	2	0	14	0	6	0	28	0	21	0	8	0	21	0	9	0
YHR130C	1200	1361	680	457	655	39	1055	1353	940	965	655	796	861	832	671	905	718	842	680	600	617	768	831	879	0	1094	753	755	1518	1694	645	636	829	984	1212	1497	932	639	749	873	658	666
YLR030W	1044	1196	1242	804	1261	39	1071	1100	1818	1989	1177	1865	1960	1823	1180	1772	1249	1598	1806	1388	1300	1622	1361	1484	0	2038	1269	1209	1247	1383	1215	1249	1953	2435	945	1228	1926	1539	2131	2161	1246	1299
YDR122W	3421	429	3525	367	3332	31	3414	538	4892	1575	2976	1557	4951	433	3212	619	3319	1094	4295	790	3465	481	3893	511	2	771	3565	572	4220	1394	3586	476	4944	616	2860	1645	4717	1331	4702	879	3703	385
YKL071W	839	1081	1119	634	909	39	813	971	1278	1428	930	1229	1243	1240	815	1333	1043	1063	1217	853	769	1065	1119	1134	0	1405	1158	998	1086	1106	1101	1089	1139	1374	889	1050	1465	1034	1219	1264	1130	1330
YOL062C	764	966	1091	756	1171	39	810	996	1133	1241	919	1319	1096	1159	868	1341	1131	1226	1522	996	924	1177	1228	1217	0	1861	1383	1207	1053	1114	1145	1083	1189	1781	781	872	1627	1191	1284	1369	1063	1188
YNL234W	827	0	1401	2	971	0	836	0	1431	2	804	1	1323	0	813	5	1254	4	1640	4	981	0	1454	0	1	0	1337	0	1163	0	1356	0	1376	2	779	1	1870	3	1378	2	1228	1
YJL194W	0	0	0	0	0	0	0	0	0	0	0	0	0	0	0	0	0	0	0	0	0	0	0	0	0	0	0	0	0	0	0	0	0	0	0	0	0	0	3	0	0	0
YOL015W	0	1624	0	1135	0	66	0	1646	0	2448	0	2355	0	2044	0	2164	0	1885	0	1539	0	2231	0	1884	0	2520	0	1900	0	1826	0	1773	0	2834	0	1710	0	1735	0	2295	0	1922
YDL070W	830	540	1276	715	1307	41	942	671	1778	1682	1042	1742	1748	1208	1144	1220	1173	916	1499	1006	1127	1136	1352	1051	1	1570	1356	1116	1123	969	1490	1155	1519	1389	931	1118	1634	1180	1604	1427	1465	1123
YOR241W	0	0	0	0	0	0	0	0	0	0	0	0	0	0	0	0	0	0	0	0	0	0	0	0	0	0	0	0	0	0	0	0	0	0	0	0	0	0	0	0	0	0
YLR056W	228	0	131	0	162	0	191	0	158	0	190	0	162	0	144	0	186	0	109	0	213	0	193	0	0	0	141	0	278	0	108	0	236	0	220	0	173	0	237	0	104	0
YPR039W	944	1042	1297	906	1176	37	1036	1065	1517	1720	1282	1690	1722	1554	1053	1558	1428	1618	1928	1333	1206	1573	1327	1558	1	1810	1436	1421	1279	1230	1034	1139	1470	1582	1179	1205	2207	1631	1168	1566	1312	1212
YKL110C	517	519	181	141	184	16	454	557	240	224	152	204	240	204	158	203	223	212	279	161	145	163	254	222	1	267	227	188	576	677	204	197	185	215	445	599	275	155	201	220	184	148
YML100W-A	829	92	1071	193	1105	24	782	89	1456	870	1073	875	1317	67	982	194	1151	551	1486	415	976	176	1118	198	0	124	1413	194	1109	653	1037	127	1176	195	952	676	1666	695	1182	211	1061	77
YBR280C	0	0	0	0	0	0	0	0	0	0	0	0	0	0	0	0	0	0	0	0	0	0	0	0	0	0	0	0	0	0	0	0	0	0	0	0	0	0	0	0	0	0
YLR204W	1089	996	323	172	535	18	1085	1128	790	826	501	782	792	665	516	600	266	292	365	280	521	611	347	306	0	806	340	277	1186	1269	300	274	801	861	1179	1231	435	289	840	824	282	316
YML097C	0	0	0	0	0	0	0	0	0	0	0	0	0	0	0	0	0	0	0	0	0	0	0	0	0	0	0	0	0	0	0	0	0	0	0	0	0	0	0	0	0	0
YKR007W	510	777	375	312	454	30	443	691	591	922	511	825	566	846	468	732	438	597	590	523	447	805	423	620	0	949	400	441	637	978	398	582	460	723	607	907	711	644	480	676	394	596
YDL096C	367	381	285	150	331	4	400	323	578	525	308	387	504	391	269	442	349	309	432	288	316	371	356	335	0	415	313	229	450	436	289	344	424	489	386	383	497	328	384	361	357	277
YHR193C	282	1035	385	482	70	36	192	969	94	960	239	1117	87	822	158	1014	132	791	231	708	277	962	267	849	0	1262	203	858	272	1177	136	733	575	944	171	1049	85	786	253	875	228	861
YBL099W	0	218	0	17	0	8	0	261	0	97	0	85	0	97	0	79	0	29	0	40	0	63	0	21	0	102	0	44	0	398	0	41	0	99	0	285	0	44	0	76	0	38
YOR126C	0	0	0	0	0	0	0	0	0	0	0	0	0	0	0	0	0	0	0	0	0	0	0	0	0	0	0	0	0	0	0	0	0	0	0	0	0	0	0	0	0	0
YMR023C	0	0	0	0	0	0	0	0	0	0	0	0	0	0	0	0	0	0	0	0	0	0	0	0	0	0	0	0	0	0	0	0	0	0	0	0	0	0	0	0	0	0
YOR119C	0	0	0	0	0	0	0	0	0	0	0	0	0	0	0	0	0	0	0	0	0	0	0	0	0	0	0	0	0	0	0	0	0	0	0	0	0	0	0	0	0	0
YNL187W	0	736	0	338	0	23	0	735	0	1102	0	718	0	937	0	745	0	819	0	521	0	614	0	711	0	910	0	562	0	848	0	588	0	829	0	787	0	606	0	702	0	626
YMR141C	782	226	988	324	1063	23	770	286	1186	993	1012	1065	1181	252	647	473	1073	955	1304	588	1123	536	1189	422	0	494	1026	363	965	750	1084	343	1234	483	856	756	1508	903	1286	578	995	224
YLL014W	807	86	1119	193	988	3	891	117	1471	733	901	681	1468	108	819	201	902	282	1296	274	906	227	896	130	1	162	1276	186	1133	473	839	129	1374	232	901	474	1469	474	1307	224	860	60
YBL062W	830	511	842	393	892	8	828	410	1154	520	793	637	1265	387	914	625	721	326	1090	250	728	579	811	383	1	605	859	539	953	384	751	447	1057	568	734	403	1157	419	832	644	829	314
YCR061W	0	0	0	0	0	0	0	0	0	0	0	0	0	0	0	0	0	0	0	0	0	0	0	0	0	0	0	0	0	0	0	0	0	0	0	0	0	0	0	0	0	0
YOR199W	69	0	20	0	71	0	54	0	26	1	56	0	25	0	35	0	24	0	32	0	68	0	17	0	0	0	29	0	50	0	27	0	72	0	83	0	25	0	63	0	28	0
YPR115W	1195	0	988	0	1057	0	1416	0	1557	0	1150	0	1706	0	1086	0	897	0	1328	0	1265	0	928	0	0	0	1020	0	1628	0	1065	0	1571	0	1090	0	1339	0	1683	0	1004	0
YHR088W	0	0	0	0	0	0	0	0	0	0	0	0	0	0	0	0	0	0	0	0	0	0	0	0	0	0	0	0	0	0	0	0	0	0	0	0	0	0	0	0	0	0
YBR017C	0	0	0	0	0	0	0	0	0	0	0	0	0	0	0	0	0	0	0	0	0	0	0	0	0	0	0	0	0	0	0	0	0	0	0	0	0	0	0	0	0	0
YPR162C	0	0	0	0	0	0	0	0	0	0	0	0	0	0	0	0	0	0	0	0	0	0	0	0	0	0	0	0	0	0	0	0	0	0	0	0	0	0	0	0	0	0
YGR166W	6	419	0	40	0	10	1	336	0	193	0	170	1	155	1	125	0	71	0	46	2	161	1	52	0	137	0	57	1	491	1	59	19	169	4	427	0	54	2	178	1	46
YDL161W	788	595	1245	592	1127	20	777	498	1744	1165	934	1223	1712	876	1036	1018	930	731	1263	600	1117	909	1139	787	0	1320	1199	741	1183	589	1095	610	1482	1128	735	516	1285	690	1542	947	1114	695
YKL050C	712	802	820	535	656	31	692	712	941	934	717	966	889	818	644	972	818	859	936	698	765	935	1028	993	1	1095	922	797	888	833	871	849	916	1074	623	830	986	794	853	1041	825	772
YJR055W	397	0	45	0	35	0	384	0	45	0	36	0	43	0	51	0	52	0	80	0	24	0	69	0	0	0	52	0	500	0	33	0	60	0	406	0	78	0	61	0	35	0
YGL099W	0	0	0	0	0	0	0	0	0	0	0	0	0	0	0	0	0	0	0	0	0	0	0	0	0	0	0	0	0	0	0	0	0	0	0	0	0	0	0	0	0	0
YFL030W	935	888	1101	629	983	31	920	841	1124	1316	842	1316	1251	1162	957	1253	999	945	1431	807	902	1068	1139	1033	0	1618	1051	887	1139	1083	1162	882	1094	1155	944	1112	1464	1018	1122	1165	1106	1021
YIL119C	509	775	657	525	346	28	568	739	479	892	568	964	443	930	393	970	605	943	800	822	530	861	783	868	0	1154	643	740	694	901	570	728	700	868	551	978	869	780	603	782	555	817
YPL193W	302	354	44	18	23	6	302	316	59	44	27	31	35	35	34	39	15	14	33	23	14	16	14	19	0	41	43	39	459	442	28	23	32	60	296	400	35	23	42	44	42	28
YNL005C	217	224	38	15	50	2	227	242	60	104	59	88	53	76	43	92	43	43	101	60	78	61	38	38	0	95	32	25	230	283	40	37	81	67	198	286	81	55	74	101	48	52
YGL217C	914	1116	1106	663	710	27	871	998	994	1170	589	1143	914	1026	670	1117	1020	1147	1168	913	651	833	1198	1249	0	1287	1096	928	1096	1332	1032	1051	909	1142	945	1085	1303	1091	1041	1268	1057	1094
YJL144W	707	1	881	0	770	0	676	0	1116	1	625	0	1100	0	706	1	841	1	792	1	629	2	844	0	0	0	950	2	925	0	968	0	963	1	691	2	966	1	1215	1	891	0
YLR379W	0	0	0	0	0	0	0	0	0	0	0	0	0	0	0	0	0	0	0	0	0	0	0	0	0	0	0	0	0	0	0	0	0	0	0	0	0	0	0	0	0	0
YJR139C	0	0	0	0	0	0	0	0	0	0	0	0	0	0	0	0	0	0	0	0	0	0	0	0	0	0	0	0	0	0	0	0	0	0	0	0	0	0	0	0	0	0
YBR133C	0	0	0	0	0	0	0	0	0	0	0	0	0	0	0	0	0	0	0	0	0	0	0	0	0	0	0	0	0	0	0	0	0	0	0	0	0	0	0	0	0	0
YBR162C	0	818	0	299	0	16	0	920	0	861	0	1088	0	706	0	830	0	498	0	501	0	843	0	499	0	939	0	433	0	1087	0	586	0	864	0	1097	0	507	0	819	0	572
YNL331C	0	0	0	0	0	0	0	0	0	0	0	0	0	0	0	0	0	0	0	0	0	0	0	0	0	0	0	0	0	0	0	0	0	0	0	0	0	0	0	0	0	0
YJL079C	860	814	1117	707	718	39	865	830	1330	1268	855	1096	1379	1280	724	1117	1021	961	1341	826	813	975	1065	1015	3	1184	1262	903	1166	1116	1085	933	1076	1024	888	1004	1543	1007	926	928	1081	1025
YGL019W	0	420	0	287	0	13	0	432	0	852	0	724	0	736	0	687	0	490	0	349	0	676	0	405	0	894	0	446	0	560	0	528	0	692	0	544	0	395	0	669	0	408
YGR201C	121	186	240	203	69	6	126	169	127	306	213	359	98	200	109	309	108	182	190	194	186	287	212	252	0	357	159	200	147	188	175	250	371	315	99	160	104	214	223	237	264	232
YNL172W	0	0	0	0	0	0	0	0	0	0	0	0	0	0	0	0	0	0	0	0	0	0	0	0	0	0	0	0	0	0	0	0	0	0	0	0	0	0	0	0	0	0
YNL058C	105	754	308	574	42	29	72	752	53	1187	196	1404	68	1034	78	1146	97	1117	118	748	243	1301	197	1106	0	1436	78	848	90	974	97	1130	691	1349	70	877	52	884	171	1184	188	1252
YPL160W	0	0	0	0	0	0	0	0	0	0	0	0	0	0	0	0	0	0	0	0	0	0	0	0	0	0	0	0	0	0	0	0	0	0	0	0	0	0	0	0	0	0
YNL023C	0	914	0	405	0	28	0	886	0	755	0	835	0	722	0	841	0	595	0	396	0	775	0	572	0	889	0	507	0	1060	0	589	0	923	0	994	0	486	0	804	0	553
YDR214W	203	978	632	832	147	36	166	956	180	1893	461	2080	140	1721	211	1873	223	1410	260	1040	525	1974	413	1493	0	2198	326	1384	244	1271	243	1409	1582	2308	161	1110	137	1161	458	2106	372	1422
YIL126W	0	0	0	0	0	0	0	0	0	0	0	0	0	0	0	0	0	0	0	0	0	0	0	0	0	0	0	0	0	0	0	0	0	0	0	0	1	0	0	0	0	0
YLR295C	0	0	0	0	0	0	0	0	0	0	0	0	0	0	0	0	0	0	0	0	0	0	0	0	0	0	0	0	0	0	0	0	0	0	0	0	0	0	0	0	0	0
YHR168W	154	0	59	0	23	0	101	0	37	0	50	0	23	0	53	0	7	0	25	0	50	0	22	0	0	0	20	0	129	0	23	0	214	0	101	0	13	0	73	0	21	0
YOR064C	931	860	1211	662	840	11	967	695	1195	870	882	987	1229	771	833	1116	940	779	1223	648	983	956	1135	858	1	1115	1258	877	1181	902	977	724	1399	1164	940	708	1409	709	1382	1117	1006	858
YOR159C	0	0	0	0	0	0	0	0	0	0	0	0	0	0	0	0	0	0	0	0	0	0	0	0	0	0	0	0	0	0	0	0	0	0	0	0	0	0	0	0	0	0
YOL081W	1157	517	68	50	297	22	1148	582	381	413	367	373	413	127	249	167	43	51	86	37	307	196	54	28	0	230	60	56	1410	1215	70	41	479	325	1119	1250	99	88	389	339	97	37
YOL036W	879	1196	970	731	1189	45	1057	1074	1810	1764	1083	2013	1636	1618	1065	1723	1123	1262	1324	1040	1300	1676	1187	1268	3	2112	1129	1069	1281	1305	1156	1093	1531	1861	904	1185	1506	1223	1561	1853	1051	1109
YGL148W	4	2	0	0	0	0	3	3	0	0	0	0	0	0	0	0	0	0	0	0	0	0	0	0	0	0	0	0	1	0	0	0	0	0	1	0	0	0	0	0	0	0
YOR031W	98	713	235	790	35	32	68	916	66	1465	134	1384	56	1079	100	1261	84	1191	120	1000	134	1137	190	1152	0	1400	138	1160	95	999	101	1092	150	1350	58	1066	43	1183	166	1289	179	893
YBR282W	124	92	34	14	53	4	144	146	85	65	60	42	68	64	62	53	21	20	18	18	46	27	27	20	0	77	23	33	168	132	14	28	126	124	109	144	38	21	98	107	17	9
YDR194C	0	0	0	0	0	0	0	0	0	0	0	0	0	0	0	0	0	0	0	0	0	0	0	0	0	0	0	0	0	0	0	0	0	0	0	0	0	0	0	0	0	0
YOL114C	919	850	1109	655	1095	43	945	1001	1629	1702	1017	1473	1602	1327	1054	1325	949	1007	1546	1000	1024	1170	1098	1008	1	1853	1294	1036	1276	1318	1218	1061	1292	1537	913	1219	1772	1283	1325	1412	1215	1151
YNL257C	1023	1150	1133	641	997	31	1068	1109	1200	1351	1004	1217	1134	1184	904	1249	1020	1040	1484	959	1068	1285	1094	1065	1	1530	1158	931	1219	1334	884	955	1182	1415	1073	1354	1757	1071	1192	1296	872	808
YIR006C	0	0	0	0	0	0	0	0	0	0	0	0	0	0	0	0	0	0	0	0	0	0	0	0	0	0	0	0	0	0	0	0	0	0	0	0	0	0	0	0	0	0
YKL076C	681	451	551	274	417	11	761	503	584	552	439	606	560	273	433	472	379	478	531	340	545	482	461	373	1	499	556	413	763	840	509	332	664	526	629	795	529	374	682	562	533	287
YDR466W	10	2357	9	1161	0	54	5	2414	8	2931	9	2995	6	2565	2	2855	10	2278	9	1739	7	2568	8	2159	0	3461	3	1716	7	2851	5	1897	46	2974	8	2552	4	1870	11	2752	10	2081
YFR045W	0	0	0	0	0	0	0	0	0	0	0	0	0	0	0	0	0	0	0	0	0	0	0	0	0	0	0	0	0	0	0	0	0	0	0	0	0	0	0	0	0	0
YIL002C	688	632	804	382	688	29	655	612	943	828	706	961	959	825	661	910	811	716	1327	729	769	770	926	740	0	1041	947	662	791	691	772	688	970	999	679	638	1344	812	906	918	789	726
YGR159C	542	495	49	25	27	14	510	475	36	48	48	54	37	32	36	56	55	39	63	33	34	26	41	50	0	57	46	42	648	530	59	32	33	33	531	503	57	40	36	34	35	37
YGL089C	1087	1501	1343	1078	1145	49	1080	1531	1107	2264	1200	2071	1132	2053	1131	2179	1316	1743	1387	1212	1113	1854	1468	1707	0	2650	1468	1568	1195	1909	1301	1595	1483	2407	881	1656	1417	1510	1610	2000	1286	1763
YFR032C	727	754	1030	560	611	23	702	702	955	980	582	918	928	904	630	938	789	831	1022	605	620	859	931	865	0	1094	896	868	856	871	882	835	905	973	695	957	1033	658	915	881	784	828
YNL118C	0	0	0	0	0	0	0	0	0	0	0	0	0	0	0	0	0	0	0	0	0	0	0	0	0	0	0	0	0	0	0	0	0	0	0	0	0	0	0	0	0	0
YGL228W	0	68	0	83	0	2	0	47	0	115	0	162	0	108	0	110	0	70	0	57	0	143	0	127	0	127	0	105	0	59	0	100	0	195	0	46	0	67	0	105	0	73
YJR117W	0	0	0	0	0	0	0	0	0	0	0	0	0	0	0	0	0	0	0	0	0	0	0	0	0	0	0	0	0	0	0	0	0	0	0	0	0	0	0	0	0	0
YLR357W	287	281	33	15	38	3	199	267	56	63	53	76	73	52	41	74	29	33	42	30	52	77	21	42	0	92	35	30	258	335	32	25	56	93	226	281	37	53	62	50	25	37
YER127W	0	0	0	0	0	0	0	0	0	0	0	0	0	0	0	0	0	0	0	0	0	0	0	0	0	0	0	0	0	0	0	0	0	0	0	0	0	0	0	0	0	0
YJR093C	0	0	0	0	0	0	0	0	0	0	0	0	0	0	0	0	0	0	0	0	0	0	0	0	0	0	0	0	0	0	0	0	0	0	0	0	0	0	0	0	0	0
YLR017W	882	862	1022	651	964	33	873	940	1215	1430	683	1084	1203	1147	956	1279	908	1049	1030	785	855	979	971	1048	0	1657	1073	1063	976	1149	962	980	1135	1333	685	951	1242	916	1188	1280	1003	944
YHR110W	1146	1138	941	602	973	37	1004	1140	1472	1721	976	1310	1453	1418	690	1307	685	815	890	715	1056	1291	858	828	0	1497	1116	974	1289	1348	906	904	1497	1474	1063	1288	1331	872	1361	1456	993	985
YBR041W	1390	1670	335	259	300	32	1485	1513	456	464	313	398	384	384	295	518	334	366	371	264	307	383	360	356	0	484	371	358	1714	1838	306	312	427	480	1490	1823	399	328	402	452	327	329
YCR044C	833	0	771	0	570	0	835	0	584	0	465	0	546	0	458	0	607	0	1078	0	432	0	645	0	2	0	850	0	1238	0	660	0	624	0	970	0	1305	0	699	0	472	0
YDL039C	805	801	1061	637	1119	26	941	841	1672	1709	1031	1340	1609	1481	995	1407	1041	934	1435	1091	1073	1436	1016	1010	1	1736	1066	989	1054	999	1145	1155	1410	1598	844	947	1671	1076	1459	1546	1074	1240
YKL202W	1039	1147	468	396	598	19	1106	1244	761	750	612	911	643	757	506	726	606	493	632	446	631	757	426	563	1	1011	422	580	1357	1505	366	558	754	969	1227	1321	722	421	599	811	558	597
YGR122C-A	914	0	1347	0	1039	0	1056	0	1544	0	1084	0	1510	0	1161	0	1181	0	1480	0	1231	0	1495	0	0	0	1361	0	1095	0	1314	0	1567	0	865	0	1404	0	1489	0	1353	0
YOR264W	0	680	0	626	0	14	0	648	0	990	0	1569	0	902	0	861	0	850	0	777	0	1318	0	723	0	1191	0	899	0	864	0	735	0	1085	0	822	0	731	0	930	0	804
YOR188W	938	1207	1304	880	1284	39	955	1269	1353	2053	1206	1952	1519	1661	1182	1712	1223	1442	1604	1263	1367	1704	1419	1414	0	2231	1380	1479	1142	1663	1419	1328	1523	1892	1036	1398	1737	1418	1607	1817	1338	1453
YGR184C	766	0	773	0	704	0	767	0	1228	0	676	0	1329	0	726	0	635	0	791	0	891	0	782	0	0	0	725	0	853	0	775	0	1043	0	629	0	737	0	922	0	705	0
YOR366W	0	8	0	23	0	3	0	13	0	190	0	201	0	9	0	25	0	82	0	67	0	27	0	28	0	27	0	29	0	92	0	18	0	23	0	100	0	125	0	35	0	11
YNL275W	0	0	0	0	0	0	0	0	0	0	0	0	0	0	0	0	0	0	0	0	0	0	0	0	0	0	0	0	0	0	0	0	0	0	0	0	0	0	0	0	0	0
YAR015W	0	0	0	0	0	0	0	0	0	0	0	0	0	0	0	0	0	0	0	0	0	0	0	0	0	0	0	0	0	0	0	0	0	0	0	0	0	0	0	0	0	0
YOR384W	0	1727	0	637	0	38	0	1698	0	1688	0	1758	0	1623	0	1561	0	1182	0	877	0	1473	0	1203	0	1882	0	961	0	1915	0	1199	0	2221	2	1781	0	1070	0	2083	0	1250
YLL051C	1204	0	1074	0	941	0	1276	0	1686	0	999	0	1742	0	1109	0	979	0	1265	0	1082	0	1222	0	1	0	924	0	1473	0	1047	0	1633	0	945	0	1250	0	1501	0	1086	0
YDR427W	0	0	0	0	0	0	0	0	0	0	0	0	0	0	2	0	0	0	0	0	0	0	0	0	0	0	0	0	0	0	0	0	0	0	0	0	0	0	0	0	0	0
YAR040C	452	0	564	0	374	0	491	0	529	0	223	0	481	0	357	0	374	0	556	0	308	0	392	0	1	0	582	0	613	0	511	0	437	0	495	0	665	0	445	0	443	0
YLR079W	443	384	79	33	110	8	427	327	110	83	67	94	116	62	83	118	100	74	97	82	68	92	59	76	0	127	74	78	528	418	51	51	141	165	468	275	134	65	169	111	67	52
YLR408C	1764	1831	1632	1022	1595	52	1823	1819	2854	2849	1496	2505	2577	2424	1649	2298	1364	1482	1953	1024	1657	2072	1640	1552	1	2804	1592	1319	2409	2396	1506	1472	2504	2799	1573	2054	1676	1347	2458	2582	1655	1687
YMR093W	0	0	0	0	0	0	0	0	0	0	0	0	0	0	0	0	0	0	0	0	0	0	0	0	0	0	0	0	0	0	0	0	0	0	0	0	0	0	0	0	0	0
YMR042W	1052	0	1123	0	976	0	1217	0	1386	0	1043	0	1389	0	1055	0	995	0	1328	0	1213	0	1253	0	0	0	1254	0	1409	0	1320	0	1830	0	1045	0	1248	0	1576	0	1284	0
YDR079W	367	539	77	54	241	12	455	536	165	240	184	287	160	205	252	356	78	90	91	71	196	295	70	95	0	477	68	105	522	653	69	78	299	378	409	627	93	102	229	372	111	109
YMR268C	0	0	0	0	0	0	0	0	0	0	0	0	0	0	0	0	0	0	0	0	0	0	0	0	0	0	0	0	0	0	0	0	0	0	0	0	0	0	0	0	0	0
YOR169C	0	0	0	0	0	0	0	0	0	0	0	0	0	0	0	0	0	0	0	0	0	0	0	0	0	0	0	0	0	0	0	0	0	0	0	0	0	0	0	0	0	0
YML070W	549	2	278	2	264	1	622	5	389	16	257	28	309	0	233	2	271	14	311	5	288	7	279	3	1	3	309	2	831	54	302	3	351	6	555	58	356	24	402	4	347	3
YPR072W	0	0	0	0	0	0	0	0	0	0	0	0	0	0	0	0	0	0	0	0	0	0	0	0	0	0	0	0	0	0	0	0	0	0	0	0	0	0	0	0	0	0
YMR108W	0	0	0	0	0	0	0	0	0	0	0	0	0	0	0	0	0	0	0	0	0	0	0	0	0	0	0	0	0	0	0	0	0	0	0	0	0	0	0	0	0	0
YCR091W	0	0	0	0	0	0	0	0	0	0	0	0	0	0	0	0	0	0	0	0	0	0	0	0	0	0	0	0	0	0	0	0	0	0	0	0	0	0	0	0	0	0
YER062C	0	0	0	0	0	0	0	0	0	2	0	2	0	1	0	1	0	0	0	0	0	0	0	0	0	0	0	1	0	0	0	0	0	0	0	0	0	0	0	2	0	1
YDR244W	897	1003	621	380	447	23	977	1141	591	628	361	514	586	615	410	619	535	604	670	455	418	542	570	599	0	676	644	551	1314	1221	642	635	571	645	929	1094	808	557	546	638	685	659
YJL009W	0	0	0	0	0	0	0	0	0	0	0	0	0	0	0	0	0	0	0	0	0	0	0	0	0	0	0	0	0	0	0	0	0	0	0	0	0	0	0	0	0	0
YDL137W	0	1189	0	926	0	33	0	1191	0	1890	0	1776	0	1642	0	2089	0	1483	0	1360	0	1605	0	1407	0	2388	0	1583	0	1288	0	1343	0	2196	0	1285	0	1499	0	1949	0	1385
YGR271W	1003	1140	1143	632	1208	33	981	1037	1247	1168	1190	1498	1269	1097	940	1406	969	892	1233	792	1062	1201	1034	948	0	1639	1262	1045	1257	1184	1157	1031	1393	1549	1106	1192	1355	867	1407	1389	1140	1161
YDR233C	1160	0	1120	0	1151	0	1186	0	1804	0	1158	0	1876	0	1150	0	1164	0	1671	0	1116	0	1219	0	0	0	1234	0	1474	0	1176	0	1571	0	1232	0	1902	0	1603	0	1223	0
YGL046W	1605	1644	1975	1196	1729	50	1690	1772	2149	2240	1369	2779	2115	2059	1520	2518	1927	2334	2354	1679	1591	2028	2209	2230	0	3030	2142	1814	2092	2127	1658	1553	1993	2601	1464	1858	2514	1939	2075	2214	1720	1700
YGR071C	786	908	949	595	804	23	978	901	1519	1277	825	1072	1400	1182	750	1004	853	969	1093	750	911	957	976	807	0	1193	1039	859	1215	995	889	826	1125	1098	803	979	1266	789	1062	959	994	985
YCR106W	1183	1381	1068	700	906	35	1111	1168	1023	1232	917	1376	977	1117	928	1441	907	1161	1164	868	960	1265	1151	1168	3	1649	946	993	1321	1477	1041	1203	1174	1506	1059	1426	1216	1157	1083	1165	1137	1224
YBL100C	190	0	18	0	30	0	174	0	41	0	47	0	36	0	50	0	10	0	47	0	43	0	19	0	0	0	24	0	219	0	14	0	45	0	185	0	27	0	38	0	15	0
YER109C	0	0	0	0	0	0	0	0	0	0	0	0	0	0	0	0	0	0	0	0	0	0	0	0	0	0	0	0	0	0	0	0	0	0	0	0	0	0	0	0	0	0
YDR489W	0	0	0	0	0	0	0	0	0	0	0	0	0	0	0	0	0	0	0	0	0	0	0	0	0	0	0	0	0	0	0	0	0	0	0	0	0	0	0	0	0	0
YPR049C	64	43	11	5	4	3	43	39	7	67	21	40	3	4	6	11	4	15	6	13	15	6	12	4	0	10	4	10	78	206	9	6	50	15	53	199	3	25	5	15	9	5
YDL057W	799	864	1004	668	883	25	850	790	1410	1552	849	1237	1618	1488	855	1249	871	989	1238	906	942	1184	1061	1041	0	1565	1020	927	967	937	928	975	1234	1651	677	808	1313	927	1373	1368	933	1023
YPR014C	1112	456	1065	452	930	30	1040	520	1332	1174	1102	1338	1245	755	898	711	943	891	1265	774	1169	889	997	607	3	996	1088	615	1340	1080	1047	639	1274	937	1127	1104	1131	951	1282	956	1161	609
YGR257C	211	2	57	1	89	1	200	1	137	10	66	12	102	1	75	2	31	2	49	3	93	1	57	1	0	1	46	1	318	24	69	1	158	2	222	32	57	1	152	5	68	0
YEL045C	8	145	3	9	0	3	14	159	2	13	1	12	1	14	2	15	0	9	0	7	2	12	6	10	0	10	2	9	13	184	1	21	4	19	12	123	0	16	1	11	2	11
YPL235W	0	0	0	0	0	0	0	0	0	0	0	0	0	0	0	0	0	0	0	0	0	0	0	0	0	0	0	0	0	0	0	0	0	0	0	0	0	0	0	0	0	0
YLR122C	745	0	809	0	654	0	809	0	1133	0	656	0	1087	0	559	0	721	0	850	0	701	0	813	0	0	0	794	0	1018	0	659	0	1093	0	746	0	1027	0	1080	0	639	0
YBL087C	0	0	0	0	0	0	0	0	0	0	0	0	0	0	0	0	0	0	0	0	0	0	0	0	0	0	0	0	0	0	0	0	0	0	0	0	0	0	0	0	0	0
YJL132W	0	925	0	828	0	34	0	815	0	1252	0	1127	0	1084	1	1297	1	1067	0	769	0	1038	0	1038	0	1368	0	1071	0	1092	0	930	0	1440	0	1101	0	1062	0	1430	0	943
YBR110W	0	0	0	0	0	0	0	0	0	0	0	0	0	0	0	0	0	0	0	0	0	0	0	0	0	0	0	0	0	0	0	0	0	0	0	0	0	0	0	0	0	0
YDR144C	582	726	663	352	632	17	642	631	917	975	663	903	921	871	515	834	501	523	783	541	670	829	563	586	0	994	756	582	787	873	590	614	955	985	654	789	822	630	859	975	590	531
YFL046W	636	0	776	0	678	0	653	0	1051	0	728	0	1143	0	729	0	706	0	889	0	780	0	935	0	1	0	811	0	749	0	794	0	1060	0	683	0	1051	0	979	0	746	0
YOR103C	0	0	0	0	0	0	0	0	0	0	0	0	0	0	0	0	0	0	0	0	0	0	0	0	0	0	0	0	0	0	0	0	0	0	0	0	0	0	0	0	0	0
YKL137W	0	0	0	0	0	0	0	0	0	0	0	0	0	0	0	0	0	0	0	0	0	0	0	0	0	0	0	0	0	0	0	0	0	0	0	0	0	0	0	0	0	0
YDR447C	1	982	0	417	0	32	1	990	1	701	1	850	0	642	1	653	1	700	0	617	0	682	0	624	0	757	0	662	0	1277	0	763	0	827	0	1255	0	606	0	647	0	788
YGL009C	0	0	0	0	0	0	0	0	0	0	0	0	0	0	0	0	0	0	0	0	0	0	0	0	0	0	0	0	0	0	0	0	0	0	0	0	0	0	0	0	0	0
YNL324W	0	1266	0	603	0	26	0	1203	0	955	0	890	0	870	0	1099	0	779	0	694	0	870	0	807	0	1268	0	810	0	1523	0	822	0	972	0	1284	0	821	0	927	0	943
YPR145W	3425	3980	2828	1788	2607	80	3560	3794	3891	3933	2566	3870	3832	3758	2485	3542	2604	2814	2910	2029	2683	3538	2632	2610	2	4344	3082	2643	4635	4486	2741	2690	3656	4082	3552	4283	3327	2084	3676	3800	2603	2918
YJL063C	388	525	41	25	105	15	476	553	179	187	114	155	198	199	81	162	49	86	89	48	85	178	46	55	0	252	36	38	605	710	39	63	179	162	460	640	84	63	125	167	56	52
YPL021W	3054	3749	3132	2182	3030	114	3200	3526	4090	4584	2676	4459	3915	3869	2926	4541	3144	3543	3730	2505	2730	4302	3353	3734	3	5569	3475	3340	3878	4343	2724	2737	4017	5189	3038	4030	4019	3196	4016	4770	2585	2973
YIR010W	0	0	0	0	0	0	0	0	0	0	0	0	0	0	0	0	0	0	0	0	0	0	0	0	0	0	0	0	0	0	0	0	0	0	0	0	0	0	0	0	0	0
YDR331W	0	0	0	0	0	0	0	0	0	0	0	0	0	0	0	0	0	0	0	0	0	0	0	0	0	0	0	0	0	0	0	0	0	0	0	0	0	0	0	0	0	0
YML056C	0	0	0	0	0	0	0	0	0	0	0	0	0	0	0	0	0	0	0	0	0	0	0	0	0	0	0	0	0	0	0	0	0	0	0	0	0	0	0	0	0	0
YKR044W	1477	0	1565	0	1261	0	1410	0	1689	0	1244	0	1676	0	1071	0	1662	0	2349	0	1293	0	1610	0	1	0	1662	0	1787	0	1396	0	1404	0	1529	0	2499	0	1446	0	1321	0
YLR433C	485	458	791	448	506	18	508	534	998	1104	427	777	1049	1032	542	807	677	682	957	610	611	778	676	636	0	962	759	730	598	609	845	831	852	996	458	558	807	690	787	828	967	929
YMR068W	103	516	220	468	31	14	92	347	66	607	140	683	48	426	78	634	65	488	106	327	161	660	169	548	0	776	90	501	115	435	85	408	566	689	59	417	50	447	153	598	156	400
YNL164C	853	0	1234	0	1203	0	967	0	1314	0	932	0	1277	0	1015	0	1160	0	1482	0	758	0	1107	0	0	0	1512	0	1205	0	1303	0	1128	0	939	0	1685	0	1163	0	1235	0
YER032W	468	552	464	289	358	12	498	530	514	860	311	662	577	721	300	630	434	541	483	431	396	575	579	569	0	866	406	572	538	656	413	525	632	799	433	671	533	482	677	682	449	481
YJR070C	0	1183	0	263	0	30	0	1167	0	784	0	664	0	746	0	685	0	426	0	344	0	607	0	391	0	876	0	356	0	1375	0	325	0	761	0	1168	0	407	0	677	0	408
YGL005C	649	0	681	0	570	0	713	0	949	0	653	0	861	0	613	0	656	0	774	0	732	0	720	0	2	0	676	0	992	0	573	0	843	0	642	0	762	0	808	0	554	0
YHR043C	858	1051	1070	722	1050	32	884	930	1163	1201	803	1218	971	1032	885	1375	1080	1093	1389	943	833	1088	1121	1065	0	1762	1190	1104	1186	1144	1196	1101	1188	1350	949	1130	1505	939	1158	1266	1147	1153
YDL111C	0	0	0	0	0	0	0	0	0	0	0	0	0	0	0	0	0	0	0	0	0	0	0	0	0	0	0	0	0	0	0	0	0	0	0	0	0	0	0	0	0	0
YMR133W	1018	1090	998	686	829	35	1060	1043	1168	1253	808	1305	1254	1110	851	1310	785	906	1249	778	947	1109	819	903	2	1501	1187	977	1225	1402	1069	1004	1278	1571	863	1136	1307	1003	1244	1263	996	988
YPL007C	0	0	0	0	0	0	0	0	0	0	0	0	0	0	0	0	0	0	0	0	0	0	0	0	0	0	0	0	0	0	0	0	0	0	0	0	0	0	0	0	0	0
YKL159C	3	997	6	692	3	34	1	907	5	1285	3	1240	1	1182	1	1278	2	1097	3	1022	3	1116	3	968	0	1413	0	1018	3	1138	0	1056	14	1383	0	1058	1	1071	0	1282	6	1123
YDR059C	626	681	980	734	793	20	637	645	1205	1325	854	1394	1263	1092	660	1095	812	872	1345	879	877	1205	897	836	0	1395	1039	960	753	863	719	879	1099	1304	684	829	1576	1104	983	1141	777	950
YBR101C	0	0	0	0	0	0	0	0	0	0	0	0	0	0	0	0	0	0	0	0	0	0	0	0	0	0	0	0	0	0	0	0	0	0	0	0	0	0	0	0	0	0
YLR396C	0	0	0	0	0	0	0	0	0	0	0	0	0	0	0	0	0	0	0	0	0	0	0	0	0	0	0	0	0	0	0	0	2	0	0	0	0	0	1	0	0	0
YBR245C	780	660	663	338	402	14	727	595	576	505	399	495	674	485	405	443	510	446	597	344	496	485	529	372	0	630	687	517	940	809	510	374	635	580	715	696	652	366	671	560	428	372
YJL216C	1241	1424	784	552	799	34	1307	1436	1018	1121	671	1122	1002	1039	759	1209	789	860	949	620	729	1041	820	825	1	1416	779	702	1513	1706	687	717	1001	1304	1139	1592	889	736	1099	1060	650	733
YBR210W	881	1055	959	705	688	32	790	941	953	1530	1128	1636	834	1377	799	1472	1097	1291	1219	943	1023	1370	1184	1165	0	1461	1007	1086	992	1255	871	1142	1313	1615	890	1176	1099	1081	1196	1364	1127	1171
YPL103C	0	1019	0	589	0	26	0	1085	0	1263	0	1617	0	1185	0	1269	0	961	0	904	0	1357	0	988	0	1460	0	944	0	1144	0	919	0	1453	0	1116	0	1075	0	1250	0	1011
YIL103W	1	471	1	332	0	26	1	454	0	427	1	544	0	239	0	465	0	397	0	402	3	392	0	424	0	444	0	393	0	512	0	494	0	358	0	641	1	541	1	488	1	322
YIL152W	634	670	382	244	432	15	686	610	497	537	357	458	459	435	421	527	459	457	390	284	386	452	365	433	0	613	434	392	836	769	303	292	511	646	747	762	462	248	468	521	303	275
YJR096W	877	949	1300	673	1122	36	1017	902	1243	1396	709	1175	1177	1178	937	1374	1055	1138	1280	814	723	988	1304	1164	2	1675	1097	1148	1186	1135	1025	850	1135	1243	936	1125	1477	1009	1145	1074	932	1005
YAL010C	0	0	0	0	0	0	0	0	0	0	0	0	0	0	0	0	0	0	0	0	0	0	0	0	0	0	0	0	0	0	0	0	0	0	0	0	0	0	0	0	0	0
YGR143W	1254	1704	1286	860	759	47	1302	1644	1012	1870	1057	1883	979	1596	1049	1798	924	1624	1170	1184	1182	1731	1259	1404	0	2191	1159	1339	1393	2113	1005	1161	1611	1996	1047	1854	1003	1275	1419	1873	1082	1193
YGR112W	601	0	107	0	375	0	662	1	507	0	338	0	549	0	394	0	148	0	213	0	356	0	162	0	0	0	204	0	843	0	179	0	485	0	585	0	211	1	474	0	158	0
YOR012W	1016	0	1616	0	1306	0	1171	0	1763	0	1218	0	1973	0	1259	0	1458	0	1752	0	1361	0	1847	0	0	0	1600	0	1380	0	1608	0	1671	0	974	0	1949	0	1691	0	1385	0
YIR001C	954	35	1169	36	819	0	938	14	1341	67	872	70	1244	47	921	45	1052	26	1320	30	1008	45	1331	51	0	58	1333	58	1108	23	1296	72	1087	83	872	25	1731	54	1179	27	1430	54
YDL213C	0	0	0	0	0	0	0	0	0	0	0	0	0	0	0	0	0	0	0	0	0	0	0	0	0	0	0	0	0	0	0	0	0	0	0	0	0	0	0	0	0	0
YDR317W	3224	0	2918	0	2628	0	3606	0	3678	0	2476	0	3656	0	2453	0	2582	0	3008	0	2655	0	3001	0	3	0	2998	0	4194	0	2551	0	3528	0	3398	0	3297	0	3639	0	2544	0
YDR478W	0	0	0	0	0	0	0	0	0	0	0	0	0	1	0	0	0	0	0	0	0	0	0	0	0	0	0	0	0	0	0	0	0	0	0	0	0	0	0	0	0	0
YKL097C	803	165	1020	231	717	19	777	190	1012	689	597	687	1088	216	678	299	883	482	989	353	655	227	964	313	1	314	1065	322	1055	653	755	199	992	358	775	659	983	540	1036	317	716	129
YNL106C	632	0	655	0	527	0	677	0	1002	0	593	0	918	0	580	0	709	0	816	0	601	0	743	0	0	0	678	0	839	0	967	0	874	0	647	0	880	0	825	0	772	0
YOR378W	1438	1513	2161	1260	1380	63	1429	1504	2090	2533	1637	2345	1833	2292	1517	2243	1722	2041	2407	1586	1797	2222	2102	2064	1	2688	1956	1688	1669	1851	2133	1998	2391	2765	1331	1607	2114	1823	2266	2410	2257	2198
YFR015C	1416	1636	2245	1435	1804	73	1289	1463	2305	2613	1535	2363	2107	2391	1590	2616	2178	2485	2959	2220	1614	2127	2361	2391	4	3143	2364	2259	1587	1857	2335	2253	2188	2684	1413	1815	3245	2374	2262	2453	2315	2516
YMR230W	711	862	446	266	317	24	740	784	428	459	286	445	377	356	279	426	366	419	566	384	271	384	448	396	0	493	486	390	944	994	470	449	338	397	685	879	699	512	362	377	435	518
YIL092W	1266	1777	675	765	740	59	1204	1778	1140	1928	698	1624	1018	1723	611	1849	737	1328	977	951	579	1372	699	1409	0	2026	752	1144	1472	1885	927	1437	935	1921	1272	1912	1109	1123	959	1678	901	1643
YLR453C	488	475	735	470	592	25	512	544	930	970	582	940	1035	839	547	935	567	509	1002	633	716	762	611	565	0	835	743	683	622	577	748	691	991	952	480	581	1107	791	933	811	689	694
YBR004C	0	0	0	0	0	0	0	0	0	0	0	0	0	0	0	0	0	0	0	0	0	0	0	0	0	0	0	0	0	0	0	0	0	0	0	0	0	0	0	0	0	0
YGR052W	0	1161	0	791	0	46	0	1114	0	1761	0	1722	0	1487	0	1488	0	1518	0	1158	0	1412	0	1528	0	1712	0	1271	0	1449	0	1194	0	1990	0	1361	0	1379	0	1645	0	1196
YOR278W	0	0	0	0	0	0	0	0	0	0	0	0	0	0	0	0	0	0	0	0	0	0	0	0	0	0	0	0	0	0	0	0	0	0	0	0	0	0	0	0	0	0
YNL085W	810	564	1049	254	904	8	921	473	1204	301	794	314	1316	376	837	740	1040	199	1142	135	777	380	1083	390	1	377	1151	346	1077	192	978	461	1050	306	860	287	1264	185	1079	390	890	177
YGL061C	0	0	0	0	0	0	0	0	0	0	0	0	0	0	0	0	0	0	0	0	0	0	0	0	0	0	0	0	0	0	0	0	0	0	0	0	0	0	0	0	0	0
YPL210C	0	0	0	0	0	0	0	0	0	0	0	0	0	0	0	0	0	0	0	0	0	0	0	0	0	0	0	0	0	0	0	0	1	0	0	0	0	0	0	0	0	0
YOR087W	0	0	0	0	0	0	0	0	0	0	0	0	0	0	0	0	0	0	0	0	0	0	0	0	0	0	0	0	0	0	0	0	0	0	0	0	0	0	0	0	0	0
YGL234W	0	0	0	0	0	0	0	0	0	0	0	0	0	0	0	0	0	0	0	0	0	0	0	0	0	0	0	0	0	0	0	0	0	0	0	0	0	0	0	0	0	0
YOR347C	0	927	0	475	0	28	0	877	0	1303	0	1143	0	1318	0	942	0	737	0	710	0	920	0	736	0	1236	0	826	0	1071	0	553	0	1234	0	916	0	829	0	1119	0	673
YPR093C	1514	1559	1801	971	1610	47	1473	1495	2006	1871	1525	1888	1932	1575	1327	2030	1648	1667	2262	1267	1543	1687	1760	1678	1	2311	1921	1628	1863	1799	1490	1305	1900	2011	1557	1692	2543	1444	1827	1864	1369	1271
YAL029C	694	0	825	0	686	0	688	0	1093	0	587	0	814	0	682	0	915	0	1101	0	582	0	938	0	2	0	921	0	965	0	1055	0	721	0	690	0	1072	0	792	0	926	0
YOL155C	726	844	970	653	944	25	706	828	1305	1376	726	1259	1303	1290	743	1325	827	965	1202	803	812	1090	1063	901	0	1539	928	874	952	989	969	932	1216	1396	784	885	1417	950	1266	1348	921	948
YDR393W	710	827	661	469	563	28	699	747	772	834	533	911	660	731	493	799	769	787	901	586	584	732	836	864	1	914	746	630	848	906	821	900	723	882	658	877	989	715	689	854	870	834
YGR186W	0	0	0	0	0	0	0	0	0	0	0	0	0	0	0	0	0	0	0	0	0	0	0	0	0	0	0	0	0	0	0	0	0	0	0	0	0	0	0	0	0	0
YDR294C	672	846	928	525	736	25	680	725	1368	1761	961	1629	1159	1665	690	1421	758	929	835	571	1153	1417	885	996	0	1919	894	812	891	897	795	921	1453	1510	670	851	643	700	1300	1429	865	1029
YHR135C	797	828	763	516	506	36	690	782	813	901	558	937	816	735	533	911	720	734	888	631	615	842	706	739	0	1100	759	736	871	826	759	779	808	995	647	895	874	677	784	888	697	894
YDR015C	665	605	936	399	835	17	813	603	1394	898	772	917	1265	818	798	907	753	642	920	571	863	771	987	578	0	1090	919	595	1013	799	975	644	1278	1063	746	705	1019	596	1424	957	933	663
YBR181C	466	488	177	89	101	8	547	455	126	150	78	125	117	117	89	143	192	232	163	107	100	111	182	164	0	139	210	172	572	618	203	161	186	120	498	595	193	99	134	141	216	203
YOR078W	1	0	0	0	0	0	1	0	0	0	0	0	0	0	0	0	0	0	0	0	0	0	0	0	0	0	0	0	1	0	0	0	0	0	0	0	0	0	0	0	0	0
YOR243C	890	0	651	0	755	0	987	0	1005	0	606	0	1109	0	670	0	730	0	876	0	803	0	810	0	0	0	664	0	1118	0	706	0	1000	0	858	0	839	0	1001	0	714	0
YMR165C	0	0	0	0	0	0	0	0	0	0	0	0	0	0	0	0	0	0	0	0	0	0	0	0	0	0	0	0	0	0	0	0	0	0	0	0	0	0	0	0	0	0
YCR005C	275	299	494	221	244	9	309	296	422	409	259	348	439	345	232	397	337	381	441	305	276	336	400	369	0	396	452	339	328	337	278	310	359	365	236	315	479	313	384	378	328	284
YPR055W	0	0	0	0	0	0	0	0	0	0	0	0	0	0	0	0	0	0	0	0	0	0	0	0	0	0	0	0	0	0	0	0	0	0	0	0	0	0	0	0	0	0
YHR037W	649	37	950	100	725	6	613	38	1056	406	728	468	990	38	666	99	832	245	1228	254	740	116	899	92	0	77	1072	114	829	280	837	107	882	87	689	360	1215	315	896	110	773	38
YLR032W	618	783	657	408	576	18	770	746	801	822	486	945	840	804	585	747	654	747	816	631	630	774	694	636	1	848	576	617	911	890	657	625	713	796	754	787	1058	685	746	705	648	576
YDR114C	286	252	88	56	98	8	323	208	140	142	86	155	160	77	125	115	46	33	81	43	175	149	49	45	0	159	59	43	324	257	49	35	177	138	250	238	57	46	181	144	42	45
YLL030C	941	1007	1331	712	1316	34	1029	1057	1655	1469	1433	1563	1694	1425	1090	1520	1258	1140	1649	1083	1291	1546	1383	1132	1	1743	1418	1089	1253	1251	1167	1040	1390	1383	1100	1089	2020	1325	1377	1320	1273	1136
YLR089C	286	342	341	253	501	12	341	411	652	601	351	502	657	603	450	716	370	446	431	340	340	495	476	439	2	893	355	314	432	412	316	356	652	787	308	320	546	400	691	668	324	333
YBR099C	667	854	757	546	544	22	771	882	745	935	602	1045	826	818	566	786	702	758	766	619	647	1006	582	721	0	938	694	763	1001	967	713	867	931	1109	649	927	842	698	843	1007	816	1021
YEL020C	795	1023	1000	703	666	21	706	948	891	1202	848	1214	971	1089	688	1230	889	1006	1034	897	853	1066	823	1010	0	1253	851	1043	995	1061	801	982	1031	1226	928	1023	1288	989	805	1078	984	1093
YOL060C	0	806	0	676	0	27	0	890	0	1252	0	1223	0	1132	0	1267	0	952	0	821	0	1091	0	957	0	1334	0	1062	0	1001	0	918	0	1354	0	900	0	934	0	1240	0	1150
YBL033C	0	0	0	0	0	0	0	0	0	0	0	0	0	0	0	0	0	0	0	0	0	0	0	0	0	0	0	0	0	0	0	0	0	0	0	0	0	0	0	0	0	0
YNL232W	0	0	0	0	0	0	0	0	0	0	0	0	0	0	0	0	0	0	0	0	0	0	0	0	0	0	0	0	0	0	0	0	0	0	0	0	0	0	0	0	0	0
YDL076C	0	346	0	250	0	9	0	417	0	792	0	600	0	358	0	438	0	483	0	357	0	292	0	442	0	460	0	421	0	671	0	277	0	518	0	616	0	390	0	516	0	228
YOR225W	756	803	900	584	991	22	724	805	1244	1368	781	1325	1276	1272	878	1330	804	1026	1270	969	915	1121	950	1027	2	1596	964	865	979	1008	951	1016	1104	1358	742	984	1430	1018	1111	1195	1030	991
YDR120C	1887	1910	1774	936	1544	52	1877	1986	2032	2086	1472	1966	1890	1724	1491	1924	1637	1691	1969	1374	1400	1917	1604	1568	0	2367	1904	1471	2302	2516	1579	1531	1578	1976	2005	2103	2362	1268	1720	1791	1711	1715
YJL192C	2236	0	1004	0	1059	0	2076	0	1455	0	933	0	1333	0	1042	0	754	0	1168	0	1081	0	1075	0	1	0	1097	0	2755	0	950	0	1428	0	2082	0	1333	0	1564	0	925	0
YLR054C	0	0	0	0	0	0	0	0	0	0	0	0	0	0	0	0	0	0	0	0	0	0	0	0	0	0	0	0	0	0	0	0	0	0	0	0	0	0	0	0	0	0
YLR009W	0	0	0	0	0	0	0	0	0	0	0	0	0	0	0	0	0	0	0	0	0	0	0	0	0	0	0	0	0	0	1	0	0	0	0	0	0	0	0	0	0	0
YDR063W	0	1116	2	1105	1	55	0	1157	0	2009	2	2004	0	1771	0	2104	0	1721	3	1428	2	1772	0	1655	0	2292	0	1721	0	1308	1	1703	0	2107	0	1217	0	1575	0	1900	0	1734
YOR352W	0	907	0	377	0	21	0	793	0	950	0	930	0	829	0	926	0	600	0	453	0	854	0	563	0	1125	0	596	0	1086	0	453	0	1127	0	971	0	469	0	1043	0	487
YGR238C	996	900	1228	716	904	33	932	1050	1602	1527	1094	1521	1594	1142	759	1199	842	992	1294	975	1304	1356	1049	1013	2	1392	1346	1095	1256	1085	1224	1159	1589	1472	890	1053	1559	968	1494	1691	1328	1021
YER044C	0	0	0	0	0	0	0	0	0	0	0	0	0	0	0	0	0	0	0	0	0	0	0	0	0	0	0	0	0	0	0	0	0	0	0	0	0	0	0	0	0	0
YDR278C	1955	2268	2100	1563	1616	68	1978	2275	2093	2371	1505	2398	2012	2211	1702	2576	1725	2074	2033	1505	1796	2222	1899	2100	4	2989	2208	2130	2421	2475	1720	1786	2223	2704	1868	2344	2048	1693	2179	2443	1642	1821
YLR105C	0	0	0	0	0	0	0	0	0	0	0	0	0	0	0	0	0	0	0	0	0	0	0	0	0	0	0	0	0	0	0	0	0	0	0	0	0	0	0	0	0	0
YML091C	0	0	0	0	0	0	0	0	0	0	0	0	0	0	0	0	0	0	0	0	0	0	0	0	0	0	0	0	0	0	0	0	0	0	0	0	0	0	0	0	0	0
YHR191C	0	0	0	0	0	0	0	0	0	0	0	0	0	0	0	0	0	0	0	0	0	0	0	0	0	0	0	0	0	0	0	0	0	0	0	0	0	0	0	0	0	0
YDL098C	0	0	0	0	0	0	0	0	0	0	0	0	0	0	0	0	0	0	0	0	0	0	0	0	0	0	0	0	0	0	0	0	0	0	0	0	0	0	0	0	0	0
YLR202C	44	737	11	65	8	16	38	621	15	502	16	361	20	410	12	342	7	99	9	83	29	292	7	104	0	477	5	116	59	734	8	119	165	502	27	629	11	96	39	483	9	109
YKR005C	106	899	176	570	85	29	114	980	93	1237	120	1561	65	1056	84	1313	66	877	79	817	148	1305	123	854	0	1742	92	877	162	1112	61	854	157	1400	114	1041	84	913	149	1201	153	924
YMR143W	0	0	0	0	0	0	0	0	0	0	0	0	0	0	0	0	0	0	0	0	0	0	0	0	0	0	0	0	0	0	0	0	0	0	0	0	0	0	0	0	0	0
YCR063W	0	595	0	42	0	8	0	504	0	92	0	70	0	77	0	100	0	56	0	63	0	86	0	60	0	84	0	37	0	644	0	42	0	117	0	597	0	49	0	69	0	84
YNL189W	0	0	0	0	0	0	0	0	0	0	0	0	0	0	0	0	0	0	0	0	0	0	0	0	0	0	0	0	0	0	0	0	0	0	0	0	0	0	0	0	0	0
YCL047C	0	759	0	428	0	21	0	696	0	912	0	929	0	786	0	931	0	819	0	573	0	878	0	732	0	1117	0	667	0	756	0	706	0	1073	0	770	0	653	0	955	0	793
YGL122C	0	0	0	0	0	0	0	0	0	0	0	0	0	0	0	0	1	0	0	0	0	0	0	0	0	0	0	0	0	0	0	0	0	0	0	0	0	0	0	0	0	0
YDL018C	876	1055	1105	713	1045	47	1031	989	1765	1821	996	1456	1702	1643	1026	1464	958	1083	1365	939	1060	1289	1049	1009	0	1837	1017	913	1223	1320	1054	1006	1581	1752	954	1089	1514	1069	1457	1565	1111	1148
YOR120W	0	0	0	0	0	0	0	0	0	0	0	0	0	0	0	0	0	0	0	0	0	0	0	0	0	0	0	0	0	0	0	0	0	0	0	0	0	0	0	0	0	0
YPR160W	2197	2370	2581	1539	2346	92	2301	2483	3093	3297	2212	3049	2977	3065	2058	3148	2390	2600	2878	2099	2048	2681	2514	2660	4	3841	2851	2730	2796	3081	2515	2338	2940	3684	2308	2787	3583	2514	3051	3247	2357	2564
YBL060W	1773	0	1570	0	1409	0	1756	0	1727	0	1284	0	1724	0	1271	0	1292	0	1872	0	1346	0	1452	0	0	0	1699	0	2240	0	1565	0	1660	0	1778	0	2018	0	1706	0	1701	0
YBR019C	0	1029	0	31	0	25	2	975	0	1258	0	1268	0	1131	0	960	0	51	0	26	0	1163	0	18	0	1404	0	38	0	1066	0	32	0	1315	0	993	0	40	0	1154	0	33
YKL056C	268	403	118	106	80	16	171	417	67	158	88	220	104	160	68	184	139	209	140	119	88	197	147	196	0	251	167	207	194	417	183	176	88	149	240	401	184	129	121	136	94	165
YGR160W	284	327	47	26	61	4	301	351	45	72	21	86	49	61	64	68	54	53	59	66	70	42	66	56	0	76	81	68	381	424	81	87	31	41	284	347	63	47	30	37	74	59
YDL163W	0	0	0	0	0	0	0	0	0	0	0	0	0	0	0	0	0	0	0	0	0	0	0	0	0	0	0	0	0	0	0	0	0	0	0	0	0	0	0	0	0	0
YPL068C	0	1551	0	966	0	55	0	1702	0	1415	0	1615	0	1303	0	1668	0	1812	0	1536	0	1249	0	1913	0	1897	0	1561	0	1972	0	1710	0	1677	0	1846	0	1811	0	1525	0	1971
YJR057W	0	0	0	0	0	0	0	0	0	0	0	0	0	0	0	0	0	0	0	0	0	0	0	0	0	0	0	0	0	0	0	0	0	0	0	0	0	0	0	0	0	0
YKL178C	773	0	1078	0	964	0	801	0	1146	0	994	0	1128	0	828	0	895	0	1379	0	912	0	965	0	2	0	1156	0	979	0	879	0	924	0	839	0	1415	0	984	0	933	0
YFL032W	0	729	0	264	0	15	0	715	0	680	0	602	0	501	0	595	0	409	0	375	0	454	0	410	0	769	0	400	0	825	0	438	0	723	0	918	0	489	0	653	0	460
YLR377C	0	0	0	0	0	0	0	0	0	0	0	0	0	0	0	0	0	0	0	0	0	0	0	0	0	0	0	0	0	0	0	0	0	0	0	0	0	0	0	0	0	0
YCL044C	0	0	0	0	0	0	0	0	0	0	0	0	0	0	0	0	0	0	0	0	0	0	0	0	0	0	0	0	0	0	0	1	0	0	0	0	0	0	0	0	0	0
YAL059W	811	0	476	0	392	0	600	0	475	0	381	0	508	0	319	0	432	0	536	0	377	0	473	0	1	0	568	0	818	0	519	0	459	0	731	0	575	0	456	0	432	0
YNL007C	0	0	0	0	0	0	0	0	0	0	0	0	0	0	0	0	0	0	0	0	0	0	0	0	0	0	0	0	0	0	0	0	0	0	0	0	0	0	0	0	0	0
YPL148C	0	0	0	0	0	0	0	0	0	0	0	0	0	0	0	0	0	0	0	0	0	0	0	0	0	0	0	0	0	0	0	0	0	0	0	0	0	0	0	0	0	0
YJR137C	43	66	46	19	24	2	87	68	55	66	31	96	42	45	21	51	80	76	70	61	55	51	54	86	0	59	34	35	75	60	60	54	45	99	48	65	77	59	87	73	44	55
YDR397C	0	0	0	0	0	0	0	0	0	0	0	0	0	0	0	0	0	0	0	0	0	0	0	0	0	0	0	0	0	0	0	0	0	0	0	0	0	0	0	0	0	0
YMR021C	340	0	34	0	52	0	368	0	81	0	49	0	56	0	53	0	25	0	35	0	50	0	48	0	0	0	27	0	502	0	36	0	52	0	362	0	42	0	54	0	24	0
YMR074C	677	805	898	731	826	18	763	876	834	1060	573	1067	908	1000	806	1229	671	922	969	788	674	943	861	873	2	1401	1027	973	800	1024	802	908	933	1190	719	945	989	862	844	1046	943	917
YIL015C-A	2681	2023	3136	991	2255	59	2862	1899	3167	1815	2270	1824	3085	1556	2372	1955	2720	1449	3575	1271	2403	1584	3474	1547	1	2062	3118	1394	3323	2493	3273	1647	3450	2147	2456	2217	3977	1393	3276	1758	3438	1563
YDR378C	532	670	151	105	53	12	533	739	56	77	45	117	33	86	45	136	97	187	190	174	43	73	148	189	0	68	166	167	607	903	225	258	68	69	495	752	205	209	32	102	196	260
YJR039W	1499	0	861	0	833	0	1608	0	1199	0	1023	0	1161	0	817	0	910	0	1092	0	816	0	997	0	1	0	952	0	1892	0	996	0	1116	0	1533	0	1311	0	1138	0	978	0
YDL158C	0	0	0	0	0	0	0	0	0	0	0	0	0	0	0	0	0	0	0	0	0	0	0	0	0	0	0	0	0	0	0	0	0	0	0	0	0	0	0	0	0	0
YNL323W	40	990	33	466	37	27	30	920	17	767	56	847	19	723	19	865	41	648	32	443	54	777	42	682	0	873	69	632	30	1145	35	542	18	818	31	962	36	523	62	736	52	570
YFL009W	0	0	0	0	0	0	0	0	0	0	0	0	0	0	0	0	0	0	0	0	0	0	0	0	0	0	0	0	0	0	0	0	0	0	0	0	0	0	0	0	0	0
YLR297W	0	0	0	0	0	0	0	0	0	0	0	0	0	0	0	0	0	0	0	0	0	0	0	0	0	0	0	0	0	0	0	0	0	0	0	0	0	0	0	0	0	0
YLR279W	907	486	856	435	1079	28	893	562	1277	1174	866	1290	1350	550	890	964	846	790	1137	683	911	821	835	650	2	1042	805	572	1060	915	904	607	1247	870	906	897	1184	736	1204	951	1093	536
YDR216W	68	327	198	411	30	15	35	364	49	617	130	634	36	460	48	561	54	386	64	251	140	614	99	579	0	776	63	500	54	346	53	505	616	789	61	385	28	324	132	756	107	332
YIL120W	1083	1268	1366	865	1213	29	1068	1108	1495	1640	1105	1652	1436	1277	983	1582	1389	1318	1824	1203	1298	1374	1195	1366	1	1814	1489	1274	1570	1341	1625	1407	1264	1672	1150	1322	1911	1314	1408	1413	1509	1645
YPL162C	886	9	1048	11	1120	0	800	8	1355	11	1065	15	1243	7	837	8	1174	6	1514	9	987	5	1318	14	0	9	1126	8	1087	6	834	1	1265	10	890	8	1656	9	1378	17	909	7
YGR095C	0	0	0	0	0	0	0	0	0	0	0	0	0	0	0	0	0	0	0	0	0	2	0	0	0	0	0	0	0	0	0	0	0	0	0	0	0	0	0	0	0	0
YCL027W	0	1437	0	644	0	39	0	1313	0	1502	0	1409	0	1347	0	1465	0	1029	0	915	0	1357	0	1077	0	1819	0	1025	0	1520	0	1059	0	1525	0	1576	0	985	0	1459	0	1035
YHR029C	0	324	0	254	0	17	0	383	0	707	0	907	0	369	0	433	0	679	0	462	0	476	0	374	0	559	0	365	0	639	0	368	0	495	0	734	0	561	0	550	0	348
YAL033W	0	0	0	0	0	0	0	0	0	0	0	0	0	0	0	0	0	0	0	0	0	0	0	0	0	0	0	0	0	0	0	0	0	0	0	0	0	0	0	0	0	0
YNL130C	656	780	735	466	929	27	693	746	1087	1231	688	996	1152	1120	778	1188	763	863	1010	705	738	929	907	875	1	1501	868	762	909	853	944	812	807	1076	786	836	1126	825	806	934	922	904
YNR036C	0	0	0	0	0	0	0	0	0	0	0	0	0	0	0	0	0	0	0	0	0	0	0	0	0	0	0	0	0	0	0	0	0	0	0	0	0	0	0	0	0	0
YNR049C	1023	0	1389	0	1434	0	960	0	1781	0	1398	0	1639	0	1069	0	1285	0	1676	0	1436	0	1442	0	1	0	1728	0	1340	0	1114	0	1610	0	1199	0	2007	0	1656	0	1254	0
YDR192C	1188	1332	1453	794	1191	42	1218	1348	1951	1992	1339	2111	1887	1712	1224	1731	1265	1322	1695	1138	1516	1789	1311	1385	3	2120	1406	1426	1545	1534	1371	1327	1640	2061	1142	1475	1885	1381	1761	1968	1170	1361
YOL112W	910	930	1618	951	1154	42	896	988	1744	1864	1006	1655	1732	1476	1045	1700	1261	1646	2029	1481	1239	1427	1617	1605	1	2012	1639	1520	1125	1106	1497	1307	1487	1680	852	1095	2349	1825	1348	1517	1571	1459
YML109W	0	343	0	369	0	7	0	219	0	417	0	649	0	271	0	429	0	339	0	266	0	537	0	383	0	463	0	341	0	272	0	342	0	505	0	212	0	342	0	345	0	351
YOL083W	1131	1589	1270	1058	1216	38	1114	1554	1313	2064	984	1941	1333	1837	971	2136	1357	1784	1549	1316	1156	1674	1401	1841	2	2548	1364	1530	1465	1937	1253	1347	1625	2261	1185	1855	1593	1460	1511	2356	1088	1418
YNL251C	0	0	3	0	0	0	0	0	0	0	0	0	0	0	0	0	1	0	0	0	0	0	0	0	0	0	0	0	0	0	0	0	0	0	0	0	0	0	0	0	0	0
YBR266C	567	530	39	21	37	8	529	471	41	47	25	20	24	24	34	44	38	42	37	20	24	22	38	38	0	41	36	25	674	660	36	25	45	57	505	529	42	32	40	36	31	44
YBL004W	0	0	0	0	0	0	0	0	0	0	0	0	0	0	0	0	0	0	0	0	0	0	0	0	0	0	0	0	0	0	0	0	0	0	0	0	0	0	0	0	0	0
YBR164C	0	1099	0	336	0	27	0	1129	0	1078	0	1117	0	868	0	919	0	693	0	511	0	953	0	683	0	1024	0	575	0	1394	0	482	0	1008	0	1389	0	615	0	830	0	627
YHR074W	0	0	0	0	0	0	0	0	0	0	0	0	0	0	0	0	0	0	0	0	0	0	0	0	0	0	0	0	0	0	0	0	0	0	0	0	0	0	0	0	0	0
YDR464W	0	0	0	0	0	0	0	0	0	0	0	0	0	0	0	0	0	0	0	0	0	0	0	0	0	0	0	0	0	0	0	0	0	0	0	0	0	0	0	0	0	0
YFR030W	0	0	0	0	0	0	0	0	0	0	0	0	0	0	0	0	0	0	0	0	0	0	0	0	0	0	0	0	0	0	0	0	0	0	0	0	0	0	0	0	0	0
YJL146W	849	776	1200	660	727	14	813	798	1220	1174	822	1203	1235	1038	672	1066	866	846	1145	779	895	1030	998	918	0	1189	1343	989	1161	1008	943	800	1018	1134	811	1000	1239	930	1207	1105	996	868
YKL078W	0	0	0	0	0	0	0	0	0	0	0	0	0	0	0	0	0	0	0	0	0	0	0	0	0	0	0	0	0	0	0	0	0	0	0	0	0	0	2	0	0	0
YIL055C	790	797	764	516	571	28	701	779	733	960	686	951	738	870	512	913	759	873	1096	739	657	891	896	913	0	1070	788	740	832	878	800	757	820	998	701	949	1011	859	685	898	847	874
YPL053C	0	11	0	8	0	2	0	4	1	15	0	19	0	12	0	16	0	9	0	4	0	25	0	9	0	16	0	18	0	11	0	14	0	23	0	13	0	10	0	13	0	14
YLR351C	574	778	841	627	765	36	531	783	932	1247	678	1284	966	1149	827	1232	850	1112	1125	908	751	1064	948	1130	0	1530	913	1032	680	854	735	845	1007	1664	512	743	1216	1046	1147	1464	668	922
YJR111C	487	649	550	331	443	14	509	639	418	801	419	736	461	726	319	735	505	628	413	381	443	614	526	543	1	839	481	521	513	799	437	496	567	786	471	744	508	444	618	727	396	491
YER125W	0	0	0	0	0	0	0	0	0	0	0	0	0	0	0	0	0	0	0	0	0	0	0	0	0	0	0	0	0	0	0	0	0	0	0	0	0	0	0	0	0	0
YER152C	1752	1557	1678	1046	1942	59	1649	1640	2074	2159	1741	2142	1948	1697	1484	2141	2150	2091	2512	1530	1733	2082	2204	2015	1	2919	2006	1630	2175	2180	1783	1643	1918	2357	1922	1875	3042	1790	1821	2034	1771	1878
YLR015W	619	702	766	527	505	22	630	755	924	1332	759	1028	782	1227	621	1172	685	846	831	671	690	942	764	739	2	1416	739	770	672	933	541	606	1041	1295	604	758	743	847	974	1101	618	784
YHR116W	1072	1335	271	215	527	26	933	1158	867	1101	607	815	893	987	506	797	234	340	343	309	615	846	270	328	0	1158	283	299	1197	1453	257	309	874	1169	986	1367	406	303	735	881	252	303
YPL259C	1487	0	1610	0	1467	0	1492	0	1953	0	1289	0	1891	0	1274	0	1414	0	1950	0	1428	0	1622	0	1	0	1677	0	1778	0	1200	0	1676	0	1299	0	2076	0	1558	0	1196	0
YKL200C	6	0	11	0	1	0	2	0	6	0	7	1	1	0	1	0	6	0	3	0	13	0	8	0	0	0	2	0	7	0	2	0	39	0	5	1	3	0	10	1	7	0
YGR093W	337	0	586	0	92	0	306	0	255	0	357	0	200	0	256	0	238	0	446	0	428	0	363	0	0	0	238	0	391	0	237	0	649	0	221	0	140	0	477	0	487	0
YDL037C	1378	2037	2315	1776	2004	89	1610	2066	2706	3739	1806	3517	2789	3511	1866	3649	2087	2870	2828	2443	2063	3161	2406	2774	5	4262	2631	2767	1882	2403	2457	2736	2853	3702	1310	2215	3072	2631	2674	3590	2486	2990
YLR442C	0	0	0	0	0	0	0	0	0	0	0	0	0	0	0	0	0	0	0	0	0	0	0	0	0	0	0	0	0	0	0	0	0	0	0	0	0	0	0	0	0	0
YHL043W	1	767	0	410	0	17	1	534	0	747	1	630	1	606	0	668	0	569	0	487	0	633	0	523	0	702	2	459	0	637	1	540	0	884	0	523	1	464	0	677	0	608
YOR364W	658	0	768	0	706	0	640	0	884	0	816	0	785	0	580	0	770	0	917	0	725	0	822	0	0	0	761	0	710	0	665	0	985	0	664	0	1006	0	1001	0	639	0
YOR386W	1437	1093	720	369	926	49	1374	986	1201	1041	821	1120	1091	616	463	795	783	638	974	543	825	797	811	696	0	1055	833	614	1821	1434	625	531	1194	1118	1643	1674	1232	757	1324	1176	660	431
YCL011C	395	0	272	0	282	0	262	0	146	0	316	0	213	0	293	0	303	0	277	0	298	0	300	0	1	0	310	0	323	0	222	0	346	0	386	0	412	0	272	0	334	0
YPR198W	2311	2985	1637	1077	1226	66	2543	2957	1570	1709	968	1975	1575	1637	1114	1732	1383	1672	1403	1040	1159	1576	1448	1732	2	2113	1551	1734	3186	3654	1436	1541	1527	2005	2277	3225	1520	1314	1521	1859	1452	1701
YHL038C	305	452	44	33	143	10	343	460	174	208	131	249	199	147	105	155	33	47	54	59	166	198	68	51	0	180	43	40	378	519	56	47	112	176	328	519	91	60	142	156	49	48
YGL053W	0	2132	0	1254	0	72	0	2281	0	3013	0	2610	0	2689	0	2619	0	2412	0	1851	0	2561	0	2310	0	2933	0	2035	0	2402	0	2254	0	2642	0	2381	0	1974	0	2441	0	2197
YLL053C	1119	1166	1098	761	1167	31	1069	1309	1597	1753	1303	1935	1474	1576	639	1680	1083	1357	1336	929	1244	1649	1121	1247	1	2038	1214	1228	1387	1520	1156	1111	1656	1934	1125	1439	1605	1186	1526	1767	1133	1240
YDR425W	198	209	300	126	204	11	195	196	394	363	183	292	358	352	184	293	277	317	214	193	185	276	342	293	0	368	324	325	234	246	309	226	251	314	223	255	283	182	296	297	297	245
YOR331C	83	477	295	483	47	33	62	502	71	976	110	1051	64	950	80	1047	89	977	105	715	162	852	136	951	0	1338	87	674	81	665	68	982	597	1117	58	598	41	937	128	991	185	1155
YML076C	97	1083	138	645	132	37	78	1054	47	1256	123	1518	73	1177	166	1404	132	882	129	845	183	1226	116	987	0	1551	172	1117	58	1150	147	1052	251	1529	101	1125	121	888	202	1306	201	1072
YKR060W	828	0	1050	0	954	0	943	0	926	0	863	0	849	0	750	0	1134	0	1094	0	770	0	1212	0	2	0	1211	0	1101	0	1214	0	1099	0	909	0	1206	0	1075	0	1029	0
YER069W	0	0	0	0	0	0	0	0	0	0	0	0	0	0	0	0	0	0	0	0	0	0	0	0	0	0	0	0	0	0	0	0	0	0	0	0	0	0	0	0	0	0
YMR091C	0	0	0	0	0	0	0	0	0	0	0	0	0	0	0	0	0	0	0	0	0	0	0	0	0	0	0	0	0	0	0	0	0	0	0	0	0	0	0	0	0	0
YER012W	0	0	0	0	0	0	0	0	0	0	0	0	0	0	0	0	0	0	0	0	0	0	0	0	0	0	0	0	0	0	0	0	0	0	0	0	0	0	0	0	0	0
YDL135C	0	0	0	0	0	0	0	0	0	0	0	0	0	0	0	0	0	0	0	0	0	0	0	0	0	0	0	0	0	0	0	0	0	0	0	0	0	0	0	0	0	0
YCR093W	0	0	0	0	0	0	0	0	0	0	0	0	0	0	0	0	0	0	0	0	0	0	0	0	0	0	0	0	0	0	0	0	0	0	0	0	0	0	0	0	0	0
YGR273C	960	0	1345	0	1241	0	960	0	1582	0	1198	0	1487	0	932	0	1113	0	1728	0	1226	0	1237	1	2	0	1310	0	1213	0	1249	0	1956	0	939	0	1687	0	1818	0	1181	0
YBR069C	567	468	814	424	379	20	598	520	617	763	596	898	573	545	543	709	676	776	775	616	657	766	784	670	0	820	771	563	690	729	636	600	793	828	524	628	630	759	878	956	628	489
YGL040C	0	0	0	0	0	0	0	0	0	0	0	0	0	0	0	0	0	0	0	0	0	0	0	0	0	0	0	0	0	0	0	0	0	0	0	0	0	0	0	0	0	0
YDR512C	419	224	92	47	121	11	445	254	241	231	138	231	242	84	140	122	108	99	149	79	191	151	116	98	0	157	107	63	564	543	205	79	293	184	374	452	174	105	248	204	154	79
YPR012W	0	203	0	119	0	18	0	231	0	748	0	691	0	557	0	240	0	186	0	169	0	550	0	152	0	593	0	153	0	794	0	204	0	619	0	784	0	168	0	565	0	213
YGR255C	0	468	0	35	0	8	0	472	0	344	0	251	0	247	0	279	0	78	0	102	0	298	0	54	0	270	0	68	0	582	0	99	0	348	0	553	0	85	0	332	0	109
YDL051W	932	291	1363	374	1297	12	958	279	1537	566	1013	603	1545	287	1014	534	1370	414	1554	308	1093	486	1392	455	3	442	1420	447	1146	316	1435	356	1687	581	878	382	1808	384	1659	554	1256	237
YBL102W	819	0	916	0	765	0	870	0	1259	0	789	0	1308	0	811	0	794	0	1179	0	959	0	933	0	0	0	1199	0	1064	0	1014	0	1193	0	725	0	1093	0	1129	0	968	0
YPL237W	0	0	0	0	0	0	0	0	0	0	0	0	0	0	0	0	0	0	0	0	0	0	0	0	0	0	0	0	0	0	0	0	0	0	0	0	0	0	0	0	0	0
YLR120C	0	840	0	369	0	23	0	757	0	1115	0	952	0	972	0	780	0	604	0	556	0	742	0	604	0	917	0	657	0	930	0	680	0	1008	0	896	0	660	0	927	0	702
YEL043W	585	228	739	174	768	5	597	227	1012	270	617	264	927	279	659	322	810	206	872	142	640	200	802	190	0	321	735	190	792	204	584	164	710	288	678	217	867	172	823	219	543	176
YNL068C	1734	0	1091	0	1115	0	1803	0	1332	1	1126	1	1397	0	945	0	986	0	1122	0	1030	0	1062	0	0	0	1173	0	2270	1	1067	0	1256	0	2070	0	1461	1	1369	0	1006	1
YJL169W	986	988	529	322	372	29	927	1071	580	583	420	525	600	592	422	567	387	435	429	299	395	465	373	411	0	663	493	406	1150	1192	448	423	663	742	886	986	508	316	549	634	472	422
YAL043C-A	50	0	51	0	19	0	39	0	11	0	53	0	20	0	29	0	30	0	36	0	60	0	44	0	0	0	48	0	41	0	34	0	90	0	34	0	17	0	55	0	45	0
YDR146C	0	0	0	0	0	0	0	0	0	0	0	0	0	0	0	0	0	0	0	0	0	0	0	0	0	0	0	0	0	0	0	0	0	0	0	0	0	0	0	0	1	0
YBR112C	0	0	0	0	0	0	0	0	0	0	0	0	0	0	0	0	0	0	0	0	0	0	0	0	0	0	0	0	0	0	0	0	0	0	0	0	0	0	0	0	0	0
YBL081W	470	265	515	207	481	10	370	291	346	336	536	382	391	346	426	391	620	371	599	275	496	353	538	314	0	398	728	376	430	290	631	275	622	430	454	296	625	467	616	345	678	344
YFL040W	769	339	916	321	830	16	706	402	981	688	624	684	953	451	754	569	745	650	993	392	721	512	985	507	0	740	772	443	954	546	910	484	954	567	749	661	961	540	923	616	874	456
YNL326C	650	791	426	291	538	22	690	802	821	970	445	677	794	934	517	750	449	483	725	424	448	655	463	480	0	1018	473	562	807	1079	462	542	667	740	621	847	619	542	666	747	466	551
YDR337W	0	0	0	0	0	0	0	0	0	0	0	0	0	0	0	0	0	0	0	0	0	0	0	0	0	0	0	0	0	0	0	0	0	0	0	0	0	0	0	0	0	0
YJL061W	0	0	0	0	0	0	0	0	0	0	0	0	0	0	0	0	0	0	0	0	1	0	0	0	0	0	0	0	0	0	0	0	0	0	0	0	0	0	0	0	0	0
YPR147C	1880	2220	3096	1882	2508	85	1991	2051	3287	3350	2068	3433	3363	3070	2371	3530	2918	3213	3337	2545	2216	3111	3263	3268	2	4132	3228	2923	2466	2691	3069	3065	3213	3803	1993	2461	3646	2898	3368	3541	2897	3295
YKL131W	41	933	163	763	35	33	42	903	52	1100	81	1320	24	1156	44	1359	43	1143	62	780	69	1110	92	1141	0	1534	75	1181	72	1128	51	1007	457	1250	43	1025	34	971	61	1147	108	1021
YDR441C	0	0	0	0	0	0	0	0	0	0	0	0	0	0	0	0	0	0	0	0	0	0	0	0	0	0	0	0	0	0	0	0	0	0	0	0	0	0	0	0	0	0
YPL094C	0	0	0	0	0	0	0	0	0	0	0	0	0	0	0	0	0	0	0	0	0	0	0	0	0	0	0	0	0	0	0	0	0	0	0	0	0	0	0	0	0	0
YPL023C	2964	2892	4564	2490	3940	115	3106	2982	5005	4897	3809	5138	4952	4572	3755	5086	4061	4490	5658	3666	4011	4629	4681	4249	4	5997	4641	3726	3760	3644	4792	4009	4829	5332	3003	3146	6046	3903	5045	4961	4329	4243
YDR231C	985	991	141	100	276	28	931	998	559	517	327	545	539	449	299	426	172	134	199	110	302	384	140	125	0	435	143	134	1195	1233	143	107	450	542	916	1246	195	167	477	416	129	130
YJL112W	529	899	664	700	578	34	543	793	544	849	547	969	574	786	607	1048	568	849	761	787	514	1013	540	1066	0	1251	719	943	650	1025	561	832	609	1121	628	881	900	753	562	1008	690	1075
YNL193W	969	1167	955	563	1080	28	993	1073	1292	1426	945	1478	1236	1285	1028	1477	787	954	1226	833	823	1161	928	924	1	1762	1110	1013	1158	1291	944	1001	991	1306	891	1248	1246	948	1153	1240	992	1074
YML058W	842	0	1000	0	965	0	924	0	1106	0	817	0	1077	0	952	0	689	0	1066	0	841	0	752	0	1	0	1044	0	1028	0	844	0	1166	0	902	0	1297	0	1164	0	746	0
YBR188C	660	853	768	638	653	36	680	900	848	1296	675	1388	914	1047	629	1233	801	1087	960	845	655	1109	818	1171	0	1420	883	1109	821	1098	769	1039	727	1141	640	1075	1014	1058	748	1091	727	1027
YER034W	826	991	946	652	602	27	919	957	1014	1016	613	949	940	905	672	956	764	809	985	696	775	852	920	786	1	1045	1026	871	1088	1086	802	776	900	1071	838	1055	1089	812	961	966	760	793
YJR076C	0	0	0	0	0	0	0	0	0	0	0	0	0	0	0	0	0	0	0	0	0	0	0	0	0	0	0	0	0	0	0	0	0	0	0	0	0	0	0	0	0	0
YKL157W	0	0	0	0	0	0	0	0	0	0	0	0	0	0	0	4	0	0	0	0	0	0	0	0	0	0	0	0	0	0	0	0	0	0	0	0	0	0	0	0	0	0
YBR003W	63	0	18	0	12	0	56	0	19	0	46	0	8	0	17	0	9	0	13	0	35	0	10	0	0	0	8	0	61	0	10	0	171	0	32	0	7	0	23	0	10	0
YPR129W	1656	0	2125	0	2202	0	1749	0	2740	0	2397	0	2755	0	1773	0	2020	0	2492	0	2175	0	2050	0	0	0	2204	0	2307	1	2139	0	2492	0	1883	0	2947	0	2390	0	2083	0
YDL113C	0	0	0	0	0	0	0	0	0	0	0	0	0	0	0	0	0	0	0	0	0	0	0	0	0	0	0	0	0	0	0	0	0	0	0	0	0	0	0	0	0	0
YMR135C	915	1048	1039	719	940	34	921	1003	1321	1421	994	1528	1390	1410	903	1594	934	1283	1349	1034	1066	1223	1160	1166	0	1812	967	1061	948	1238	975	1123	1137	1431	745	1075	1451	1338	1096	1309	964	1244
YGL007W	217	0	244	0	528	0	242	0	496	0	404	0	485	0	440	0	222	0	277	0	465	0	276	0	0	0	307	0	259	0	151	0	585	0	203	0	380	0	612	0	177	0
YPL005W	0	0	0	0	0	0	0	0	0	0	0	0	0	0	0	0	0	0	0	0	0	0	0	0	0	0	0	0	0	0	0	0	0	0	0	0	0	0	0	0	0	0
YBR247C	0	0	0	0	0	0	0	0	0	0	0	0	0	0	0	0	0	0	0	0	0	0	0	0	0	0	0	0	0	0	0	0	0	0	0	0	0	0	0	0	0	0
YLR185W	0	6	0	0	0	0	0	13	0	0	0	8	0	0	0	0	0	3	0	0	0	13	0	8	0	0	0	0	0	8	0	0	0	8	0	3	0	0	0	0	0	0
YJL210W	1397	453	871	277	753	11	1653	227	896	227	674	238	815	159	719	248	899	218	1299	173	617	205	968	273	0	247	978	252	1971	387	841	213	885	251	1653	266	1553	232	831	206	1029	200
YLR398C	1004	0	973	0	725	0	1107	0	934	0	681	0	953	0	657	0	768	0	830	0	611	0	827	0	1	0	960	0	1266	0	853	0	896	0	1056	0	999	0	830	0	791	0
YIL154C	0	0	0	0	0	0	0	0	0	0	0	0	0	0	0	0	0	0	0	0	0	0	0	0	0	0	0	0	0	0	0	0	0	0	0	0	0	0	0	0	0	0
YIL101C	0	1222	0	593	0	24	0	1035	0	1375	0	1217	0	1273	0	1373	0	1125	0	859	0	1123	0	1009	0	1608	0	1001	0	1298	0	1243	0	1345	0	1156	0	987	0	1245	0	1466
YKL004W	0	0	0	0	0	0	0	0	0	0	0	0	0	0	0	0	0	0	0	0	0	0	0	0	0	0	0	0	0	0	0	0	0	0	0	0	0	0	0	0	0	0
YPL154C	0	1377	0	772	0	61	0	1291	0	1536	0	1556	0	1376	0	1442	0	1270	0	1020	0	1496	0	1369	0	1549	0	1174	0	1596	0	1099	0	1687	0	1566	0	1282	0	1492	0	1146
YPL101W	518	561	170	130	124	7	498	499	180	212	94	189	212	153	151	205	163	220	227	156	123	119	162	146	0	235	175	118	568	608	172	161	224	240	371	540	227	127	241	249	222	195
YLR258W	365	1042	627	856	240	35	285	980	274	1575	619	1586	251	1457	393	1710	352	1124	498	1062	595	1321	464	1057	1	1990	557	1289	390	1201	384	1198	1090	1760	301	1179	310	1131	579	1717	559	1147
YBR178W	0	0	0	0	0	0	0	1	0	6	0	5	0	1	0	1	0	6	0	3	1	1	0	0	0	0	0	3	1	10	1	1	0	1	1	3	2	2	0	1	0	0
YJR098C	1	1004	1	717	0	30	1	972	0	1291	1	1253	0	1200	0	1179	0	1371	1	918	1	1199	0	1299	0	1446	0	1170	3	1280	1	1033	2	1370	1	1101	0	1064	1	1247	0	1224
YHR176W	0	739	0	521	0	26	0	631	0	1138	0	1003	0	1008	0	943	0	838	2	762	0	892	0	813	0	1045	0	827	0	889	0	776	0	1097	0	896	0	911	0	1025	0	819
YJR018W	0	0	0	0	0	0	0	0	0	0	0	0	0	0	0	0	0	0	0	0	0	0	0	0	0	0	0	0	0	0	0	0	0	0	0	0	0	0	0	0	0	0
YMR326C	62	1191	93	591	18	38	31	1239	26	1451	60	1096	23	1267	27	1197	16	777	33	609	64	1060	52	790	0	1363	55	804	51	1456	25	715	514	1286	40	1306	16	651	74	1200	47	782
YDR319C	1538	647	1883	633	573	11	1370	454	1393	724	1333	1028	1113	561	1154	855	941	474	1422	397	1607	833	1558	597	0	789	1216	566	1721	624	1067	476	2522	953	1154	476	786	460	1931	789	1471	495
YKL095W	0	0	0	0	0	0	0	0	0	0	0	0	0	0	0	0	0	0	0	0	0	0	0	0	0	0	0	0	0	0	0	0	0	0	0	0	0	0	0	0	0	0
YOL099C	969	30	1537	68	1173	3	1088	51	1593	96	1039	137	1583	53	1088	76	1391	68	1748	54	1159	89	1575	93	3	102	1489	97	1293	82	1333	74	1441	96	908	82	1892	92	1519	103	1094	37
YIL094C	0	0	0	0	0	0	0	0	0	0	0	0	0	0	0	0	0	0	0	0	0	0	0	0	0	0	0	0	0	0	0	0	0	0	0	0	0	0	0	0	0	0
YLR451W	118	138	205	149	123	6	101	127	231	268	213	244	179	237	104	216	99	83	272	127	217	272	83	93	0	213	236	178	148	140	213	188	128	195	115	132	303	198	191	183	181	202
YFR017C	1428	1606	1404	856	1059	46	1391	1418	1316	1637	991	1704	1227	1458	1071	1658	1284	1578	1620	1039	1104	1459	1520	1555	0	2065	1342	1176	1578	1895	1503	1231	1477	1708	1303	1789	1628	1274	1442	1652	1386	1537
YGR084C	686	863	756	505	698	31	705	831	1152	1108	555	991	1082	1024	664	1110	755	839	980	703	648	880	881	851	0	1392	717	698	920	936	843	813	951	1292	636	955	1118	809	1121	1204	857	1019
YIL076W	0	1	0	0	0	0	0	0	0	0	0	0	0	0	0	0	0	0	0	0	0	0	0	0	0	0	0	0	0	0	0	0	0	0	0	0	0	0	0	0	0	0
YOL044W	435	1153	535	576	145	34	363	1131	203	853	330	899	140	697	109	897	250	950	368	675	328	734	427	926	0	896	335	818	491	1351	342	978	610	881	374	1191	260	921	309	876	479	1047
YLR323C	0	0	0	0	0	0	0	0	0	0	0	0	0	0	0	0	0	0	0	0	0	0	0	0	0	0	0	0	0	0	0	0	0	0	0	0	0	0	4	0	0	0
YOR085W	655	638	607	314	324	15	682	722	500	506	408	328	564	430	248	398	732	587	602	383	308	294	666	603	1	409	597	477	974	838	583	449	329	368	709	741	822	427	407	327	581	501
YGL067W	1357	1519	1245	763	1408	47	1516	1417	2024	1962	1381	1980	1882	1781	1185	1826	1096	1254	1516	970	1534	1754	1208	1180	0	2248	1354	1205	1722	1790	1342	1097	1872	2066	1419	1666	1528	1073	2070	1914	1312	1290
YOR050C	929	997	1029	676	995	43	852	944	1239	1473	1119	1539	1251	1303	858	1397	1035	1114	1371	1018	1030	1244	1197	1159	0	1583	1139	941	1118	1200	873	893	1189	1432	913	1028	1520	1035	1186	1378	855	971
YNL087W	0	864	0	612	0	27	0	824	0	1253	0	1182	0	1146	0	1151	0	1020	0	762	0	1100	0	1123	0	1228	0	949	0	1047	0	987	0	1261	0	929	0	891	0	1175	0	1057
YGR114C	0	0	0	0	0	0	0	0	0	0	0	0	0	0	0	0	0	0	0	0	0	0	0	0	0	0	0	0	0	0	0	0	0	0	0	0	0	0	0	0	0	0
YLR318W	353	430	107	49	44	12	405	453	89	95	31	70	75	75	64	99	80	113	89	76	66	79	122	100	0	72	117	80	506	443	72	58	125	98	297	467	100	110	124	100	98	89
YBR278W	88	839	104	672	109	22	49	888	45	1427	136	1320	73	1279	128	1334	151	1132	120	1030	146	1060	113	1144	0	1567	173	1009	43	986	144	1012	195	1354	62	902	157	1052	156	1281	198	1322
YNL024C-A	0	0	0	0	0	0	0	0	0	0	0	0	0	0	0	0	0	0	0	0	0	0	0	0	0	0	0	0	0	0	0	0	0	0	0	0	0	0	0	0	0	0
YDR296W	481	566	102	76	164	11	581	554	229	248	146	255	233	211	201	214	148	126	139	115	210	290	147	144	0	239	116	123	772	664	98	105	254	272	495	691	141	114	234	267	145	116
YGL232W	0	1477	0	897	0	66	0	1418	0	1904	0	1690	0	1486	0	1797	0	1610	0	1338	0	1512	0	1597	0	2264	0	1241	0	1690	0	1424	0	2092	0	1404	0	1388	0	1929	0	1485
YPR091C	1081	1350	1487	1006	1004	48	1136	1232	1730	2038	997	1722	1692	1831	1078	1649	1035	1365	1548	1147	1208	1566	1226	1297	1	2078	1616	1480	1507	1427	1377	1400	1692	2174	967	1339	1458	1437	1632	1825	1522	1575
YGR141W	620	755	617	443	720	22	573	675	1052	1152	684	1032	941	1174	591	1078	489	569	958	629	651	1058	625	581	0	1384	611	564	801	934	652	739	997	1277	631	727	956	637	1017	1088	664	764
YAR030C	872	0	874	0	905	0	821	0	1182	0	624	0	1010	0	773	0	770	0	949	0	756	0	830	0	3	0	989	0	1049	0	736	0	1031	0	861	0	1098	0	1077	0	735	0
YHR137W	348	451	367	204	291	12	332	364	411	503	282	463	410	461	335	546	322	400	388	323	323	510	392	335	0	576	346	461	347	453	429	479	335	498	293	445	406	372	348	416	497	504
YFL011W	795	0	810	0	770	0	665	0	751	0	697	0	790	0	802	0	688	0	1038	0	729	0	883	0	0	0	697	0	775	0	811	0	1035	0	631	0	1149	0	974	0	794	0
YMR198W	491	419	391	189	162	11	550	412	208	147	139	109	177	154	141	177	301	223	356	168	165	133	345	214	0	213	395	307	804	551	331	201	182	121	534	589	402	186	175	128	291	245
YCR003W	366	353	81	27	141	7	309	353	209	172	183	307	201	187	115	137	51	67	56	56	169	181	81	75	0	198	45	68	401	418	100	69	201	203	307	457	75	63	239	204	83	68
YMR316C-B	189	695	312	548	69	23	140	657	129	1134	187	1011	82	968	85	1109	143	1026	150	753	182	873	248	1020	0	1169	191	873	161	826	118	679	808	1235	128	789	111	931	268	1192	173	750
YMR316C-A	0	1362	0	993	0	30	0	1315	0	1606	0	1497	0	1627	0	1660	0	1496	0	1126	0	1584	0	1517	0	1862	0	1290	0	1472	0	1229	0	1964	0	1248	0	1215	0	1764	0	1341
YMR163C	1660	1712	736	455	941	43	1719	1746	1185	1078	1077	1316	1030	1043	619	1124	798	752	989	675	1055	1102	833	809	0	1498	875	665	2095	2062	865	809	1245	1288	1759	1842	1169	776	1220	1342	930	872
YEL008W	512	1231	685	579	204	30	389	1246	255	1069	529	1136	143	915	332	1083	393	1175	466	746	397	1022	601	1155	1	1299	494	996	510	1491	376	963	697	1201	456	1436	350	961	470	1073	445	998
YBR020W	417	855	70	64	655	13	536	769	1047	1162	654	1079	993	1041	746	1000	62	65	90	68	526	1033	61	91	0	1425	71	96	674	992	36	77	755	1267	581	824	76	96	576	1105	65	97
YLR418C	687	755	390	248	245	18	586	726	500	606	237	553	465	516	229	450	347	389	392	327	303	471	367	402	0	518	317	390	813	899	327	398	394	519	574	945	393	334	348	442	322	386
YDR112W	0	241	0	204	0	13	0	261	0	523	0	372	0	526	0	372	0	425	0	334	0	407	0	347	0	386	0	351	0	281	0	322	0	338	0	310	0	337	0	266	0	375
YER059W	1268	1309	952	591	939	43	1266	1350	1329	1565	892	1304	1626	1402	1143	1444	798	1108	1201	875	1045	1363	997	1059	1	1913	1038	869	1513	1573	865	848	1131	1451	1170	1511	1322	1059	1129	1270	896	947
YPL153C	0	0	0	0	0	0	0	0	0	0	0	0	0	0	0	0	0	0	0	0	0	0	0	0	0	0	0	0	0	0	0	0	0	0	0	0	0	0	0	0	0	0
YBL025W	0	0	0	0	0	0	0	0	0	0	0	0	0	0	0	0	0	0	0	0	0	0	0	0	0	0	0	0	0	0	0	0	1	0	0	0	0	0	0	0	0	0
YOL066C	0	0	0	0	0	0	0	0	0	0	0	0	0	0	0	0	0	0	0	0	0	0	0	0	0	0	0	0	0	0	0	0	0	0	0	0	0	0	2	0	0	0
YDR126W	394	22	349	6	339	1	371	5	665	19	378	21	725	19	440	22	208	6	322	3	398	18	247	11	0	25	362	9	523	11	269	10	561	25	385	8	390	4	536	19	269	7
YGL167C	0	367	0	18	0	11	0	406	0	143	0	115	0	79	0	90	0	40	0	24	0	84	0	19	0	83	0	51	0	517	0	24	0	106	0	555	0	44	0	105	0	28
YOR223W	0	3092	0	2308	0	104	0	3064	0	5129	0	5071	0	4637	0	4781	0	3804	0	2874	0	4523	0	3659	0	5751	0	3809	0	3570	0	3584	0	5860	0	3607	0	3245	0	5178	0	3589
YHR072W	0	0	0	0	0	0	0	0	0	0	0	0	0	0	0	0	0	0	0	0	0	0	0	0	0	0	0	0	0	0	0	0	0	0	0	0	0	0	0	0	0	0
YDL074C	156	493	113	147	23	6	149	454	66	304	56	205	44	287	50	339	38	191	88	156	64	170	127	259	0	380	84	187	154	549	41	118	244	388	105	516	44	236	135	236	90	160
YJL190C	1910	0	494	0	943	0	1994	0	1132	0	843	0	1047	1	776	0	513	0	768	0	852	0	596	0	1	0	599	0	2453	0	605	0	1279	1	1848	0	772	0	1277	0	609	0
YMR218C	0	0	0	0	0	0	0	0	0	0	0	0	0	0	0	0	0	0	0	0	0	0	0	0	0	0	0	0	0	0	0	0	0	0	0	0	0	0	0	0	0	0
YLR052W	0	0	0	0	0	0	0	0	0	0	0	0	0	0	0	0	0	0	0	0	0	0	0	0	0	0	0	0	0	0	0	0	0	0	0	0	0	0	0	0	0	0
YNL230C	0	1610	0	1128	0	59	0	1645	0	2270	1	2204	0	2063	0	2258	0	1914	0	1680	0	1860	0	1900	0	2716	0	1836	0	1892	1	1645	1	2313	1	1789	0	1946	0	2059	0	1666
YLL049W	712	797	411	200	465	14	774	848	655	634	514	646	615	557	406	652	375	435	482	308	505	658	436	426	0	794	422	394	1009	983	433	361	634	682	727	730	554	306	610	684	390	420
YPR166C	0	0	0	0	1	0	0	0	0	0	0	0	0	0	4	3	0	0	0	0	0	0	0	0	0	0	0	0	0	5	0	0	0	0	0	0	0	0	0	0	0	0
YJL042W	1095	1291	1340	935	1143	49	1145	1340	1483	1774	1154	1682	1602	1619	1137	1882	1288	1645	2047	1529	1282	1532	1346	1471	0	2081	1375	1425	1467	1625	1436	1385	1632	2047	1231	1467	2290	1696	1630	1930	1294	1504
YNL301C	804	1219	1141	778	965	35	841	1174	1289	1545	867	1414	1245	1432	1152	1681	1124	1441	1478	1217	1085	1320	1124	1393	0	1769	1127	1383	1211	1436	1078	1421	1280	1809	853	1381	1622	1399	1172	1504	1222	1324
YDR445C	1596	1660	1426	857	1288	48	1543	1745	2074	2334	1301	1998	2210	2202	1250	1930	1423	1714	1596	1227	1290	1715	1665	1616	2	2229	1605	1323	2011	2141	1570	1432	1841	2122	1725	1846	1810	1336	1789	2037	1487	1647
YMR058W	710	574	177	83	560	13	748	464	931	601	602	587	824	480	590	465	148	135	249	116	662	503	164	129	0	650	177	87	1008	585	310	172	877	653	689	465	225	115	896	588	281	167
YDR061W	785	797	885	620	1049	37	758	921	1219	1270	965	1302	1163	1172	754	1261	1046	1026	1086	729	832	1048	1027	885	0	1482	1008	878	1005	1002	968	887	1250	1410	799	848	1399	884	1197	1278	1007	925
YOR290C	281	281	16	4	43	2	277	335	50	42	35	78	45	47	45	46	33	27	13	7	50	62	23	20	0	60	14	4	402	417	11	8	60	52	369	296	42	9	30	44	9	13
YKL114C	1076	1116	1032	669	834	27	980	1109	1162	1190	888	1212	1105	1057	821	1180	979	1078	1176	818	861	1038	1102	1038	0	1344	1287	1000	1443	1431	1097	931	1084	1332	1227	1249	1325	933	1163	1068	1034	1123
YML024W	522	0	86	0	55	0	555	0	74	0	44	0	54	0	54	0	66	0	115	0	62	0	88	0	0	0	98	0	604	0	78	0	53	0	519	0	81	0	68	0	53	0
YML093W	0	0	0	0	0	0	0	0	0	0	0	0	0	0	0	0	0	0	0	0	0	0	0	0	0	0	0	0	0	0	0	0	0	0	0	0	0	0	0	0	0	0
YHR197W	0	0	0	0	0	0	0	0	0	0	0	0	0	0	0	0	0	0	0	0	0	0	0	0	0	0	0	0	0	0	0	0	0	0	0	0	0	0	0	0	0	0
YDR276C	0	503	0	127	0	12	0	588	0	258	0	290	0	260	0	206	0	180	0	125	0	220	0	182	0	292	0	154	0	702	0	165	0	331	0	589	0	157	0	251	0	159
YLR200W	0	408	0	13	0	13	0	438	0	92	0	105	0	103	0	116	0	37	0	35	0	68	0	40	0	136	0	27	1	463	0	42	0	110	0	499	0	23	0	90	0	39
YKR003W	173	210	169	113	193	5	199	219	188	208	201	167	191	193	128	235	291	320	243	202	200	209	246	333	0	279	191	168	226	250	179	214	256	263	242	272	303	198	187	266	212	246
YLR107W	0	1388	0	1173	0	57	0	1386	0	2703	0	2330	0	2418	0	2180	0	1853	0	1353	0	1937	0	1843	0	2454	0	1927	0	1565	0	1402	0	2561	0	1467	0	1675	0	2381	0	1708
YER175C	1316	96	1757	183	1370	11	1178	128	1594	282	1362	368	1529	143	1139	218	1390	173	2072	159	1222	183	1569	247	0	274	1708	236	1537	216	1575	238	1481	220	1198	250	2124	263	1485	254	1615	121
YIR012W	0	0	0	0	0	0	0	0	0	0	0	0	0	0	0	0	2	0	0	0	0	0	0	0	0	0	0	0	0	0	0	0	0	0	0	0	0	0	0	0	0	0
YDL183C	371	0	182	0	75	0	284	0	125	0	236	0	97	0	141	0	100	0	169	0	180	0	163	0	0	0	93	0	377	0	125	0	384	0	267	0	99	0	250	0	172	0
YMR118C	1587	0	1615	0	1795	0	1793	0	2148	1	1859	1	1937	1	1609	0	1615	1	2156	0	1648	0	1669	0	0	0	1722	0	2261	0	1770	0	2016	0	1648	0	2633	0	2077	0	1727	0
YCL049C	592	608	597	306	569	8	559	529	911	763	610	912	791	624	465	655	823	753	877	566	649	678	836	665	0	747	582	436	665	643	739	633	769	670	617	681	1030	559	759	739	880	622
YBL066C	547	0	544	0	400	0	547	0	645	0	338	0	657	0	381	0	430	0	489	0	434	0	448	0	1	0	535	0	604	1	476	0	481	0	527	0	582	0	487	0	430	0
YGL120C	0	0	0	0	0	0	0	0	0	0	0	0	0	0	0	0	0	0	0	0	0	0	0	0	0	0	0	0	0	0	0	0	0	0	0	0	0	0	0	0	0	0
YDR169C	1989	2204	2258	1420	2283	65	2051	2154	3120	3500	2140	3445	3174	3059	2119	3435	2169	2533	2528	1862	2319	2868	2437	2561	2	3892	2245	1999	2429	2701	2327	2319	2908	3497	1877	2488	2756	2035	2867	3219	2491	2522
YMR183C	955	1009	1170	682	730	32	1009	1080	1240	1494	792	1306	1340	1282	844	1171	808	1140	976	810	968	1152	1033	1070	0	1389	1076	1192	1224	1236	1116	1068	1274	1593	850	1197	1217	925	1184	1458	992	1184
YLR169W	680	946	493	333	473	26	681	838	601	661	506	796	571	588	464	706	457	502	576	386	527	649	501	499	0	892	556	444	879	970	394	358	575	733	648	1010	530	485	481	680	367	410
YMR272C	226	2	507	8	63	1	165	8	132	66	234	90	85	3	163	4	137	34	223	33	306	7	261	5	0	6	166	6	215	59	179	9	1369	10	166	43	99	47	269	7	301	3
YPR108W	0	0	0	0	0	0	0	0	0	0	0	0	0	0	0	0	0	0	0	0	0	0	0	0	0	0	0	0	0	0	2	0	0	0	0	0	0	0	0	0	0	0
YKL054C	0	84	0	7	0	1	0	125	0	28	0	51	0	11	0	26	0	30	0	16	0	48	0	32	0	28	0	27	0	166	0	29	0	43	0	160	0	6	0	41	0	18
YGR162W	484	541	305	182	184	15	566	530	255	234	165	227	258	174	155	216	235	231	289	227	163	156	332	225	0	206	303	241	635	676	255	229	181	263	539	615	338	235	254	265	221	212
YDL165W	0	0	0	0	0	0	0	0	0	0	0	0	0	0	0	0	1	0	0	0	0	0	0	0	0	0	0	0	0	0	0	0	0	0	0	0	0	0	0	0	0	0
YDR032C	21	0	49	0	5	0	10	0	19	0	51	0	14	0	33	0	22	0	40	0	34	0	41	0	0	0	33	0	12	0	20	0	47	0	12	0	4	0	48	0	36	0
YKL023W	0	847	0	465	0	21	0	823	0	1006	0	1051	0	904	0	1024	0	907	0	753	0	850	0	821	0	1222	0	695	0	1048	0	752	0	1091	0	964	0	819	0	1019	0	820
YJR051W	0	0	0	0	0	0	0	0	0	0	0	0	0	0	0	0	0	0	2	0	0	0	0	0	0	0	0	0	0	0	0	0	0	0	0	0	0	0	0	0	0	0
YNL009W	1067	557	1225	573	891	33	1032	597	1338	1177	995	1247	1259	492	625	821	1069	960	1344	793	923	773	1047	708	0	767	1239	786	1360	1122	976	608	1133	751	961	1099	1612	986	1090	872	999	453
YFL034W	593	531	759	412	553	6	669	528	746	655	407	584	772	612	518	631	565	581	806	432	507	518	643	516	0	743	703	551	743	633	677	494	774	588	572	592	951	466	859	660	645	542
YKL164C	760	830	898	515	795	35	812	751	977	1124	763	1104	1014	1007	763	1149	718	853	1264	873	783	991	930	931	0	1397	942	730	912	995	738	733	901	1156	735	844	1445	1021	926	931	827	897
YJR135C	277	0	429	0	236	0	168	0	176	0	264	0	140	0	206	0	285	0	352	0	291	0	351	0	0	0	405	0	200	0	278	0	306	0	219	0	308	0	324	0	262	0
YGL213C	627	786	569	327	433	22	717	858	600	868	471	782	549	662	369	587	581	657	521	415	474	574	616	599	1	857	556	554	869	1028	562	570	572	659	718	875	666	493	586	661	554	609
YMR076C	0	0	0	0	0	0	0	0	0	0	0	0	0	0	0	0	0	0	0	0	0	0	0	0	0	0	0	0	0	0	0	0	0	0	0	0	0	0	0	0	0	0
YGR205W	1838	1971	1853	1160	2241	62	2193	1882	2409	2243	2316	2733	2187	1997	2012	2621	1649	1683	2144	1306	1956	2552	1845	1722	1	3230	2101	1636	2366	2239	1968	1711	2379	2597	1949	2157	2620	1589	2423	2312	1803	1775
YJR037W	1327	308	1873	558	1578	34	1388	308	1789	1518	1439	1515	1734	298	1361	736	1901	1381	2168	850	1449	658	1965	888	1	701	1732	816	1651	1146	1604	558	1654	738	1273	1186	2533	1131	1574	828	1711	344
YNL027W	981	1330	1385	985	1161	48	1020	1337	1837	1795	1076	1958	1681	1785	1116	1893	1229	1615	1599	1209	1106	1614	1396	1594	0	2156	1440	1474	1421	1554	1369	1545	1523	1910	1075	1438	1618	1362	1581	1776	1339	1694
YLR291C	0	0	0	0	0	0	2	0	0	0	0	0	0	0	0	0	0	0	0	0	0	0	0	0	0	0	0	0	0	0	0	0	0	0	0	0	0	0	0	0	0	0
YDR210W	1132	0	1311	0	1218	0	1257	0	1725	0	1261	0	1688	1	1181	0	1297	1	1712	0	1382	0	1331	0	0	0	1395	0	1463	2	1112	0	1889	1	1165	1	2037	0	1693	0	1206	1
YIL122W	832	1495	858	842	1056	49	818	1413	1243	2039	918	1926	1158	1954	1096	2251	773	1521	1112	1176	907	1681	863	1456	2	2396	990	1227	910	1565	836	1531	1163	2276	905	1532	1109	1214	1136	1972	805	1515
YDL230W	1017	957	1429	733	1164	57	967	1114	1876	1696	944	1390	1829	1556	1285	1674	1136	1217	1983	1162	1058	1227	1354	1192	2	1849	1539	1214	1351	1340	1390	1373	1536	1651	948	1167	2040	1341	1569	1482	1318	1266
YJR113C	322	185	44	17	67	10	359	180	131	111	123	109	112	44	60	54	79	50	107	49	67	110	45	58	0	47	77	46	454	416	53	24	139	90	396	451	86	72	93	89	54	22
YGL075C	0	0	0	0	0	0	0	0	0	0	0	0	0	0	0	0	0	0	0	0	0	0	0	0	0	0	0	0	0	0	0	0	0	0	0	0	0	0	0	0	0	0
YHR041C	461	0	146	0	84	0	441	0	160	0	99	0	106	0	94	0	201	0	215	0	102	0	158	0	0	0	188	0	532	0	125	0	222	0	448	0	245	0	163	0	148	0
YLR416C	1909	0	2161	0	2499	0	1950	0	3332	0	2452	0	3343	0	2869	0	2278	0	2960	0	2472	0	2227	0	5	0	2427	0	2434	0	2211	0	3632	0	2088	0	3341	0	3019	0	2369	0
YGR097W	0	0	0	0	0	0	0	0	0	1	0	0	0	0	0	0	0	1	0	0	0	0	0	0	0	0	0	2	0	1	0	0	0	0	0	0	0	0	0	0	0	0
YIL068C	0	0	0	0	0	0	0	0	0	0	0	0	0	0	0	0	0	0	0	0	0	0	0	0	0	0	0	0	0	0	0	0	0	0	0	0	0	0	0	0	0	0
YCL025C	95	1428	96	644	90	50	89	1447	40	1362	138	1677	62	1224	103	1553	126	1267	127	1045	136	1405	128	1361	0	1874	117	932	100	1517	125	1132	156	1639	100	1522	155	1271	139	1478	143	1390
YNR034W	583	797	1062	746	936	17	645	817	1048	899	930	1006	1141	1008	930	1446	1247	805	1260	603	851	988	1066	1277	0	1132	1206	1175	834	576	1001	1372	1255	1102	701	593	1558	796	889	1190	1037	853
YOL085C	803	930	956	571	778	25	934	841	1309	1196	872	1298	1396	1334	844	1151	907	1157	1243	912	850	969	1213	1125	0	1354	834	841	967	1045	1043	904	1079	1203	759	946	1402	1002	1100	1075	1236	1042
YNL282W	0	0	0	0	0	0	0	0	0	0	0	0	0	0	0	0	0	0	0	0	0	0	0	0	0	0	0	0	0	0	0	0	0	0	0	0	0	0	0	0	0	0
YBR286W	0	944	0	724	0	33	0	1028	0	1676	0	1699	0	1453	0	1655	0	1346	0	1263	0	1614	0	1595	0	2087	0	1160	0	1154	0	1220	0	1907	0	1061	0	1493	0	1669	0	1265
YGL144C	1179	1206	1385	903	1346	54	1271	1224	1667	1796	1268	1898	1718	1581	1452	1967	1568	1556	1741	1219	1485	1678	1702	1552	0	2459	1351	1330	1454	1597	1378	1399	1670	2136	984	1404	1829	1349	1713	1840	1584	1510
YDR190C	0	0	0	0	0	0	0	0	0	0	0	0	0	0	0	0	0	0	0	0	0	0	0	0	0	0	0	0	0	0	0	0	0	0	0	0	0	0	0	0	0	0
YAL031C	509	0	448	0	496	0	605	0	639	0	447	0	636	0	365	0	393	0	431	0	607	0	381	0	0	0	517	0	685	0	319	0	534	0	618	0	548	0	531	0	385	0
YBL006C	0	0	0	0	0	0	0	0	0	0	0	0	0	0	0	0	0	0	0	0	0	0	0	0	0	0	0	0	0	0	0	0	0	0	0	0	0	0	0	0	0	0
YNL132W	0	0	0	0	0	0	0	0	0	0	0	0	0	0	0	0	0	0	0	0	0	0	0	0	0	0	0	0	0	0	0	0	0	0	0	0	0	0	0	0	0	0
YBR264C	0	1046	0	744	0	32	0	1043	0	1618	0	1490	0	1376	0	1388	0	1283	0	971	0	1392	0	1275	0	1623	0	1030	0	1250	0	1137	0	1416	0	1280	0	1150	0	1381	0	1344
YBR231C	838	1	363	0	432	0	744	0	536	0	345	0	523	0	411	0	367	0	519	0	445	0	400	0	1	1	450	0	1014	0	531	0	604	0	760	0	606	0	637	0	579	1
YPL197C	573	147	513	96	345	6	590	89	518	74	502	167	553	84	368	128	321	44	479	63	452	129	333	95	0	101	570	100	732	112	364	58	582	145	631	112	529	63	471	96	422	59
YHR076W	115	80	156	78	118	11	122	89	103	125	130	229	134	43	102	124	81	121	194	162	105	105	103	87	0	110	143	125	134	189	147	83	117	124	121	158	173	183	140	135	171	85
YDR462W	0	0	0	0	0	0	0	0	0	0	0	0	0	0	0	0	0	0	0	0	0	0	0	0	0	0	0	0	0	0	0	0	0	0	0	0	0	0	0	0	0	0
YJL148W	750	703	798	376	520	30	744	606	919	827	552	837	826	782	423	706	742	682	1017	627	609	684	720	598	0	819	956	678	850	748	873	748	712	730	664	777	1180	770	765	592	747	797
YIL057C	42	817	103	394	23	35	34	700	29	819	64	1015	13	751	38	902	22	725	48	560	82	834	52	632	0	1027	51	632	57	897	49	777	467	917	32	824	14	719	56	781	68	905
YPL055C	639	679	279	160	395	17	628	640	512	559	383	501	524	437	359	553	320	351	356	256	403	489	363	331	0	699	285	267	730	797	299	195	386	505	671	730	402	240	459	415	302	272
YLR353W	717	1104	916	773	811	41	788	1146	1526	1913	1362	1917	1592	1782	862	1397	914	1297	1233	1014	1064	1854	875	1182	0	1404	1062	1132	1110	1360	912	1315	1245	2003	1078	1246	1463	1097	1228	1664	1065	1313
YIL020C	0	0	0	0	2	0	0	0	0	0	0	0	0	0	0	0	0	0	1	0	0	0	0	0	0	0	0	0	0	0	0	0	0	0	0	0	0	0	0	0	0	0
YIL148W	0	0	0	0	0	0	0	0	0	0	0	0	0	0	0	0	0	0	0	0	0	0	0	0	0	0	0	0	0	0	0	0	0	0	0	0	0	0	0	0	0	0
YNR016C	0	0	0	0	0	0	0	0	0	0	0	0	0	0	0	0	0	0	0	0	0	0	0	0	0	0	0	0	0	0	0	0	0	0	0	0	0	0	0	0	0	0
YFR036W	132	707	286	386	34	22	96	668	96	960	125	855	67	704	77	724	80	866	152	665	181	748	168	881	0	771	75	636	127	797	95	645	515	876	98	917	63	756	134	826	184	676
YHR114W	822	860	845	457	939	20	770	723	1360	1150	842	1080	1324	1120	819	1058	1080	976	1070	591	733	916	1173	924	1	1434	1022	767	1057	833	841	823	1061	1086	743	955	1132	679	1090	937	884	904
YGR028W	1839	0	2107	0	1692	0	1857	0	2550	0	1553	0	2561	0	1539	0	1935	0	2280	0	1705	0	2225	0	0	0	2106	0	2338	0	1799	0	2406	0	1695	0	2526	0	2503	0	1702	0
YER150W	943	1076	1246	717	978	30	949	1007	1378	1652	1056	1511	1344	1448	706	1479	1093	1377	1298	870	979	1402	1170	1176	0	1756	1316	1085	1226	1209	1174	1145	1380	1740	956	1024	1550	935	1322	1471	1143	1240
YNL279W	1032	220	1399	242	1155	6	1043	169	1589	363	1108	341	1552	327	1022	327	1352	229	1653	173	1088	275	1348	313	0	438	1626	265	1347	219	1526	261	1247	332	1107	210	1709	234	1272	258	1450	333
YCL034W	0	1073	0	498	0	34	0	913	0	1384	0	999	0	1226	0	1154	0	986	0	777	0	993	0	1065	0	1299	0	735	0	1046	0	903	0	1357	0	1131	0	738	0	1178	0	944
YAR044W	623	0	693	0	527	0	753	0	785	0	476	0	810	0	547	0	637	0	816	0	572	0	884	0	0	0	704	0	774	0	651	0	695	0	666	0	875	0	707	0	713	0
YDL068W	0	5	0	0	0	1	0	1	0	3	0	1	0	2	0	0	0	1	0	0	0	1	0	0	0	3	0	0	0	1	0	1	0	1	0	2	0	0	0	1	0	0
YOL027C	0	20	0	13	0	1	0	12	0	17	0	34	0	17	0	6	0	11	0	1	0	17	0	10	0	17	0	16	0	7	0	16	0	35	0	13	0	3	0	15	0	15
YPL257W	2385	0	2810	0	2315	0	2469	0	3042	2	2343	0	3257	0	2024	1	2812	0	3448	0	2508	1	3087	1	1	0	3090	0	2965	0	3039	0	3081	0	2719	0	3991	0	3179	0	2700	1
YPL120W	700	772	264	169	398	13	651	751	554	587	448	568	463	536	377	566	251	350	372	243	393	490	340	336	0	589	304	282	912	913	278	281	461	542	719	816	431	275	448	586	288	312
YJL099W	104	697	187	349	36	24	70	764	71	935	133	979	41	807	61	878	78	774	77	676	118	784	104	757	0	943	63	572	119	873	77	689	606	1062	74	858	25	683	153	985	107	666
YDR395W	943	1119	1272	825	934	30	1081	1201	1331	1374	936	1336	1323	1320	855	1297	963	1109	1200	866	890	1082	1014	1016	1	1462	1246	1186	1357	1455	888	773	1167	1282	1021	1270	1357	986	1166	1191	859	778
YOL110W	1	1574	12	587	1	38	0	1608	4	1774	6	1776	4	1519	1	1633	5	1008	3	761	7	1494	4	963	0	1941	2	935	7	1941	1	890	49	2012	0	1703	6	884	7	1833	9	1002
YDR005C	0	0	0	0	0	0	0	0	0	0	0	0	0	0	0	0	0	0	0	0	0	0	0	0	0	0	0	0	0	0	0	0	0	0	0	0	0	0	0	0	0	0
YMR311C	1241	788	980	622	1320	17	1251	905	1691	1310	1229	1453	1665	1055	1189	1185	1189	933	1489	756	1246	1186	1244	860	1	1503	1350	890	1561	1205	1049	756	1758	1442	1228	1113	1635	976	1717	1438	1134	803
YHL041W	0	589	0	341	0	19	0	608	0	708	0	885	0	603	0	728	0	472	0	465	0	692	0	528	0	855	0	520	0	670	0	478	0	845	0	635	0	510	0	764	0	473
YBL039C	0	0	0	0	0	0	0	0	0	0	0	0	0	0	0	0	0	0	0	0	0	0	0	0	0	0	0	0	0	0	0	0	0	0	0	0	0	0	0	0	0	0
YGR188C	342	344	163	108	136	7	318	377	198	161	165	186	146	159	82	155	143	127	122	91	106	124	135	156	0	165	199	163	478	522	143	135	172	207	388	431	181	86	189	171	116	107
YOR362C	0	0	0	0	0	0	0	0	0	0	0	0	0	0	0	0	0	0	0	0	0	0	0	0	0	0	0	0	0	0	0	0	0	0	0	0	0	0	0	0	0	0
YLR126C	573	665	422	234	564	11	644	642	842	718	494	703	697	679	521	710	416	466	430	273	541	591	436	422	0	842	479	337	784	777	464	358	683	752	627	723	453	360	698	683	449	499
YDL053C	0	0	0	0	0	0	0	0	0	0	0	0	0	0	0	0	0	0	0	0	0	0	0	0	0	0	0	0	0	0	0	0	0	0	0	0	0	0	0	0	0	0
YML074C	1605	0	2189	0	1580	0	1769	0	1906	0	1377	0	1950	0	1579	0	1906	0	2317	0	1629	0	2066	0	3	1	2210	0	2094	2	1669	0	1838	0	1539	0	2387	1	1690	0	1835	0
YKR062W	0	0	0	0	0	0	0	0	0	0	0	0	0	0	0	0	0	0	0	0	0	0	0	0	0	0	0	0	0	0	0	0	0	0	0	0	0	0	0	0	0	0
YBR235W	1083	214	1295	167	1117	4	1116	134	1548	245	958	319	1455	219	965	227	1249	169	1417	159	1145	245	1357	254	2	274	1268	206	1407	175	1211	203	1263	244	1149	143	1567	157	1251	189	1140	233
YER010C	786	874	696	358	349	30	775	742	478	482	348	410	433	450	360	538	695	774	959	585	347	388	831	770	2	584	687	619	933	847	645	562	407	453	761	870	1008	691	450	405	641	564
YML003W	1501	0	552	0	551	0	1669	0	883	0	487	0	838	0	544	0	527	0	828	0	572	0	659	0	1	0	565	0	1903	0	610	0	849	0	1457	0	769	0	736	0	622	0
YMR097C	503	624	82	41	154	9	537	628	245	285	172	239	249	263	155	231	74	93	112	99	181	211	65	85	1	260	109	87	734	779	90	72	265	272	578	711	94	106	216	290	66	66
YDL133W	0	750	0	465	0	25	0	821	0	1172	0	1179	0	963	0	1007	0	983	0	640	0	1040	0	861	0	1097	0	771	0	939	0	622	1	1322	0	888	0	748	0	1381	0	658
YOR131C	727	710	795	546	762	25	677	701	1135	1173	715	948	1143	1084	642	1009	777	948	1121	655	651	902	879	918	0	1246	844	794	918	952	938	937	1081	1214	691	843	1179	817	1039	1124	899	954
YGR228W	843	1089	1012	682	815	29	869	1099	1026	1526	804	1420	1100	1506	671	1417	731	1018	1243	1006	881	1242	859	951	0	1514	897	1034	1080	1285	1089	1203	1047	1440	767	1136	1240	1131	1055	1337	1097	1302
YHR096C	73	175	168	152	21	10	50	118	46	259	74	250	31	179	51	172	32	171	67	149	118	219	86	165	0	247	64	174	92	170	45	153	555	229	51	127	23	165	87	153	90	182
YGL249W	632	732	1021	559	714	23	753	772	1247	1203	761	1090	1104	1126	786	1075	820	892	1140	725	822	953	1031	867	1	1178	1116	916	872	840	806	797	1002	1161	701	834	1084	839	1065	1092	841	924
YMR253C	1154	1298	1286	777	1258	33	1246	1276	1748	2031	1131	1694	1683	1771	1045	1715	923	1202	1147	813	1184	1462	1085	1109	1	2256	1253	1129	1433	1550	1071	1191	1410	1703	1147	1458	1280	1018	1354	1490	1201	1126
YCR102C	1244	0	1109	0	1189	0	1155	0	1423	0	791	0	1295	0	1099	0	1065	0	1490	0	938	0	1160	0	1	0	1080	0	1382	0	1032	0	1359	0	1142	0	1526	0	1319	0	1132	0
YOR257W	0	0	0	0	0	0	0	0	0	0	0	0	0	0	0	0	0	0	0	0	0	0	0	0	0	0	0	0	0	0	0	0	0	0	0	0	0	0	0	0	0	0
YGR002C	0	0	0	0	0	0	0	0	0	0	0	0	0	0	0	0	0	0	0	0	0	0	0	0	0	0	0	0	0	0	0	0	0	0	0	0	0	0	0	0	0	0
YEL041W	0	0	0	0	0	0	0	0	0	0	0	0	0	0	0	0	0	0	0	0	0	0	0	0	0	0	0	0	0	0	0	0	0	0	0	0	0	0	0	0	0	0
YGR075C	0	0	0	0	0	0	0	0	0	0	0	0	0	0	0	0	0	0	0	0	0	0	0	0	0	0	0	0	0	0	0	0	0	0	0	0	0	0	0	0	0	0
YGR253C	0	0	0	0	0	0	0	0	0	0	0	0	0	0	0	0	0	0	0	0	0	0	0	0	0	0	0	0	0	0	0	0	0	0	0	0	0	0	0	0	0	0
YDR510W	0	0	0	0	0	0	0	0	0	0	0	0	0	0	0	0	0	0	0	0	0	0	0	0	0	0	0	0	0	0	0	0	0	0	0	0	0	0	0	0	0	0
YEL014C	880	1072	776	542	911	22	865	1029	1033	1250	912	1157	952	1106	1030	1166	801	1024	1095	781	814	981	771	932	0	1283	812	744	1135	1282	699	741	999	1281	951	1290	1198	933	842	1107	712	893
YPL050C	0	0	0	0	0	0	0	0	0	0	0	0	0	0	0	0	0	0	0	0	0	0	0	0	0	0	0	0	0	0	0	0	0	0	0	0	0	0	0	0	0	0
YPR045C	0	0	0	0	0	0	0	0	0	0	0	0	0	0	0	0	0	0	0	0	0	0	0	0	0	0	0	0	0	0	0	0	0	0	0	0	0	0	0	0	0	0
YPR010C	0	0	0	0	0	0	0	0	0	0	0	0	0	0	0	0	0	0	0	0	0	0	0	0	0	0	0	1	0	0	0	0	0	0	0	0	0	0	0	0	0	0
YPL231W	0	0	0	0	0	0	0	0	0	0	0	0	0	0	0	0	0	0	0	0	0	0	0	0	0	0	0	0	0	0	0	0	0	0	0	0	0	0	0	0	0	0
YLR148W	0	0	0	0	0	0	0	0	0	0	0	0	0	0	0	0	0	0	0	0	0	0	0	0	0	0	0	0	0	0	0	0	0	0	0	0	0	0	0	0	0	0
YMR137C	1065	1163	694	375	608	24	1050	1163	1083	1077	480	861	1175	992	620	944	521	694	523	407	672	710	744	647	0	1029	610	527	1292	1369	722	620	880	909	990	1239	580	402	880	895	735	722
YDL082W	0	565	0	217	0	9	0	644	0	324	0	350	0	207	0	325	0	330	0	306	0	200	0	282	0	286	0	292	0	760	0	408	0	274	0	681	0	322	0	251	0	352
YKL155C	60	40	0	1	12	1	52	38	13	33	19	23	27	36	18	27	0	0	4	3	29	48	0	0	0	37	0	5	61	61	1	0	26	20	30	40	2	1	28	17	0	0
YBR162W-A	1119	1320	1118	766	1069	39	1128	1209	1672	1909	1130	1610	1904	1827	1037	1488	1136	1257	1429	1082	1228	1426	1116	1166	1	1810	1133	1221	1368	1516	1157	1244	1565	1931	1119	1425	1470	1248	1288	1809	1286	1305
YFL042C	0	0	0	0	0	0	0	0	0	0	0	0	0	0	0	0	0	0	0	0	0	0	0	0	0	0	0	0	0	0	0	0	0	0	0	0	0	0	0	0	0	0
YBL083C	421	0	206	0	270	0	402	0	406	0	449	0	296	0	366	0	263	0	255	0	435	0	259	0	0	0	201	0	595	0	255	0	556	0	389	0	202	0	553	0	215	0
YDR148C	598	7	266	13	489	1	600	15	605	32	597	61	667	19	500	22	227	10	295	9	453	29	215	6	0	45	262	17	695	28	218	9	477	30	668	40	367	9	496	32	269	5
YPL096W	1094	1027	1746	1049	1462	50	1195	1144	2131	2125	1441	2211	2149	1676	1397	1825	1592	1729	2002	1409	1547	1862	1774	1606	0	2057	1874	1531	1529	1313	1475	1299	1890	2264	1148	1480	2181	1521	1949	2054	1421	1389
YDR335W	0	0	0	0	0	0	0	0	0	0	0	0	0	0	0	0	0	0	0	0	0	0	0	0	0	0	0	0	0	0	0	0	0	0	0	0	0	0	0	0	0	0
YPR141C	0	0	0	0	0	0	0	0	0	0	0	0	0	0	0	0	0	0	0	0	0	0	0	0	0	0	0	0	0	0	0	0	0	0	0	0	0	0	0	0	0	0
YJL067W	686	1010	820	570	625	30	616	907	718	1213	471	882	815	1082	665	1108	636	963	736	731	544	794	737	914	0	1383	898	1011	701	1032	776	826	938	1329	666	1013	882	768	888	1185	826	913
YMR039C	465	0	369	0	327	0	519	0	471	0	283	0	407	0	306	0	336	0	329	0	277	0	409	0	0	0	424	0	592	0	300	0	378	0	458	0	309	0	410	0	235	0
YNL320W	1166	1331	815	543	825	41	1183	1297	1033	1174	758	1224	1062	1026	723	1066	779	925	951	655	714	1055	927	981	0	1170	956	822	1460	1559	836	903	955	1202	1203	1422	1093	736	1041	1096	863	912
YPL078C	420	81	99	7	157	0	513	39	236	9	176	10	265	16	181	19	80	0	85	1	266	12	67	3	0	5	99	4	656	9	91	15	203	8	413	14	73	3	262	11	87	4
YCR095C	699	0	562	0	349	0	635	0	657	0	437	0	514	0	337	0	454	0	632	0	440	0	469	0	0	0	665	0	903	0	572	0	512	0	876	0	738	0	595	0	543	0
YLL011W	0	0	0	0	0	0	0	0	0	0	0	0	0	0	0	0	0	0	0	0	0	0	0	0	0	0	0	0	0	0	0	0	0	0	0	0	0	0	0	0	0	0
YCL053C	0	0	0	0	0	0	0	0	0	0	0	0	0	0	0	0	0	0	0	0	0	0	0	0	0	0	0	0	0	0	0	0	0	0	0	0	0	0	0	0	0	0
YLR437C	747	371	1248	441	799	24	815	374	1281	1098	872	1121	1268	354	861	508	951	823	1165	604	1019	523	1225	585	2	606	1090	618	955	737	1118	472	1313	696	736	683	1275	687	1507	680	1191	346
YNL191W	0	16	0	28	0	2	0	15	0	32	0	48	0	16	0	32	0	19	0	16	0	56	0	45	0	25	0	37	0	19	0	44	0	49	0	8	0	22	0	19	0	27
YDR237W	0	640	0	97	0	6	0	443	0	303	0	425	0	204	0	244	0	75	0	48	0	368	0	92	0	330	0	66	0	578	0	82	0	328	0	517	0	86	0	265	0	77
YJL110C	773	786	648	381	797	22	831	838	1048	1053	767	995	1147	1036	812	1001	699	768	932	633	839	862	821	809	0	1301	758	673	849	945	625	558	1110	1197	754	750	1151	731	967	1024	645	594
YKR048C	847	0	957	0	765	0	856	0	862	0	674	0	867	0	756	0	733	0	1005	0	679	0	804	0	1	0	1003	0	1135	0	937	0	868	0	788	0	1144	0	787	0	916	0
YBR001C	841	861	1174	684	1063	40	808	890	1174	1227	866	1224	1136	1034	889	1275	1279	1330	1516	893	971	1057	1368	1313	1	1572	1225	923	1079	1088	1114	980	1211	1259	889	1017	1701	1122	1243	1223	934	1021
YPL003W	2041	2406	2399	1491	2297	100	2326	2558	3341	3548	2208	3505	3453	3203	2244	3528	2181	2568	2567	2004	2410	3001	2489	2504	1	4170	2447	2341	2603	2941	2606	2395	3198	3770	2055	2592	2677	2332	3125	3396	2500	2546
YKL108W	0	0	0	0	0	0	0	0	0	0	0	0	0	0	0	0	0	0	0	0	0	0	0	0	0	0	0	0	0	0	0	0	0	0	0	0	0	0	0	0	0	0
YJR094C	0	972	0	614	0	32	0	923	0	1222	0	1137	0	1113	0	1293	0	1041	0	913	0	1103	0	1084	0	1565	0	972	0	1233	0	1043	0	1310	0	1080	0	1004	0	1151	0	1073
YJR074W	0	109	0	12	0	1	0	62	0	16	0	2	0	4	0	8	0	7	0	9	0	10	0	6	0	26	0	2	0	86	0	10	0	10	0	61	0	12	0	16	0	18
YPR127W	0	1289	0	595	0	34	0	1136	0	1980	0	1952	0	1870	0	1863	0	992	0	902	0	1999	0	1085	0	2139	0	869	0	1565	0	977	0	1940	0	1222	0	1090	0	1837	0	996
YDL148C	0	0	0	0	0	0	0	0	0	0	0	0	0	0	0	0	0	0	0	0	0	0	0	0	0	0	0	0	0	0	0	0	0	0	0	0	0	0	0	0	0	0
YAL012W	0	745	0	775	0	32	0	714	0	926	0	874	0	789	0	1280	0	1340	0	944	0	696	0	1326	0	1278	0	1146	0	770	0	1316	0	1053	0	819	0	994	0	985	0	1433
YMR288W	0	0	0	0	0	0	0	0	0	0	0	0	0	0	0	0	0	0	0	0	0	0	0	0	0	0	0	0	0	0	0	0	0	0	0	0	0	0	0	0	0	0
YIL156W	879	0	921	0	916	0	934	0	1120	0	854	0	1058	0	900	0	901	0	1310	0	901	0	937	0	0	0	1130	0	1137	0	807	0	1136	0	892	0	1419	0	952	0	943	0
YBR241C	0	1457	0	1048	0	63	0	1396	0	1940	0	2021	0	1721	0	1878	0	1649	0	1338	0	1740	0	1612	0	2109	0	1524	0	1763	0	1352	0	2087	0	1645	0	1642	0	1952	0	1447
YKL006W	360	0	61	0	55	0	293	0	103	0	34	0	64	0	45	0	67	0	79	0	38	0	68	0	0	0	85	0	419	0	89	0	51	0	313	0	91	0	57	0	81	0
YPL156C	0	1461	0	1076	0	39	0	1449	0	2213	0	2364	0	1714	0	2064	0	1955	0	1479	0	2003	0	1976	0	2511	0	1811	0	1832	0	1670	0	2403	0	1586	0	1738	0	2268	0	1786
YOR153W	73	94	187	106	123	5	90	116	121	134	127	246	109	135	101	212	102	135	144	138	177	266	98	105	1	263	133	182	78	117	200	211	143	167	75	97	188	154	129	188	212	206
YLR187W	431	1343	1010	1060	192	60	254	1430	324	2196	563	2079	240	1948	416	2187	299	1612	450	1296	701	1899	594	1647	0	2822	457	1727	386	1583	418	1583	1693	2517	251	1458	194	1512	755	2305	543	1540
YDR099W	1107	1458	1215	802	1009	45	1131	1403	1308	1876	1279	1931	1237	1613	919	1756	1040	1376	1577	1123	1043	1686	1208	1401	3	2036	1272	1289	1288	1616	1034	1058	1564	2094	1156	1484	1494	1351	1313	1688	1076	1156
YKL133C	683	1	940	0	857	0	731	0	1020	0	801	0	951	0	700	1	911	0	1108	0	885	1	879	1	0	1	1056	1	894	0	923	0	903	0	827	0	1204	1	988	1	887	0
YKL188C	1458	0	1305	0	1213	0	1430	0	1697	0	1018	0	1673	0	1081	0	1206	0	1709	0	1087	0	1425	0	1	0	1324	0	1925	0	1363	0	1506	0	1349	0	1761	0	1598	0	1422	0
YHR170W	0	0	0	0	0	0	0	0	0	0	0	0	0	0	0	0	0	0	0	0	0	0	0	0	0	0	0	0	0	0	0	0	0	0	0	0	0	0	0	0	0	0
YDR259C	804	928	675	440	615	19	897	924	1019	1065	755	1030	1019	964	529	928	497	618	693	547	640	872	595	627	0	988	688	679	1009	1066	692	656	1008	1356	897	1000	759	506	964	1189	596	618
YKL068W	563	186	538	261	419	18	598	250	504	437	455	482	449	202	419	331	419	331	603	393	418	320	527	284	0	371	439	313	664	404	454	286	613	339	483	439	754	418	538	383	546	175
YGR098C	0	0	0	0	0	0	0	0	0	0	0	0	0	0	0	0	0	0	0	0	0	0	0	0	0	0	0	0	0	0	0	0	0	0	0	0	0	0	0	0	0	0
YKL093W	655	735	734	524	653	18	716	717	908	770	670	1033	845	774	610	960	670	623	839	705	729	840	698	712	0	1284	753	749	873	757	727	714	804	934	633	769	933	604	870	913	841	768
YMR002W	804	0	909	0	689	0	799	0	1116	0	744	0	1080	0	704	0	764	0	976	0	787	0	831	0	0	0	1055	0	1058	0	909	0	953	0	666	0	1060	0	958	0	857	0
YLR261C	407	412	139	78	244	14	476	492	287	291	222	369	299	263	206	288	122	152	142	72	252	286	109	125	0	424	126	147	629	597	64	74	233	273	400	475	140	125	261	207	78	112
YER081W	575	660	438	284	488	21	622	679	988	1076	442	795	904	1001	517	780	371	507	551	336	521	839	457	533	0	1008	395	469	712	773	580	488	705	851	455	711	478	444	743	905	518	641
YPL178W	0	0	0	0	0	0	0	0	0	0	0	0	0	0	0	0	0	0	0	0	0	0	0	0	0	0	0	0	0	0	0	0	0	0	0	0	0	0	0	0	0	0
YMR172C-A	883	211	1115	200	1005	1	909	135	1340	270	1061	322	1408	258	1038	257	1198	172	1450	158	1138	311	1322	232	1	439	1095	225	1236	168	1124	192	1105	313	827	160	1441	156	1213	259	1120	253
YIL096C	515	55	523	57	535	0	543	43	772	91	579	115	774	66	507	80	548	55	734	41	597	100	716	87	0	73	560	64	590	40	671	73	709	85	484	30	870	56	651	55	767	66
YOL046C	1057	0	945	0	874	0	1018	0	1540	0	933	0	1659	0	986	0	783	0	959	0	1110	1	887	0	1	0	889	0	1324	0	904	0	1311	0	876	0	988	0	1319	0	910	0
YFR011C	751	928	794	523	697	34	594	918	853	1262	824	1205	715	1095	519	1155	760	1107	953	866	755	1024	881	956	0	1293	873	825	940	1119	775	898	908	1171	789	1153	1208	906	834	1200	695	923
YIL074C	780	199	998	165	841	12	903	108	1106	257	843	283	1110	219	889	213	1121	239	1272	125	783	203	1184	283	0	284	954	175	1043	184	1053	232	957	222	773	163	1306	194	885	178	1043	268
YNR021W	0	903	0	892	0	53	0	879	0	1507	0	1577	0	1367	0	1355	0	1293	0	1055	0	1319	0	1320	0	1573	0	1408	0	1170	0	1154	0	1343	0	1014	0	1311	0	1300	0	1271
YHR015W	0	1076	0	525	0	28	0	981	0	1097	2	919	0	1018	0	972	0	896	0	610	0	818	0	863	0	1306	0	913	0	1346	0	865	0	1217	0	1193	0	719	0	1056	0	819
YLR457C	0	0	0	0	0	0	0	0	0	0	0	0	0	0	0	0	0	0	0	0	0	0	0	0	0	0	0	0	0	0	0	0	0	0	0	0	0	0	0	0	0	0
YNL249C	1247	1341	1739	929	1424	31	1245	1190	1736	1827	1379	1727	1770	1771	1021	1741	1853	1687	2141	1352	1277	1702	1777	1624	1	1853	1945	1439	1603	1708	1718	1475	1620	1831	1490	1372	2544	1556	1788	1720	1678	1585
YGR056W	360	470	81	62	83	7	333	422	103	103	131	155	86	98	78	150	69	87	120	77	88	155	80	79	0	137	79	75	552	491	73	65	104	126	386	510	127	110	89	104	94	91
YGL065C	0	0	0	0	0	0	0	0	0	0	0	0	0	1	0	0	0	0	0	0	0	0	0	0	0	0	0	0	0	0	0	0	0	0	0	0	0	0	0	0	0	0
YOR052C	1527	1766	1472	899	1538	43	1486	1730	1762	1984	1418	2103	1780	1853	1332	1907	1272	1439	1631	1159	1511	1840	1296	1436	0	2357	1601	1319	1914	2150	1236	1184	1887	2366	1540	1966	1839	1386	1907	2126	1280	1282
YBR012C	0	37	0	27	0	1	0	29	0	48	0	63	0	34	0	44	0	31	0	29	0	62	0	50	0	49	0	50	0	40	0	45	0	61	0	24	0	37	0	37	0	23
YGR116W	0	0	0	0	0	0	0	0	0	0	0	0	0	0	0	0	0	0	0	0	0	0	0	0	0	0	0	0	0	0	0	0	0	0	0	0	0	0	0	0	0	0
YOR343C	1318	1465	2018	1270	1627	53	1393	1523	2168	2335	1448	2283	2282	2119	1642	2325	1957	2279	2491	1615	1555	2118	2315	2101	1	2881	2069	1776	1836	1783	1877	1847	2121	2627	1396	1657	2635	1953	2426	2355	1709	1820
YGL230C	1401	0	1868	0	1558	0	1503	0	1855	0	1149	0	1874	0	1426	0	1545	0	2145	0	1301	0	1687	0	1	0	1801	0	1783	0	1664	0	1786	0	1290	0	2523	0	1814	0	1560	0
YOL159C	920	1035	1306	838	969	42	1022	1037	1474	1780	864	1509	1407	1503	934	1527	1057	1142	1382	813	855	1274	943	1153	2	1716	1364	1380	1056	1211	901	945	1318	1616	916	1205	1357	1035	1141	1602	901	1106
YBR185C	1505	971	849	360	1249	31	1574	1051	1614	1407	1127	1504	1581	910	1139	957	892	715	1033	600	1142	1055	876	592	2	1221	904	641	1973	1567	913	600	1567	1355	1459	1646	1127	714	1618	1332	858	583
YOR010C	1099	885	557	249	625	30	1308	728	801	499	581	672	811	336	604	519	448	333	607	302	603	500	563	343	0	475	478	318	1511	927	590	243	862	594	1128	806	665	315	937	574	477	308
YDR290W	657	0	99	0	598	0	758	0	1102	0	687	0	1018	0	608	0	74	0	107	0	688	0	111	0	0	0	67	0	934	0	107	0	834	0	722	0	97	0	916	0	80	0
YDR019C	842	0	1061	0	1239	0	788	0	1468	0	1014	0	1374	0	1111	0	1068	0	1410	0	1022	0	1265	0	0	0	1184	0	973	0	992	0	1293	0	843	0	1797	0	1371	0	914	0
YBR150C	0	1015	0	654	0	33	0	1016	0	1840	0	1517	0	1748	0	1286	0	1270	0	979	0	1379	0	1232	0	1527	0	1074	0	1207	0	1091	0	1844	0	1117	0	1031	0	1635	0	1197
YER119C	1	1255	0	532	0	39	0	1253	0	1286	0	1177	2	1215	0	1241	0	993	1	694	0	1102	0	966	0	1352	0	898	0	1388	0	1182	2	1571	0	1287	1	783	0	1552	0	1098
YMR196W	0	822	0	537	0	30	0	910	0	1209	0	1387	0	957	0	1243	0	1032	0	909	0	1231	0	1037	0	1492	0	880	0	1002	0	956	0	1354	0	961	0	1061	0	1217	0	974
YMR161W	869	928	579	300	604	14	903	826	949	938	637	900	973	852	526	768	533	555	746	449	725	793	656	558	0	738	572	570	1147	1051	574	525	944	1018	794	964	740	515	900	839	493	589
YCR001W	123	553	216	384	56	15	95	505	78	617	114	533	51	604	91	781	106	594	134	530	101	615	155	612	0	900	172	477	132	650	120	646	327	812	103	502	87	440	161	645	182	648
YCR054C	0	0	0	0	0	0	0	0	0	0	0	0	0	0	0	0	0	0	0	0	0	0	0	0	0	0	0	0	0	0	0	0	0	0	0	0	0	0	0	0	0	0
YBL093C	0	0	0	0	0	0	0	0	0	0	0	0	0	0	0	0	0	0	0	0	0	0	0	0	0	0	0	0	0	0	0	0	0	0	0	0	0	0	0	0	0	0
YJR123W	0	0	0	0	3	0	0	0	0	0	0	0	0	0	0	0	0	0	0	0	0	0	0	0	0	0	0	0	0	0	0	0	0	0	0	0	0	0	0	0	0	0
YJR120W	387	396	133	91	242	8	401	418	449	548	217	391	368	435	182	298	120	114	132	102	218	293	93	105	0	341	107	112	458	514	105	76	337	411	397	466	189	88	363	389	100	82
YLL061W	1297	1832	1216	1118	1202	40	1382	1752	1692	2581	980	2307	1921	2377	1130	2126	1173	1596	1245	1117	1361	1910	1352	1682	0	2347	1330	1502	1543	2082	1180	1304	1795	2406	1186	1949	1543	1252	1702	1972	1165	1405
YDR110W	1507	1707	1002	547	699	38	1558	1619	1286	1415	665	1139	1293	1245	701	1076	728	856	1158	896	785	1014	854	791	0	1459	881	1007	1763	2026	718	664	1102	1170	1401	1840	1186	960	969	1050	751	784
YDR419W	0	906	0	603	0	40	0	954	0	1233	0	1569	0	1062	0	1057	0	954	0	899	0	1239	0	908	0	1161	0	1119	0	1166	0	828	0	1287	0	1231	0	872	0	1239	0	1196
YOR221C	106	0	85	0	49	0	123	0	65	0	30	0	57	0	30	0	88	0	97	0	27	0	102	0	0	0	95	0	127	0	37	0	76	0	130	0	121	0	106	0	38	0
YPL214C	597	1978	1323	1444	254	52	431	2050	426	2124	679	2102	268	1923	327	2302	429	1935	698	1897	645	2156	786	1839	2	2600	677	2012	647	2347	474	2116	1608	2406	511	2154	363	2155	743	2289	775	2142
YGL165C	1957	0	2479	0	2477	0	2021	0	3152	0	2454	0	3080	0	2112	0	2087	1	2591	0	2559	0	2252	0	0	0	2575	1	2451	0	2149	0	2974	0	2141	0	3008	0	2838	0	2173	0
YOL064C	0	8	0	31	0	0	0	10	0	12	0	5	0	20	0	25	0	12	0	3	0	3	0	26	0	6	0	47	0	6	0	17	0	13	0	6	0	5	0	39	0	9
YBL023C	0	0	0	0	0	0	0	0	0	0	1	0	0	0	0	0	0	0	0	0	0	0	0	0	0	0	0	0	0	0	0	0	0	0	0	0	0	0	0	0	0	0
YOR274W	0	0	0	0	0	0	0	0	0	0	0	0	1	0	0	0	0	0	0	0	0	0	0	0	0	0	0	0	0	0	0	0	0	0	0	0	0	0	0	0	0	0
YOR329C	0	0	0	0	0	0	0	0	0	0	0	0	0	0	0	0	0	0	0	0	0	0	0	0	0	0	0	0	0	0	0	0	0	0	0	0	0	0	0	0	0	0
YLR005W	0	0	0	0	0	0	0	0	0	0	0	0	0	0	0	0	0	0	0	0	0	3	0	0	0	0	0	0	0	0	0	0	0	0	0	0	0	0	0	0	0	0
YDR124W	1195	610	1405	685	1238	39	1322	691	1785	1693	1288	1612	1953	1346	1242	1108	1408	1469	1806	1079	1322	1497	1637	1369	0	1954	1513	1111	1546	1348	1368	1119	1901	1900	1139	1388	1897	1400	1881	1768	1323	1079
YNL267W	0	0	0	0	0	0	0	0	0	0	0	0	0	0	0	0	0	0	0	0	0	0	0	0	0	0	0	0	0	0	0	0	0	0	0	0	0	0	0	0	0	0
YJL143W	0	0	0	0	0	0	0	0	0	0	0	0	0	0	0	0	0	0	0	0	0	1	0	0	0	0	0	0	0	0	0	0	0	0	0	0	0	0	0	0	0	0
YLL047W	1398	4	654	2	729	0	1351	6	1233	39	726	66	1282	0	689	7	538	19	799	16	825	2	576	1	0	3	726	4	1776	58	501	1	1271	5	1487	36	991	21	1143	11	593	0
YLR461W	2037	2041	2144	1469	2156	59	2070	2173	2748	3203	1865	2845	2858	2772	2070	3199	2028	2568	2554	1823	2093	2681	2305	2533	2	3454	2291	2254	2446	2704	2047	1953	2394	3147	1869	2315	2804	2148	2523	2768	2054	2052
YLR050C	1287	0	1980	0	1737	0	1437	3	2431	0	1535	0	2219	0	1442	0	1788	0	2526	1	1649	0	1951	0	2	0	2434	0	1706	0	1987	0	2039	0	1457	0	2720	0	2230	0	1662	0
YNL307C	979	0	170	0	602	0	1132	0	813	0	593	0	781	0	556	0	129	0	211	0	572	0	149	0	1	0	137	0	1435	0	179	0	556	0	1191	0	225	0	554	0	231	0
YDR067C	1102	633	554	224	596	7	1141	578	1141	528	607	428	998	535	693	425	640	303	827	280	677	361	668	313	0	550	589	297	1441	686	464	241	912	602	1084	495	898	305	887	437	517	296
YOR296W	0	1194	0	569	0	42	0	1136	0	1490	0	1503	0	1385	0	1322	0	1305	0	1113	0	1299	0	1355	0	1716	0	938	0	1421	0	1033	0	1621	0	1327	0	1319	0	1308	0	1229
YJL044C	458	436	663	369	514	21	445	467	624	668	437	649	610	487	496	656	535	767	1036	641	460	458	718	655	1	776	714	607	526	507	680	552	624	630	490	533	1092	677	608	617	586	586
YPR164W	701	316	330	134	270	10	741	349	466	394	315	398	441	134	278	203	306	288	511	278	300	223	394	239	0	201	301	187	939	859	425	186	497	244	744	873	560	343	472	265	379	116
YEL060C	0	771	0	490	0	23	0	695	0	913	0	855	0	815	0	997	0	797	0	673	0	823	0	716	0	1013	0	714	0	920	0	842	0	966	0	855	0	756	0	886	0	922
YHR195W	464	1032	497	653	559	37	376	984	268	1401	568	1440	413	1299	440	1122	553	1259	725	944	582	1202	630	1273	1	1491	725	995	240	1151	746	1046	585	1428	493	1120	932	905	617	1321	406	1094
YLR101C	0	0	0	0	0	0	0	0	0	0	0	0	0	0	0	0	0	0	0	0	0	0	0	0	0	0	0	0	0	0	0	0	0	0	0	0	0	0	0	0	0	0
YML026C	0	0	0	0	0	0	0	0	0	0	0	0	0	0	0	0	0	0	0	0	0	0	0	0	0	0	0	0	0	0	0	0	0	0	0	0	0	0	0	0	0	0
YPR066W	784	36	477	135	357	9	759	54	550	294	333	318	502	186	372	108	404	269	418	155	335	145	385	170	2	208	445	166	954	483	331	96	545	225	658	526	440	226	481	213	371	108
YDR229W	398	409	569	349	761	18	435	447	975	898	774	975	874	794	510	832	505	501	780	556	642	839	649	581	1	985	781	590	630	606	547	456	935	1194	451	544	1028	680	927	923	535	520
YDL181W	0	0	0	0	0	0	0	0	0	0	0	0	0	0	0	0	0	0	0	0	0	0	0	0	0	0	0	0	1	0	0	0	0	0	0	0	0	0	0	0	0	0
YBR022W	700	513	994	466	735	18	672	408	996	642	698	886	964	539	682	709	873	598	1205	567	781	666	987	658	0	755	1037	645	905	475	1049	634	904	767	654	458	1436	570	860	589	1027	682
YER177W	970	1018	149	83	598	24	888	1032	845	919	598	1003	842	787	489	637	149	116	168	152	670	850	115	111	1	903	180	146	1130	1346	194	203	820	861	874	1183	174	111	702	713	220	162
YML048W	357	0	765	0	578	0	348	0	956	0	588	0	976	0	517	0	746	0	976	0	614	0	692	0	1	0	758	0	476	0	723	0	954	0	418	0	1085	0	842	0	667	0
YBL064C	839	534	1042	627	797	28	681	622	1068	1141	799	1255	1140	518	762	855	915	933	1146	779	905	832	921	728	1	845	1103	804	938	1027	923	742	1094	874	813	957	1357	926	1199	870	1078	592
YHR006W	1497	1360	1610	928	965	51	1202	1317	1446	1597	859	1510	1440	1462	1108	1486	1217	1427	1638	1154	1053	1411	1556	1441	2	1802	1510	1444	1517	1686	1371	1148	1608	1722	1203	1619	1805	1353	1478	1526	1428	1328
YKL221W	0	0	0	0	0	0	0	0	1	0	0	0	1	0	0	0	0	0	1	0	0	0	0	0	0	0	0	0	0	0	0	0	1	0	0	1	0	0	0	0	0	0
YGL126W	0	535	0	460	0	20	0	520	0	920	0	886	0	794	0	962	0	741	0	499	0	800	0	678	0	1058	0	696	0	521	0	666	0	914	0	520	0	618	0	754	0	719
YLR167W	0	0	0	0	0	0	0	0	0	0	0	0	0	0	0	0	0	0	0	0	0	0	0	0	0	0	0	0	0	0	0	0	0	0	0	0	0	0	0	0	0	0
YMR270C	0	0	0	0	0	0	0	0	0	0	0	0	0	0	0	0	0	0	0	0	0	0	0	0	0	0	0	0	0	0	0	0	0	0	0	0	0	0	0	0	0	0
YLR293C	0	0	0	0	0	0	0	0	0	0	0	0	0	0	0	0	0	0	0	0	0	0	0	0	0	0	0	0	0	0	0	0	0	0	0	0	0	0	0	0	0	0
YLR228C	1020	0	1401	0	1172	0	1023	0	1648	0	1384	0	1700	0	1065	0	1494	0	1634	0	1276	0	1473	0	0	0	1463	0	1302	0	1370	0	1638	0	1051	0	1913	0	1711	0	1428	0
YJR053W	80	622	134	441	16	29	46	630	44	753	55	766	24	727	46	626	50	691	68	539	68	661	87	721	0	822	64	666	86	756	40	542	320	742	32	769	17	551	69	684	78	609
YJL171C	1018	1245	1153	789	924	40	968	1147	1303	1414	965	1638	1259	1248	939	1583	960	1263	1264	1104	943	1334	1098	1200	1	1747	1117	1188	1146	1381	1099	1349	1305	1674	1010	1312	1360	1233	1345	1528	1184	1277
YPL031C	115	25	8	1	14	0	117	22	22	7	16	8	29	9	23	3	12	3	2	0	20	4	6	2	0	4	7	1	155	25	0	0	10	5	112	12	6	1	26	1	7	1
YIR002C	0	549	0	443	0	41	0	445	0	1166	0	1106	0	403	0	725	0	814	0	707	0	558	0	581	0	693	0	521	0	1062	0	510	0	765	0	1219	0	853	0	724	0	401
YDL167C	2058	2226	2567	1469	1672	57	2331	2248	2656	2941	1884	2832	2415	2764	1845	2898	2127	2614	2933	2042	1871	2342	2657	2657	1	3457	2506	2408	2589	2738	2001	2095	3369	3348	2091	2398	2806	2119	2912	3209	2107	2113
YLR388W	1048	971	475	209	334	32	1071	889	363	287	247	428	391	281	320	396	382	394	574	294	309	354	422	385	0	390	406	427	1226	1154	504	434	313	387	838	1145	594	408	321	329	493	479
YLR373C	572	0	133	0	77	0	511	0	124	0	65	0	164	0	104	0	140	0	206	0	90	0	208	0	0	0	126	0	675	0	171	0	122	0	428	0	145	0	122	0	164	0
YJR035W	0	958	0	697	0	33	0	926	0	1120	0	1008	0	1014	0	1121	0	1056	0	757	0	772	0	1052	0	1181	0	962	0	1255	0	850	0	954	0	1167	0	888	0	893	0	990
YKR054C	0	0	0	0	0	0	0	0	0	0	0	0	0	0	0	0	0	0	0	0	0	0	0	0	0	0	0	0	0	0	0	0	0	0	0	0	0	0	0	0	0	0
YIR034C	0	0	0	0	0	0	0	0	0	0	0	0	0	0	0	0	0	0	0	0	0	0	0	0	0	0	0	0	0	0	0	0	0	0	0	0	0	0	0	0	0	0
YGL013C	0	293	0	426	0	19	0	323	0	737	0	994	0	505	0	639	0	707	0	500	0	741	0	621	0	700	0	614	0	487	0	530	0	878	0	519	0	554	0	812	0	448
YJR068W	0	0	0	0	0	0	0	0	0	0	0	0	0	0	0	0	0	0	0	0	0	0	0	0	0	0	0	0	0	0	0	0	0	0	0	0	0	0	0	0	0	0
YGR207C	958	0	1523	0	1205	0	1043	0	1728	0	1086	0	1809	0	1288	0	1064	0	1461	0	1316	0	1271	0	0	0	1479	0	1349	0	1210	0	1659	0	915	0	1609	0	1547	0	1425	0
YDR212W	0	0	0	0	0	0	0	0	0	0	0	0	0	0	0	0	0	0	0	0	0	0	0	0	0	0	0	0	0	0	0	0	0	0	0	0	0	0	0	0	0	0
YNL052W	2	848	1	206	47	19	0	800	0	1063	5	761	2	944	1	853	1	348	0	363	2	787	1	342	0	941	3	320	1	914	0	448	0	1018	3	916	25	460	2	833	1	445
YDR514C	0	739	0	490	0	32	0	764	0	1234	0	1253	0	1149	0	1157	0	968	0	739	0	1136	0	941	0	1451	0	822	0	868	0	858	1	1312	0	879	0	821	0	1230	0	920
YNL025C	187	164	24	21	54	3	165	134	17	55	68	48	30	29	57	34	22	14	33	8	64	57	24	11	0	40	33	16	128	183	32	11	52	40	220	129	42	22	61	51	23	16
YGR091W	0	0	0	0	0	0	0	0	0	0	0	0	0	0	0	0	0	0	0	0	0	0	0	0	0	0	0	0	0	0	0	0	0	0	0	0	0	0	0	0	0	0
YDL232W	0	0	0	0	0	0	0	0	0	0	0	0	0	0	0	0	0	0	0	0	0	0	0	0	0	0	0	0	0	0	0	0	0	0	0	0	0	0	0	0	0	0
YPL119C	1047	1238	1469	769	1380	30	1134	1131	1748	1739	1087	1887	1770	1610	1213	1555	1502	1663	1813	1346	1093	1315	1594	1652	0	1980	1405	1433	1265	1425	1320	1179	1433	1637	1097	1281	2151	1427	1404	1615	1337	1218
YLR242C	105	83	29	11	17	1	99	64	20	13	30	21	21	12	14	16	14	14	64	22	19	13	16	13	0	22	32	22	105	75	30	24	24	17	109	61	59	29	18	23	45	13
YMR031W-A	61	0	165	0	21	0	36	0	43	0	76	0	27	0	55	0	58	0	69	0	86	0	102	0	0	0	53	0	99	0	37	0	700	0	36	0	16	0	96	0	74	0
YJR148W	1220	991	1437	680	989	42	1313	1021	1446	1374	1042	1493	1575	838	869	1240	1524	1404	1907	1155	1043	1233	1454	1243	0	1163	1472	1196	1570	1281	1515	1136	1400	1327	1228	1332	2111	1306	1418	1363	1350	967
YEL010W	109	1220	271	668	32	40	59	1434	82	1794	138	1769	49	1374	48	1374	66	1231	85	992	199	1469	139	1362	0	1664	83	1036	142	1738	57	1201	867	1554	88	1680	42	1081	139	1542	110	1178
YJR082C	0	0	0	0	0	0	0	0	0	0	1	0	1	0	0	0	0	0	0	0	1	0	0	0	0	0	0	0	1	0	2	0	0	0	0	0	0	0	1	0	1	0
YOL087C	262	1013	206	416	274	25	296	964	242	993	230	906	261	953	247	1051	229	879	301	559	210	894	240	762	0	1212	219	669	346	1106	221	594	316	1258	279	1146	341	588	331	1028	247	679
YNL134C	831	1066	680	441	767	18	1036	1016	1319	1096	743	864	1109	1228	650	978	584	567	1030	638	820	972	626	626	1	1109	811	566	1261	1035	543	571	922	1154	979	955	1201	548	1073	1082	640	591
YAL037W	711	0	973	0	619	0	883	0	1012	0	638	0	949	0	734	0	756	0	1169	0	661	0	1032	0	0	0	999	0	993	0	931	0	953	0	806	0	1103	0	947	0	925	0
YGL146C	104	1042	333	758	47	44	91	1064	97	1800	164	1749	60	1642	105	1720	76	1403	122	906	161	1579	147	1329	0	1819	140	1252	139	1322	107	1093	842	1689	73	1122	68	1204	179	1603	143	1317
YCR051W	441	0	409	0	375	0	406	0	499	0	260	0	472	0	306	0	360	0	416	0	394	0	435	0	0	0	479	0	568	0	410	0	367	0	508	0	424	0	416	0	359	0
YBR262C	1118	0	1386	0	1307	0	1130	0	1524	0	1188	0	1604	0	882	0	1358	0	1822	0	1111	0	1547	0	4	0	1434	0	1310	0	1427	0	1323	0	1111	0	2029	0	1341	0	1277	0
YPL199C	0	940	0	698	0	40	0	851	0	1503	0	1411	0	1252	0	1445	0	1195	0	997	0	1214	0	1355	0	1731	0	955	0	1194	0	1082	0	1402	0	1118	0	1162	0	1326	0	1242
YFL036W	0	209	0	18	0	6	0	149	0	167	0	138	0	141	0	105	0	50	0	25	0	177	0	36	0	191	0	28	0	254	0	26	0	132	0	259	0	28	0	124	0	25
YDL209C	0	0	0	0	0	0	0	1	0	0	0	0	0	0	0	0	0	0	0	0	0	0	0	0	0	0	0	0	0	0	0	0	0	0	0	0	0	0	0	0	0	0
YIL051C	0	0	0	0	0	0	0	0	0	0	0	0	0	0	0	0	0	0	0	0	0	0	0	0	0	0	0	0	0	0	0	0	0	0	0	0	0	0	0	0	0	0
YPL057C	1019	2683	1602	1446	418	86	702	2394	547	2803	1020	2690	402	2466	623	3201	761	2765	795	1871	1036	2286	1248	2791	0	3410	910	2398	1043	3109	591	2107	2175	3040	801	2788	483	2300	978	2631	980	2169
YNR010W	621	0	164	0	232	0	619	0	275	0	143	0	223	0	264	0	167	1	195	0	181	0	228	0	0	0	162	0	773	1	228	0	303	0	520	1	173	0	249	1	188	1
YDR365C	0	0	0	0	0	0	0	0	0	0	0	0	0	0	0	0	0	0	0	0	0	0	0	0	0	0	0	0	0	0	0	0	0	0	0	0	0	0	0	0	0	0
YLR308W	0	0	0	0	0	0	0	0	0	0	0	0	0	0	0	0	0	0	0	0	0	0	0	0	0	0	0	0	0	0	0	0	0	0	0	0	0	0	0	0	0	0
YNL169C	851	0	492	0	454	0	890	0	763	0	357	0	694	0	476	0	486	0	591	0	464	0	579	0	0	0	423	0	1122	0	413	0	480	0	760	0	567	0	525	0	421	0
YFR034C	0	864	0	106	0	14	0	757	0	167	0	137	0	143	0	154	0	176	0	155	0	116	0	129	0	175	0	128	0	904	0	181	0	160	0	860	0	156	0	148	0	146
YHR070W	0	0	0	0	0	0	0	0	0	0	0	0	0	0	0	0	0	0	0	0	0	0	0	0	0	0	0	0	0	0	0	0	0	0	0	0	0	0	0	0	0	0
YDR460W	0	0	0	0	0	0	0	0	0	0	0	0	0	0	0	0	0	0	0	0	0	0	0	0	0	0	0	0	0	0	0	0	0	0	0	0	0	0	0	0	0	0
YNL112W	0	0	0	0	0	0	0	0	0	0	0	0	0	0	0	0	0	0	0	0	0	0	0	0	0	0	0	0	0	0	0	0	0	0	0	0	0	0	0	0	0	0
YHL047C	1354	918	1218	550	973	21	1369	788	1268	801	1114	965	1418	632	968	861	951	585	1124	440	1042	766	1012	698	0	807	1232	655	1628	969	867	577	1325	1060	1314	826	1461	560	1332	806	1036	504
YOR360C	0	0	0	0	0	0	0	0	0	0	0	0	0	0	0	0	0	0	0	0	0	0	0	0	0	0	0	0	0	0	0	0	0	0	0	0	0	0	0	0	0	0
YOR335C	0	0	0	0	0	0	0	0	0	0	0	0	0	0	0	0	0	0	0	0	0	0	0	0	0	0	0	0	0	0	0	0	0	0	0	0	0	0	0	0	0	0
YGL251C	618	0	876	0	411	0	629	0	583	0	627	0	472	0	415	0	519	0	822	0	626	0	712	0	0	0	603	0	787	0	639	0	1191	0	459	0	703	0	728	1	806	0
YER156C	503	544	460	298	331	17	539	525	423	390	288	364	388	304	248	411	338	439	703	401	295	260	389	384	0	479	559	381	726	716	491	490	326	379	546	669	773	451	384	350	534	435
YPL255W	0	0	0	0	0	0	0	0	0	0	0	0	0	0	0	0	0	0	0	0	0	0	0	0	0	0	0	0	0	0	0	0	0	0	0	0	0	0	0	0	0	0
YOR095C	0	0	0	0	0	0	0	0	0	0	0	0	0	0	0	0	0	0	0	0	0	0	0	0	0	0	0	0	0	0	0	0	0	0	0	0	0	0	0	0	0	0
YEL038W	965	0	1201	0	931	0	1051	0	1205	0	937	0	1200	0	918	0	954	0	1494	0	1048	0	1174	0	3	0	1176	0	1206	0	1340	0	1285	0	903	0	1593	0	1326	0	1318	0
YDR420W	0	0	0	0	0	0	0	0	0	0	0	1	0	0	0	0	0	0	0	0	0	0	0	0	0	0	0	0	0	0	0	0	0	0	0	0	0	0	0	0	0	0
YOL025W	1046	1348	1242	852	1010	38	1086	1298	1533	1600	1190	1680	1325	1387	857	1466	1193	1328	1529	1180	1081	1467	1232	1273	1	1626	1416	1283	1475	1533	1151	1191	1252	1622	1199	1454	1960	1357	1307	1389	1179	1231
YPL208W	1620	1721	2246	1368	1517	67	1674	1791	2309	2401	1502	2380	2521	2147	1589	2625	1635	1868	1867	1396	1643	2162	2038	2016	2	2690	2242	1953	2137	2095	1665	1834	2272	2766	1536	1965	2073	1633	2325	2660	1787	2014
YOL147C	1152	0	962	0	1021	0	1233	0	1308	0	980	0	1223	0	936	0	768	0	1540	0	1080	0	900	0	1	0	997	0	1429	0	1167	0	1080	0	1059	0	1532	0	1179	0	1167	0
YNL280C	0	0	0	0	0	0	0	0	0	0	0	0	0	0	0	0	0	0	0	0	0	0	0	0	0	0	0	0	0	0	0	0	0	0	0	0	0	0	0	0	0	0
YDR007W	0	0	0	0	0	0	0	0	0	0	0	0	0	0	0	0	0	0	0	0	0	0	0	0	0	0	0	0	0	0	0	0	0	0	0	0	0	0	0	0	0	0
YIL160C	1211	1259	1231	691	953	24	1125	1190	1621	1643	998	1541	1615	1371	905	1447	1119	1255	1375	932	1094	1373	1344	1255	1	1734	1173	1211	1382	1476	1544	1459	1455	1557	1058	1382	1592	1073	1315	1440	1629	1420
YPR089W	0	0	0	0	0	0	0	0	0	0	0	0	0	0	0	0	0	0	0	0	0	0	0	0	0	0	0	0	0	0	0	0	0	0	0	0	0	0	0	0	0	0
YBR233W	0	893	0	598	0	19	0	806	0	1256	0	1190	0	1130	0	1083	0	923	0	734	0	1129	0	880	0	1126	0	789	0	1091	0	740	0	1063	0	936	0	904	0	892	0	715
YPL122C	0	0	0	0	0	0	0	0	0	0	0	0	0	0	0	0	0	0	0	0	0	0	0	0	0	0	0	0	0	0	0	0	0	0	0	0	0	0	0	0	0	0
YDL086W	913	1008	1231	792	1174	27	990	998	1500	1629	881	1638	1501	1652	1053	1591	1207	1337	1652	1233	1013	1427	1207	1375	0	1984	1328	1101	1238	1243	1307	1327	1411	1544	825	1176	1632	1449	1316	1622	1420	1484
YMR313C	1349	1502	1310	921	1169	43	1378	1492	1705	1776	1254	1971	1885	1768	1198	1817	1227	1395	1624	1157	1454	1880	1414	1433	0	2096	1341	1289	1695	1714	1389	1375	1763	2259	1255	1496	1801	1318	1694	1971	1506	1453
YGL179C	946	0	1568	5	1414	0	1119	1	1820	9	1319	26	1766	2	1285	3	1266	4	1655	6	1486	3	1293	1	3	5	1727	5	1326	9	1540	3	1600	3	980	12	1834	18	1644	3	1391	0
YGR120C	0	0	0	0	0	0	0	0	0	0	0	0	0	0	0	0	0	0	0	0	0	0	0	0	0	0	0	0	0	0	0	0	0	0	0	0	0	0	0	0	0	0
YML001W	1479	0	542	0	701	0	1606	0	989	0	571	0	1078	0	627	0	375	0	639	0	681	0	448	0	0	0	497	0	1827	0	512	0	916	0	1242	0	636	0	919	0	474	0
YLL028W	1625	1030	2010	924	1613	32	1625	793	2679	1502	1535	1608	2654	1065	1629	1282	1588	1008	2136	818	1681	1313	1864	1120	2	1481	1825	989	1954	1039	1774	758	2491	1585	1358	901	2239	939	2179	1395	1611	932
YER016W	4	0	0	0	4	0	11	0	0	0	3	0	2	0	4	0	2	0	10	0	1	0	3	0	0	0	3	0	8	0	2	0	3	0	2	0	5	0	0	0	1	0
YDR386W	835	745	736	491	756	27	884	805	1289	1392	732	1072	1218	1104	653	959	849	1045	1312	892	781	878	925	898	0	1177	756	732	973	1090	952	776	1068	1190	874	1007	1447	914	952	1178	1000	842
YNL211C	0	1022	0	752	0	22	0	1008	0	1549	0	1219	0	1356	0	1414	0	1332	0	924	0	1126	0	1221	0	1499	0	1122	0	1176	0	1154	0	1381	0	1123	0	1102	0	1386	0	1274
YLR124W	0	224	0	250	0	10	0	207	0	405	0	448	0	348	0	347	0	277	0	260	0	373	0	343	0	429	0	305	0	236	0	331	0	555	0	228	0	330	0	384	0	316
YLR026C	0	0	0	0	0	0	0	0	0	0	0	0	0	0	0	0	0	0	0	0	0	0	0	0	0	0	0	0	0	0	0	0	0	0	0	0	0	0	0	0	0	0
YJR065C	0	0	0	0	0	0	0	0	0	0	0	0	0	0	0	0	0	0	0	0	0	0	0	0	0	0	0	0	0	0	0	0	0	0	0	0	0	0	0	0	0	0
YHR094C	1039	1135	846	424	739	29	983	943	1087	1235	910	1132	964	940	713	1065	925	915	1048	679	745	1066	997	976	0	1202	943	684	1222	1296	1076	877	1063	1382	1083	1235	1082	843	1192	1267	943	908
YMR095C	0	0	0	0	0	0	0	0	0	1	0	0	0	0	0	0	0	0	0	0	0	0	0	0	0	0	0	0	0	0	0	0	0	0	0	0	0	0	0	0	0	0
YDL033C	0	0	0	0	0	0	0	0	0	0	0	0	0	0	0	0	0	0	0	0	0	0	0	0	0	0	0	0	0	3	0	1	0	1	0	7	0	0	0	3	0	0
YMR255W	1210	1578	1378	985	1105	49	1357	1466	1448	1744	1137	2064	1548	1682	1140	1814	1283	1777	1554	1223	1303	1780	1659	1692	0	2238	1338	1405	1565	1820	1193	1346	1797	2378	1146	1670	1841	1465	1887	2159	1197	1344
YHR209W	785	863	1012	526	1083	21	768	699	1107	995	663	779	976	904	829	1215	1146	923	1113	791	618	706	1101	973	0	1442	1194	848	1039	831	972	876	981	1066	865	948	1482	823	955	959	949	814
YGL247W	0	0	0	0	0	0	0	0	0	0	0	0	0	0	0	0	0	0	0	0	0	0	0	0	0	0	0	0	0	0	0	0	0	0	0	0	0	0	0	0	0	0
YCR100C	1562	0	1557	0	1202	0	1567	0	1827	0	1175	0	1903	0	1257	0	1272	0	1832	0	1380	0	1658	0	0	0	1560	0	1814	0	1491	0	1728	0	1456	0	1952	0	1791	0	1614	0
YDR516C	0	748	0	566	0	22	0	760	0	1618	0	1401	0	1452	0	1239	0	1227	0	917	0	1213	0	1110	0	1446	0	820	0	934	0	884	0	1388	0	894	0	1042	0	1390	0	827
YPL233W	0	0	0	0	0	0	0	0	0	0	0	0	0	0	0	0	0	0	0	0	0	0	0	0	0	0	0	0	0	0	0	0	0	0	0	0	0	0	0	0	0	0
YOR255W	920	1	1222	0	1134	0	879	0	1246	1	1038	0	1456	0	982	0	888	0	1543	0	1105	1	987	1	1	2	1252	0	1072	0	1310	0	1341	0	867	0	1664	0	1199	0	1372	0
YIL063C	0	0	0	0	0	0	0	0	0	0	0	0	0	0	0	0	0	0	0	0	0	0	0	0	0	0	0	0	0	0	0	0	0	0	0	0	0	0	0	0	0	0
YOR200W	0	0	0	0	0	0	0	0	0	0	0	0	0	0	0	0	0	0	0	0	0	0	0	0	0	0	0	0	0	0	0	0	0	0	0	0	0	0	0	0	0	0
YGR251W	0	0	0	0	0	0	0	0	0	0	0	0	0	0	0	0	0	0	0	0	0	0	0	0	0	0	0	0	0	0	0	0	0	0	0	0	0	0	0	0	0	0
YPR047W	841	102	175	10	330	0	890	80	484	16	302	14	490	35	325	32	117	6	193	2	379	20	176	3	1	17	141	8	1083	20	167	19	520	29	762	20	199	5	535	25	188	8
YDR044W	0	0	0	0	0	0	0	0	0	0	0	0	0	0	0	0	0	0	0	0	0	0	0	0	0	0	0	0	0	0	0	0	0	0	0	0	0	0	0	0	0	0
YEL016C	1237	1263	1193	638	916	35	1266	1327	1370	1354	796	1311	1329	1255	891	1326	999	1165	1190	889	911	1028	1211	1053	0	1558	1058	948	1350	1474	1045	872	1221	1429	1136	1371	1488	1084	1232	1235	1057	1017
YOL128C	1188	13	1224	28	1075	9	1427	20	1566	290	1023	283	1710	19	1083	46	1039	102	1148	87	1288	41	1344	22	1	30	1147	23	1426	225	1325	27	1782	42	1160	234	1154	179	1735	53	1342	13
YKL153W	0	0	0	0	0	0	0	0	0	0	0	0	0	0	0	0	0	0	0	0	0	0	0	0	0	0	0	0	0	0	0	0	0	0	0	0	0	0	0	0	0	0
YFL019C	540	828	649	536	539	31	600	757	478	912	486	1046	503	894	560	974	656	885	911	751	557	831	642	822	1	1165	693	717	596	817	736	900	874	1123	493	837	993	923	761	869	768	884
YMR139W	538	603	559	334	569	21	642	661	796	716	412	742	795	673	585	797	419	533	502	406	540	613	478	504	0	995	532	485	769	749	600	465	716	886	494	618	652	409	741	768	518	513
YNL296W	0	0	0	0	0	0	0	0	0	0	0	0	0	0	0	0	0	0	0	0	0	0	0	0	0	0	0	0	0	0	0	0	0	0	0	0	0	0	0	0	0	0
YOR172W	1673	878	1594	735	1405	30	1753	729	2168	1103	1563	1531	2277	890	1546	1089	1368	751	1752	593	1697	1211	1703	950	2	1202	1632	774	1945	770	1607	690	1862	1165	1429	766	1933	719	1913	986	1654	824
YOR105W	187	0	291	0	96	0	129	0	140	0	276	0	107	0	214	0	118	0	191	0	263	0	243	0	0	0	161	0	186	0	148	0	436	0	134	0	106	0	232	0	232	0
YDR541C	1778	2144	1868	1159	1824	74	1961	2037	2570	2965	1987	3218	2566	2581	1815	2543	2126	2490	2206	1683	2101	2719	2229	2482	3	2945	1945	1910	2303	2640	1932	1938	2667	3121	1847	2345	2601	1890	2513	2884	1851	1789
YPR143W	0	0	0	0	0	0	0	0	0	0	0	0	0	0	0	0	0	0	0	0	0	0	0	0	0	0	0	0	0	0	0	0	0	0	0	0	0	0	0	0	0	0
YDR340W	0	1041	0	854	0	27	0	1168	0	1666	0	1559	0	1399	0	1381	0	1323	0	1082	0	1350	0	1301	0	1534	0	1235	0	1421	0	1207	0	1551	0	1276	0	1185	0	1380	0	1218
YNL322C	627	723	160	87	179	19	625	684	250	317	158	225	244	248	195	291	101	150	157	123	135	162	113	103	0	389	102	101	811	961	127	114	249	247	601	776	162	142	167	287	135	164
YPL090C	344	487	72	65	287	10	347	463	512	513	272	461	508	538	233	385	57	82	110	62	306	415	75	109	0	573	98	68	521	632	96	120	449	655	399	478	91	95	424	430	106	131
YPR078C	824	876	1018	637	1198	50	812	964	1591	1589	982	1417	1518	1504	997	1451	1311	1232	1345	930	975	1342	1278	1165	2	1674	1139	925	1103	1079	1286	1182	1325	1531	880	969	1590	1079	1355	1409	1188	1216
YCR075C	999	1047	1330	649	1042	43	1048	1040	1513	1576	1023	1534	1347	1309	974	1345	1280	1360	1742	1029	1091	1194	1456	1301	0	1843	1394	1122	1336	1162	1603	1358	1315	1401	996	1205	1945	1280	1372	1315	1491	1359
YNL197C	0	0	0	0	0	0	0	0	0	0	0	0	0	0	0	0	0	0	0	0	0	0	0	0	0	0	0	0	0	0	0	0	0	0	0	0	0	0	0	0	0	0
YLR439W	483	0	54	0	131	0	475	0	170	0	154	0	159	0	138	0	61	0	80	0	146	0	86	0	0	0	70	0	545	0	67	0	129	0	478	0	100	0	193	0	79	0
YCR020C	41	213	56	151	63	8	28	144	19	211	56	246	38	180	60	228	73	145	70	129	50	191	53	184	0	207	76	198	33	192	48	206	69	208	49	175	78	180	61	179	74	187
YCL051W	729	0	980	0	789	0	785	0	921	0	594	0	811	0	610	0	861	0	1062	0	743	0	936	0	1	0	1106	0	921	0	928	0	728	0	890	0	1257	0	770	0	947	0
YDR235W	0	0	0	0	0	0	0	0	0	0	0	0	0	0	0	0	0	0	0	0	0	0	0	0	0	0	0	0	0	0	0	0	0	0	0	0	0	0	0	0	0	0
YER038C	0	0	0	0	0	0	0	0	0	0	0	0	0	0	0	0	0	0	0	0	0	0	0	0	0	0	0	0	0	0	0	0	0	0	0	0	0	0	0	0	0	0
YPR125W	2971	3008	3445	1827	3003	86	3033	2913	3892	3578	2370	3420	3624	3381	2744	3659	2927	2855	3881	2381	2886	3176	3358	2856	2	4162	3410	2875	3671	3517	3412	2736	3672	3965	2756	3097	4044	2721	3726	3516	3212	3051
YHR049W	545	619	489	338	559	17	554	545	814	845	455	792	820	837	576	816	393	488	556	440	582	702	460	470	0	886	489	425	645	727	531	444	680	916	507	650	503	459	637	755	488	620
YBR007C	859	953	1135	584	850	42	895	953	1222	1327	883	1421	1267	1221	775	1125	936	1005	1363	1047	1040	1313	880	909	0	1329	1186	1113	1104	1149	1302	1042	1202	1397	834	950	1655	1090	1167	1192	1104	1056
YPL001W	2222	2497	3406	2216	2904	89	2524	2482	4112	4297	2696	4030	4301	3798	2445	3925	3373	3551	3523	2411	2811	3604	3721	3657	1	4488	3973	3189	3032	3062	3593	3354	3463	4112	2452	2574	3685	2658	3699	3700	3448	3399
YJL038C	785	964	1278	742	878	37	906	927	1311	1309	769	1141	1248	1193	882	1309	1070	1086	1342	945	901	1071	1101	1065	0	1445	1339	1157	1157	1126	1109	1114	1198	1433	839	1020	1385	1078	1243	1262	1124	1161
YNL319W	1016	1040	1107	622	932	35	1108	1014	1617	1495	1088	1401	1621	1399	912	1222	1219	1311	1479	1052	984	1286	1397	1277	0	1470	1117	982	1339	1255	1388	1151	1075	1162	991	1125	1765	1123	1075	1102	1229	1213
YPR178W	0	0	0	0	0	0	0	0	0	0	0	1	0	0	0	0	0	0	0	0	0	0	0	0	0	0	0	0	0	0	0	0	0	0	0	0	0	0	0	0	0	0
YDR475C	0	0	0	0	0	0	0	0	0	0	0	0	0	0	0	0	0	1	0	0	0	0	0	0	0	0	0	0	0	0	0	0	0	0	0	0	0	0	0	0	0	0
YNL159C	850	1003	654	517	788	29	795	968	1209	1256	699	1104	1112	1100	806	1152	643	778	816	653	798	1068	741	786	1	1477	769	718	946	986	906	857	972	1155	786	1036	951	800	974	1083	820	878
YAL014C	1020	0	1371	0	841	0	962	0	1231	0	999	0	1200	0	892	0	1342	0	1690	0	993	0	1495	0	0	0	1305	0	1127	0	1643	0	1341	0	988	0	1837	0	1356	0	1435	0
YCR020W-B	0	0	0	0	0	0	0	0	0	0	0	0	0	0	0	0	0	0	0	0	0	0	0	0	0	0	0	0	0	0	0	0	0	0	0	0	0	0	0	0	0	0
YBR243C	0	0	0	0	0	0	0	0	0	0	0	0	0	0	0	0	0	0	0	0	0	0	0	0	0	0	0	0	0	0	0	0	0	0	0	0	0	0	0	0	0	0
YLR181C	593	554	609	358	633	21	665	441	1104	839	728	733	1086	682	454	598	648	449	922	467	648	660	719	533	0	728	776	414	796	527	823	472	919	828	658	452	1022	445	934	662	695	529
YCR073C	0	1052	0	633	0	40	0	961	0	1243	0	1210	0	1122	0	1305	0	1209	0	921	0	1162	0	1052	0	1703	0	905	0	1332	0	976	0	1214	0	1199	0	1174	0	1084	0	993
YNL075W	0	0	0	0	0	0	0	0	0	0	0	0	0	0	0	0	0	0	0	0	0	0	0	0	0	0	0	0	0	0	0	0	0	0	0	0	0	0	0	0	0	0
YPL150W	397	654	353	444	382	28	443	600	564	1154	345	897	596	976	621	949	334	670	458	512	323	652	349	643	0	1145	420	600	490	795	335	461	511	1050	432	855	506	608	497	986	277	511
YJL012C	0	0	0	0	0	0	0	0	0	0	0	0	0	0	0	0	0	0	0	0	0	0	0	0	0	0	0	0	0	0	0	0	0	0	0	0	0	0	0	0	0	0
YJL065C	862	0	914	0	890	0	857	0	1137	0	695	0	1223	0	737	0	939	0	1239	2	753	0	1039	0	0	0	951	0	1143	0	978	0	1114	0	930	0	1506	0	1041	0	955	0
YKR020W	685	753	306	252	408	20	699	721	561	659	382	513	494	478	396	550	403	378	390	196	400	541	355	372	0	559	346	256	915	937	158	153	393	508	689	861	436	242	367	517	175	161
YMR053C	0	0	0	0	0	0	0	0	0	0	0	0	0	0	0	0	0	0	0	0	0	0	0	0	0	0	0	0	0	0	0	0	0	0	0	0	0	0	0	0	0	0
YKL066W	838	0	859	0	811	0	751	0	901	0	901	0	914	0	768	0	846	0	1110	0	756	0	916	0	1	0	1045	0	853	0	680	0	884	0	741	0	1410	0	988	0	689	0
YMR004W	0	880	0	540	0	32	0	931	0	1398	0	1226	0	1180	0	1110	0	898	0	725	0	1042	0	824	0	1174	0	861	0	995	0	935	0	1464	0	893	0	770	0	1352	0	936
YER083C	370	344	131	94	167	12	387	359	174	164	190	258	149	159	209	221	114	147	217	127	172	233	152	131	0	326	178	127	497	401	130	122	115	184	298	421	191	142	147	125	102	111
YPL176C	491	646	632	367	568	18	552	705	879	1067	763	1108	821	924	613	828	460	587	618	512	686	1055	514	635	0	1049	656	704	635	832	539	621	767	1178	575	664	722	518	791	1055	557	711
YHR172W	0	0	0	0	0	0	0	0	0	0	0	0	0	0	0	0	0	0	0	0	0	0	0	0	0	0	0	0	0	0	0	0	0	0	0	0	0	0	0	0	0	0
YLR263W	668	865	1016	770	828	25	731	879	1250	1395	768	1159	1247	1514	997	1564	893	1101	1406	923	922	1242	953	1087	0	1613	990	1108	930	1118	724	873	1178	1647	684	946	1445	1089	1177	1327	868	822
YDL240W	375	0	631	0	138	0	237	0	317	0	510	0	208	0	249	0	265	0	310	0	439	0	478	0	0	0	313	0	425	0	281	0	824	0	303	0	165	0	434	0	455	0
YDR401W	0	61	0	114	0	18	0	68	0	869	0	918	0	46	0	110	0	435	0	302	0	167	0	125	0	117	0	151	0	557	0	73	0	128	0	542	0	1113	0	164	0	61
YFR013W	882	948	1192	639	889	33	983	874	1091	1035	866	1190	999	906	721	1058	990	1054	1375	838	853	1006	1062	927	0	1303	1111	964	1151	1060	1018	891	1059	1184	1005	1108	1516	987	1119	1145	1043	956
YHR013C	115	111	71	39	39	5	130	142	78	67	56	49	61	84	28	45	59	30	95	69	53	69	49	30	0	69	54	60	165	169	65	47	44	28	97	152	115	77	23	49	65	61
YOL040C	0	0	0	0	0	0	0	0	0	0	0	0	0	0	0	0	0	0	0	0	0	0	0	0	0	0	0	0	0	0	0	0	0	0	0	0	0	0	0	0	0	0
YGR072W	0	625	0	284	0	24	0	608	1	696	0	694	0	767	0	670	0	672	0	485	0	670	0	601	0	877	0	521	0	799	0	570	1	793	0	709	0	609	0	625	0	558
YCL035C	1264	1129	1365	722	927	47	1215	1131	1175	1120	835	1308	1054	984	1009	1426	1201	1150	1712	1120	1087	1295	1412	1415	0	1703	1366	1074	1353	1398	1394	1206	1271	1397	1155	1428	1822	1311	1280	1354	1314	1184
YIL023C	1129	0	985	0	1145	0	1050	0	1836	0	1123	0	1717	0	1104	0	823	0	1138	0	1244	0	828	0	1	0	1033	0	1362	0	978	0	1631	0	1091	0	1181	0	1542	0	962	0
YNR073C	0	1123	0	893	0	31	0	1193	0	1501	0	1487	0	1317	0	1622	0	1233	0	1009	0	1294	0	1314	0	1705	0	1307	0	1355	0	1143	0	1420	0	1230	0	1139	0	1414	0	1133
YPR200C	1033	1173	1655	1032	1098	35	920	1096	1594	1625	1164	1784	1540	1473	1000	1599	1550	1738	2003	1392	1194	1576	1706	1847	4	1704	1792	1559	1223	1300	1358	1187	1561	1886	908	1129	2204	1591	1581	1679	1292	1485
YIL072W	1122	111	1047	111	1109	2	1052	118	1397	167	1102	189	1380	156	913	150	1151	110	1530	88	962	178	1282	130	0	140	1244	134	1329	132	1207	123	1311	195	1143	107	1918	123	1221	120	1228	141
YLR327C	2038	0	2403	0	2160	0	2106	0	2911	0	2210	0	3124	0	2095	0	2104	0	2712	0	2264	0	2312	0	1	0	2510	0	2622	0	2025	0	2751	0	2029	0	2852	0	2678	0	1871	0
YBR229C	908	821	441	206	516	25	1008	723	613	581	532	687	604	523	390	473	402	375	498	261	570	538	419	371	1	590	414	315	1198	940	353	239	620	610	956	894	520	295	628	566	283	249
YMR100W	1328	0	348	0	636	0	1231	0	792	0	694	0	800	0	376	0	315	0	397	0	767	0	348	0	0	0	408	0	1638	0	438	0	824	0	1160	0	459	0	1021	0	435	0
YLR455W	795	877	1170	857	761	42	864	899	1332	1726	850	1639	1483	1500	800	1386	785	1080	1038	850	1097	1495	1070	985	1	1536	1047	1231	926	1103	1002	1042	1190	1409	726	953	1124	1030	1188	1327	1082	1152
YNL247W	0	0	0	0	0	0	0	0	0	0	0	0	0	0	0	0	0	0	0	0	0	0	0	0	0	0	0	0	0	0	0	0	0	0	0	0	0	0	0	0	0	0
YOR054C	908	458	438	173	826	18	849	576	1144	952	819	1052	997	503	775	505	400	346	497	237	900	544	470	233	1	695	512	243	1094	857	498	251	1113	664	894	713	497	304	1165	704	465	240
YFR028C	0	0	0	0	0	0	0	0	0	0	0	0	0	0	0	0	0	0	0	0	0	0	0	0	0	0	0	0	0	0	0	0	0	0	0	0	0	0	0	0	0	0
YGR290W	0	1116	0	686	0	44	0	1091	0	1671	0	1651	0	1445	0	1534	0	1409	0	1284	0	1561	0	1398	0	1762	0	1138	0	1416	0	1171	0	1633	0	1265	0	1441	0	1324	0	1088
YOR009W	0	0	0	0	0	0	0	0	0	0	0	0	0	0	0	0	0	0	0	0	0	0	0	0	0	0	0	0	0	0	0	0	0	0	0	0	0	0	0	0	0	0
YOR072W	0	1106	0	387	0	29	0	1017	0	760	0	783	0	604	0	902	0	580	0	556	0	680	0	589	0	1042	0	535	0	1407	0	592	0	775	0	1197	0	541	0	685	0	693
YDR292C	0	0	0	0	0	0	0	0	0	0	0	0	0	0	0	0	0	0	0	0	0	0	0	0	0	0	0	0	0	0	0	0	0	0	0	0	0	0	0	0	0	0
YKR103W	1205	1272	1856	1249	2008	40	1325	1306	2271	2531	2069	2756	2401	2127	1816	2498	1823	1937	2129	1571	1947	2139	1896	1903	0	2986	2025	1895	1583	1538	1659	1699	2165	2533	1439	1552	2716	1881	2033	2425	1831	1724
YMR194W	597	707	399	255	248	22	602	647	303	358	206	348	327	315	258	354	340	380	561	398	218	255	340	335	0	331	405	453	728	752	369	393	262	337	576	844	526	400	268	379	420	355
YLL032C	1131	1419	1378	855	1335	44	1214	1270	2167	2185	1442	1855	1932	1941	1167	1883	1506	1576	1625	1061	1391	1620	1665	1526	1	2166	1316	1238	1512	1553	1289	1215	1885	2280	1246	1409	1782	1256	1931	2033	1259	1212
YOR249C	0	0	0	0	0	0	0	0	0	0	0	0	0	0	0	0	0	0	0	0	0	0	0	0	0	0	0	0	0	0	0	0	0	0	0	0	0	0	0	0	0	0
YER117W	0	0	0	0	0	0	0	0	0	0	0	0	0	0	0	0	0	0	0	0	0	0	0	0	0	0	0	0	0	0	0	0	0	0	0	0	0	0	0	0	0	0
YOR301W	1247	0	1283	0	1462	0	1326	0	1610	0	1168	0	1677	0	976	0	1140	0	1569	0	1073	0	1232	0	1	0	1263	0	1528	0	1199	0	1525	0	1363	0	1834	0	1426	0	1224	0
YKL218C	0	1204	0	760	0	34	0	1104	0	1420	0	1292	0	1380	0	1462	0	1410	0	1244	0	1273	0	1367	0	1863	0	1109	0	1404	0	1348	0	1376	0	1379	0	1294	0	1357	0	1373
YBL107C	1543	1854	1628	1149	1585	46	1531	1698	2128	2260	1666	2354	2172	2295	1256	2125	1924	1970	2045	1519	1611	1865	1873	1934	0	2375	1815	1710	2003	1854	1752	1844	1842	2029	1580	2048	2438	1762	1771	2009	1723	1848
YLL063C	719	180	708	234	802	19	763	218	1026	812	641	820	1038	153	723	339	730	484	667	271	785	313	795	293	0	331	801	284	847	652	731	216	1153	373	684	588	721	421	1148	471	657	127
YOR276W	586	140	709	202	478	13	645	158	775	559	521	549	829	175	561	249	644	506	741	366	548	223	670	283	0	321	701	304	787	532	626	130	756	251	511	535	832	488	638	289	678	159
YMR309C	0	0	0	0	0	0	0	0	0	0	0	0	0	0	0	0	0	0	0	0	0	0	0	0	0	0	0	0	0	0	0	0	0	0	0	0	0	0	0	0	0	0
YOR089C	958	1410	1156	865	988	44	1164	1422	1427	1562	901	1776	1351	1613	898	1588	983	1289	1315	991	920	1527	1155	1315	0	1972	1150	1167	1385	1674	979	1032	1377	1753	998	1293	1306	1247	1405	1676	867	1071
YMR180C	699	871	977	540	792	35	737	776	1298	1208	680	1109	1129	1090	747	1171	680	795	1102	669	737	872	754	844	1	1105	937	882	960	1034	810	829	1127	1247	727	886	1123	813	1142	1148	812	786
YGL163C	0	781	0	303	0	14	0	714	0	619	0	680	0	518	0	642	0	439	0	373	0	617	0	446	0	734	0	420	0	879	0	344	0	625	0	754	0	424	0	556	0	377
YDR417C	449	0	99	0	157	0	430	0	239	0	152	0	211	0	168	0	92	0	133	0	152	0	87	0	0	0	95	0	469	0	86	0	227	0	337	0	110	0	208	0	101	0
YOL131W	478	0	182	0	264	0	540	0	394	0	286	0	343	0	173	0	140	0	170	0	326	0	184	0	0	0	203	0	741	0	129	0	393	0	528	0	178	0	374	0	143	0
YBL021C	734	0	266	0	430	0	805	0	953	0	589	0	913	0	441	0	273	0	387	0	574	0	238	0	1	0	381	0	918	0	171	0	739	0	706	0	550	0	705	0	271	0
YLL045C	1412	0	1111	0	467	0	1481	0	694	0	455	0	628	0	494	0	1133	0	1355	0	457	0	1316	0	1	0	1243	0	1898	0	1087	0	687	0	1269	0	1428	0	658	0	1192	0
YLR007W	0	0	0	0	0	0	0	0	0	0	0	0	0	0	0	0	0	0	0	0	0	0	0	0	0	0	0	0	0	0	0	0	0	0	0	0	0	0	0	0	0	0
YNL261W	0	0	0	0	0	0	0	0	0	0	0	0	0	0	0	0	0	0	0	0	0	0	0	0	0	0	0	0	0	0	0	0	1	0	0	0	0	0	0	0	0	0
YMR054W	1550	116	1753	224	1855	24	1589	178	2571	1302	1695	1483	2499	142	1556	272	1745	679	1577	498	1807	352	1628	276	1	320	1777	268	2120	995	981	144	2291	309	1495	927	1748	657	2076	346	978	67
YDR065W	70	70	8	7	8	0	57	81	16	24	10	4	6	12	16	11	8	12	19	9	7	13	9	9	0	15	9	14	81	74	8	13	17	18	58	52	19	10	21	23	1	6
YNL305C	1511	0	1835	0	1128	0	1683	1	1869	6	1245	6	1887	0	1227	0	1328	2	2000	5	1603	2	1663	0	2	1	1688	3	1708	1	1677	0	1584	1	1275	2	1967	3	1671	1	1744	0
YJL046W	77	23	17	0	20	1	53	22	22	19	15	12	28	6	11	3	25	22	45	16	17	11	35	6	0	5	23	12	86	34	63	29	40	22	62	57	47	22	37	18	56	20
YKR078W	1009	0	1404	0	1076	0	1041	0	1650	0	1030	0	1614	0	738	0	1207	0	1490	0	1152	0	1228	0	1	0	1468	0	1345	0	1165	0	1464	0	976	0	1737	0	1491	0	1260	0
YOR191W	961	1075	846	476	685	27	1008	1049	1115	1249	829	1172	1025	1047	741	1149	840	894	1137	726	763	916	863	937	0	1397	767	767	1170	1265	692	669	1210	1255	1052	1179	1081	795	1139	1165	729	747
YDR272W	1004	1216	1462	1078	1171	46	1003	1257	1577	1992	1081	2237	1603	1752	1075	2014	1235	1774	1532	1402	1284	1670	1451	1633	0	2283	1431	1490	1177	1529	1253	1330	1602	1986	927	1415	1643	1584	1640	1924	1302	1418
YGR289C	0	1600	0	1308	0	53	0	1576	0	2585	0	2404	0	2341	0	2357	0	2068	0	1552	0	2147	0	1902	0	2568	0	1787	0	1982	0	1717	0	2990	0	1730	0	1769	0	2489	0	1873
YML020W	1379	0	1689	0	1315	0	1403	0	1787	0	1237	0	1867	0	1401	0	1296	0	1787	0	1376	0	1618	0	4	0	1570	0	1520	0	1676	0	1942	0	1208	0	1870	0	1856	0	1725	0
YLR103C	0	0	0	0	0	0	0	0	0	0	0	0	0	0	0	0	0	0	0	0	0	0	0	0	0	0	0	0	0	0	0	0	0	0	0	0	0	0	0	0	0	0
YOR294W	0	0	0	0	0	0	0	0	0	0	0	0	0	0	0	0	0	0	0	0	0	0	0	0	0	0	0	0	0	0	0	0	0	0	0	0	0	0	0	0	0	0
YEL062W	256	277	294	178	324	15	217	250	484	611	300	566	490	528	358	433	309	368	398	266	337	514	258	366	2	597	325	260	349	359	297	348	407	635	269	344	395	317	461	569	326	359
YPR064W	0	111	0	111	0	7	0	70	0	187	0	218	0	136	0	175	0	146	0	100	0	181	0	178	0	250	0	138	0	78	0	112	0	142	0	77	0	147	0	125	0	139
YPR031W	720	864	1026	584	999	26	746	807	1163	1209	925	1379	1055	1099	1042	1507	810	944	1116	742	830	1170	1045	987	1	1957	1201	1080	844	989	1042	1026	1173	1552	635	909	1147	902	1336	1306	1073	1016
YLR038C	712	1	304	0	456	0	761	1	879	0	565	1	966	0	495	0	308	1	346	0	568	0	447	1	1	1	325	0	1000	0	253	0	824	0	688	0	361	0	700	0	246	1
YNL096C	259	2537	271	910	64	64	182	2466	87	1477	121	1634	53	1285	68	1669	66	1621	117	1356	147	1324	199	1635	0	1808	137	1405	333	3042	101	1577	181	1687	194	2994	80	1550	159	1535	218	1664
YDL187C	989	1116	1160	676	1162	38	1001	1112	1836	1714	1087	1751	1738	1645	976	1701	1294	1471	1996	1126	1249	1463	1446	1394	0	1957	1229	1031	1262	1172	1502	1278	1524	1992	886	1200	1749	1331	1595	1673	1454	1386
YBR024W	696	0	969	0	769	0	760	0	1005	0	809	0	1007	0	671	0	964	0	1254	0	801	0	1035	0	0	0	1099	0	1027	0	917	0	1056	0	787	1	1449	0	1036	0	949	0
YER171W	0	0	0	0	0	0	0	0	0	0	0	0	0	0	0	0	0	0	0	0	0	0	0	0	0	0	0	0	0	0	0	0	0	0	0	0	0	0	0	0	0	0
YDL047W	128	154	8	15	7	0	164	151	18	12	7	11	8	9	13	9	0	6	13	3	8	24	10	2	0	22	7	6	154	184	2	2	16	23	131	148	7	5	12	10	6	11
YML046W	0	0	0	0	0	0	0	0	0	0	0	0	0	0	0	0	0	0	0	0	0	0	0	0	0	0	0	0	0	0	0	0	0	0	0	0	0	0	0	0	0	0
YGL124C	1385	1375	360	202	331	22	1214	1275	443	519	364	407	422	430	327	438	304	289	420	279	298	319	379	266	0	455	372	278	1491	1560	251	263	490	612	1372	1210	394	287	536	465	304	260
YMR276W	1016	136	1517	258	1195	12	1041	158	1424	741	1227	896	1406	123	1096	310	1452	604	2015	533	1300	266	1438	300	0	238	1602	292	1258	644	1223	223	1482	281	1020	637	2125	781	1384	332	1336	100
YEL059W	490	542	645	330	643	13	552	522	601	592	475	706	604	489	542	714	657	635	822	507	445	576	616	495	0	886	701	506	642	597	682	646	650	700	534	634	913	546	602	640	641	676
YMR149W	0	0	0	0	0	0	0	0	0	0	0	0	0	0	0	0	0	0	0	0	0	0	0	0	0	0	0	0	0	0	0	0	0	0	0	0	0	0	0	0	0	0
YLR165C	586	650	358	201	396	16	571	567	887	829	451	586	860	790	255	488	306	370	383	219	572	522	423	357	0	621	464	323	818	746	337	335	648	748	553	668	402	248	624	639	404	365
YCR069W	528	528	554	283	473	16	475	518	615	719	450	658	564	583	443	745	519	565	621	368	450	628	543	596	0	911	568	477	658	649	606	580	594	728	554	625	650	457	626	660	588	582
YLR138W	0	790	0	494	0	24	0	771	0	1409	0	1043	0	1228	0	1253	0	887	0	755	0	908	0	981	0	1571	0	796	0	874	0	947	0	1178	0	872	0	808	0	1119	0	947
YKL027W	1018	1145	518	282	619	25	1032	1067	886	759	610	921	791	717	593	869	440	422	570	336	738	796	507	422	0	959	508	465	1316	1209	508	434	885	842	970	1178	619	401	802	861	548	559
YJL173C	0	0	0	0	0	0	0	0	0	0	0	0	0	0	0	0	0	0	0	0	0	0	0	0	0	0	0	0	0	0	0	0	0	0	0	0	0	0	0	0	0	0
YDR152W	775	1061	707	551	674	33	757	944	1022	1380	734	1008	988	1176	456	1133	593	729	868	652	735	957	698	755	1	1367	782	782	975	1156	710	810	984	1241	827	950	855	809	876	1019	718	894
YKL127W	120	1581	290	826	38	62	58	1559	57	1557	145	1919	37	1450	57	1590	64	1554	110	1197	164	1540	107	1260	0	2010	77	1381	128	1876	52	1527	995	1790	78	1938	42	1304	128	1654	112	1635
YDR309C	725	621	1283	454	330	16	578	625	701	1180	1019	1480	508	988	624	947	711	965	838	641	1021	1163	1039	1003	0	1349	874	807	807	997	665	789	1962	1412	516	866	414	828	1357	1150	983	833
YLR386W	373	383	289	193	327	14	432	386	462	464	283	438	465	389	373	415	343	348	361	257	341	368	326	341	1	567	268	286	520	471	221	240	466	480	373	452	392	329	421	435	225	223
YLR371W	0	0	0	0	0	0	0	0	0	0	0	0	0	0	0	0	0	0	0	0	0	0	0	0	0	0	0	0	0	0	0	0	0	0	0	0	0	0	0	0	0	0
YDL169C	749	0	1068	0	965	0	808	0	1710	0	1105	0	1672	0	937	0	990	0	1362	0	1145	0	1132	0	1	0	1138	0	1030	0	1047	0	1405	0	755	0	1488	0	1340	0	917	0
YLR092W	0	1032	0	568	0	25	0	1019	0	1509	0	1449	0	1472	0	1238	0	1066	0	789	0	1307	0	961	0	1476	0	854	0	1349	0	852	0	1498	0	1172	0	838	0	1339	0	842
YLR423C	0	0	0	0	0	0	0	0	0	0	0	0	0	0	0	0	0	0	0	0	0	0	0	0	0	0	0	0	0	0	0	0	0	0	0	0	0	0	0	0	0	0
YMR072W	0	460	0	33	0	11	1	490	0	260	0	257	0	184	0	132	0	51	0	75	1	273	0	62	0	219	0	37	1	466	0	54	4	214	0	410	0	74	1	170	0	57
YJR033C	246	612	187	210	90	15	193	814	156	540	255	600	106	554	160	555	105	339	136	253	227	506	183	378	0	719	116	252	242	964	106	247	509	760	183	738	80	283	278	740	103	307
YKR056W	599	1355	946	849	294	38	517	1313	440	1540	572	1525	427	1492	310	1531	547	1698	828	1355	605	1485	788	1671	0	1736	586	1230	646	1575	648	1451	937	1753	533	1406	567	1603	609	1464	687	1438
YGL011C	0	0	0	0	0	0	0	0	0	0	0	0	0	0	0	0	0	0	2	0	0	0	0	0	0	0	0	0	0	0	0	0	1	0	0	0	0	0	0	0	0	0
YIR036C	1390	1469	1371	744	1278	42	1247	1302	1733	1649	1454	1843	1473	1609	642	1734	1333	1395	1457	1049	1392	1641	1419	1311	3	2212	1422	1165	1535	1748	1200	1290	1525	1632	1384	1565	1994	1149	1426	1506	1280	1154
YMR123W	7	8	2	0	1	0	7	15	8	10	0	3	11	0	7	2	0	1	0	0	4	0	1	1	0	1	3	3	6	3	1	0	1	0	6	7	7	1	1	1	4	2
YGR073C	0	0	0	0	0	0	0	0	0	0	0	0	0	0	0	0	0	0	0	0	0	0	0	0	0	0	0	0	0	0	0	0	0	0	0	0	0	0	0	0	0	0
YGR209C	914	1076	1322	767	1053	31	1027	1075	1415	1640	1047	1458	1482	1461	780	1695	1259	1630	1562	1075	1064	1423	1517	1446	0	1643	1383	1125	1126	1369	1358	1218	1358	1688	969	1180	1752	1157	1333	1441	1178	1431
YLR183C	1	1350	1	472	0	39	1	1412	0	1234	2	1358	0	1124	1	942	0	815	0	678	1	996	0	765	0	1027	0	697	0	1729	0	796	5	1049	0	1599	1	861	1	1040	2	774
YNL050C	843	894	1037	598	869	22	805	816	1141	1265	880	1239	1154	1168	766	1021	914	941	1126	784	842	1101	1088	983	2	1320	941	829	1074	994	973	737	1074	1416	835	934	1335	828	1100	1135	840	984
YMR304C-A	1205	1364	1402	825	1230	26	1386	1296	1539	1656	967	1906	1581	1443	1234	1803	1295	1408	1730	1277	1132	1568	1484	1446	0	2334	1310	1418	1547	1688	1505	1504	1714	2082	1126	1476	1782	1449	1793	1786	1390	1486
YLR240W	668	2	763	4	611	0	666	1	742	31	501	47	698	1	506	3	495	15	804	17	589	7	544	11	1	3	738	8	875	27	609	5	668	1	630	26	872	34	719	8	594	3
YOR039W	436	643	142	138	386	15	491	581	365	499	372	621	413	481	400	496	223	228	194	147	361	484	166	245	0	706	123	179	690	765	109	210	356	568	628	750	219	211	308	514	168	279
YDL234C	0	258	0	327	0	14	0	177	0	358	0	477	0	245	0	373	0	271	0	233	0	326	0	342	0	376	0	221	0	251	0	254	0	351	0	185	0	248	0	309	0	230
YGL080W	96	0	30	0	80	0	64	0	164	0	124	0	128	0	66	0	75	0	97	0	162	0	84	0	0	0	29	0	74	0	55	0	123	0	54	0	100	0	98	0	59	0
YNL136W	670	654	417	205	403	11	729	699	554	557	409	507	475	467	367	421	350	343	355	273	426	430	394	295	0	588	390	300	906	853	357	319	633	630	716	724	478	296	614	521	351	278
YKL049C	0	0	0	0	0	0	0	0	0	0	0	0	0	0	0	0	0	0	0	0	0	0	0	0	0	0	0	0	0	0	0	0	0	0	0	0	0	0	0	0	0	0
YBL002W	748	767	959	543	911	15	768	773	1023	942	701	1159	1019	925	793	1185	832	844	1091	718	722	953	922	848	2	1420	1039	831	1113	981	782	895	1034	1112	863	921	1406	832	1004	944	855	954
YNR038W	0	0	0	0	0	0	0	0	0	0	0	0	0	0	0	0	0	0	0	0	0	0	0	0	0	0	0	0	0	0	0	0	0	0	0	0	0	0	0	0	0	0
YBR037C	964	0	111	0	327	0	952	0	453	0	278	0	451	0	309	0	131	0	166	0	341	0	128	0	0	0	121	0	1196	0	104	0	488	0	941	0	225	0	415	0	121	0
YGL140C	0	876	0	291	0	32	0	855	0	789	0	723	0	656	0	685	0	551	0	462	0	582	0	496	0	756	0	494	0	1054	0	468	0	778	0	1047	0	513	0	711	0	455
YCL029C	552	596	367	222	198	17	556	563	307	316	144	347	259	315	200	289	447	495	581	363	180	235	423	512	0	328	333	398	549	669	518	471	256	338	468	692	506	389	272	313	473	658
YFL038C	0	0	0	0	0	0	0	0	0	0	0	0	0	0	0	0	0	0	0	0	0	0	0	0	0	0	0	0	0	0	0	0	0	0	0	0	0	0	0	0	0	0
YJR131W	861	836	1119	735	950	24	830	858	1426	1654	914	1537	1538	1272	900	1378	951	1208	1447	991	1086	1372	1281	1198	2	1769	1111	1075	1050	1050	1170	1127	1150	1364	708	1107	1534	1190	1126	1249	1085	1175
YNR012W	0	826	0	369	0	29	0	821	0	1216	0	1013	0	1179	0	1053	0	563	0	367	0	855	0	563	0	1395	0	592	0	1022	0	545	0	1399	0	931	0	391	0	1142	0	502
YNL110C	0	0	0	0	0	0	0	0	0	0	0	0	0	0	0	0	0	0	0	0	0	0	0	0	0	0	0	0	0	0	0	0	0	0	0	0	0	0	0	0	0	0
YAL068C	1303	0	1407	0	1352	0	1192	0	1497	0	1066	0	1434	0	1058	0	1281	0	1587	0	1171	0	1314	0	0	0	1462	0	1452	0	1295	0	1521	0	1248	0	1677	0	1536	0	1262	0
YDR367W	0	0	0	0	0	0	0	0	0	0	0	0	0	0	0	0	0	0	0	0	0	0	0	0	0	0	0	0	0	0	0	0	0	0	0	0	0	0	0	0	0	0
YIL053W	906	0	1005	0	479	0	948	0	777	0	398	0	731	0	488	0	929	0	1185	0	474	0	1146	0	0	0	1023	0	1093	0	865	0	741	0	810	0	1123	0	815	0	814	0
YPL059W	505	379	1041	628	646	19	642	355	1016	811	877	1069	1090	410	442	794	905	576	1135	504	726	804	990	744	1	686	998	740	701	445	1076	760	939	724	468	484	1261	702	919	718	986	435
YGL253W	1082	1128	1352	826	1279	38	1061	1049	1484	1476	1091	1406	1429	1324	1045	1602	1092	1081	1234	799	934	1221	1174	1138	0	1844	1568	1280	1343	1485	1247	1102	1300	1477	1177	1168	1649	1112	1343	1395	1161	1160
YHL032C	0	736	0	289	0	18	0	624	0	835	0	785	0	766	0	740	0	662	0	488	0	803	0	632	0	862	0	466	0	723	0	498	0	779	0	885	0	582	0	724	0	529
YJL010C	0	0	0	0	0	0	0	0	0	0	0	0	0	0	0	0	0	0	0	0	0	0	0	0	0	0	0	0	0	0	0	0	0	0	0	0	0	0	0	0	0	0
YHL045W	0	728	0	452	0	26	0	781	0	985	0	992	0	960	0	838	0	764	0	628	0	901	0	681	0	1072	0	662	0	943	0	670	0	1082	0	946	0	701	0	1032	0	670
YOR337W	777	0	1184	0	825	0	785	0	1131	0	709	0	1289	0	961	0	1077	0	1256	0	813	0	1306	0	0	0	1175	0	876	0	897	0	1321	0	831	0	1361	0	1181	0	1017	0
YOR097C	1310	0	1270	0	1199	0	1464	0	1824	0	972	0	1674	0	1137	0	1078	0	1386	0	1189	0	1302	0	0	1	1062	0	1624	0	1109	0	1485	0	1133	0	1403	0	1408	0	1164	0
YHR118C	0	0	0	0	0	0	0	0	0	0	0	0	0	0	0	0	0	0	0	0	0	0	0	0	0	0	0	0	0	0	0	0	0	0	0	0	0	0	0	0	0	0
YGR024C	0	0	0	0	0	0	0	0	0	0	0	0	0	0	0	0	0	0	0	0	0	0	0	0	0	0	0	0	0	0	0	0	0	0	0	0	0	0	0	0	0	0
YOL023W	77	739	37	171	17	17	67	815	27	678	57	611	26	617	43	612	18	345	23	256	56	601	40	317	0	792	18	226	99	943	30	255	274	826	34	799	12	287	65	667	43	268
YPL253C	1513	0	1739	0	1404	0	1469	0	2021	0	1377	0	1899	0	1378	0	1585	0	2139	0	1573	0	1757	0	1	0	1845	0	2127	0	1567	0	2049	0	1584	0	2529	1	1822	0	1771	0
YOR008C-A	4310	5149	6737	4512	4339	165	4482	5374	7384	8863	5596	9067	7532	8351	4611	8028	6288	7387	7951	6144	5333	7346	6314	7212	4	8928	6877	7017	5645	6493	5726	6652	6833	9018	4494	5861	8878	6787	6609	8442	5864	6663
YER154W	315	441	55	57	142	9	401	431	196	273	158	220	215	266	130	199	50	51	59	51	148	210	41	62	0	222	50	64	409	527	66	58	192	226	400	464	52	69	138	192	51	65
YBR300C	0	0	0	0	0	0	0	0	0	0	0	0	0	0	0	0	0	0	0	0	0	0	0	0	0	0	0	0	0	0	0	0	0	0	0	0	0	0	0	0	0	0
YEL036C	112	0	4	0	20	0	169	0	19	0	23	0	14	0	25	0	61	0	15	0	19	0	62	0	0	0	7	0	206	0	40	0	17	0	143	0	24	0	14	0	42	0
YBR260C	1370	1603	1062	705	982	43	1392	1614	1182	1275	967	1321	1130	1255	801	1386	1143	1186	1319	1029	919	1319	1054	1197	2	1493	1136	1040	1780	2055	976	1055	1118	1539	1459	1631	1537	1087	1071	1322	966	1123
YPL124W	0	0	0	0	0	0	0	0	0	0	0	0	0	0	0	0	0	0	0	0	0	0	0	0	0	0	0	0	0	0	0	0	0	0	0	0	0	0	0	0	0	0
YAL042W	541	0	597	0	454	0	593	0	671	0	425	0	543	0	462	0	489	0	584	0	519	0	562	0	0	0	537	0	687	0	596	0	619	0	531	0	559	0	617	0	606	0
YAL035W	0	0	0	0	0	0	0	0	0	0	0	0	0	0	0	0	0	0	0	0	0	0	0	0	0	0	0	0	0	0	0	0	0	0	0	0	0	0	0	0	0	0
YNL286W	0	0	0	0	0	0	0	0	0	0	0	0	0	0	0	0	0	0	0	0	0	0	0	0	0	0	0	0	0	0	0	0	0	0	0	0	0	0	0	0	0	0
YDR001C	681	669	778	428	606	22	672	614	1029	1150	1109	1337	892	892	727	942	834	695	1091	700	986	1034	1113	867	0	1221	848	651	835	633	894	713	1241	1156	659	608	921	740	1173	874	911	861
YIL162W	615	662	748	377	593	17	602	546	932	878	488	840	863	786	487	816	757	773	1235	730	587	619	746	659	2	895	795	587	743	694	952	924	787	805	562	714	1360	830	760	796	863	811
YOL141W	1146	1416	417	265	644	21	1234	1299	791	909	563	680	740	760	571	689	534	529	649	367	499	618	504	499	0	896	474	410	1566	1830	331	453	727	970	1346	1529	741	461	609	815	451	449
YBR195C	0	982	0	441	0	21	0	996	0	796	0	770	0	673	0	798	0	675	0	566	0	674	0	617	0	800	0	643	3	1206	0	702	0	629	0	1121	0	660	0	624	0	764
YIL039W	861	657	523	230	482	18	824	743	674	576	617	565	578	489	410	471	533	446	642	335	569	511	558	430	0	576	602	427	1033	806	599	434	481	463	961	786	813	414	608	410	708	526
YGR122W	1166	0	1573	0	1001	0	1224	0	1722	0	1180	0	1763	0	1002	0	1310	0	1420	0	1317	0	1491	0	0	0	1682	0	1532	0	1158	0	1732	0	1214	0	1470	0	1782	0	1105	0
YMR315W	2606	2830	2619	1904	3266	59	2899	2947	4271	4354	3141	5120	3888	3422	3019	4158	2246	2459	2672	2014	3500	4226	2471	2416	1	5274	2669	2456	3359	3478	2530	2381	4882	4874	2546	3226	2812	2344	4257	4755	2679	2559
YGR213C	0	856	0	521	0	38	0	747	0	1261	0	1119	0	1172	0	1168	0	1000	0	688	0	886	0	1015	0	1456	0	769	0	949	0	805	0	1189	0	893	0	908	0	1121	0	874
YDR384C	1667	729	2660	1182	2617	51	1681	851	3062	2740	2047	2382	3165	1457	1348	1780	2430	2091	3068	1693	2177	1458	2617	1526	4	2295	2929	1664	2159	1773	2330	1408	3168	2029	1854	1809	3835	2194	3106	2189	2246	1207
YML007W	717	0	1051	0	694	0	692	0	1086	0	646	0	1021	0	566	0	790	0	1160	0	776	0	973	0	2	0	1131	0	887	0	1159	0	887	0	774	0	1247	0	886	0	915	0
YER063W	789	0	1052	0	732	0	786	0	986	0	797	0	1110	0	741	0	744	0	1047	0	881	0	928	0	0	0	931	0	936	0	953	0	1008	0	702	0	1186	0	993	0	1017	0
YDR481C	0	309	0	434	0	20	0	410	0	1440	0	1337	0	590	0	696	0	929	0	667	0	744	0	570	0	989	0	691	0	849	0	512	0	840	0	955	0	874	0	889	0	402
YER014W	0	0	0	0	0	0	0	0	0	0	0	0	0	0	0	0	0	0	0	0	0	0	0	0	0	0	0	0	0	0	0	0	0	0	0	0	0	0	0	0	0	0
YPR041W	0	0	0	0	0	0	0	0	0	0	0	0	0	0	0	0	0	0	0	0	0	0	0	0	0	0	0	0	0	0	0	0	0	0	0	0	0	0	0	0	0	0
YNL213C	539	564	88	50	157	4	608	636	321	356	156	296	331	266	153	166	84	70	82	60	222	239	67	83	0	262	91	64	831	805	95	112	272	300	604	629	87	89	247	286	58	87
YKL006C-A	0	0	0	0	0	0	0	0	0	0	0	0	0	0	0	0	0	0	0	0	0	0	0	0	0	0	0	0	0	0	0	0	0	0	0	0	0	0	0	0	0	0
YBR058C	683	801	1014	591	727	19	703	807	1051	1022	878	1169	978	968	499	984	970	1025	1075	734	837	1128	1093	1002	0	1026	1069	821	972	903	834	749	871	1020	762	875	1370	826	870	874	849	901
YLR024C	0	0	0	0	0	0	0	0	0	0	0	0	0	0	0	0	0	0	0	0	0	0	0	0	0	0	0	0	0	0	0	0	0	0	0	0	0	0	0	0	0	0
YLR071C	0	0	0	0	0	0	0	0	0	0	0	0	0	0	0	0	0	0	0	0	0	0	0	0	0	0	0	0	0	0	0	0	0	0	0	0	0	0	0	0	0	0
YHR092C	584	701	759	485	568	29	569	636	909	964	499	711	774	830	492	841	600	632	884	562	531	702	656	681	0	805	862	645	776	755	648	633	802	936	663	825	1004	652	733	810	601	623
YDL199C	0	1	0	0	0	0	0	0	0	0	0	0	0	0	0	0	0	0	0	0	0	0	0	0	0	0	0	0	0	0	0	1	0	0	0	0	0	1	0	0	0	1
YHL007C	0	0	0	0	0	0	1	0	0	0	0	0	0	0	0	0	0	0	0	0	0	0	0	0	0	0	0	0	0	0	0	0	0	0	0	0	0	0	0	0	0	0
YML013C-A	446	0	83	0	109	0	468	0	209	0	136	0	197	0	94	0	85	0	95	0	126	0	104	0	1	0	123	0	545	0	68	0	201	0	401	0	102	0	137	0	55	0
YER181C	1032	1261	1439	835	1165	37	1166	1170	1484	1644	1017	1631	1642	1461	1156	1773	1057	1257	1572	1294	1166	1390	1262	1209	1	2171	1286	1331	1449	1464	1399	1333	1518	1762	1102	1409	1776	1319	1579	1638	1524	1458
YNL228W	0	715	0	198	0	18	0	752	0	346	0	333	0	217	0	310	0	369	0	336	0	212	0	369	0	316	0	315	0	1174	0	365	0	304	0	1212	0	324	0	289	0	294
YDL064W	0	0	0	0	0	0	0	0	0	0	0	0	0	0	0	0	0	3	0	0	0	0	0	0	0	0	0	0	0	0	0	0	0	0	0	0	0	0	0	0	0	0
YDL031W	0	0	0	0	0	0	0	0	0	0	0	0	0	0	0	0	0	0	0	0	0	0	0	0	0	0	0	0	0	0	0	0	2	0	0	0	0	0	0	0	0	0
YMR257C	0	908	0	67	0	14	0	791	0	468	0	379	0	381	0	295	0	123	0	98	0	392	0	112	0	406	0	113	0	899	0	67	0	446	0	834	0	100	0	367	0	100
YDR046C	506	0	1051	0	1040	0	593	0	1596	0	971	0	1417	0	956	0	1060	0	1352	0	1077	0	1250	0	0	0	1054	0	735	0	1378	0	1437	0	580	0	1592	0	1558	0	1201	0
YOR253W	1014	0	466	0	460	0	1112	0	624	0	460	0	600	0	427	0	447	0	663	0	496	0	535	0	2	0	492	0	1337	0	491	0	660	0	1037	0	713	0	626	0	463	0
YOR202W	1119	0	1273	0	1319	0	1062	0	1717	0	1186	0	1769	0	1390	0	1394	0	1632	0	1458	0	1801	0	1	0	1459	0	1305	0	1387	0	1793	0	1038	0	1845	0	1609	0	1360	0
YDR521W	0	1289	0	362	0	36	0	1320	0	2203	0	2030	0	1734	0	1824	0	602	0	485	0	1738	0	586	0	2359	0	634	0	1610	0	552	0	2002	0	1674	0	557	0	1969	0	592
YGL245W	0	0	0	0	0	0	0	0	0	0	0	0	0	0	0	0	0	0	0	0	0	0	0	0	0	0	0	0	0	0	0	0	0	0	0	0	0	0	0	0	0	0
YGR006W	340	494	140	115	73	13	326	531	98	140	112	172	106	113	102	218	128	176	148	110	176	167	125	165	0	143	150	202	419	635	181	225	123	145	343	624	157	133	82	145	173	221
YGR079W	1693	0	1961	1	1777	0	1704	0	2404	3	1530	0	2502	0	1568	1	1662	0	2510	0	1744	0	2218	0	2	0	1959	1	1980	0	1891	0	2369	0	1570	1	2514	1	2219	0	1943	0
YDL119C	778	800	884	562	484	23	924	834	743	660	480	695	669	598	482	756	811	814	988	586	478	664	896	831	2	750	925	907	1163	1067	763	563	715	713	809	999	976	662	693	714	682	661
YKL151C	752	658	677	369	661	24	658	698	942	794	734	992	823	826	546	811	688	731	879	482	659	882	736	704	0	803	681	527	815	895	684	623	969	1023	724	802	1030	618	943	953	699	597
YGL198W	215	0	547	0	123	0	177	0	279	0	439	0	248	0	232	0	213	0	325	0	401	0	426	0	0	0	321	0	261	0	250	0	841	0	174	0	134	0	488	0	412	0
YKL104C	0	0	0	0	0	0	0	0	0	0	0	0	0	0	0	0	0	0	0	0	0	0	0	0	0	0	0	0	0	0	0	0	0	0	0	0	0	0	0	0	0	0
YBL091C-A	0	0	0	0	0	0	0	0	0	0	0	0	0	0	0	0	0	0	0	0	0	0	0	0	0	0	0	0	0	0	0	0	2	0	0	0	0	0	0	0	0	0
YOR170W	0	1153	0	658	0	45	0	1076	0	1541	0	1631	0	1144	0	1291	0	1050	0	773	0	1276	0	987	0	1655	0	949	0	1344	0	962	0	1667	0	1462	0	936	0	1480	0	909
YIL019W	0	0	0	0	0	0	0	0	0	0	0	0	0	0	0	0	0	0	0	0	0	0	0	0	0	0	0	0	0	0	0	0	0	0	0	0	0	0	0	0	0	0
YML069W	0	0	0	0	0	0	0	0	0	0	0	0	0	0	0	0	0	0	0	0	0	0	0	0	0	0	0	0	0	0	0	0	0	0	0	0	0	0	0	0	0	0
YKR019C	543	492	386	206	335	13	542	536	484	442	318	325	374	368	252	407	280	265	465	277	281	313	281	232	0	447	457	304	754	762	222	219	456	529	631	649	442	351	541	474	217	172
YKR047W	558	1008	621	524	595	30	588	909	688	1069	538	947	776	943	621	1027	456	675	716	665	499	841	452	671	1	1155	663	815	770	1091	604	739	546	972	671	1016	838	770	564	907	580	833
YGR279C	0	915	0	679	0	28	0	915	0	1198	0	1243	0	1097	0	1411	0	916	0	791	0	1183	0	951	0	1757	0	1041	0	1221	0	861	0	1313	0	1054	0	853	0	1308	0	949
YBL056W	1078	2	1432	0	1428	0	1153	1	1656	0	1634	0	1711	0	1489	3	1441	2	2008	1	1427	1	1372	1	2	3	1509	0	1557	1	1177	3	1514	5	1317	3	2121	3	1397	2	1262	1
YCR022C	562	572	755	411	521	27	515	534	837	922	461	746	757	703	543	778	563	783	915	677	535	644	724	669	1	847	608	664	618	649	708	764	648	781	467	669	1036	746	717	691	723	763
YLL015W	1004	782	1204	555	1260	32	1056	768	1843	1561	1199	1486	1857	1586	1209	1316	1410	1397	1560	959	1170	1098	1679	1074	1	1611	1317	963	1253	961	1518	1032	1690	1556	1019	991	2057	1023	1780	1361	1515	1136
YNL195C	1	0	0	0	0	0	0	0	0	0	0	0	0	0	0	0	0	0	0	0	0	0	0	0	0	0	0	0	0	0	0	0	0	0	0	0	0	0	1	0	0	0
YFL060C	0	0	0	0	0	0	0	0	0	0	0	0	0	0	0	0	0	0	0	0	0	0	0	0	0	0	0	0	0	0	0	0	0	0	0	0	0	0	0	0	0	0
YDR173C	0	0	0	0	0	0	0	0	0	0	0	0	0	0	0	0	0	0	0	0	0	0	0	0	0	0	0	0	0	0	0	0	0	0	0	0	0	0	0	0	0	0
YBR208C	983	1129	1478	817	1182	37	1085	1056	1685	1536	1247	1773	1579	1390	1189	1616	1392	1492	1795	1172	1255	1527	1507	1451	0	1893	1485	1341	1322	1258	1334	1297	1467	1714	1075	1124	2133	1360	1501	1600	1303	1369
YCL057W	760	921	919	676	651	22	726	805	988	1001	648	1016	1038	930	613	943	866	978	1035	833	760	1051	915	883	2	1081	993	954	825	894	1093	876	888	1088	713	877	1210	771	874	995	1028	1090
YBR072W	676	842	1023	697	813	37	661	808	1218	1344	827	1330	1298	1149	789	1097	999	1060	1259	956	728	944	1075	1004	1	1296	1105	1047	936	981	1025	1036	918	1236	721	892	1511	1036	982	1056	921	919
YBR005W	0	0	0	0	0	0	0	0	0	0	1	0	0	0	0	0	0	0	0	0	0	0	0	0	0	0	0	0	1	0	0	0	1	0	1	0	0	0	0	0	0	0
YPR123C	0	0	0	0	0	0	0	0	0	0	0	0	0	0	0	0	0	0	0	0	0	0	0	0	0	0	0	0	0	0	0	0	0	0	0	0	0	0	0	0	0	0
YDL173W	590	650	462	263	564	14	624	541	675	670	522	850	624	558	478	712	555	542	550	349	539	595	583	462	0	872	555	414	805	695	431	372	709	772	631	700	608	357	776	644	467	365
YJR047C	0	206	0	397	0	23	0	261	0	1189	0	1255	0	250	0	413	0	1041	0	592	0	388	0	451	0	428	0	477	0	814	0	378	0	405	0	972	0	1267	0	441	0	210
YMR006C	807	0	938	0	789	0	849	0	952	0	760	0	1038	0	756	0	558	0	858	0	815	0	718	0	0	0	847	0	864	0	768	0	1103	0	735	0	1000	0	1093	0	853	0
YAL016W	0	0	0	0	0	0	0	0	0	0	0	0	0	0	0	0	0	0	0	0	0	0	0	0	0	0	0	0	0	0	0	0	0	0	0	0	0	0	0	0	0	0
YHR011W	169	270	43	16	59	6	184	272	106	123	41	46	104	94	77	71	23	15	30	22	48	73	28	24	0	108	21	22	305	299	36	38	87	98	259	254	33	19	101	81	31	42
YPL152W	945	919	1058	615	1139	33	833	896	1464	1513	1112	1424	1331	1402	910	1322	907	1266	1290	892	847	1350	1147	1093	1	1629	1154	1051	1032	1030	1072	924	1147	1569	861	955	1458	1022	1400	1409	871	1018
YJL150W	1051	1120	1409	698	1057	28	1143	980	1579	1295	873	1210	1491	1199	869	1188	1243	1138	1502	921	820	1015	1494	1071	2	1246	1417	1198	1419	1148	1394	986	1540	1428	1018	1084	1588	934	1476	1314	1162	1014
YNL077W	689	825	470	291	531	19	694	750	579	734	520	948	581	647	517	618	508	563	595	389	607	758	502	538	1	948	576	452	911	1027	476	543	763	810	635	1010	570	427	823	923	500	575
YBR109C	0	0	0	0	0	0	0	0	0	0	0	0	0	0	0	0	0	0	0	0	0	0	0	0	0	0	0	0	0	0	0	0	0	0	0	0	0	0	0	0	0	0
YBR172C	127	0	368	0	53	0	110	0	114	0	188	0	80	0	100	0	89	0	155	0	239	0	245	0	0	0	144	0	173	0	113	0	752	0	113	0	44	0	246	0	214	0
YDR346C	34	0	76	0	7	0	15	0	8	0	47	0	8	0	12	0	8	0	11	0	53	0	25	0	0	0	23	0	35	0	13	0	318	0	14	0	7	0	40	0	31	0
YAR002C-A	587	574	609	305	466	15	583	604	777	830	469	718	640	615	475	552	554	665	595	422	534	707	665	636	1	784	575	442	737	711	608	538	651	713	548	678	568	445	689	580	564	523
YPL092W	1172	1286	1397	869	1162	34	1139	1170	1704	1710	1205	1625	1640	1449	1042	1614	1475	1486	1644	1088	1221	1525	1464	1510	0	1886	1454	1294	1433	1456	1325	1343	1469	1731	1228	1255	1797	1245	1490	1634	1240	1258
YPL029W	0	1305	0	151	0	30	0	1158	0	786	0	706	0	765	0	587	0	220	0	194	0	581	0	200	0	844	0	176	0	1417	0	246	0	787	0	1392	0	173	0	702	0	227
YHR146W	0	1390	0	770	0	36	0	1176	0	1815	0	1350	0	1532	0	1443	0	1179	0	997	0	1285	0	1271	0	1776	0	1249	0	1462	0	1336	0	1497	0	1383	0	1265	0	1576	0	1181
YDL242W	1080	1222	1708	1076	1660	41	1073	1165	1968	1988	1536	2009	1803	1711	1329	2278	1460	1611	1617	1149	1450	1910	1415	1553	1	2596	1507	1394	1317	1428	1405	1339	2004	2424	1166	1326	2067	1301	1932	2247	1369	1367
YIL070C	101	75	78	22	116	4	88	81	211	184	133	138	189	167	91	137	41	43	92	66	114	112	51	56	1	168	76	40	123	124	71	71	200	170	115	111	81	56	229	186	94	85
YER085C	1231	1357	894	538	697	37	1130	1269	1027	1158	663	1057	854	1041	797	1233	777	966	1337	849	863	1165	836	1007	0	1382	946	764	1122	1501	808	1017	1042	1584	972	1276	1229	795	1061	1283	853	1138
YKL039W	728	815	1156	683	864	27	872	809	1059	1018	848	1158	1019	845	688	1048	1032	1020	1096	662	865	1091	1040	973	2	1237	1206	991	936	914	900	902	959	1142	795	979	1259	775	1004	940	905	895
YKL064W	607	675	666	437	567	38	593	751	739	782	554	719	632	790	450	840	635	686	894	674	451	612	786	719	1	858	781	572	810	872	772	672	808	972	700	750	1212	798	785	834	718	778
YLR265C	1108	1235	1303	827	1249	34	1148	1128	1748	1863	1243	1758	1612	1677	1139	1707	1482	1772	1748	1166	1068	1483	1462	1650	1	1874	1300	1284	1296	1483	1163	1209	1486	1834	1149	1323	1887	1324	1482	1579	1171	1490
YKR022C	0	0	0	0	0	0	0	0	0	0	0	0	0	0	0	0	0	0	0	0	0	0	0	0	0	0	0	0	0	0	0	0	0	0	0	0	0	0	0	0	0	0
YLR287C	809	976	998	699	1016	12	866	981	1160	1211	866	1381	1186	1269	959	1517	876	1136	1091	802	1085	1487	928	1092	1	1883	1089	1121	1126	1230	877	990	1155	1483	749	988	978	805	1055	1382	913	1134
YPL174C	0	626	0	119	0	10	0	607	0	497	0	415	0	480	0	396	0	194	0	147	0	448	0	211	0	551	0	164	0	743	0	118	0	593	0	684	0	176	0	575	0	163
YKL122C	0	0	0	0	0	0	0	0	0	0	0	0	0	0	0	0	0	0	0	0	0	0	0	0	0	0	0	0	0	0	0	0	0	0	0	0	0	0	0	0	0	0
YOR070C	775	1051	358	253	390	29	755	1174	485	881	463	938	448	872	479	954	325	467	347	284	485	736	407	451	0	1087	285	355	895	1336	299	410	725	972	718	1164	241	400	635	898	346	394
YDR403W	1418	951	1121	705	1345	44	1347	1258	1709	1853	1197	1584	1644	1311	1187	1549	1279	1378	1559	969	1182	1238	1235	1168	2	1770	1150	940	1714	1636	1354	955	1781	1750	1438	1574	1709	1003	1672	1673	1182	1095
YOL093W	1352	1459	1295	757	1021	39	1390	1612	1697	1807	933	1640	1667	1704	1160	1693	1027	1310	1497	951	1203	1424	1219	1219	0	1967	1222	1131	1756	1837	1218	1181	1211	1458	1289	1696	1376	1070	1144	1427	1178	1290
YOL042W	0	1033	0	816	0	30	0	894	0	1455	0	1702	0	1208	0	1522	0	1081	0	1169	0	1448	0	1132	0	1708	0	1245	0	1046	0	1035	0	1611	0	1026	0	1230	0	1568	0	1276
YBR189W	584	0	226	0	132	0	526	0	118	0	124	0	96	0	86	0	168	0	265	0	83	0	147	0	0	0	249	0	722	0	199	0	119	0	578	0	358	0	123	0	190	0
YCL037C	0	0	0	0	0	0	0	0	0	0	0	0	0	0	0	0	0	0	0	0	0	0	0	0	0	0	0	0	0	0	0	0	0	0	0	0	0	0	0	0	0	0
YIL025C	0	896	0	374	0	15	0	777	0	827	0	976	0	783	0	893	0	524	0	405	0	873	0	565	0	1172	0	618	0	981	0	809	0	1073	0	1060	0	449	0	970	0	722
YNR071C	1246	61	1129	100	1233	3	1132	71	1390	104	1169	140	1352	83	932	100	1080	73	1275	74	1125	114	1207	113	1	129	1080	98	1537	89	1071	114	1327	146	1273	101	1707	78	1372	151	1176	54
YML131W	1027	1193	1506	992	1133	44	1161	1093	1638	1747	1266	2131	1692	1518	1049	1687	1328	1338	1697	1134	1254	1701	1366	1461	1	1689	1673	1420	1402	1424	1490	1353	1614	1959	1118	1306	1854	1375	1595	1707	1378	1413
YNL245C	0	0	0	0	0	0	0	0	0	0	0	0	0	0	0	0	0	0	0	0	0	0	0	0	0	0	0	0	0	0	0	0	0	0	0	0	0	0	0	0	0	0
YNR024W	1120	1494	1533	1005	1021	53	1259	1436	1426	1719	1202	2077	1456	1524	958	1791	1505	1701	1980	1363	1271	1701	1594	1691	1	1941	1583	1543	1520	1662	1566	1692	1330	1629	1165	1561	2058	1744	1327	1548	1596	1612
YOL108C	149	168	11	6	6	5	228	158	19	18	10	7	16	3	3	11	1	13	3	2	14	14	8	1	0	4	3	7	248	204	4	5	13	12	137	210	2	2	8	10	5	1
YLR329W	0	0	0	0	0	0	0	0	0	0	0	0	0	0	0	0	0	0	0	0	0	0	0	0	0	0	0	0	0	0	0	0	0	0	0	0	0	0	0	0	0	0
YPL043W	0	0	0	0	0	0	0	0	0	0	0	0	0	0	0	0	0	0	0	0	0	0	0	0	0	0	0	0	0	0	0	0	0	0	0	0	0	0	0	0	0	0
YMR294W-A	1232	296	1351	315	1020	14	1315	322	1482	344	912	523	1518	221	1089	389	1229	261	1674	207	1152	392	1367	376	0	482	1318	384	1576	305	1366	305	1557	486	1203	351	1871	318	1642	506	1437	197
YKL002W	0	0	0	0	0	0	0	0	0	0	0	0	0	0	0	0	0	0	0	0	0	0	0	0	0	0	0	0	0	0	0	0	0	0	0	0	0	0	1	0	0	0
YDR328C	0	0	0	0	0	0	0	0	0	0	0	0	0	0	0	0	0	0	0	0	0	0	0	0	0	0	0	0	0	0	0	0	0	0	0	0	0	0	0	0	0	0
YIR009W	0	0	0	0	0	0	0	0	0	0	0	0	0	0	0	0	0	0	0	0	0	0	0	0	0	0	0	0	0	0	0	0	0	0	0	0	0	0	0	0	0	0
YBR154C	0	0	0	0	0	0	0	0	0	0	0	0	0	0	0	0	0	0	0	0	0	0	0	0	0	0	0	0	0	0	0	0	0	0	0	0	0	0	0	0	0	0
YLR001C	782	792	518	285	651	14	799	860	1000	970	613	948	863	828	704	886	660	650	609	472	697	875	664	670	1	1095	470	415	965	1031	542	489	843	1029	741	985	688	545	912	948	538	511
YKR101W	0	0	0	0	0	0	0	0	0	0	0	0	0	0	0	0	0	0	0	0	0	0	0	0	0	0	0	0	0	0	0	0	0	0	0	0	0	0	0	0	0	0
YER115C	1127	992	1454	749	1320	42	1208	1005	1699	1444	1230	1338	1707	1261	1091	1301	1377	1290	2130	1225	1162	1170	1561	1266	0	1513	1521	1223	1392	1159	1867	1337	1675	1623	1177	1172	2421	1409	1642	1456	1590	1378
YHR124W	0	819	0	693	0	24	0	761	0	948	0	1043	0	874	0	1155	0	1054	0	838	0	1054	0	1013	0	1287	0	817	0	823	0	894	0	1200	0	906	0	994	0	1205	0	986
YER148W	0	0	0	0	0	0	0	0	0	0	0	0	0	0	0	0	0	0	0	0	0	0	0	0	0	0	0	0	0	0	0	0	0	0	0	0	0	0	0	0	0	0
YCR050C	728	93	864	87	718	10	705	68	921	398	741	441	933	46	573	94	909	256	1232	205	753	119	1001	125	0	114	1053	124	817	293	1040	118	894	120	777	321	1249	329	929	106	970	74
YGL033W	0	0	0	0	0	0	0	0	0	0	0	0	0	0	0	0	0	0	0	0	0	0	0	0	0	0	0	0	0	0	0	0	0	0	0	0	0	0	0	0	0	0
YOR303W	715	1028	941	743	106	27	805	1059	109	149	98	108	79	91	102	414	1039	1304	1189	932	98	111	1107	1187	0	150	1125	1118	1105	1248	962	979	86	120	816	1148	1183	1098	99	128	886	1101
YIL087C	685	886	1479	953	1004	28	697	729	1438	1510	871	1327	1297	1424	765	1428	1111	1213	1583	1111	892	1187	1168	1182	0	1555	1626	1373	892	844	1219	1105	1122	1420	784	908	1857	1323	1144	1240	966	1127
YMR192W	655	669	677	417	631	18	711	704	1024	1147	508	942	1058	947	628	1000	531	781	748	589	607	910	628	700	1	1309	621	689	821	1031	797	844	790	1093	588	771	860	616	767	891	737	876
YCL074W	783	0	964	0	684	0	779	0	1006	0	559	0	879	0	747	1	747	0	1105	0	645	0	971	0	0	0	1007	0	982	0	969	0	854	0	806	0	1094	0	899	0	879	0
YMR229C	0	0	0	0	0	0	0	0	0	1	0	0	0	0	0	0	0	0	0	0	0	0	0	0	0	0	0	0	0	0	0	0	0	0	0	0	0	0	0	0	0	0
YLL038C	0	2368	0	1701	0	73	0	2562	0	3644	0	3618	0	3348	0	3464	0	2805	0	2134	0	3179	0	2920	0	3997	0	2580	0	2990	0	2283	0	3326	0	2686	0	2598	0	3050	0	2615
YOR056C	0	0	0	0	0	0	0	0	0	0	0	0	0	0	0	0	0	0	0	0	0	0	0	0	0	0	0	0	0	0	0	0	0	0	0	0	0	0	0	0	0	0
YFL013W-A	1016	0	688	0	453	0	877	0	604	0	431	0	548	0	472	0	701	0	813	0	464	0	699	0	0	0	724	0	1016	0	809	0	630	0	866	0	835	0	652	0	856	0
YOR270C	346	177	174	71	277	5	419	222	323	212	234	181	392	181	324	219	176	104	327	98	245	196	150	100	0	234	166	74	347	192	178	69	369	238	349	209	297	122	350	156	194	108
YOL068C	744	13	924	15	831	1	798	15	1104	69	871	108	1048	11	772	17	816	32	1038	32	870	16	910	20	1	20	800	17	912	56	968	13	963	28	808	55	1145	63	989	18	994	14
YMR182C	733	446	769	302	765	16	723	331	1173	639	821	721	1167	481	849	524	788	330	1158	406	808	559	782	465	0	700	687	424	901	471	903	372	1056	685	675	331	1142	385	1077	578	907	506
YBR201W	0	0	0	0	0	0	0	0	0	0	0	0	0	0	0	0	0	0	0	0	0	0	0	0	0	0	0	0	0	0	0	0	0	0	0	0	0	0	0	0	0	0
YLL043W	511	668	970	737	268	41	590	707	404	535	251	442	423	480	342	669	904	1321	1532	1106	274	418	1009	1241	0	505	1083	1140	715	820	756	1053	390	476	585	692	1475	1294	303	389	923	977
YDR415C	847	663	1078	472	841	23	817	702	1472	1244	1012	1129	1486	1263	751	872	1017	977	1219	712	1067	939	1205	1010	2	1206	1199	808	1095	854	1039	742	1193	1142	890	839	1361	878	1201	1073	940	842
YGL161C	587	0	1049	0	919	0	658	0	1210	0	834	0	1064	0	755	0	1002	0	1119	0	818	0	1132	0	2	0	1139	0	860	0	992	0	1284	0	644	0	1137	0	1132	0	990	0
YOL133W	0	0	0	0	0	0	0	0	0	0	0	0	0	0	0	0	0	0	0	0	0	0	0	0	0	0	0	0	0	0	0	0	0	0	0	0	0	0	0	0	0	0
YNL263C	0	0	0	0	0	0	0	0	0	0	0	0	1	0	0	0	0	0	0	0	0	0	0	0	0	0	0	0	0	0	0	0	0	0	0	0	0	0	0	0	0	0
YDR128W	1020	372	1101	445	1015	19	1056	344	1337	907	1078	1175	1431	708	982	701	980	624	1108	447	1176	965	1026	604	0	1032	1015	654	1192	746	913	432	1536	1013	960	609	1244	555	1465	952	921	549
YOR193W	736	808	736	496	776	20	765	782	832	892	581	856	821	903	629	943	783	775	924	689	657	742	757	857	0	1093	842	815	1022	985	570	596	960	1137	785	946	1110	816	965	1099	547	701
YER028C	1265	946	1707	790	1222	31	1191	716	1648	1182	1217	1272	1629	874	1109	1117	1354	993	2082	920	1301	1055	1598	1036	1	1166	1829	1067	1568	803	1673	921	1686	1380	1212	875	2194	1081	1818	1099	1554	949
YMR052W	566	686	522	304	581	20	613	680	679	787	643	1045	622	740	531	889	569	601	616	515	611	919	548	717	2	882	594	609	742	842	496	483	662	813	632	665	808	605	757	748	442	522
YMR203W	0	0	0	0	0	0	0	0	0	0	0	0	0	0	0	0	0	0	0	0	0	0	0	0	0	0	0	0	0	0	0	0	0	0	0	0	0	0	0	0	0	0
YKR076W	709	0	928	0	544	0	719	0	948	1	595	0	722	0	686	0	498	0	788	0	736	0	759	0	0	2	738	0	877	0	787	0	1119	0	654	0	616	0	911	1	972	1
YEL064C	390	0	542	0	139	0	289	0	258	0	419	0	188	0	265	0	284	0	407	0	465	0	511	0	1	0	369	0	374	0	292	0	977	0	295	0	222	0	479	0	509	0
YDR270W	6	872	6	180	2	18	6	793	2	852	6	761	2	746	1	657	2	292	2	231	7	684	3	253	0	673	1	228	10	1077	0	273	91	815	2	825	1	304	6	858	2	310
YPR033C	0	0	0	0	0	0	0	0	0	0	0	0	0	0	0	0	0	0	0	0	0	0	0	0	0	0	0	0	0	0	0	0	0	0	0	0	0	0	0	0	0	0
YGR230W	2072	0	2577	0	1893	0	2206	0	3115	0	1982	0	3019	0	2005	0	2360	0	2797	0	2270	0	2733	0	2	0	2411	0	2664	0	2272	0	2824	0	2112	0	3167	0	2949	0	2378	0
YPR062W	1948	1925	2181	1319	2136	69	1986	1873	2934	2677	1940	2854	2966	2529	1951	2376	2267	2215	3046	1920	2054	2436	2453	1907	0	2991	2541	2092	2420	2289	1963	1910	2415	2764	1988	2299	3498	2071	2407	2338	1962	2036
YDR528W	1343	1325	1091	571	1396	41	1422	1385	2104	1986	1046	1690	2032	1896	1068	1743	1304	1285	1541	1082	1228	1407	1365	1262	0	2058	1146	990	1741	1599	1414	1133	1854	2083	1166	1478	1728	1130	1771	1764	1272	1302
YER173W	1	1491	0	388	0	35	0	1479	1	828	0	747	0	675	0	817	2	674	3	428	1	564	0	667	0	989	0	555	2	1791	2	597	0	744	2	1484	2	511	0	703	0	591
YBR026C	0	0	0	0	0	0	0	0	0	0	0	0	0	0	0	0	0	0	0	0	0	0	0	0	0	0	0	0	0	0	0	0	0	1	0	0	0	0	0	0	0	0
YDL185W	696	772	1624	852	1178	30	724	712	1685	1668	1126	1598	1671	1496	1133	1471	1551	1405	1844	1205	1264	1498	1594	1546	2	1695	1889	1527	920	873	1389	1271	1370	1572	697	816	2032	1465	1488	1448	1426	1440
YBR091C	0	0	0	0	0	0	0	0	0	0	0	0	0	0	0	0	0	0	0	0	0	0	0	0	0	0	0	0	0	0	0	0	0	0	0	0	0	0	0	0	0	0
YNL094W	858	0	767	0	850	0	854	0	940	0	784	0	940	0	718	0	674	0	1107	0	727	0	657	0	0	0	711	0	1198	0	592	0	922	0	944	0	1145	0	909	0	666	0
YGR047C	0	0	0	0	0	0	0	0	0	0	0	0	0	0	0	0	0	0	0	0	0	0	0	0	0	0	0	0	0	0	0	0	0	0	0	0	0	0	0	0	0	0
YPL227C	951	1247	833	566	864	35	1122	1162	1358	1354	888	1389	1364	1233	884	1274	737	787	1203	793	831	1160	814	836	0	1491	889	799	1357	1365	866	847	1233	1389	975	1254	1295	961	1137	1259	877	914
YDL010W	572	287	730	345	901	23	559	270	1085	1002	704	843	1186	531	917	651	664	574	1048	579	788	511	688	448	2	878	835	499	693	478	781	539	1089	660	512	575	1053	651	1034	804	932	488
YML019W	1715	0	1574	0	1785	0	1790	0	2126	0	1577	0	2113	0	1416	0	1659	0	2015	0	1629	0	1794	0	0	0	1718	0	2324	0	1724	0	2275	0	1903	0	2393	0	2198	0	1498	0
YDL045C	0	0	0	0	0	0	0	0	0	0	0	0	0	0	0	0	0	0	0	0	0	0	0	0	0	0	0	0	0	0	0	0	0	0	0	0	0	0	0	0	0	0
YLR163C	0	0	0	0	0	0	0	0	0	0	0	0	0	0	0	0	0	0	0	0	0	0	0	0	0	0	0	0	0	0	0	0	0	0	0	0	0	0	0	0	0	0
YLR178C	849	0	1001	0	978	0	997	0	1392	0	777	0	1450	0	1039	0	894	0	1340	0	909	0	1015	0	0	0	867	0	1125	0	841	0	1254	0	811	0	1423	0	1237	0	875	0
YJL175W	992	977	90	23	187	11	1016	859	299	241	183	308	269	162	166	263	57	50	78	52	216	226	87	57	0	271	95	68	1110	914	50	51	291	252	848	999	49	73	305	312	62	49
YBL079W	442	406	25	4	34	13	513	362	54	56	33	41	42	40	28	34	13	28	52	18	27	43	34	30	0	36	31	23	537	425	33	32	43	48	405	413	32	33	36	46	45	29
YNL056W	502	908	186	210	403	22	564	870	378	706	291	614	432	682	344	648	195	324	221	180	306	489	232	356	1	728	195	283	620	962	214	235	613	811	506	812	193	257	454	716	215	250
YFL001W	226	0	83	0	63	0	203	0	71	0	70	0	83	0	78	0	78	0	94	0	96	0	62	0	0	0	87	0	248	0	64	0	124	0	194	0	73	0	86	0	82	0
YDR150W	516	526	193	113	330	16	456	539	441	392	285	526	468	350	302	440	217	200	353	235	375	330	194	192	0	486	224	202	693	650	221	181	267	283	489	518	368	236	301	277	220	189
YKL125W	0	0	0	0	0	0	0	0	0	0	0	0	0	0	0	0	0	0	0	0	0	0	0	0	0	0	0	0	0	0	0	0	0	0	0	0	0	0	0	0	0	0
YKL170W	826	949	153	80	251	11	805	901	425	515	222	466	380	424	249	342	139	159	189	134	270	364	143	135	0	480	147	139	1087	1122	141	158	326	418	745	847	220	121	358	386	182	162
YPR157W	3060	0	3436	0	3405	0	3364	0	4455	0	2757	0	4093	0	2872	0	3772	0	4064	0	2889	0	3952	0	4	0	3977	0	4368	0	3263	0	3949	0	3316	0	4741	0	3831	0	3427	0
YLR384C	0	546	0	45	0	8	0	524	0	155	0	131	0	137	0	104	0	64	0	54	0	94	0	28	0	177	0	62	0	723	0	58	0	128	0	620	0	69	0	166	0	42
YPL060W	800	6	218	2	406	0	826	6	633	7	390	4	624	6	434	1	269	1	388	1	504	4	327	1	0	3	216	5	1018	6	337	2	610	5	708	6	355	1	545	7	354	2
YML099C	0	2	0	6	0	0	0	0	0	2	0	6	0	3	0	8	0	0	0	1	0	5	0	1	0	4	0	2	0	0	0	2	0	5	0	2	0	6	0	3	0	3
YLR421C	1146	0	1269	0	1158	0	947	0	1712	0	1148	0	1614	0	1082	0	1103	0	1348	0	1172	0	1005	0	0	0	1417	0	1548	0	1019	0	1670	0	1274	0	1416	0	1660	0	1122	0
YLR090W	577	1477	1245	1210	229	69	488	1457	496	2141	759	2040	377	2030	543	2121	575	1955	877	1689	727	1847	941	1757	0	2354	758	1870	644	1812	643	1761	1582	2284	476	1568	399	1731	935	2037	873	1765
YJR064W	0	0	0	0	0	0	0	0	0	0	0	0	0	0	0	0	0	0	0	0	0	0	0	0	0	0	0	0	0	0	0	0	0	0	0	0	0	0	0	0	0	0
YML022W	1081	3	1019	6	1260	0	1104	1	1588	7	1133	15	1582	6	997	12	922	4	1347	1	1195	13	1050	12	1	12	1125	9	1491	5	1007	7	1444	15	1092	6	1447	3	1338	4	972	6
YER046W	312	302	397	313	389	17	267	335	520	548	322	537	495	496	398	516	422	485	540	409	277	401	460	501	0	564	430	460	339	374	331	401	523	667	355	437	613	483	517	580	408	482
YMR029C	997	0	923	0	1040	0	1057	0	1180	0	767	0	1270	0	945	0	1032	0	1070	0	946	0	1108	0	1	0	1081	0	1189	0	947	0	1260	0	865	0	1261	0	1297	0	986	0
YIR030C	832	587	990	557	657	21	763	556	957	885	640	1090	1018	810	649	835	838	914	1036	659	768	942	984	761	1	1187	916	865	879	876	947	731	1005	907	662	804	1074	674	1011	903	1000	875
YKR050W	907	0	1198	0	931	0	921	0	1362	0	869	0	1441	0	866	0	1100	0	1370	0	913	0	1187	0	0	0	1308	0	1234	1	1190	0	1348	0	912	0	1582	0	1400	0	1272	0
YMR121C	751	925	849	498	761	30	766	808	1108	1472	1031	1396	1023	1269	738	1119	751	1020	1077	899	991	1194	910	963	1	1284	923	776	1043	1034	887	1085	1156	1324	829	929	1264	873	1067	1287	1049	1119
YGL017W	638	733	913	491	599	33	705	871	860	1071	590	935	885	902	609	1040	798	1036	954	786	658	872	891	927	0	1136	1031	855	876	935	800	781	811	987	642	843	896	746	817	897	779	802
YDL150W	0	0	0	0	0	0	0	0	0	0	0	0	0	0	0	0	0	0	0	0	0	0	0	0	0	0	0	0	0	0	0	0	0	0	0	0	0	0	0	0	0	0
YNL038W	0	0	0	0	0	0	0	0	0	0	0	0	0	0	0	0	0	0	0	0	0	0	0	0	0	0	0	0	0	0	0	0	0	0	0	0	0	0	0	0	0	0
YHR001W-A	456	513	271	179	301	12	480	442	482	588	385	751	487	532	345	469	314	373	427	319	428	562	389	378	0	589	283	263	516	507	356	373	547	612	428	532	450	332	482	595	376	373
YIL139C	12	0	12	0	10	0	2	0	0	0	11	0	6	0	6	0	7	0	15	0	10	0	4	0	0	0	13	0	7	0	10	0	13	0	9	0	8	0	11	0	12	0
YLR246W	2016	2067	2250	1309	2556	67	2162	2172	3370	3583	2212	3454	3345	3429	2568	3302	1963	2358	2647	1855	2471	2977	2396	2383	2	4236	2330	1970	2670	2652	2239	2174	3285	3869	2072	2336	2874	1955	3131	3610	2084	2267
YJR119C	851	795	977	635	1116	23	886	842	1181	1384	994	1360	1314	1256	991	1366	1185	1263	1275	871	952	1051	1054	1113	0	1713	1093	932	1010	1077	785	936	1170	1336	946	899	1674	1033	902	1214	996	908
YLR359W	0	0	0	0	0	0	0	0	0	0	0	0	0	0	0	0	0	0	0	0	0	0	0	0	0	0	0	0	0	0	0	0	0	0	0	0	0	0	0	0	0	0
YLR199C	0	516	0	453	0	27	0	587	0	1409	0	1253	0	829	0	844	0	792	0	640	0	941	0	692	0	1018	0	623	0	1022	0	572	0	1008	0	1029	0	857	0	1030	0	585
YJL206C	0	1391	0	761	0	40	0	1243	0	1590	0	1651	0	1630	0	1493	0	1517	0	1045	0	1383	0	1536	0	1870	0	1231	0	1669	0	1316	0	1746	0	1589	0	1130	0	1534	0	1344
YIL142W	0	0	0	0	0	0	0	0	0	0	0	0	0	0	0	0	0	0	0	0	0	0	0	0	0	0	0	0	0	0	0	0	0	0	0	0	0	0	0	0	0	0
YGL082W	0	1456	0	1125	0	47	0	1553	0	2055	0	2192	0	1997	0	2451	0	1842	0	1300	0	1929	0	1784	0	2775	0	1624	0	1638	0	1522	0	2114	0	1594	0	1469	0	1969	0	1778
YNL138W	0	0	0	0	0	0	0	0	0	0	0	0	0	0	0	0	0	0	0	0	0	0	0	0	0	0	0	0	0	0	0	0	0	0	0	0	0	0	0	0	0	0
YDL236W	1043	3	1143	0	949	0	1094	2	1388	0	935	2	1389	2	919	0	992	0	1252	3	1040	3	1074	0	0	3	1147	0	1306	0	1005	0	1218	1	967	0	1392	0	1333	0	1035	1
YGL142C	0	0	0	0	0	0	0	0	0	0	0	0	0	0	0	0	0	0	0	0	0	0	0	0	0	0	0	0	0	0	0	0	0	0	0	0	0	0	0	0	0	0
YGR179C	0	0	0	0	0	0	0	0	0	0	0	0	0	0	0	0	0	0	0	0	0	0	0	0	0	0	0	0	0	0	0	0	0	0	0	0	0	0	0	0	0	0
YGR102C	0	0	0	0	0	0	0	0	0	0	0	0	0	0	0	0	0	0	0	0	0	0	0	0	0	0	0	0	0	1	0	0	0	0	0	0	0	0	0	0	0	0
YBR139W	0	1444	0	607	0	35	0	1528	0	1053	0	1088	0	1090	0	1414	0	945	0	831	0	849	0	912	0	1613	0	978	0	1568	0	1032	0	1280	0	1583	0	809	0	1211	0	1054
YHR188C	0	0	0	0	0	0	0	0	0	0	0	0	0	0	0	0	0	0	0	0	0	0	0	0	0	0	0	0	0	0	0	0	0	0	0	0	0	0	0	0	0	0
YNL116W	844	941	1115	620	893	30	915	939	1400	1486	964	1534	1379	1175	1026	1281	1241	1343	1575	994	1053	1253	1324	1305	0	1587	1154	947	1121	1143	1447	1289	1178	1210	785	1041	1430	1158	1252	1286	1420	1290
YJR087W	626	600	689	458	740	18	588	548	781	770	673	947	790	799	606	826	613	699	886	598	611	671	682	642	0	1173	755	566	744	706	706	559	858	950	556	698	979	640	872	866	701	636
YDR361C	0	0	0	0	0	0	0	0	0	0	0	0	0	0	0	0	0	0	0	0	0	0	0	0	0	0	0	0	0	0	0	0	0	0	0	0	0	0	0	0	0	0
YLR445W	0	0	0	0	2	0	0	0	0	0	0	0	0	0	0	0	0	0	0	0	0	0	0	0	0	0	0	0	0	0	0	0	0	0	0	0	0	0	0	0	0	0
YJR080C	1296	586	1243	389	922	11	1311	352	1360	584	1060	801	1445	413	1005	517	841	355	1170	291	1121	708	1038	419	0	658	1206	453	1434	480	1113	365	1676	747	1135	419	1222	329	1510	601	1102	449
YGL255W	106	969	182	727	55	45	85	979	63	1545	232	1413	44	1420	98	1405	125	1098	142	888	166	1306	162	1060	0	1618	178	1066	120	1150	105	1157	159	1499	111	973	75	1122	193	1429	213	1262
YFR007W	1356	1252	1561	909	1231	46	1214	1163	2035	1865	1226	1707	1804	1662	1266	1622	1209	1192	1646	938	1158	1517	1341	1127	1	1966	1645	1169	1551	1386	1360	1151	1855	1932	1268	1422	1828	1155	1648	1768	1272	1285
YLR333C	0	0	0	0	0	0	0	0	0	1	0	1	0	0	0	0	0	1	0	0	0	0	0	0	0	0	0	0	0	0	0	0	0	0	0	0	0	1	0	1	0	2
YHR103W	918	1030	910	588	934	25	1025	996	1110	1108	857	1269	1100	1013	776	1162	976	946	999	643	891	1097	1056	1004	1	1400	1019	837	1158	1333	909	901	1186	1468	955	1129	1214	747	1137	1211	823	810
YHL030W	446	31	508	59	507	6	552	27	682	221	517	358	711	33	503	75	520	136	598	103	689	93	558	56	1	59	603	60	528	186	607	41	641	59	378	204	592	171	590	73	603	39
YGL077C	1093	1233	1321	773	984	43	1180	1251	1372	1621	935	1745	1359	1418	936	1548	1192	1534	1488	1030	1083	1368	1447	1445	1	1722	1340	1244	1336	1473	1212	1216	1357	1723	1001	1349	1496	1223	1473	1483	1185	1365
YPL204W	0	0	0	0	0	0	0	0	0	0	0	0	0	0	0	0	0	0	0	0	0	0	0	0	0	0	0	0	0	0	0	0	0	0	0	0	0	0	0	0	0	0
YPL251W	0	0	0	0	0	0	0	0	0	0	0	0	0	0	0	0	0	0	0	0	0	0	0	0	0	0	0	0	0	0	0	0	0	0	0	0	0	0	0	0	0	0
YIL009C-A	931	1066	512	297	441	24	908	901	608	643	465	674	574	453	370	629	559	567	780	462	472	554	673	574	0	692	487	499	1158	1282	508	496	637	620	880	1225	782	529	601	615	487	482
YOR091W	1357	236	1053	38	995	0	1570	114	1469	53	969	73	1637	90	1056	177	1112	64	1562	26	1166	45	1133	77	1	41	1168	67	1713	35	1123	159	1550	74	1414	44	1584	18	1257	69	1220	24
YGR026W	1039	962	1179	602	1180	25	1128	925	1529	1339	1030	1349	1454	1312	1039	1289	1131	1113	1291	701	1009	1124	1317	963	1	1695	1294	1010	1362	1138	1211	919	1527	1493	1103	1080	1640	838	1781	1333	1071	958
YAL040C	479	0	351	0	475	0	471	0	599	0	426	0	573	0	432	0	360	0	483	0	503	0	461	0	0	0	312	0	572	0	398	0	590	0	551	0	530	0	506	0	373	0
YDR288W	0	0	0	0	0	0	0	0	0	0	0	0	0	0	0	0	0	0	0	0	0	0	0	0	0	0	0	0	0	0	0	0	0	0	0	0	0	0	0	0	0	0
YGL208W	998	118	1119	81	1094	1	969	84	1421	163	942	124	1399	118	758	145	1071	80	1113	44	988	129	1162	98	3	138	1357	91	1413	130	1048	83	1327	146	1074	77	1293	76	1492	108	966	61
YNL284C	99	392	25	23	30	2	75	359	37	198	24	170	39	196	25	144	36	110	30	64	29	134	36	114	0	157	18	83	93	385	21	66	78	207	86	405	31	80	58	208	23	67
YIL164C	833	1071	884	590	755	32	870	1045	894	1158	641	1102	902	1051	776	1103	817	1040	1201	913	777	996	815	950	0	1543	1027	916	1005	1161	946	990	1125	1382	827	1097	1129	897	990	1285	927	1045
YOL143C	0	0	0	0	0	0	0	0	0	0	0	0	0	0	0	0	0	0	0	0	0	0	0	0	0	0	0	0	0	0	0	0	0	0	0	0	0	0	0	0	0	0
YBR237W	0	0	0	0	0	0	0	0	0	0	0	0	0	0	0	0	0	0	0	0	0	0	0	0	0	0	0	0	0	0	0	0	0	0	0	0	0	0	0	0	0	0
YBR197C	920	0	1466	0	1136	0	1062	0	1240	0	1158	0	1324	0	1057	0	1404	0	1391	0	1231	0	1453	0	1	0	1569	0	1146	0	1435	0	1441	1	984	0	1706	0	1468	1	1407	0
YHR147C	0	0	0	0	0	0	0	0	0	0	1	0	0	0	0	0	0	0	0	0	0	0	0	0	0	0	0	0	0	0	0	0	0	0	0	0	0	0	0	0	0	0
YJL093C	875	1059	1038	671	783	46	866	928	1243	1239	819	1244	1061	1154	541	1041	1026	1088	1123	759	827	1047	1098	1209	0	1173	1156	992	1033	1117	1011	951	965	1306	987	1165	1318	865	1006	1146	868	1091
YDR003W	135	0	141	2	108	0	131	2	126	0	108	5	148	2	117	3	143	2	179	1	149	6	184	2	0	1	128	0	140	1	139	2	208	6	98	0	214	3	198	0	161	2
YMR317W	966	1084	1525	852	1198	36	1013	1138	1731	1746	1156	1732	1679	1535	1003	1561	1270	1368	1598	1045	1147	1425	1346	1363	0	1638	1587	1396	1324	1218	1282	1323	1627	2009	1084	1196	1820	1220	1685	1772	1313	1288
YOR251C	429	248	112	42	108	5	359	298	183	194	92	164	184	126	111	142	70	64	108	81	146	152	108	78	0	144	107	122	480	377	100	80	147	142	316	454	150	73	180	160	111	98
YPR181C	0	0	0	0	0	0	0	0	0	0	0	0	0	0	0	0	0	0	0	0	0	0	0	0	0	0	0	0	0	0	0	0	0	0	0	0	0	0	0	0	0	0
YCL008C	589	682	352	185	430	28	640	709	842	876	476	874	785	756	482	619	405	450	430	306	626	766	412	352	0	804	343	273	768	873	337	324	694	776	556	750	465	425	686	680	372	318
YOR107W	670	0	1012	0	765	0	768	0	1148	0	599	0	1159	0	763	0	801	0	1355	0	746	0	959	0	1	0	959	0	818	0	998	0	970	0	663	0	1452	0	1017	0	1133	0
YML005W	713	0	706	0	771	0	846	0	1164	0	838	0	1094	0	648	0	716	0	930	0	764	0	711	0	0	0	833	0	1039	0	777	0	1156	0	852	0	905	0	1017	0	841	0
YNL215W	374	0	143	0	100	0	340	0	171	0	110	0	141	0	62	0	105	0	104	0	116	0	126	0	0	0	130	0	471	0	90	0	136	0	404	0	117	0	129	0	115	0
YDL059C	593	672	778	406	802	29	648	644	1065	1242	833	1124	1039	911	693	921	842	943	925	558	809	998	817	868	0	1213	795	701	883	934	780	706	1154	1186	691	811	1046	570	1076	1086	798	712
YOR204W	0	0	0	0	0	0	0	0	0	0	0	0	0	0	0	0	0	0	0	0	0	0	0	0	0	0	0	0	0	0	0	0	0	0	0	0	0	0	0	0	0	0
YEL012W	386	26	484	53	338	7	392	17	404	289	324	399	568	21	367	56	483	225	697	206	423	58	531	59	1	45	568	60	535	273	550	52	554	66	338	293	746	392	481	55	634	34
YBL040C	0	0	0	0	0	0	0	0	0	0	0	0	0	0	0	0	0	0	0	0	0	0	0	0	0	0	0	0	0	0	0	0	0	0	0	0	0	0	0	0	0	0
YPR043W	621	0	83	0	120	0	547	0	118	0	94	0	75	0	108	0	99	0	80	0	86	0	85	0	0	0	78	0	741	0	65	0	139	0	508	0	112	0	100	0	52	0
YDR382W	7	458	0	31	0	15	5	459	0	69	2	41	1	64	0	70	0	64	1	57	1	86	3	60	0	77	1	61	5	559	2	48	2	62	6	502	0	58	1	77	1	74
YDR483W	1274	853	1451	667	1421	17	1294	794	2057	1283	1188	1109	1876	1039	1036	1096	1274	725	1591	574	1176	918	1214	821	1	1238	1717	829	1544	864	1082	677	1589	1114	1442	802	1807	700	1587	884	1168	713
YER061C	260	250	99	70	86	5	220	222	143	157	81	128	156	123	70	106	112	107	74	44	79	78	122	99	0	121	100	83	285	301	139	105	127	157	248	286	91	70	133	123	92	99
YLR022C	0	0	0	0	0	0	0	0	0	0	0	0	0	0	0	0	0	0	0	0	0	0	0	0	0	0	0	0	0	0	0	0	0	0	0	0	0	0	0	0	0	0
YLR402W	730	0	297	0	336	0	840	0	571	0	461	0	606	0	366	0	334	0	318	0	429	0	254	0	0	0	400	0	935	0	349	0	586	0	806	0	414	0	508	0	358	0
YLR073C	0	0	0	0	0	0	0	0	0	0	0	0	0	0	0	0	0	0	0	0	0	0	0	0	0	0	0	0	0	0	0	0	0	0	0	0	0	0	0	0	0	0
YER183C	958	1055	1169	747	1344	42	1013	953	1399	1539	1075	1421	1547	1420	1283	1629	1204	1310	1483	1122	1011	1189	1163	1254	1	1833	1279	1337	1168	1136	831	994	1451	1585	1056	1088	2061	1349	1224	1502	1019	1069
YDL066W	0	245	0	317	0	5	0	231	0	498	0	556	0	495	0	534	0	261	0	291	0	520	0	300	0	557	0	395	0	341	0	240	0	510	0	263	0	363	0	446	0	205
YHR030C	0	434	0	11	0	7	0	450	0	41	0	24	0	19	0	32	0	5	0	12	0	15	0	12	0	34	0	3	0	724	0	15	0	15	0	424	0	10	0	24	0	29
YBR295W	1144	0	1759	0	1396	0	1251	0	1763	0	1246	0	1968	0	1512	0	1347	0	1840	0	1397	0	1652	0	2	0	2021	0	1428	0	1619	0	1858	0	1104	0	2054	0	1838	0	1554	0
YDR143C	604	1	811	0	620	0	641	0	776	0	623	0	899	0	695	0	666	0	813	0	706	0	765	0	1	0	806	0	894	0	722	1	854	0	621	1	951	1	855	0	751	0
YIL011W	1088	804	1082	605	975	30	1001	763	1241	1156	1021	1329	1241	928	1057	1050	1087	970	1379	927	1067	1043	1185	965	0	1333	1081	866	1308	1086	1249	1043	1175	1205	994	1169	1492	954	1174	976	1202	1101
YEL034W	0	0	0	0	0	0	0	0	0	0	0	0	0	0	0	0	0	0	0	0	0	0	0	0	0	0	0	0	0	0	0	0	0	0	0	0	0	0	0	0	0	0
YHL015W	0	0	0	0	0	0	0	0	0	0	0	0	0	0	0	0	0	0	0	0	0	0	0	0	0	0	0	0	0	0	0	0	0	0	0	0	0	0	0	0	0	0
YNR050C	0	0	0	0	0	0	0	0	0	0	0	0	0	0	0	0	0	0	0	0	0	0	0	0	0	0	0	0	0	0	0	0	0	0	0	0	0	0	0	0	0	0
YDR134C	1090	992	1524	850	1317	37	1016	1010	1868	1819	1553	2081	1764	1742	1097	1733	1387	1516	1475	1151	1695	1634	1534	1359	0	1870	1753	1446	1322	1227	1496	1320	1998	2027	1119	1107	1801	1207	1891	1719	1469	1413
YKL208W	0	901	0	68	0	9	0	848	0	380	0	311	0	342	0	410	0	85	0	69	0	369	0	96	0	508	0	107	0	1139	0	98	0	573	0	991	0	108	0	561	0	143
YGR004W	685	439	851	352	903	27	725	348	1166	806	713	691	1271	543	940	681	783	405	1059	407	723	549	832	535	0	831	869	480	985	477	866	472	1171	839	755	375	1106	504	1131	768	864	556
YML110C	626	572	121	67	268	6	539	575	316	301	302	289	325	294	242	296	94	123	161	72	237	290	160	90	0	452	100	108	819	739	120	83	422	447	602	678	146	112	362	417	111	98
YGL048C	0	0	0	0	0	0	0	0	0	0	0	0	0	0	0	0	0	0	0	0	0	0	0	0	0	0	0	0	0	0	0	0	0	0	0	0	0	0	0	0	0	0
YGL243W	659	914	914	633	1113	45	717	894	1313	1505	792	1149	1163	1318	909	1311	750	878	1025	713	816	1039	911	848	1	1703	986	885	1004	1150	937	852	1151	1361	773	949	1216	895	1171	1103	856	835
YKL106W	633	289	373	162	511	19	695	320	954	758	557	869	922	690	597	443	344	341	530	304	720	653	411	294	2	788	291	273	879	646	408	281	900	827	591	667	592	389	895	817	371	262
YPR029C	1274	3	1930	4	1549	0	1248	1	1786	4	1784	14	1686	0	1314	4	1910	3	2123	2	1748	7	1986	5	0	1	2125	2	1575	6	1809	9	1966	8	1290	2	2441	3	1978	4	1688	1
YJL034W	0	0	0	0	0	0	0	0	0	0	0	0	0	0	0	0	0	0	0	0	0	0	0	0	0	0	0	0	0	0	0	0	0	0	0	0	0	0	0	0	0	0
YFL048C	1266	1307	1702	1111	1444	47	1286	1270	1996	1838	1332	1593	1964	1661	1327	1874	1627	1578	2159	1325	1274	1403	1836	1581	1	1976	1941	1609	1551	1480	1982	1436	1772	1841	1275	1400	2461	1404	1779	1723	1740	1755
YLR117C	0	0	0	0	0	0	0	0	0	0	0	0	0	0	0	0	0	0	0	0	0	0	0	0	0	0	0	0	0	0	0	0	0	0	0	0	0	0	0	0	0	0
YOR176W	0	0	0	0	0	0	0	0	0	0	0	0	0	0	0	0	0	0	0	0	0	0	0	0	0	0	0	0	0	0	0	0	0	0	0	0	0	0	0	0	0	0
YOR109W	0	695	0	521	0	31	0	733	0	1066	0	1048	0	966	0	1039	0	765	0	662	0	944	0	663	0	1058	0	791	0	806	0	548	0	1223	0	673	0	794	0	1079	0	562
YBL089W	332	0	229	0	231	0	324	0	517	0	238	0	531	0	248	0	147	0	238	0	241	0	190	0	0	0	203	0	392	0	163	0	354	0	379	0	187	0	348	0	173	0
YDL084W	0	0	0	0	0	0	0	0	0	0	0	0	0	0	0	0	0	0	0	0	0	0	0	0	0	0	0	0	0	0	0	0	0	0	0	0	0	0	0	0	0	0
YCL055W	692	778	1091	738	645	25	596	821	865	1059	643	1152	843	1011	578	1022	963	1154	1250	817	686	978	1044	1091	0	988	1180	891	712	908	1031	1052	993	1066	758	948	1334	999	1026	1066	979	1075
YGL116W	0	0	0	0	0	0	0	0	0	0	0	0	0	0	0	0	0	0	0	0	0	0	0	0	0	0	0	0	0	0	0	0	0	0	0	0	0	0	0	0	0	0
YBL054W	589	0	888	0	503	0	582	0	919	0	561	0	968	0	496	0	698	0	937	0	679	0	978	0	0	0	874	0	664	0	781	0	842	0	564	0	950	0	841	0	921	0
YCR024C	0	0	0	0	0	0	0	0	0	0	0	0	0	0	0	0	0	0	0	0	0	0	0	0	0	0	0	0	0	0	0	0	0	0	0	0	0	0	0	0	0	0
YMR102C	885	985	1091	573	990	31	892	927	1154	1230	948	1197	1193	1035	673	1291	1208	1229	1218	723	878	1092	1220	1136	0	1254	1254	1125	1427	1216	951	928	1309	1440	961	1132	1449	867	1290	1384	820	946
YCR071C	310	332	50	35	125	4	286	299	176	158	72	110	151	119	136	170	45	43	82	60	57	104	40	45	0	228	57	59	295	454	63	58	123	177	293	358	130	82	137	94	75	91
YDR175C	0	0	0	0	0	0	0	0	0	0	0	0	0	0	0	0	0	0	0	0	0	0	0	0	0	0	0	0	0	0	0	0	0	0	0	0	0	0	0	0	0	0
YOR189W	1115	275	1205	333	1473	27	1166	345	1639	1226	1129	1175	1633	251	1187	540	1107	619	1119	587	1257	452	1207	394	1	558	1286	399	1380	926	1077	315	1355	373	1270	966	1364	714	1271	502	1132	219
YOR154W	1080	0	1230	0	1026	0	1119	0	1556	2	894	2	1696	2	1138	0	939	1	1398	0	1103	0	1117	0	1	0	1213	0	1193	0	1156	2	1502	2	967	0	1640	0	1369	0	1208	1
YPR121W	0	0	0	0	0	0	0	0	0	0	0	0	0	0	0	0	0	0	0	0	0	0	0	0	0	0	0	0	0	0	0	0	0	0	0	0	0	0	0	0	0	0
YBR070C	0	0	0	0	0	0	0	0	0	0	0	0	0	0	0	0	0	0	0	0	0	0	0	0	0	0	0	0	0	0	0	0	0	0	0	0	0	0	0	0	0	0
YLL017W	736	806	532	291	806	19	798	833	844	934	633	965	901	919	799	943	460	500	554	377	587	758	548	447	0	1265	554	531	1026	1125	627	503	1066	1179	799	917	573	453	994	1067	503	476
YDR351W	1079	1377	1733	1177	1307	50	1269	1387	1839	2320	1297	2320	2019	2010	1314	2184	1598	2245	1858	1479	1451	2022	1989	2241	0	2787	1721	1909	1405	1732	1599	1608	1969	2643	977	1503	1954	1822	1912	2308	1833	1708
YNL315C	213	258	33	22	76	2	201	211	70	65	44	56	56	49	52	75	15	24	47	22	76	61	35	30	0	93	45	32	283	284	40	17	79	130	246	236	51	32	92	119	59	25
YPR174C	1448	2155	2051	1691	1858	77	1280	2032	1662	3048	1210	3255	1857	2726	1203	3043	1841	2257	2465	2155	1901	2881	1858	2372	0	3492	2359	2663	1531	2660	1944	2312	2375	3253	1594	2344	2998	2542	2294	2876	1933	2477
YJR045C	0	0	0	0	0	0	0	0	0	0	0	0	0	0	0	0	0	0	0	0	0	0	0	0	0	0	0	0	0	0	0	0	0	0	0	0	0	0	0	0	0	0
YMR008C	500	0	260	0	307	0	543	0	310	0	260	0	333	0	311	0	303	0	240	0	308	0	326	0	0	0	293	0	580	0	205	0	269	0	564	0	256	0	297	0	205	0
YPL026C	893	3539	953	1408	331	94	756	3601	400	3634	876	3586	332	3136	620	3294	390	2365	446	1687	928	3101	663	2194	0	3948	574	2151	938	4341	399	2424	2514	3838	682	3829	292	2071	761	3485	812	2259
YDL171C	644	585	1003	510	827	19	680	619	1250	1108	738	1049	1207	1063	731	1017	999	910	1320	701	728	926	910	838	0	1140	1117	837	876	682	768	616	1183	1140	695	687	1540	810	1284	990	814	725
YKL062W	870	842	1225	813	857	36	914	764	1241	1116	746	1069	1198	1042	847	1079	1020	863	1557	895	843	1057	1110	975	1	1291	1312	1018	1079	954	1228	936	1076	1142	894	853	1665	1105	1100	1014	1188	1073
YJR010W	0	0	0	0	0	0	0	0	0	0	0	0	0	0	0	0	0	0	0	0	0	0	0	0	0	0	0	0	0	0	0	0	0	0	0	0	0	0	0	0	0	0
YJL218W	802	1136	823	647	659	49	854	1041	968	1517	699	1305	1063	1425	758	1337	888	1241	1092	904	817	1206	1001	1369	0	1560	789	948	939	1287	851	1056	1035	1650	746	1197	1108	1132	1019	1494	886	1180
YLR222C	0	0	0	0	0	0	0	0	0	0	0	1	0	0	0	0	0	0	0	1	0	0	0	0	0	0	0	0	0	0	0	0	0	0	0	0	0	0	0	0	0	0
YDR093W	358	0	630	0	124	0	286	0	223	0	391	0	168	0	279	0	308	0	345	0	434	0	540	0	0	0	390	0	359	0	256	0	824	0	282	0	200	0	490	1	419	0
YMR282C	0	0	0	0	0	0	0	0	0	0	0	0	0	0	0	0	0	0	0	0	0	0	0	1	0	0	0	0	0	0	0	0	0	0	0	0	0	0	0	0	0	0
YIL109C	0	0	0	0	0	0	0	0	0	0	0	0	0	0	0	0	0	0	0	0	0	0	0	0	0	0	0	0	0	0	0	0	0	0	0	0	0	0	0	0	0	0
YFL022C	0	0	0	0	0	0	0	0	0	0	0	0	0	0	0	0	0	0	0	0	0	0	0	0	0	0	0	0	0	0	0	0	0	0	0	0	0	0	0	0	0	0
YPL109C	586	968	639	602	580	38	585	977	917	1720	663	1492	975	1409	665	1308	541	969	969	918	799	1309	587	1064	0	1308	690	1013	881	1203	522	1014	1158	1595	657	1085	854	1029	707	1347	783	1040
YJL156C	0	0	0	0	0	0	0	0	0	0	0	0	0	0	0	0	0	0	2	0	0	0	0	0	0	0	0	0	0	0	0	0	0	0	0	0	0	0	0	0	0	0
YNL071W	0	122	0	93	0	4	0	122	0	79	0	118	0	52	0	113	0	121	0	102	0	130	0	137	0	114	0	151	0	175	0	92	0	109	0	122	0	84	0	112	0	172
YMR088C	906	1068	1304	760	919	33	996	1043	1562	1571	971	1381	1545	1377	887	1318	1029	1171	1455	900	891	1166	1138	1097	0	1455	1364	1207	1156	1304	1136	1179	1426	1517	936	1148	1516	1069	1351	1390	1191	1122
YGR211W	0	0	0	0	0	0	0	0	0	0	0	0	0	0	0	0	0	0	0	0	0	0	0	0	0	0	0	0	0	0	0	0	2	0	0	0	0	0	0	0	0	0
YKL139W	0	0	0	0	2	0	3	0	0	0	0	0	0	0	0	0	0	0	0	0	0	0	0	0	0	0	0	0	3	0	0	0	13	0	1	0	0	0	0	0	0	0
YJL069C	0	0	0	0	0	0	0	0	0	0	0	0	0	0	0	0	0	0	0	0	0	0	0	0	0	0	0	0	0	0	0	0	0	0	0	0	0	0	0	0	0	0
YDR344C	835	0	1220	0	1167	0	930	0	1712	0	1270	0	1850	0	1001	0	1175	0	1513	0	1176	0	1319	0	1	0	1210	0	1155	0	1143	0	1353	0	833	0	1740	0	1463	0	1100	0
YJL016W	1103	0	1538	0	1136	0	1142	0	1626	0	1159	1	1609	0	1144	0	1167	0	1710	0	1280	0	1564	0	1	0	1665	0	1414	0	1483	0	1485	0	1072	0	1826	1	1574	0	1682	0
YDR444W	1	2270	0	1859	0	90	0	2491	0	3990	0	4050	0	3508	0	3913	0	3118	0	2642	0	3310	0	3090	0	4418	0	2830	0	3088	0	2814	0	3789	0	2658	0	2863	0	3649	0	2857
YER087W	75	97	15	15	27	1	81	99	43	59	40	45	40	31	19	32	10	9	14	9	35	25	10	13	0	64	18	15	80	129	17	17	77	50	83	85	21	15	24	46	9	16
YLR285W	939	1085	357	271	464	20	966	1085	636	633	404	599	586	621	471	616	378	433	344	273	469	555	410	381	0	737	395	339	1251	1354	379	392	537	740	921	1126	354	333	607	664	447	433
YLR267W	847	0	739	0	749	0	726	0	1188	0	668	0	1220	0	711	0	679	0	771	0	879	0	718	0	0	0	845	0	1003	0	662	0	1157	0	845	0	873	0	1213	0	638	0
YDL219W	134	1193	269	679	45	35	89	1210	82	1713	126	1789	64	1645	107	1709	100	1461	128	1140	153	1443	173	1400	0	2103	88	1089	142	1394	109	1250	944	1870	68	1272	49	1225	171	1798	149	1272
YCR086W	1018	466	1094	223	1039	3	1036	316	1191	150	903	208	1222	258	887	757	1271	131	1612	95	749	177	1302	301	0	207	1208	261	1290	102	1072	450	928	195	1093	131	1640	136	923	201	1157	140
YDR206W	0	1195	0	736	0	42	0	1174	0	1792	0	1474	0	1584	0	1842	0	1316	0	1226	0	1385	0	1310	0	2251	0	1126	0	1562	0	1325	0	1574	0	1359	0	1225	0	1533	0	1196
YKR024C	466	29	274	35	223	4	523	39	246	113	214	143	266	12	181	23	266	82	345	87	172	21	245	9	0	24	273	13	599	289	213	29	286	30	513	220	423	136	267	36	219	4
YBR156C	0	1389	0	716	0	42	0	1289	0	1380	0	1313	0	1210	0	1384	0	960	0	852	0	1318	0	1233	0	1754	0	1124	0	1722	0	1176	0	1257	0	1644	0	964	0	1200	0	1125
YOL013W-A	651	220	1046	223	900	8	750	179	796	334	850	427	911	290	632	315	842	179	1209	193	859	342	910	200	1	357	1056	268	826	237	988	277	1232	368	740	157	1431	263	1218	299	1066	277
YOR076C	409	0	660	0	119	0	300	0	216	0	344	0	126	0	219	0	238	0	258	0	324	0	392	0	1	0	289	0	428	0	212	0	884	0	281	0	114	0	354	0	362	0
YDR405W	589	543	99	61	143	9	661	449	337	274	206	235	358	218	153	196	100	77	120	63	204	245	95	80	0	216	88	60	903	583	106	47	263	244	646	491	115	78	316	224	101	52
YOL091W	875	1022	1171	719	1222	35	994	1014	1686	1816	1072	1434	1619	1581	1066	1502	933	977	1398	991	885	1314	946	955	0	1722	1154	1009	1156	1208	1135	1138	1495	1814	918	1148	1855	1133	1462	1645	1315	1254
YCL031C	0	0	0	0	0	0	0	0	0	0	0	0	0	0	0	0	0	0	0	0	0	0	0	0	0	0	0	0	0	0	0	0	0	0	0	0	0	0	0	0	0	0
YIL027C	0	0	0	0	0	0	0	0	0	0	0	0	0	0	0	0	0	0	0	0	0	0	0	0	0	0	0	0	0	0	0	0	0	0	0	0	0	0	0	0	0	0
YLR459W	0	0	0	0	0	0	0	0	0	0	0	0	0	0	0	0	0	0	0	0	0	0	0	0	0	0	0	0	0	0	0	0	0	0	0	0	0	0	0	0	0	0
YNL243W	0	0	0	0	0	0	0	0	0	0	0	0	0	0	0	0	0	0	0	0	0	0	0	0	0	0	0	0	0	0	0	0	0	0	0	0	0	0	0	0	0	0
YNR026C	0	0	0	0	0	0	0	0	0	0	0	0	0	0	0	0	0	0	0	0	0	0	0	0	0	0	0	0	0	0	0	0	0	0	0	0	0	0	0	0	0	0
YHL044W	0	66	0	49	0	1	0	38	0	70	0	122	0	69	0	64	0	44	0	37	0	98	0	62	0	54	0	53	0	57	0	58	0	73	0	49	0	62	0	41	0	46
YOR311C	543	1829	1185	1128	176	40	356	1704	330	2050	540	2039	226	1895	310	2042	340	1983	497	1534	540	1727	668	1896	1	2136	567	1969	504	2056	376	1493	1740	2437	340	1888	205	1864	735	2201	529	1606
YBR170C	0	0	0	0	0	0	0	0	0	0	0	0	0	0	0	0	0	0	0	0	0	0	0	0	0	0	0	0	0	0	0	0	0	0	0	0	0	0	0	0	0	0
YGR149W	102	674	310	625	46	25	68	703	85	1347	166	1278	75	1241	79	1144	90	929	140	921	186	1010	172	886	0	1402	149	935	103	869	109	945	827	1511	75	830	67	1002	237	1358	153	966
YPL041C	0	0	0	0	0	0	0	0	0	0	0	0	0	0	0	0	0	0	0	0	0	0	0	0	0	0	0	0	0	0	0	0	0	0	0	0	0	0	0	1	0	0
YFR024C	1203	1398	853	485	651	38	1344	1286	986	1094	641	1141	963	990	714	973	720	905	996	640	864	1021	902	775	1	1143	862	786	1544	1582	849	807	1025	1242	1275	1526	1000	790	1041	993	855	888
YKL193C	0	0	0	0	0	0	0	0	0	0	0	0	0	0	0	0	0	0	0	0	0	0	0	0	0	0	0	0	0	0	0	0	0	0	0	0	0	0	0	0	0	0
YPR099C	0	0	0	0	0	0	0	0	0	0	0	0	0	0	0	0	0	0	0	0	0	0	0	0	0	0	0	0	0	0	0	0	0	0	0	0	0	0	0	0	0	0
YOR135C	288	262	44	35	151	8	275	175	196	161	124	124	193	143	100	140	82	86	125	55	165	122	93	77	0	150	70	52	421	230	115	74	197	187	289	239	146	64	252	155	94	68
YLR310C	0	0	0	0	0	0	0	0	0	0	0	0	0	0	0	0	0	0	0	0	0	0	0	0	0	0	0	0	0	0	0	0	0	0	0	0	0	0	0	0	0	0
YNR008W	679	863	1257	725	876	21	895	930	1231	1453	840	1249	1249	1262	843	1447	1327	1489	1666	1201	961	1212	1361	1389	2	1536	1256	1221	1038	1139	1484	1502	1161	1560	833	1130	1831	1456	1258	1242	1312	1465
YJR150C	368	429	585	342	497	18	419	373	649	539	480	683	596	608	463	646	689	631	773	513	463	548	673	706	1	710	638	528	509	442	540	531	653	734	373	422	836	521	647	675	597	547
YLR003C	955	952	948	534	1167	24	960	910	1388	1477	1158	1492	1265	1370	895	1358	949	990	1239	712	959	1334	1018	925	2	1612	1049	774	1092	1078	908	806	1239	1387	1023	980	1386	956	1280	1265	795	939
YER113C	1286	0	1552	0	1231	0	1386	0	1708	0	1170	0	1699	0	1158	0	1508	0	1809	0	1235	0	1793	0	2	0	1481	0	1646	0	1495	0	1597	0	1193	0	1850	0	1645	0	1427	0
YHR122W	0	0	0	0	0	0	0	0	0	0	0	0	0	0	0	0	0	0	0	0	0	0	0	0	0	0	0	0	0	0	0	0	0	0	0	0	0	0	0	0	0	0
YHL017W	772	727	387	165	355	15	701	737	721	654	486	524	674	570	298	449	366	379	696	339	416	531	439	371	0	549	345	246	1003	909	415	377	396	454	721	833	655	430	382	505	394	412
YOR305W	416	404	120	61	177	11	383	378	162	182	127	167	180	141	80	221	81	99	104	61	96	136	81	61	0	310	136	87	435	440	90	50	221	228	354	416	120	69	172	165	85	59
YIL085C	895	1088	979	621	776	34	865	1006	992	1052	782	1181	935	932	642	1116	847	943	1235	990	726	977	891	923	1	1368	1088	1015	1120	1135	898	884	964	1128	936	1146	1471	1107	965	1090	931	931
YMR190C	0	751	0	198	0	17	0	716	0	464	0	565	0	467	0	463	0	468	1	383	0	522	0	502	0	558	0	391	0	867	0	387	0	657	0	798	0	389	0	570	0	425
YCR052W	0	0	0	0	0	0	0	0	0	0	0	0	0	0	0	0	0	0	0	0	0	0	0	0	0	0	0	0	0	0	0	0	0	0	0	0	0	0	0	2	0	0
YOR272W	0	0	0	0	0	0	0	0	0	0	0	0	0	0	0	0	0	0	0	0	0	0	0	0	0	0	0	0	0	0	0	0	0	0	0	0	0	0	0	0	0	0
YOR058C	937	0	167	0	217	0	945	0	360	0	184	0	346	0	252	0	180	0	241	0	278	0	216	0	0	0	182	0	1177	0	179	0	416	0	850	0	218	0	301	0	202	0
YDR413C	0	0	0	0	0	0	0	0	0	0	0	0	0	0	0	0	0	0	0	0	0	0	0	0	0	0	0	0	0	0	0	0	0	0	0	0	0	0	0	0	0	0
YBR203W	601	1377	663	610	140	30	513	1240	290	1081	522	982	222	958	305	1068	361	1072	488	714	423	865	598	994	0	1241	472	854	662	1533	444	913	942	1223	434	1288	258	857	527	1076	527	1064
YCL032W	0	0	0	0	0	0	0	0	0	0	0	0	0	0	0	0	0	0	0	0	0	0	0	0	0	0	0	0	0	0	0	0	0	0	0	0	0	0	0	0	0	0
YAR029W	660	0	599	0	360	0	634	0	641	0	405	0	564	0	419	0	447	0	655	0	551	0	575	0	1	0	551	0	768	0	570	0	618	0	572	0	598	0	605	0	577	0
YNL238W	0	110	0	4	0	0	0	91	0	28	0	18	0	16	0	18	0	3	0	4	0	14	0	7	0	16	0	2	0	93	0	2	0	25	0	96	0	3	1	11	0	5
YJL198W	1689	1491	1871	1007	1217	43	1805	1295	2047	1783	1243	1850	2061	1505	1458	1666	1599	1427	2083	1137	1522	1481	2083	1528	3	1782	1857	1358	2110	1619	1762	1376	2022	1870	1542	1373	2060	1321	2188	1771	1895	1445
YOL135C	0	0	0	0	0	0	0	0	0	0	0	0	0	0	0	0	0	0	0	0	0	0	0	0	0	0	0	0	0	0	0	0	0	0	0	0	0	0	0	0	0	0
YOR323C	858	392	1373	449	1440	16	822	325	1641	850	1463	984	1602	696	1347	820	1412	614	1795	463	1359	862	1463	641	1	930	1711	619	1091	414	1392	620	1567	881	916	398	2080	573	1635	696	1394	590
YLL041C	667	0	415	0	622	0	631	0	950	0	543	0	1008	0	709	0	303	0	411	0	666	0	322	0	0	0	323	0	879	0	479	0	859	0	532	0	450	0	778	0	549	0
YKR074W	696	0	223	0	245	0	717	0	241	0	273	0	228	0	223	0	194	0	315	0	257	0	231	0	0	0	273	0	875	0	242	0	336	0	714	0	340	0	289	0	242	0
YOR195W	2110	2435	2651	1621	2501	78	2194	2333	3561	4197	2556	3570	3644	3728	2258	3649	2409	2873	3286	2320	2438	3142	2621	2746	4	4214	2820	2511	2901	2899	2697	2835	3243	3971	2192	2682	3642	2767	3125	3464	2618	3117
YMR201C	0	0	0	0	0	0	0	0	0	0	0	0	0	0	0	0	0	0	0	0	0	0	0	0	0	0	0	0	0	0	0	0	0	0	0	0	0	0	0	0	0	0
YLR069C	0	0	0	0	0	0	0	0	0	0	0	0	0	0	0	0	0	0	0	0	0	0	0	0	0	0	0	0	0	0	0	0	0	0	0	0	0	0	0	0	0	0
YML042W	1613	547	1832	470	1511	15	2025	405	2340	813	1752	938	2624	741	1958	647	1687	483	2560	474	2074	738	1844	561	2	949	1761	495	2054	475	1679	468	2798	787	1443	432	2380	488	2211	642	1934	627
YDR069C	0	0	0	0	0	0	0	0	0	0	0	0	0	0	0	0	0	0	0	0	0	0	0	0	0	0	0	0	0	0	0	0	0	0	0	0	0	0	0	0	0	0
YGR232W	1146	1241	1357	1024	1282	50	1182	1291	1707	1761	1248	1745	1559	1603	1011	1647	1328	1415	2257	1513	1221	1533	1382	1335	1	1880	1589	1341	1338	1480	1569	1578	1632	1767	1203	1332	2502	1584	1573	1767	1561	1607
YEL066W	756	682	1064	568	574	26	665	666	905	971	667	944	891	884	626	977	666	863	1008	686	745	842	845	912	3	1072	937	916	810	824	823	686	994	1182	644	795	956	784	1029	1022	798	831
YPR035W	0	0	0	0	0	0	0	0	0	0	0	0	0	0	0	0	0	0	0	0	0	0	0	0	0	0	0	0	0	0	0	0	0	0	0	0	0	0	0	0	0	0
YDR227W	0	0	0	0	0	0	0	0	0	0	0	0	0	0	0	0	0	0	0	0	0	0	0	0	0	0	0	0	0	0	0	0	0	0	0	0	0	0	0	0	0	0
YPR060C	0	0	0	0	0	0	0	0	0	0	0	0	0	0	0	0	0	0	0	0	0	0	0	0	0	0	0	0	0	0	0	0	0	0	0	0	0	0	0	0	0	0
YHL039W	0	470	0	598	0	25	0	613	0	1195	0	1058	0	564	0	823	0	1002	0	846	0	677	0	759	0	868	0	851	0	1017	0	753	0	814	0	984	0	906	0	791	0	560
YOR157C	0	0	0	0	0	0	0	0	0	0	0	0	0	0	0	0	0	0	0	0	0	0	0	0	0	0	0	0	0	0	0	0	0	0	0	0	0	0	0	0	0	0
YCR072C	0	0	0	0	0	0	0	0	0	0	0	0	0	0	0	0	0	0	0	0	0	0	0	0	0	0	0	0	0	0	0	0	0	0	0	0	0	0	0	0	0	0
YNR030W	0	715	0	457	0	32	0	748	0	1376	0	1194	0	1154	0	1189	0	853	0	696	0	965	0	920	0	1487	0	697	0	864	0	667	0	1390	0	767	0	824	0	1234	0	838
YBR093C	0	0	0	0	0	0	0	0	0	0	0	0	0	0	0	0	0	0	3	0	0	0	0	0	0	0	0	0	0	0	0	0	0	0	0	0	0	0	0	0	0	0
YNL092W	1046	1034	1446	854	1084	28	1009	927	1453	1467	1106	1691	1492	1414	1058	1537	1102	1193	1606	1035	1130	1497	1166	1173	1	1787	1425	1276	1281	1266	1179	1045	1390	1688	886	1077	1650	1159	1337	1535	1048	1214
YGR045C	812	827	651	449	681	17	744	820	941	1050	691	1023	963	944	558	924	747	944	865	591	826	899	782	875	0	1136	702	624	963	964	655	609	710	784	770	917	969	688	847	872	664	617
YLR134W	891	0	1493	0	1136	0	982	0	1700	0	1222	0	1487	0	1027	0	1182	0	1527	0	1262	0	1302	0	1	0	1634	0	1230	0	1269	0	1547	0	1072	0	1733	0	1550	0	1283	0
YOR218C	0	0	0	0	0	0	0	0	0	0	0	0	0	0	0	0	0	0	0	0	0	0	0	0	0	0	0	0	0	0	0	0	0	0	0	0	0	0	0	0	0	0
YPL225W	873	267	633	113	227	5	812	181	545	296	408	266	489	232	442	209	399	160	643	123	575	247	634	157	1	299	414	127	902	231	449	124	963	291	633	206	319	170	677	214	577	166
YDL043C	0	0	0	0	0	0	0	0	0	0	0	0	0	0	0	0	0	0	0	0	0	0	0	0	0	0	0	0	0	0	0	0	0	0	0	0	0	0	0	0	0	0
YDL012C	598	789	922	601	902	24	621	737	1059	1243	751	1443	1093	1198	950	1190	841	1035	1047	786	940	1197	822	985	0	1531	869	978	768	811	851	886	937	1289	623	868	1000	850	923	1117	905	1029
YDR218C	38	925	66	753	94	33	34	1104	40	1953	115	2011	37	1922	70	1636	76	1401	110	1225	123	1656	72	1386	0	2028	100	1281	35	1144	74	1179	127	2149	40	1077	86	1413	106	1904	96	1174
YLR299W	0	0	0	0	0	0	0	0	0	0	0	0	0	0	0	0	0	0	0	2	0	0	1	0	0	2	0	0	0	0	0	0	0	0	0	0	0	0	0	0	0	2
YFL003C	432	328	530	220	377	14	332	319	606	537	422	440	625	439	475	472	468	368	593	259	501	362	477	316	0	520	595	307	487	317	466	350	635	573	427	385	588	314	684	481	540	381
YEL049W	900	220	1131	284	903	21	836	183	1100	762	881	964	1015	145	804	351	1049	700	1167	426	763	318	1175	350	0	312	1185	427	1009	744	938	267	1084	342	813	680	1291	742	1070	374	815	195
YPL051W	39	0	27	0	24	0	23	0	9	0	32	0	23	0	24	0	31	0	20	0	31	0	19	0	0	0	29	0	17	0	20	0	49	0	34	0	40	0	40	0	18	0
YNL054W	0	790	0	766	0	30	0	831	0	1092	0	1006	0	939	0	1276	0	997	0	772	0	844	0	996	0	1442	0	1137	0	1012	0	966	0	1210	0	923	0	881	0	1115	0	1126
YDR156W	748	742	627	360	440	22	756	745	693	639	577	667	558	592	408	645	593	528	732	413	491	531	570	559	1	639	699	602	937	941	652	551	519	582	762	838	878	569	546	549	669	576
YPL062W	130	609	220	427	21	15	132	624	32	172	66	177	26	145	20	298	117	755	130	455	40	174	217	718	0	200	154	690	170	751	113	585	63	170	114	783	65	558	59	216	144	556
YPR155C	4509	5105	4018	2162	3908	138	4625	4836	5085	4758	3320	4239	4895	4968	3670	5531	3537	3431	4715	2760	3835	4604	3920	3827	4	6070	4184	3418	5810	4889	4023	3844	5021	5960	4362	5028	4978	2872	4610	5446	3800	3714
YOR137C	1047	0	1401	0	1269	0	1025	0	1442	0	1159	0	1562	0	1025	1	1319	1	1656	1	1129	0	1288	0	0	1	1398	0	1272	0	1260	1	1873	0	1065	0	1994	0	1786	0	1435	1
YKL123W	675	779	709	472	646	31	676	713	950	911	565	921	938	873	701	948	716	781	976	692	678	830	757	761	1	1095	764	684	980	940	817	662	795	931	756	852	964	685	828	775	809	806
YKL172W	0	0	0	0	0	0	0	0	0	0	0	0	0	0	0	0	0	0	0	0	0	0	0	0	0	0	0	0	0	0	0	0	0	0	0	0	0	0	0	0	0	0
YNL336W	949	1200	1515	938	986	31	1092	1173	1224	1474	1036	1785	1215	1390	984	1762	1148	1470	1660	1242	1244	1339	1386	1411	2	1842	1531	1424	1324	1414	1272	1153	1376	1571	963	1271	1657	1344	1369	1552	1206	1223
YDR305C	0	131	0	45	0	5	0	125	0	182	0	223	0	173	0	180	0	113	0	96	0	173	0	127	0	239	0	57	0	145	0	70	0	245	0	156	0	99	0	197	0	96
YJL057C	897	84	1458	122	1145	17	978	79	1383	425	1097	464	1303	58	874	120	1125	272	1544	201	1039	121	1205	109	0	104	1629	133	1132	357	1276	94	1243	111	965	389	1695	347	1198	145	1229	38
YPR100W	353	447	68	44	162	13	454	481	214	255	158	282	243	214	97	146	68	66	75	45	193	184	68	48	0	196	78	60	567	572	69	93	199	237	376	556	84	83	197	213	93	100
YDR358W	41	1741	187	1178	21	56	29	1797	53	2775	91	2439	22	2471	24	2546	33	2231	38	1767	105	2217	76	2113	0	3111	67	1879	49	2221	38	1943	804	3181	25	1943	11	1874	95	2654	67	2194
YJL152W	838	0	998	0	847	0	856	0	1289	0	710	0	1261	0	962	0	937	0	1022	0	811	0	1172	0	0	0	992	0	1101	0	1131	0	1171	0	756	0	1136	0	1163	0	1196	0
YLR096W	701	841	1004	515	924	32	700	811	1345	1472	978	1301	1139	1295	817	1380	974	1093	1199	800	822	1217	983	1132	0	1633	1158	904	928	1108	740	881	1121	1527	858	850	1305	923	1145	1370	820	922
YKR052C	0	1212	0	1007	0	42	0	1178	0	1440	0	1619	0	1540	0	1392	0	1321	0	1157	0	1401	0	1373	0	1643	0	1568	0	1547	0	1328	0	1866	0	1404	0	1396	0	1645	0	1390
YPR107C	0	0	0	0	0	0	0	0	0	0	0	0	0	0	0	0	0	0	0	0	0	0	0	0	0	0	0	0	0	0	0	0	0	0	0	0	0	0	0	0	0	0
YLR427W	375	889	277	248	88	22	253	913	162	718	230	655	105	614	155	600	121	368	153	371	240	462	175	393	0	729	177	396	397	1035	133	366	528	747	306	1055	95	426	280	656	186	359
YDL152W	0	0	0	0	0	0	0	0	0	0	0	0	0	0	0	0	0	0	0	0	0	0	0	0	0	0	0	0	0	0	0	0	0	0	0	0	0	0	0	0	0	0
YGL015C	535	4	787	4	1051	0	547	7	1044	7	1018	14	1070	9	910	17	1041	3	1109	5	795	7	880	9	2	5	837	10	747	3	621	3	1065	7	804	5	1198	4	961	5	689	5
YDR225W	0	1005	0	37	0	24	0	1002	0	557	0	411	0	406	0	362	0	59	0	49	0	328	0	49	0	449	0	57	0	1261	0	58	0	510	0	1162	0	71	0	498	0	64
YMR127C	3	0	7	0	95	0	1	0	1	0	5	0	1	0	2	0	2	0	10	0	5	0	2	0	0	0	9	0	3	0	9	0	0	0	6	0	84	0	3	0	1	0
YIL140W	1557	1816	735	455	599	51	1247	1693	890	1220	532	900	833	914	686	1049	631	855	793	607	622	926	662	718	0	1224	700	769	1733	2260	922	917	795	1023	1473	1877	847	663	747	1043	881	989
YOL163W	0	1384	0	1026	0	50	0	1400	0	1877	0	1895	0	1840	0	2039	0	1888	0	1381	0	1754	0	1803	0	2127	0	1537	0	1576	0	1485	0	2304	0	1498	0	1639	0	2168	0	1562
YLR197W	0	0	0	0	0	0	0	0	0	0	0	0	0	0	0	0	0	0	0	0	0	0	0	0	0	0	0	0	0	0	0	0	0	0	0	0	0	0	1	0	0	0
YBR213W	0	0	0	0	0	0	0	0	0	0	0	0	0	0	0	0	0	0	0	0	0	0	0	0	0	0	0	0	0	0	0	0	0	0	0	0	0	0	0	0	0	0
YJL204C	282	362	64	28	32	7	284	321	62	64	39	60	53	59	35	47	45	62	26	23	38	63	88	60	0	61	57	39	363	369	51	60	61	53	267	391	47	26	65	45	39	33
YLR244C	127	135	10	6	10	5	150	174	14	9	5	6	9	1	14	18	7	8	3	1	3	17	10	6	0	16	2	2	171	190	5	7	5	25	119	189	12	3	7	10	23	15
YJR084W	364	583	312	394	281	20	298	559	333	628	511	755	437	491	406	690	389	755	550	479	406	593	361	708	0	712	383	491	356	641	336	529	421	733	357	605	496	587	330	677	419	689
YLR233C	792	0	388	0	475	0	745	0	679	0	502	0	669	0	417	0	415	0	585	0	456	0	453	0	0	0	424	0	1035	0	375	0	626	0	793	0	615	0	529	0	436	0
YDL238C	0	2213	0	1382	0	67	0	1974	0	3085	0	3030	0	2886	0	2713	0	2455	0	2228	0	2760	0	2362	0	3262	0	2384	0	2441	0	1769	0	2994	0	2222	0	2373	0	2917	0	1950
YGL084C	0	462	0	28	0	8	0	453	0	77	0	90	0	84	0	73	0	55	0	50	0	60	0	63	0	79	0	81	0	575	0	38	0	71	0	532	0	37	0	76	0	71
YLR382C	441	437	76	35	138	9	384	385	169	134	147	184	116	136	97	175	70	69	72	64	140	156	78	74	0	228	39	38	519	492	58	62	182	198	471	423	105	68	148	169	66	62
YLR219W	896	989	944	639	1162	23	1060	978	1624	1806	1229	1603	1616	1463	760	1363	1305	1114	1319	849	1132	1343	1102	1067	0	1638	1067	881	1261	1384	882	863	1327	1516	1143	1159	1521	958	1433	1473	969	831
YDR363W	413	475	163	108	173	10	467	447	338	353	182	272	331	323	174	266	159	299	241	205	204	242	250	201	0	309	191	133	548	558	187	159	299	293	354	518	244	181	249	302	194	141
YNL114C	0	0	0	0	0	0	0	0	0	0	0	0	0	0	0	0	0	0	0	0	0	0	0	0	0	0	0	0	0	0	0	0	0	0	0	0	0	0	0	0	0	0
YNL163C	0	0	0	0	0	0	0	0	0	0	0	0	0	0	0	0	0	0	0	0	0	0	0	0	0	0	0	0	0	0	0	0	0	0	0	0	0	0	0	0	0	0
YFR005C	0	0	0	0	0	0	0	0	0	0	0	0	0	0	0	0	0	0	0	0	0	0	0	0	0	0	0	0	0	0	0	0	0	0	0	0	0	0	0	0	0	0
YHR009C	1126	0	907	0	595	0	1084	0	711	0	429	0	640	0	624	0	725	0	965	0	568	0	794	0	0	0	890	0	1444	0	769	0	556	0	999	0	1237	0	585	0	729	0
YFR050C	0	0	0	0	0	0	0	0	0	0	0	0	0	0	0	0	0	0	0	0	0	0	0	0	0	0	0	0	0	0	0	0	0	0	0	0	0	0	0	0	0	0
YLR447C	0	0	0	0	0	0	0	0	0	0	0	0	0	0	0	0	0	0	0	0	0	0	0	0	0	0	0	0	0	0	0	0	0	0	0	0	0	0	0	0	0	0
YNR069C	585	527	644	478	674	22	493	580	1055	1071	803	1122	1027	985	529	823	711	729	830	618	747	901	766	823	0	1005	720	672	689	697	737	655	1015	1254	621	655	988	682	925	967	700	690
YOL058W	0	0	0	0	0	0	0	0	0	0	0	0	0	0	0	0	0	0	0	0	0	0	0	0	0	0	0	0	0	0	0	0	0	0	0	0	0	0	0	0	0	0
YAR019C	0	0	0	0	0	0	0	0	0	0	0	0	0	0	0	0	0	0	0	0	0	0	0	0	0	0	0	0	0	0	0	0	0	0	0	0	0	0	0	0	0	0
YOR024W	972	546	1374	635	1127	23	1104	500	1518	1489	1088	1423	1466	479	1078	761	1280	1254	1690	1083	1056	889	1451	855	1	794	1447	838	1274	1264	1571	799	1636	1018	1005	1228	1899	1378	1511	1085	1459	532
YGL071W	0	0	1	0	0	0	0	0	0	0	0	0	0	0	0	0	0	0	0	0	0	0	0	0	0	0	0	0	0	0	0	0	0	0	0	0	0	0	0	0	0	1
YGL257C	1081	225	1405	405	1405	29	1144	354	1666	1069	1350	1125	1556	551	1194	620	1243	808	1655	673	1224	698	1275	605	0	993	1440	647	1481	831	1086	509	1392	767	1116	1032	1822	804	1472	876	1089	491
YGR020C	60	0	1	0	3	0	55	0	2	1	1	0	0	0	4	0	0	0	4	0	1	0	0	0	0	0	0	0	66	0	2	0	2	0	48	0	0	0	1	0	4	0
YOR093C	1079	0	1394	0	1040	0	1084	0	1204	0	960	0	1328	0	1063	0	1289	0	1623	0	1096	0	1508	0	2	0	1329	0	1354	0	1500	0	1410	0	903	0	1702	0	1375	0	1399	0
YAL046C	388	0	591	0	383	0	375	0	480	0	442	0	495	0	422	0	535	0	617	0	358	0	555	0	0	0	566	0	442	0	459	0	362	0	426	0	673	0	349	0	482	0
YDR198C	544	729	922	711	626	22	569	735	752	1215	1001	1081	726	1342	523	1405	670	854	891	679	859	1334	909	966	0	1654	1056	888	694	750	599	816	1236	1547	557	636	884	724	1230	1380	691	797
YAL039C	353	0	72	0	235	0	392	0	354	0	250	0	318	0	192	0	74	0	92	0	226	0	83	0	0	0	66	0	459	0	57	0	239	0	330	0	90	0	215	0	69	0
YGR100W	777	926	838	582	958	32	873	1056	1099	1250	805	1405	1037	1193	812	1448	875	966	1179	761	835	1307	941	988	1	1640	750	863	1038	1181	952	910	1044	1503	861	1103	1216	1034	1108	1355	946	1053
YER060W	0	1298	0	925	0	44	0	1304	0	1757	0	1560	0	1706	0	1651	0	1437	0	1169	0	1513	0	1424	0	2031	0	1432	0	1553	0	1183	0	1663	0	1494	0	1396	0	1500	0	1250
YOL118C	2218	36	1832	699	1679	63	2237	68	2533	2210	1680	1816	2441	1063	1635	308	1624	1406	2248	1180	1580	1125	1724	976	0	1687	1887	1018	2570	2023	1727	811	2173	1563	2260	2233	2533	1456	2642	1560	1476	707
YDR286C	0	736	0	961	0	35	0	554	0	2318	0	2177	0	722	0	1163	0	1604	0	1251	0	1166	0	1138	0	1112	0	1140	0	1583	0	807	0	1203	0	1478	0	1827	0	1327	0	672
YPL128C	0	0	0	0	0	0	0	0	0	0	0	0	0	0	0	0	0	0	0	0	0	0	0	0	0	0	0	0	0	0	0	0	0	0	0	0	0	0	0	0	0	0
YJL091C	0	0	0	0	0	0	0	0	0	0	0	0	0	0	0	0	0	0	0	0	0	0	0	0	0	0	0	0	0	0	0	0	0	0	0	0	0	0	0	0	0	0
YBR191W	505	478	63	42	50	9	444	456	56	55	34	54	60	48	67	69	43	55	64	28	45	45	59	39	0	104	64	63	483	657	50	48	38	64	436	480	67	35	51	51	66	74
YFL035C-B	391	946	753	587	164	25	258	850	235	1096	346	1116	180	1136	259	1117	277	1126	324	694	444	1101	516	1048	0	1400	388	967	341	901	337	877	939	1183	304	1028	200	765	453	1106	484	992
YDR380W	0	701	0	708	0	18	0	562	0	1064	0	1020	0	878	0	976	0	764	0	644	0	902	0	907	0	962	0	748	0	748	0	683	0	1107	0	593	0	827	0	1034	0	754
YGR191W	0	0	0	0	0	0	0	0	0	0	0	0	0	0	0	0	0	0	0	0	0	0	0	0	0	0	0	0	0	0	0	0	0	0	0	0	0	0	0	0	0	0
YGL056C	0	0	0	0	0	0	0	0	0	1	0	0	0	0	0	0	0	0	0	0	0	0	0	0	0	0	0	0	0	0	0	0	0	2	0	0	0	0	0	0	0	0
YDR485C	0	0	0	0	0	0	0	0	0	0	0	0	0	0	0	0	0	0	0	0	0	0	0	0	0	0	0	0	0	0	0	0	0	0	0	0	0	0	0	0	0	0
YPL239W	379	0	297	0	71	0	279	0	168	0	242	0	106	0	149	0	113	0	186	0	229	0	177	0	0	0	170	0	376	0	161	1	652	0	268	0	109	0	253	0	252	0
YPR183W	0	0	0	0	0	0	0	0	0	0	0	0	0	0	0	0	0	0	0	0	0	0	0	0	0	0	0	0	0	0	0	0	0	0	0	0	0	0	0	0	0	0
YOR206W	0	0	0	0	0	0	0	0	0	0	0	0	0	0	0	0	0	0	0	0	0	0	0	0	0	0	0	0	0	0	0	0	0	0	0	0	0	0	0	0	0	0
YBL042C	0	489	0	573	0	32	0	583	0	949	0	1030	0	467	0	834	0	963	0	949	0	624	0	766	0	886	0	661	0	991	0	892	0	780	0	921	0	983	0	775	0	694
YDR525W-A	1438	1562	1672	1001	1660	54	1653	1689	2635	2897	1550	2532	2721	2417	1732	2335	1539	1789	1666	1248	1828	2063	1790	1807	0	2779	1645	1547	2033	1992	1419	1321	2415	2579	1345	1829	1938	1528	2300	2522	1475	1350
YBR089W	0	0	0	0	0	0	0	0	0	0	0	0	0	0	0	0	0	0	0	0	0	0	0	0	0	0	0	0	0	0	0	0	0	0	0	0	0	0	0	0	0	0
YLR075W	0	0	0	0	0	0	0	0	0	0	0	0	0	0	0	0	0	0	0	0	0	0	1	0	0	0	0	0	0	0	0	0	0	0	0	0	1	0	0	0	0	0
YBR054W	493	970	718	843	564	35	523	941	825	1570	665	1553	793	1557	399	1405	755	1370	856	1133	624	1380	836	1396	0	1682	783	1308	694	1216	718	1279	872	1681	500	1220	1070	1465	839	1497	630	1262
YLR020C	1054	21	1367	10	1169	2	1119	15	1798	128	1241	131	1797	4	849	25	1209	26	1446	33	1168	17	1263	16	1	27	1572	21	1321	66	1285	19	1677	16	1039	85	1644	68	1581	18	1159	8
YNL217W	894	1072	991	704	939	41	884	892	917	1263	801	1406	977	1142	792	1476	922	1143	1282	972	777	1214	1014	1213	1	1641	1053	976	1100	1335	1080	1112	1017	1261	844	1192	1400	1138	941	1266	985	1275
YLR404W	1052	880	857	411	980	28	1080	805	1538	1204	805	1096	1624	1071	950	1047	914	701	1076	596	1001	1007	940	658	1	1295	839	750	1261	976	887	598	1356	1133	946	1032	1219	636	1261	940	895	677
YIL013C	0	1416	0	1111	0	60	0	1335	0	2117	0	2130	0	1815	0	1859	0	1745	0	1371	0	1789	0	1616	0	2161	0	1718	0	1643	0	1712	0	2397	0	1805	0	1680	0	2017	0	1689
YPL206C	832	2	1214	0	914	0	763	0	1250	1	961	0	1197	0	789	2	1006	1	1278	0	974	1	1098	0	0	0	1333	0	1014	1	1108	0	1216	0	895	1	1471	2	1244	0	1208	0
YDL060W	0	0	0	0	0	0	0	0	0	0	0	0	0	0	0	0	0	0	0	0	0	0	0	0	0	0	0	0	0	0	0	0	0	0	0	0	0	0	0	0	0	0
YBR293W	0	0	0	0	0	0	0	0	0	0	0	0	0	0	0	0	0	0	0	0	0	0	0	0	0	0	0	0	0	0	0	0	0	0	0	0	0	0	0	0	0	0
YNR052C	0	0	0	0	0	0	0	0	0	0	0	0	0	0	0	0	0	0	0	0	0	0	0	0	0	0	0	0	1	0	0	0	0	0	0	0	0	0	0	0	0	0
YHR032W	871	1028	1092	701	902	45	918	1000	1152	1322	758	1263	1085	1195	796	1160	953	1073	1276	926	911	1104	1087	974	1	1422	1126	1106	1127	1116	1030	866	1025	1295	901	1113	1444	950	1091	1191	984	994
YEL032W	0	0	0	0	0	0	0	0	0	0	0	0	0	0	0	0	0	0	0	0	0	0	0	0	0	0	0	0	0	0	0	0	0	0	0	0	0	0	0	0	0	0
YOL076W	189	0	20	0	22	0	201	0	39	0	11	0	22	0	23	0	19	0	23	0	14	0	23	0	0	0	27	0	268	0	18	0	29	0	206	0	25	0	30	0	26	0
YDR136C	534	130	130	42	126	3	542	219	147	152	147	150	139	62	173	100	95	94	82	36	200	74	135	40	0	66	111	43	567	381	75	23	210	93	486	376	79	42	203	110	59	13
YHR203C	0	489	0	118	0	19	0	505	0	158	0	181	0	145	0	198	0	228	0	146	0	154	0	219	0	169	0	215	0	589	0	154	0	157	0	561	0	172	0	119	0	202
YML112W	332	361	51	23	82	6	337	329	87	121	37	88	121	89	79	100	26	40	44	46	56	60	70	41	0	112	46	24	336	421	35	34	88	81	324	349	44	27	76	87	44	41
YGL241W	0	1105	0	901	0	41	0	1024	0	1810	0	1454	0	1578	0	1890	0	1541	0	1032	0	1458	0	1407	0	2100	0	1419	0	1309	0	1429	0	1777	0	1263	0	1141	0	1653	0	1530
YDL071C	1074	1151	1097	682	1207	36	1199	1163	2118	2107	1202	2034	2120	1970	1230	1767	979	1160	1086	778	1389	1927	1086	1177	1	2280	968	998	1369	1353	1068	972	1912	2280	1063	1218	1110	884	2074	2136	1183	1036
YPR176C	0	0	0	4	0	0	0	0	0	0	0	0	0	0	0	0	0	0	0	0	0	0	0	0	0	0	0	0	0	0	0	0	0	0	0	0	0	0	0	0	0	0
YDR057W	490	0	902	0	300	0	409	0	510	0	807	0	372	0	459	0	494	0	761	0	630	0	837	0	1	0	775	0	543	0	556	0	1397	0	359	0	460	0	857	0	857	0
YJL036W	508	687	407	306	242	13	468	617	357	646	486	722	302	540	291	733	274	419	519	427	420	620	351	373	0	793	380	359	528	810	354	500	532	635	492	717	279	514	465	565	472	455
YER009W	0	0	0	0	0	0	0	0	0	0	0	0	0	0	0	0	0	0	0	0	0	0	0	0	0	0	0	0	0	0	0	0	0	0	0	0	0	0	0	0	0	0
YLR115W	0	0	0	0	0	0	0	0	0	0	0	0	0	0	0	0	0	0	0	0	0	0	0	0	0	0	0	0	0	0	0	0	0	0	0	0	0	0	0	0	0	0
YLR140W	0	0	0	0	0	0	0	0	0	0	0	0	0	0	0	0	0	0	0	0	0	0	0	0	0	0	0	0	0	0	0	0	0	0	0	0	0	0	0	0	0	0
YGL114W	0	1381	0	1141	0	48	0	1587	0	2641	0	2571	0	1951	0	2313	0	1792	0	1585	0	1954	0	1763	0	2732	0	1830	0	2173	0	1483	0	2406	0	1876	0	1954	0	2532	0	1453
YER167W	869	0	921	0	697	0	919	0	937	0	588	0	919	0	664	0	852	0	1322	0	725	0	905	0	0	0	934	0	1033	0	954	0	991	0	882	0	1529	0	1088	0	1046	0
YMR104C	788	701	1028	616	903	27	794	775	1276	1179	759	1156	1188	1171	924	1232	936	1068	1046	795	919	984	1026	873	0	1461	1126	939	972	890	1012	956	1124	1214	777	833	1419	872	1198	1109	998	841
YER185W	1133	1399	1095	805	1078	41	1267	1380	1563	1732	924	1526	1600	1541	1026	1661	1144	1394	1596	1152	1037	1593	1294	1324	0	1892	1183	984	1453	1733	1229	1255	1407	1679	1119	1396	1623	1394	1435	1426	1180	1425
YDL195W	0	0	0	0	0	0	0	0	0	0	0	0	0	0	0	0	0	0	0	0	0	0	0	0	0	0	0	0	0	0	0	0	0	0	0	0	0	0	0	0	0	0
YNL199C	551	489	407	135	165	7	650	292	227	132	134	175	234	85	141	175	229	215	458	168	198	99	301	201	0	128	371	234	705	457	299	203	320	167	525	459	391	208	236	161	360	135
YCR026C	0	1086	0	936	0	36	0	948	0	2033	0	1752	0	1684	0	1842	0	1571	0	1538	0	1687	0	1530	0	2335	0	1462	0	1110	0	1652	0	1556	0	1117	0	1747	0	1452	0	1821
YBL052C	2862	0	3651	0	2973	0	3022	0	4487	0	2452	0	4568	0	2904	0	3227	0	4417	0	2769	0	3632	0	1	0	3875	0	3491	0	3250	0	3953	0	2614	0	4813	0	3755	0	3316	0
YBR076W	1035	1209	1297	815	865	32	1114	1076	1306	1343	920	1298	1200	1309	854	1369	1050	1211	1583	1069	1010	1222	1248	1103	0	1654	1370	1223	1263	1489	1194	1111	1502	1847	1033	1335	1520	1220	1504	1588	1217	1191
YNL317W	0	0	0	0	0	0	0	0	0	0	0	0	0	0	0	0	0	0	0	0	0	0	0	0	0	0	0	0	0	0	0	0	0	0	0	0	0	0	0	0	0	0
YLL019C	551	582	246	171	480	10	593	651	643	678	398	640	646	592	471	683	230	229	236	207	473	586	279	293	0	821	280	220	820	786	276	282	673	659	491	716	277	237	637	685	307	213
YDR177W	0	0	0	0	0	0	0	0	0	0	0	0	0	0	0	0	0	0	0	0	0	0	0	0	0	0	0	0	0	0	0	0	0	0	0	0	0	0	0	0	0	0
YKR026C	1207	1146	1102	594	1018	25	1186	860	1424	1151	989	1268	1375	862	938	1065	1044	788	1275	616	1036	1061	939	848	0	1228	1147	806	1443	1146	1129	813	1253	1076	1296	973	1329	742	1173	962	1131	890
YJR043C	186	204	328	254	240	7	205	201	359	383	215	345	360	323	226	319	339	361	528	355	212	251	385	389	0	347	466	375	199	252	475	429	245	308	169	203	561	443	242	302	469	400
YJR012C	0	0	0	0	0	0	0	0	0	0	0	0	0	0	0	0	0	0	0	0	0	0	0	0	0	0	0	0	0	0	0	0	0	0	0	0	0	0	0	0	0	0
YKL060C	0	0	0	0	0	0	0	0	0	0	0	0	0	0	0	0	0	0	0	0	0	0	0	0	0	0	0	0	0	0	0	0	0	0	0	0	0	0	0	0	0	0
YKL035W	0	0	0	0	0	0	0	0	0	0	0	0	0	0	0	0	0	0	0	0	0	0	0	0	0	0	0	0	0	0	0	0	0	0	0	0	0	0	0	0	0	0
YNL073W	359	421	876	579	499	26	360	425	630	709	609	801	580	685	413	822	664	812	877	646	544	681	713	913	0	809	900	878	484	581	789	819	537	738	390	464	953	763	570	783	894	1035
YMR280C	0	665	0	724	0	30	0	843	0	1440	0	1371	0	735	0	1159	0	1180	0	972	0	973	0	1165	0	1309	0	832	0	1173	0	917	0	1339	0	1234	0	1096	0	1430	0	820
YFL020C	0	596	0	632	0	16	0	472	0	1085	0	928	0	926	0	908	0	845	0	836	0	851	0	955	0	1094	0	923	0	634	0	781	0	976	0	651	0	855	0	893	0	896
YNL328C	0	1061	0	661	0	24	0	1015	0	1321	0	1247	0	1278	0	1312	0	1155	0	947	0	1198	0	1284	0	1436	0	990	0	1180	0	1141	0	1327	0	1065	0	1053	0	1253	0	1300
YJL014W	0	0	0	0	0	0	0	0	0	0	0	0	0	0	0	0	0	0	0	0	0	0	0	0	0	0	0	0	0	0	0	4	0	0	0	0	0	0	0	0	0	0
YMR031C	869	0	1187	0	1104	0	977	0	1356	0	1070	0	1380	0	1015	0	1052	0	1372	0	1142	0	1253	0	0	0	1161	0	1306	0	1109	0	1297	0	892	0	1598	0	1228	0	1162	0
YOR174W	0	0	0	0	0	0	0	0	0	0	0	0	0	0	0	0	0	0	0	0	0	0	0	0	0	0	0	0	0	0	0	0	0	0	0	0	0	0	0	0	0	0
YPR149W	1642	2147	1843	1213	1779	60	1669	2090	1958	2335	1614	2482	1891	2286	1477	2354	1541	1690	2242	1460	1537	2117	1694	1814	1	2894	2126	1909	2270	2603	1716	1843	1947	2605	2075	2162	2636	1912	2047	2448	1705	1869
YNL015W	952	880	699	285	651	15	1075	958	744	571	691	741	731	524	554	668	546	412	676	393	635	641	593	391	1	715	676	396	1266	968	622	416	678	638	1114	928	807	370	666	558	555	448
YCR084C	631	746	454	257	384	26	585	729	576	662	332	580	564	531	525	648	353	507	460	369	409	506	416	370	0	629	389	413	714	845	433	451	512	660	543	886	541	428	605	625	391	414
YHR178W	0	82	0	7	0	3	0	61	0	54	0	16	0	27	0	32	0	8	0	2	0	9	0	6	0	28	0	2	0	94	0	1	0	59	0	83	0	4	0	57	0	4
YPL187W	1195	0	1762	0	1401	0	1270	0	1721	0	1321	0	1828	0	1531	0	1673	0	2079	0	1339	0	1733	0	2	0	1875	0	1482	0	1454	0	1814	0	1208	0	2409	0	1868	0	1519	0
YLR283W	319	17	491	49	442	5	327	33	593	261	465	364	560	22	457	78	381	124	610	119	508	65	393	43	0	45	505	46	447	136	558	58	546	70	272	144	738	241	559	76	526	22
YPL170W	650	4	783	13	783	1	773	5	1021	54	697	69	984	1	717	4	793	21	1016	12	728	4	840	5	1	9	809	6	953	32	916	6	1070	5	766	29	1171	36	1028	9	968	2
YPR001W	3387	3723	4646	2786	3503	128	3460	3482	5744	5985	3411	5332	5746	5401	3406	5395	3883	4468	5448	4051	3772	4737	4826	4504	4	6218	4639	4298	4329	4546	4552	4400	5541	6420	3063	4130	5983	4512	5588	5997	4328	4639
YDR204W	662	0	88	0	268	0	717	0	419	0	292	0	469	0	248	0	77	0	161	0	320	0	104	0	0	0	110	0	842	0	85	0	367	0	624	0	168	0	254	0	114	0
YDR251W	0	0	0	0	0	0	0	0	0	0	0	0	0	0	0	0	0	0	0	0	0	0	0	0	0	0	0	0	0	0	0	0	0	0	0	0	0	0	0	0	0	0
YER089C	1018	1051	1494	773	865	38	955	910	1541	1380	936	1326	1499	1130	893	1261	1267	1281	1661	1031	1004	1249	1313	1269	3	1370	1398	1214	1166	1096	1365	1175	1234	1325	887	1054	1573	1144	1283	1276	1286	1340
YOR074C	0	0	0	0	0	0	0	0	0	0	0	0	0	0	0	0	0	0	0	0	0	0	0	0	0	0	0	0	0	0	0	0	0	0	0	0	0	0	0	0	0	0
YPL028W	0	0	0	0	0	0	0	0	0	0	0	0	0	0	0	0	0	0	0	0	0	0	0	0	0	0	0	0	0	0	0	0	0	0	0	0	0	0	0	0	0	0
YJR152W	968	898	1112	581	910	21	923	921	1413	1292	966	1157	1431	1208	773	1060	1053	995	1330	780	971	949	1154	920	0	1269	1149	927	1247	1009	1219	1028	1489	1324	941	984	1564	996	1418	1166	1226	1047
YKL025C	791	909	1191	721	894	25	851	833	1145	1333	925	1272	1157	1103	757	1210	849	985	1363	855	897	1077	923	915	1	1335	1235	1016	1049	1103	1131	1088	1236	1451	813	1020	1325	1055	1199	1324	1000	1067
YFR014C	1486	1168	2284	1087	1734	46	1378	842	2492	1798	1648	1643	2332	1445	1615	1669	2134	1353	2606	1054	1653	1476	2300	1543	2	2006	2549	1376	1800	1097	2106	1344	2515	2035	1508	952	2858	1293	2540	1834	2117	1391
YOR003W	1031	0	1706	0	1194	0	1135	0	1955	0	1118	0	1908	0	1340	0	1156	0	1844	0	1268	0	1483	0	0	0	1720	0	1435	0	1473	0	1662	0	1054	0	1986	0	1723	0	1622	0
YOL097C	0	0	0	0	0	0	0	0	0	0	0	0	0	0	0	0	0	0	0	0	0	0	0	0	0	0	0	0	0	0	0	0	0	0	0	0	0	0	0	0	0	0
YOR110W	0	0	0	0	0	0	0	0	0	0	0	0	0	0	0	0	0	0	0	0	0	0	0	0	0	0	0	0	0	0	0	0	0	0	0	0	0	0	0	0	0	0
YDR407C	0	0	0	0	1	0	0	0	0	0	0	0	0	0	0	0	0	0	0	0	0	0	0	0	0	0	0	0	0	0	0	0	0	0	0	0	0	0	0	0	0	0
YNR020C	320	434	40	29	82	5	317	376	134	131	74	104	129	132	70	130	29	54	68	51	65	93	52	41	0	116	36	30	454	476	50	42	77	98	383	431	97	48	93	116	52	52
YBR258C	1235	0	1720	0	1582	0	1338	0	2094	0	1339	0	1970	0	1384	0	1628	0	2168	0	1418	0	1834	0	0	0	1811	0	1709	0	1496	0	1728	0	1421	0	2342	0	1818	0	1600	0
YNL146W	1224	0	1002	0	786	0	1344	0	1188	0	732	0	1178	0	772	0	887	0	1320	0	879	0	950	0	0	0	936	0	1764	0	1138	0	1138	0	1195	0	1286	0	1139	0	1101	0
YAL007C	0	0	0	0	0	0	0	0	0	0	0	0	0	0	0	0	0	0	0	0	0	0	0	0	0	0	0	0	0	0	0	0	0	0	0	0	0	0	0	0	0	0
YLR262C-A	0	0	0	2	0	0	0	0	0	0	0	0	0	0	0	1	0	0	0	0	0	0	1	0	0	0	0	0	0	0	0	0	2	0	0	0	0	0	0	0	0	0
YBR223C	659	547	806	404	648	16	629	631	823	874	665	837	892	752	605	780	761	787	782	494	664	665	842	704	1	931	1027	608	774	766	980	787	914	983	699	633	1101	577	953	886	804	844
YNL241C	41	79	31	19	10	1	43	49	6	6	11	7	10	8	5	16	24	28	60	52	14	22	37	36	0	11	12	11	66	64	25	12	12	20	48	56	77	40	16	2	20	11
YJL154C	339	103	250	85	580	11	327	100	718	559	587	649	680	175	520	253	285	181	340	110	559	307	282	132	0	304	299	139	488	285	331	85	699	291	370	275	358	205	695	349	337	78
YDR091C	0	0	0	0	0	0	0	0	0	0	0	0	0	0	0	0	0	0	0	0	0	0	0	0	0	0	0	0	0	0	0	0	0	0	0	0	0	0	0	0	0	0
YJL123C	1005	1106	1357	877	867	27	1099	1047	1202	1158	954	1350	1122	965	795	1264	1270	1298	1546	950	994	1081	1290	1318	0	1413	1470	1249	1223	1214	1063	978	1219	1428	978	1167	1613	1136	1271	1447	1082	1171
YIR005W	356	0	238	0	98	0	316	0	129	0	81	0	118	0	98	0	254	0	279	0	80	0	284	0	0	0	204	0	453	0	223	0	109	0	390	0	371	0	131	0	294	0
YPL047W	0	2392	0	660	1	58	0	2180	0	1468	0	1171	0	1109	0	1282	0	989	0	1014	0	980	0	962	0	1383	0	887	0	2553	0	1052	0	1524	0	2360	0	1058	0	1206	0	1173
YER086W	590	727	460	406	361	25	622	664	433	537	368	688	414	485	391	653	343	624	530	433	370	652	451	567	0	730	448	549	638	870	549	499	501	678	474	839	600	490	475	571	551	575
YLR287C-A	497	529	212	150	173	11	499	498	188	240	203	248	183	159	140	246	159	174	208	119	161	213	225	183	0	191	261	216	607	636	166	184	161	213	482	586	206	157	190	193	200	228
YBR176W	1070	0	1566	0	1124	0	1054	0	1628	0	1185	0	1626	0	1031	0	1285	0	1790	0	1134	0	1230	0	0	0	1558	0	1339	0	1473	0	1491	0	1115	0	2061	0	1480	0	1392	0
YDR207C	623	653	203	129	157	9	583	614	234	231	132	148	197	221	168	257	152	196	156	131	131	123	208	193	0	292	275	206	738	732	92	72	192	299	596	637	213	160	190	240	86	101
YFR026C	621	500	785	405	606	23	615	453	864	880	672	749	724	600	557	649	702	614	950	583	616	654	740	635	0	780	872	632	722	645	854	696	737	707	731	710	970	608	661	719	854	680
YPL036W	807	817	1448	847	1090	19	735	816	1617	1593	1074	1778	1618	1520	1003	1653	1152	1442	1612	1205	1282	1433	1243	1246	1	1847	1453	1354	901	1039	1106	1104	1582	1760	645	876	1720	1362	1566	1706	1130	1222
YGL238W	0	0	0	0	0	0	0	0	0	0	0	0	0	0	0	0	0	0	0	0	0	0	0	0	0	0	0	0	0	0	0	0	0	0	0	0	0	0	0	0	0	0
YLR190W	2	0	0	0	0	0	0	0	0	0	0	0	0	0	1	0	0	0	2	0	0	0	0	0	0	0	1	0	0	0	0	0	0	0	0	0	0	0	0	0	1	0
YNL128W	870	984	1091	663	836	39	917	962	1214	1568	1001	1566	1239	1401	870	1324	1009	1157	1225	943	1052	1321	921	1133	0	1500	1217	1145	1050	1224	863	930	1235	1614	822	1092	1292	1122	1261	1582	930	941
YDR322W	588	458	105	67	286	16	615	554	361	427	339	372	403	251	292	271	115	105	149	109	268	261	105	95	0	315	115	119	833	763	113	62	320	315	580	746	163	88	365	309	104	94
YKL191W	1121	0	1234	0	795	0	1057	0	1206	0	913	0	1128	0	702	0	1166	0	1496	0	861	0	1082	0	1	0	1371	0	1450	0	1286	0	1043	0	1185	0	1593	0	1119	0	1230	0
YNR006W	0	0	0	0	0	0	0	0	0	0	0	0	0	0	0	0	0	0	0	0	0	0	0	0	0	0	0	0	0	0	0	0	0	0	0	0	0	0	0	0	0	0
YHR120W	293	230	44	20	78	3	319	250	138	144	92	83	140	108	104	90	34	37	41	38	83	110	23	33	0	116	62	49	341	330	35	29	117	108	295	362	44	30	145	129	46	43
YAR050W	0	729	0	387	0	13	0	655	0	764	0	921	0	700	0	750	0	774	0	566	0	685	0	761	0	1010	0	666	0	871	0	670	0	853	0	793	0	589	0	743	0	756
YOL137W	1082	1184	1186	797	1102	34	1077	1141	1344	1602	1015	1395	1589	1535	1080	1734	886	1089	1400	927	1018	1380	1160	1119	2	2007	1186	1240	1327	1375	1034	952	1415	1683	994	1229	1387	1073	1521	1577	1131	1124
YDR530C	954	0	500	0	639	0	1051	1	919	0	816	0	892	0	522	0	544	0	673	0	702	0	569	0	0	0	556	0	1323	1	484	1	852	0	1107	0	671	0	838	0	510	0
YER111C	768	0	443	0	549	0	757	0	641	0	649	0	593	0	517	0	405	0	682	0	563	0	452	0	0	0	535	0	1033	0	488	0	595	0	902	0	896	0	595	0	497	0
YER144C	756	0	1030	0	783	0	813	0	886	0	733	0	937	0	652	0	1108	0	1470	0	733	0	1192	0	2	0	1132	0	989	0	1084	0	905	0	882	0	1619	0	834	0	1046	0
YOL039W	1567	1617	1411	858	885	47	1546	1576	1075	1117	681	1016	1034	1000	825	1216	1250	1370	1821	1233	718	804	1366	1236	1	1180	1473	1244	1903	1996	1325	1245	935	1188	1493	1797	1926	1255	983	1116	1359	1306
YIL083C	0	0	0	0	0	0	0	0	0	0	0	0	0	0	0	0	0	0	0	0	0	0	0	0	0	0	0	0	0	0	0	0	0	0	0	0	0	0	0	0	0	0
YHL011C	23	378	18	54	0	8	12	313	0	62	2	38	1	55	4	77	4	73	3	90	4	40	1	83	0	49	2	64	18	395	3	47	19	50	16	419	1	67	2	78	5	70
YGL173C	352	427	23	13	36	11	375	443	40	27	17	48	23	34	35	34	11	34	28	14	22	41	13	18	0	44	10	10	372	571	8	12	25	41	349	459	18	26	29	34	8	9
YMR303C	439	1090	1127	749	189	32	374	1114	430	1545	506	1244	307	1400	324	1517	409	1282	576	1043	492	1156	671	1262	2	1545	601	1265	527	1471	360	1204	1196	1476	318	1341	272	1159	667	1412	573	1244
YDR307W	1359	1461	1761	1084	1343	48	1443	1410	2366	2270	1561	2078	2087	2129	1378	2207	1608	1884	1922	1368	1418	2017	1691	1691	1	2442	1795	1625	1709	1852	1735	1726	2375	2817	1351	1542	2150	1436	2509	2492	1695	1807
YDR411C	946	982	1128	725	952	40	1083	1081	1455	1482	905	1512	1391	1338	931	1379	1057	1272	1573	1108	1053	1198	1225	1234	2	1706	1154	1033	1214	1214	1130	1230	1459	1730	923	1222	1643	1341	1272	1475	1369	1229
YBR205W	1594	1570	1991	1253	1571	45	1587	1589	2032	2077	1470	2045	2144	1865	1664	2259	2027	1731	2496	1393	1545	1796	1814	1720	0	2431	2061	1939	1721	1843	1774	1682	2134	2290	1422	1690	2509	1711	1959	2212	1697	1887
YOR321W	1	515	0	164	1	15	0	497	0	441	0	502	0	322	0	529	0	174	0	197	0	435	0	155	0	642	0	228	1	631	0	226	0	491	0	531	0	202	0	475	0	187
YMR186W	938	50	523	56	568	2	951	67	727	124	649	124	811	46	624	76	351	31	471	26	737	87	514	59	1	95	530	60	1100	118	382	38	866	105	891	110	575	49	849	77	375	31
YMR278W	1227	0	1347	0	1262	0	1073	0	1780	0	1467	0	1700	0	1038	0	1479	0	1711	0	1420	0	1541	0	1	0	1392	0	1448	0	1389	0	1649	0	1252	0	1822	0	1562	0	1385	0
YLR136C	290	58	744	126	190	16	279	62	209	622	457	781	199	91	303	152	244	328	348	301	478	186	443	145	0	159	399	136	347	453	307	123	1249	202	213	436	212	532	597	233	450	86
YGL260W	953	1125	1228	731	697	24	903	1062	1039	1588	865	1543	962	1343	810	1521	893	1241	998	825	912	1282	1102	1232	0	1780	1113	1101	1036	1366	767	823	1314	1526	863	1210	767	1018	1210	1456	842	892
YMR207C	0	0	0	0	0	0	0	0	0	0	0	0	0	0	0	0	0	0	0	0	0	0	0	0	0	0	0	0	0	0	0	0	0	0	0	0	0	0	0	0	0	0
YML015C	0	0	0	0	0	0	0	0	0	0	0	0	0	0	0	0	0	0	0	0	0	0	0	0	0	0	0	0	0	0	0	0	0	0	0	0	0	0	0	0	0	0
YOR197W	1411	0	1635	0	1881	0	1498	0	2076	0	1829	0	2263	0	1607	0	1968	0	2091	0	1846	0	1632	0	1	0	1970	0	1915	0	1500	0	2277	0	1798	0	2645	0	1977	0	1843	0
YKR089C	790	776	734	394	691	33	663	744	772	817	619	798	667	744	503	976	799	901	1050	761	626	769	894	897	3	1128	732	685	994	951	681	742	842	915	791	826	1314	833	836	823	738	787
YDL041W	0	0	0	0	0	0	0	0	0	0	0	0	0	0	0	0	0	0	0	0	0	0	0	0	0	0	0	0	0	0	0	0	0	0	0	0	0	0	0	0	0	0
YKR072C	754	453	863	521	776	29	758	532	1254	1224	845	1216	1108	413	372	772	926	975	1100	710	854	741	904	729	1	777	993	585	1114	1044	989	732	1143	858	895	1035	1438	962	1122	948	937	441
YDL014W	0	0	0	0	0	0	0	0	0	0	0	0	0	0	0	0	0	0	1	0	0	0	0	0	0	0	0	0	0	0	0	0	0	0	1	0	0	0	0	0	0	0
YPL114W	1	1134	0	746	0	33	0	1182	1	1741	0	1540	0	1635	0	1747	0	1285	0	1105	0	1357	0	1239	0	1908	0	1187	1	1394	0	1293	2	1825	0	1253	0	1285	1	1664	0	1320
YER079W	727	760	853	454	699	21	643	816	986	996	736	1109	966	766	624	946	671	793	766	615	685	868	740	728	0	1166	795	735	874	944	792	708	765	949	706	773	988	631	760	792	820	777
YER024W	643	692	857	468	673	27	697	637	986	1056	702	1035	944	1007	641	915	713	780	1081	753	630	967	718	727	0	998	1012	874	737	761	721	803	670	807	667	823	1210	882	735	720	764	802
YOR230W	1238	2	1537	19	1543	2	1287	5	2164	61	1683	130	2095	5	1332	14	1635	31	2272	13	1433	16	1683	14	1	7	1771	9	1742	59	1638	15	2135	11	1453	37	2496	79	1915	12	1664	2
YGR234W	859	976	1281	809	1058	36	1006	931	1794	1911	919	1341	1746	1595	1049	1645	1028	1372	1701	1190	1012	1159	1277	1232	1	1860	1227	1084	1203	1268	1257	1190	1413	1549	882	1155	1707	1459	1387	1343	1251	1068
YMR178W	1080	1270	1138	650	1182	45	1163	1188	1519	1658	1197	1776	1452	1392	1189	1572	1202	1390	1395	1134	1138	1618	1410	1397	0	2036	1256	1182	1342	1443	1521	1405	1708	2075	1234	1495	1674	1204	1818	1803	1290	1405
YPR037C	1	1531	1	980	0	38	0	1399	0	1991	0	2182	1	1765	1	2079	0	1837	1	1479	1	1649	1	1807	0	2597	1	1796	1	1665	1	1384	3	2302	0	1468	1	1654	1	2153	0	1508
YEL068C	0	654	0	539	0	21	0	644	0	851	0	933	0	683	0	854	0	664	0	623	0	821	0	764	0	900	0	872	0	787	0	831	0	1053	0	636	0	730	0	873	0	835
YNL090W	0	0	0	0	0	0	0	0	0	0	0	0	0	0	0	0	2	0	0	0	0	0	0	0	0	0	2	0	0	0	0	0	0	0	0	0	0	0	0	0	0	0
YOR307C	954	1039	1410	667	607	19	937	932	996	1219	856	1210	840	1131	570	1431	1012	1239	1252	949	956	961	1299	1052	0	1606	1190	1065	1090	1092	1099	973	1403	1293	861	1087	1004	924	1363	1050	1188	1110
YMR225C	747	907	725	507	825	28	758	843	1014	1142	694	1025	1006	940	826	1065	723	767	944	666	852	994	719	785	1	1436	895	772	908	1110	743	886	1010	1169	658	888	951	747	950	1056	883	847
YBR095C	1043	1208	174	116	498	25	1072	1128	608	637	495	796	598	592	467	656	180	217	205	137	528	621	173	178	0	883	219	170	1444	1426	193	151	563	774	999	1297	257	200	568	617	189	223
YDR036C	569	679	1081	635	923	23	686	780	1387	1500	1139	1480	1438	1343	898	1229	1106	1176	1496	1050	1248	1496	1147	1158	0	1538	1178	1019	770	816	1268	1007	1232	1534	692	686	1752	1214	1314	1380	1041	1109
YGR043C	1	540	7	451	0	23	4	685	3	1235	0	938	1	868	3	768	2	697	2	648	4	773	4	734	0	1027	0	784	2	1092	1	688	62	1009	0	1076	1	863	3	993	2	802
YPL223C	0	1459	0	1103	0	54	0	1394	0	2203	0	2243	0	1708	0	1999	0	1795	0	1309	0	1778	0	1785	0	2290	0	1556	0	1857	0	1304	0	2290	0	1686	0	1641	0	2075	0	1501
YPL272C	0	1370	0	913	0	58	0	1323	0	1691	0	1808	0	1475	0	1650	0	1387	0	1109	0	1582	0	1259	0	2027	0	1503	0	1548	0	1648	0	2177	0	1510	0	1310	0	2004	0	1642
YOL002C	0	2121	0	1081	0	65	0	2121	0	2437	0	2628	0	2443	0	2390	0	2258	0	1763	0	2416	0	2161	0	2962	0	1776	0	2610	0	1798	0	2706	0	2282	0	2103	0	2457	0	1934
YFL005W	0	0	0	0	0	0	0	0	0	0	0	0	0	0	0	0	0	0	0	0	0	0	0	0	0	0	0	0	0	0	0	0	0	0	0	0	0	0	0	0	0	0
YCR010C	600	213	746	315	727	18	572	240	792	742	449	768	714	149	465	411	744	574	781	448	635	417	762	361	2	436	800	367	664	654	619	236	690	342	572	675	953	596	642	426	666	170
YCL046W	0	1045	0	247	0	18	0	1044	0	870	0	976	0	768	0	759	0	431	0	352	0	736	0	385	0	1008	0	375	0	1279	0	373	0	866	0	1197	0	411	0	786	0	364
YMR152W	670	1073	524	479	634	33	632	954	568	1025	592	1198	659	897	492	1025	631	910	679	671	577	990	667	852	1	1199	639	740	738	1224	649	780	780	1241	749	1199	756	743	757	1131	666	791
YDR154C	743	0	1120	0	1114	0	763	0	1476	0	1121	0	1312	0	870	0	1177	0	1502	0	987	0	1216	0	1	0	1182	0	884	0	1234	0	1257	0	748	0	1766	0	1379	0	1077	0
YMR125W	0	0	0	0	0	0	0	0	0	0	0	0	0	0	0	0	0	0	0	0	0	0	0	0	0	0	0	0	0	0	0	0	0	0	0	0	0	0	0	0	0	0
YJR031C	0	943	0	574	0	23	0	903	0	1038	0	1217	0	992	0	1063	0	1031	0	743	0	1122	0	1048	0	1175	0	876	0	1132	0	966	0	1483	0	951	0	879	0	1163	0	1005
YCL026C-A	622	0	779	0	639	0	625	0	776	0	601	0	787	0	638	0	748	0	815	0	614	0	674	0	1	0	757	0	670	0	765	0	839	0	706	0	1110	0	633	0	897	0
YGL180W	0	0	0	0	0	0	0	0	0	0	0	0	0	0	0	0	0	0	0	0	0	0	0	0	0	0	0	0	0	0	0	0	0	0	0	0	0	0	0	0	0	0
YGR118W	578	0	334	0	229	0	564	0	309	0	227	0	287	0	180	0	331	0	363	0	183	0	288	0	0	0	405	0	721	0	281	0	265	0	668	0	500	0	265	0	301	0
YJL055W	0	38	0	24	0	0	0	36	0	32	0	47	0	48	0	77	0	5	0	56	0	32	0	2	0	51	0	21	0	52	0	90	0	45	0	45	0	48	0	64	0	88
YNL334C	0	1698	0	1176	0	47	0	1521	0	1854	0	2058	0	1695	0	2102	0	1797	0	1605	0	1808	0	1722	0	2137	0	1734	0	1771	0	1724	0	1971	0	1757	0	1902	0	1843	0	1733
YGL123W	0	0	0	0	0	0	0	0	0	0	0	0	0	0	0	0	0	0	0	0	0	0	0	0	0	0	0	0	0	0	0	0	0	0	0	0	0	0	0	0	0	0
YDR303C	0	0	0	0	0	0	0	0	0	0	0	0	0	0	0	0	1	0	0	0	0	0	0	0	0	0	0	0	0	0	0	0	0	0	0	0	0	0	0	0	0	0
YPL086C	628	0	197	0	181	0	691	0	199	0	161	0	210	0	138	0	188	0	295	0	158	0	221	0	0	0	195	0	860	0	265	0	228	0	602	0	303	0	220	0	236	0
YDR238C	0	0	0	0	0	0	0	0	0	0	0	0	0	0	0	0	0	0	0	0	0	0	0	0	0	0	0	0	0	0	0	0	0	0	0	0	0	1	0	0	0	0
YPR153W	1769	4242	3174	3690	1119	165	1488	4353	1644	7042	2433	6344	1307	6687	1565	7421	1964	5226	2454	4789	2200	5773	2841	5610	3	8751	2553	5238	1902	4882	1911	5159	4500	7121	1501	4540	1707	5487	2741	6516	2083	4999
YKR066C	93	19	269	29	43	4	80	19	71	163	179	246	36	21	70	44	70	123	80	100	191	43	129	25	0	23	111	36	126	129	80	30	715	38	73	132	41	202	180	45	136	21
YLL003W	0	0	0	0	0	0	0	0	0	0	0	0	0	0	0	0	0	0	0	0	0	0	0	0	0	0	0	0	0	0	0	0	0	0	0	0	0	0	0	0	0	0
YER042W	760	795	999	679	712	26	718	684	992	1108	588	1046	1029	1060	645	1057	830	1035	1142	836	701	868	939	953	0	1222	1011	938	915	928	799	819	873	1088	629	833	1407	975	879	940	860	893
YDR109C	768	720	872	531	979	18	865	632	1267	1043	759	972	1369	870	919	1028	848	687	1112	594	842	865	922	803	1	1297	903	705	1016	778	959	683	1223	1041	726	634	1309	640	1124	875	1065	707
YDR221W	0	595	0	664	0	25	0	693	0	1324	0	1162	0	1059	0	1238	0	1070	0	844	0	1046	0	965	0	1519	0	929	0	809	0	858	0	1432	0	689	0	963	0	1305	0	828
YLR109W	666	364	1072	596	643	28	761	409	879	1073	782	1078	768	349	502	745	831	1074	1057	826	838	659	1028	705	0	762	963	670	783	907	841	502	1321	845	697	821	1177	1049	1139	946	800	441
YKR009C	969	1096	990	558	746	39	1022	1114	938	972	682	1053	870	893	657	1079	836	968	1001	746	787	847	998	1036	1	1246	977	925	1269	1244	886	926	964	1045	1040	1275	1165	1014	909	1065	860	970
YMR078C	0	0	0	0	0	0	0	0	0	0	0	0	0	0	0	0	0	0	0	0	0	0	0	0	0	0	0	0	0	0	0	0	0	0	0	0	0	0	0	0	1	0
YLR094C	0	978	0	647	0	41	0	1111	0	1487	0	1214	0	1459	0	1358	0	1182	0	821	0	1145	0	1213	0	1460	0	841	0	1334	0	1063	0	1528	0	984	0	835	0	1374	0	1130
YDL154W	880	696	1475	911	1007	30	875	808	2056	1851	1120	1482	1936	1604	846	1213	1201	1098	1710	996	1247	1229	1267	1186	0	1331	1687	1262	1156	977	1236	1065	1572	1606	827	930	1768	1142	1538	1516	1223	1182
YLR041W	818	0	932	0	703	0	897	0	1145	0	773	0	1144	0	707	0	731	2	922	0	792	0	812	0	2	1	913	0	1077	0	766	0	992	0	755	1	1086	0	1004	0	716	0
YJR060W	0	0	0	0	0	0	0	0	0	0	0	0	0	0	0	0	4	0	1	0	0	0	0	0	0	0	0	0	0	0	0	0	0	0	0	0	0	0	1	0	0	0
YNL161W	0	0	0	0	0	0	0	0	0	0	0	0	0	0	0	0	0	0	0	0	0	0	0	0	0	0	0	0	0	0	0	0	0	0	0	0	0	0	0	0	0	0
YIL146C	616	891	909	572	725	43	655	881	952	1122	535	815	939	1013	681	1141	711	818	1271	987	681	804	750	816	0	1444	844	874	815	1050	930	1009	782	947	721	933	1289	1196	780	900	873	1038
YLR195C	0	0	0	0	0	0	0	0	0	0	0	0	0	0	0	0	0	0	0	0	0	0	0	0	0	0	0	0	0	0	0	0	0	0	0	0	0	0	0	0	0	0
YJL202C	0	0	0	0	0	0	0	0	0	0	0	0	0	0	0	0	0	0	0	0	0	0	0	0	0	0	0	0	0	0	0	0	0	0	0	0	0	0	0	0	0	0
YAL066W	870	0	1022	0	584	0	966	0	1110	0	562	0	1173	0	630	0	817	0	941	0	836	0	961	0	0	0	878	0	1019	0	782	0	1074	0	709	0	869	0	956	0	871	0
YLR231C	0	0	0	0	0	0	0	0	0	0	0	0	0	0	0	0	0	0	0	0	0	0	0	0	0	0	0	0	0	0	0	0	0	0	0	0	0	0	0	0	0	0
YKL016C	0	151	0	7	0	0	0	121	0	53	0	68	0	53	0	37	0	22	0	21	0	31	0	35	0	45	0	12	0	159	0	26	0	95	0	163	0	24	0	97	0	30
YPL111W	1110	1189	1270	873	1043	40	1080	1153	1399	1643	939	1642	1519	1458	1122	1771	1111	1294	1518	1217	1135	1489	1280	1349	1	2158	1257	1356	1294	1385	1272	1323	1599	1972	869	1234	1646	1378	1612	1791	1199	1360
YKL174C	1276	54	641	49	670	10	1218	77	1061	458	697	416	1150	55	718	70	736	218	860	165	757	72	788	67	0	95	723	67	1617	553	555	54	951	88	1153	624	890	295	907	110	591	16
YKL121W	651	139	673	93	739	5	709	92	819	154	711	176	843	129	558	162	768	130	766	64	634	150	779	164	0	166	964	156	819	139	883	172	868	174	713	87	888	90	876	119	882	166
YLR380W	1592	1871	1435	1008	1541	51	1546	1882	2399	2627	1472	2314	2466	2354	1461	2111	1273	1529	1588	1218	1528	2056	1371	1435	2	2759	1447	1392	2184	2310	1523	1418	2124	2712	1648	2032	1743	1420	2105	2505	1350	1597
YMR012W	1183	0	1408	0	1193	0	1227	0	1642	0	1197	0	1726	0	1214	0	1286	0	1660	0	1167	0	1653	0	3	0	1665	0	1526	0	1561	0	1821	0	1063	0	1742	0	1738	0	1296	0
YER093C	0	0	0	0	0	0	0	0	0	0	0	0	0	0	0	0	0	0	0	0	0	0	0	0	0	0	0	0	0	0	0	0	0	0	0	0	0	0	0	0	0	0
YDL201W	508	884	639	523	631	32	575	776	841	1189	569	1031	701	1133	765	1087	570	984	1006	913	507	1025	552	1023	0	1310	734	957	686	1046	529	912	869	1366	531	1056	1077	1040	797	1388	564	1040
YDR468C	0	0	0	0	0	0	0	0	0	0	0	0	0	0	0	0	0	0	0	0	0	0	0	0	0	0	0	0	0	0	0	0	0	0	0	0	0	0	0	0	0	0
YFR003C	0	0	0	0	0	0	0	0	0	0	0	0	0	0	0	0	0	0	0	0	0	0	0	0	0	0	0	0	0	0	0	0	0	0	0	0	0	0	0	0	0	0
YIL033C	0	0	0	0	0	0	0	0	0	0	0	0	0	0	0	0	0	0	0	0	0	0	0	0	0	0	0	0	0	0	0	0	0	0	0	0	0	0	0	0	0	0
YOR368W	1024	1069	1280	724	998	29	1042	1106	1489	1353	944	1359	1399	1269	818	1428	1254	1281	1443	935	932	1222	1357	1285	1	1505	1397	1103	1241	1238	999	1133	1412	1574	1024	1178	1714	990	1269	1279	1135	967
YGR128C	0	0	0	0	0	0	0	0	0	0	0	0	0	0	0	0	0	0	0	0	0	0	0	0	0	0	0	0	0	0	0	0	0	0	0	0	0	0	0	0	0	0
YIL048W	0	0	0	0	0	0	0	0	0	0	0	0	0	0	0	0	0	0	0	0	0	0	0	0	0	0	0	0	0	0	0	0	0	0	0	0	0	0	0	0	0	0
YLR337C	333	0	752	0	510	0	320	0	547	0	671	0	560	0	544	0	573	0	652	0	626	0	633	0	0	0	693	0	405	0	671	0	710	0	391	0	604	0	600	0	748	0
YOL056W	1064	1406	1615	1147	1286	54	1133	1395	1592	1990	1357	2115	1730	1797	1368	1823	1429	1608	1730	1463	1384	1769	1448	1558	0	2033	1860	1772	1427	1612	1345	1497	1536	1806	1221	1461	2130	1674	1479	1812	1513	1643
YFR052W	0	0	0	0	0	0	0	0	0	0	0	0	0	0	0	0	0	0	0	0	0	0	0	0	0	0	0	0	0	0	0	0	0	0	0	0	0	0	0	0	0	0
YOR026W	0	0	0	0	0	0	0	0	0	0	0	0	0	0	0	0	0	0	0	0	0	0	0	0	0	0	0	0	0	0	0	0	0	0	0	0	0	0	0	0	0	0
YGL073W	0	0	0	0	0	0	0	0	0	0	0	0	0	0	0	0	0	0	0	0	0	0	0	0	0	0	0	0	0	0	0	0	0	0	0	0	0	0	0	0	0	0
YGL259W	1004	645	946	438	1258	30	1008	644	1696	957	915	1295	1733	657	1163	957	860	546	1227	504	1033	881	945	594	2	1051	1003	600	1249	718	955	588	1302	974	881	574	1382	676	1316	938	1028	687
YGR022C	733	702	561	348	611	18	807	786	908	887	515	685	960	688	588	724	606	591	802	493	543	752	682	618	0	932	592	444	1003	880	538	435	785	885	746	945	826	520	766	819	522	408
YGR106C	847	2613	1741	1498	267	89	686	2656	694	3402	904	3608	431	3190	623	3170	510	2580	830	2088	1185	3000	1017	2367	0	3615	738	2323	952	3128	571	2050	2434	3624	591	2894	318	2594	1102	3173	869	2188
YIL168W	2314	2222	1939	1048	1731	63	2246	2365	2504	2312	1680	2170	2174	2117	1609	2255	1704	1772	2397	1604	1513	1789	1895	1712	1	2522	2133	1706	2706	2624	1840	1702	2050	2437	2177	2437	2696	1758	2209	2082	1957	1886
YGL086W	1041	1109	1138	647	1107	20	1188	1071	1537	1425	1170	1507	1384	1253	1078	1346	1122	989	1446	893	1030	1272	1176	1011	1	1520	1178	919	1369	1291	1153	1029	1335	1460	1146	1180	1667	1113	1491	1364	1142	1006
YAL044C	0	0	0	0	0	0	0	0	0	0	0	0	0	0	0	0	0	0	0	0	0	0	0	0	0	0	0	0	0	0	0	0	0	0	0	0	0	0	0	0	0	0
YJL206C-A	1372	849	982	506	1039	48	1338	901	1495	1434	1015	1226	1501	697	982	966	947	1073	1414	917	1015	887	1110	840	0	971	949	707	1633	1555	1002	695	1403	1108	1118	1495	1435	997	1324	1180	919	533
YBR124W	0	0	0	0	0	0	0	0	0	0	0	0	0	0	0	0	0	0	0	0	0	0	0	0	0	0	0	0	0	0	0	0	0	0	0	0	0	0	0	0	0	0
YDR284C	0	1472	0	1952	0	76	0	1506	0	3881	0	3736	0	3576	0	3564	0	3709	0	2737	0	3230	0	3458	0	3911	0	3056	0	1826	0	2598	0	4056	0	1711	0	3018	0	3584	0	3150
YJL097W	0	0	0	0	0	0	0	0	0	0	0	0	0	0	0	0	0	0	0	0	0	0	0	0	0	0	0	0	0	0	0	0	0	0	0	0	0	0	0	0	0	0
YBR018C	1456	1534	67	50	2045	32	1614	1518	2412	2425	1906	2362	2210	2206	1680	2032	66	88	85	50	1790	2171	61	43	1	2720	46	70	1901	1917	85	57	1921	2265	1579	1681	106	78	2081	2048	80	55
YOL019W	976	877	1747	763	1264	36	1002	901	1556	1250	1157	1247	1505	1213	1143	1216	1615	1319	2299	1054	1094	1119	1522	1129	0	1575	1794	1193	1356	1069	1717	1195	1666	1382	1113	998	2445	1101	1714	1324	1745	1192
YOR048C	0	0	0	0	0	0	0	0	0	0	0	0	0	0	0	0	0	0	0	0	0	0	0	0	0	0	0	0	0	0	0	0	0	0	0	0	0	0	0	0	0	0
YHR143W	1417	0	1228	0	1219	0	1305	0	1697	0	1145	0	1589	0	1147	0	1283	0	1497	0	1096	0	1315	0	0	0	1337	0	1600	0	1082	0	1359	0	1375	0	1539	0	1411	0	1120	0
YCL004W	0	0	0	0	0	0	0	0	0	0	0	0	0	0	0	0	0	0	0	0	0	0	0	0	0	0	0	0	0	0	0	0	0	0	0	0	0	0	1	0	0	0
YPL042C	758	914	69	34	215	11	776	920	311	314	163	255	249	265	172	228	86	77	79	81	125	149	81	73	0	306	92	44	986	1066	67	80	184	236	861	876	96	71	161	207	75	63
YBL044W	0	950	0	519	0	27	0	892	0	1439	0	1434	0	1221	0	1422	0	935	0	679	0	1209	0	820	0	1646	0	693	0	1205	0	773	0	1547	0	1038	0	771	0	1419	0	883
YDR430C	1804	1163	2146	1061	1663	57	1941	1325	2543	2268	1453	2005	2321	1510	1415	1491	1681	1925	2458	1416	1597	1371	1894	1386	0	1899	2188	1643	2335	2011	2072	1210	2202	1771	1840	2299	2504	1792	2049	1954	1963	1500
YGL102C	0	0	0	0	0	0	0	0	0	0	0	0	0	0	0	0	0	0	0	0	0	0	0	0	0	0	0	0	0	0	0	0	0	0	0	0	0	0	0	0	0	0
YDR487C	0	0	0	0	0	0	0	0	0	0	0	0	0	0	0	0	0	0	0	0	0	0	0	0	0	0	0	0	0	0	0	0	0	0	0	0	0	0	0	0	0	0
YPR185W	1430	1543	1398	986	1658	63	1501	1615	2180	2293	1629	2572	2083	2066	1443	2287	1490	1874	1829	1397	1511	2324	1675	1652	3	2926	1661	1455	1926	1911	1625	1697	2122	2363	1564	1732	2152	1455	2030	2216	1673	1876
YER065C	989	1240	1145	730	657	50	1028	1226	912	1442	917	1686	747	1204	809	1384	724	990	1153	855	1036	1353	971	833	1	1705	1051	1077	1090	1423	851	1029	1187	1429	1038	1413	995	1020	1127	1270	1022	973
YLR077W	770	770	804	443	732	21	710	778	1253	1258	671	1035	1112	1112	663	999	681	720	847	632	793	978	750	735	2	1058	764	657	873	977	631	566	925	1105	710	825	919	673	894	969	607	554
YBR056W	325	0	492	0	123	0	194	0	269	0	295	0	191	0	221	0	206	0	321	0	303	0	305	0	0	0	219	0	303	0	191	0	868	0	199	0	145	0	378	0	382	0
YNL219C	0	0	0	0	0	0	0	0	0	0	0	0	0	0	0	0	0	0	0	0	0	0	0	0	0	0	0	0	0	0	0	0	0	0	0	0	0	0	0	0	0	0
YHR034C	293	0	99	0	94	0	303	0	77	0	65	0	71	0	88	0	131	0	148	0	60	0	139	0	0	0	89	0	409	0	105	0	80	0	340	0	148	0	74	0	95	0
YBL019W	900	986	1622	991	1013	41	938	1014	1480	1827	1084	1682	1498	1571	971	1520	980	1396	1583	1102	1279	1587	1176	1276	0	1756	1336	1521	1121	1214	1337	1471	1526	2085	871	1244	1602	1465	1532	2082	1447	1526
YOL070C	922	238	1252	317	967	16	945	204	1433	888	1009	894	1394	161	967	369	1216	645	1626	574	1154	345	1384	393	0	314	1260	319	1278	565	1120	276	1281	353	881	577	1760	766	1353	407	1135	195
YDL062W	0	0	0	0	0	0	0	0	0	0	0	0	0	0	0	0	0	0	0	0	0	0	0	0	0	0	0	0	0	0	0	0	0	0	0	0	0	0	0	0	0	0
YJL085W	0	0	0	0	0	0	0	0	0	0	0	0	0	0	0	0	0	0	0	0	0	0	0	0	0	0	0	0	0	0	0	0	0	0	0	0	0	0	3	0	0	0
YPL200W	1292	0	1278	0	1167	0	1337	0	1409	0	1003	0	1386	0	1081	0	959	0	1159	0	1026	0	1050	0	1	0	1301	0	1708	0	1296	0	1346	0	1124	0	1141	0	1433	0	1272	0
YNR054C	0	0	0	0	0	0	0	0	0	0	0	0	0	0	0	0	0	0	0	0	0	0	0	0	0	0	0	0	0	0	0	0	0	0	0	0	0	0	0	0	0	0
YDR130C	0	1176	0	819	0	47	0	1061	0	1791	0	1560	0	1664	0	1742	0	1342	0	1160	0	1571	0	1216	0	2112	0	1242	0	1304	0	1360	0	1776	0	1250	0	1246	0	1570	0	1464
YIL015W	5	452	12	307	22	16	6	422	5	592	26	618	6	594	26	773	26	664	17	442	25	593	14	672	0	911	19	431	5	568	14	480	24	801	12	501	11	470	17	596	26	525
YEL030W	0	848	0	572	0	24	0	755	0	1058	0	777	0	925	0	941	0	852	0	697	0	805	0	882	0	1069	0	809	0	922	0	946	0	1023	0	963	0	812	0	853	0	961
YBR291C	0	0	0	0	0	0	0	0	0	0	0	0	0	0	0	0	0	0	0	0	0	0	0	0	0	0	0	0	0	0	0	0	0	0	0	0	0	0	0	0	0	0
YML114C	0	0	0	0	0	0	0	0	0	0	0	0	0	0	0	0	0	0	0	0	0	0	0	0	0	0	0	0	0	0	0	0	0	0	0	0	0	0	0	0	0	0
YNL299W	804	1002	1244	658	494	29	810	932	954	1157	562	1440	979	1076	625	1177	811	1135	1020	804	957	1107	1193	1139	1	1228	915	1105	904	1053	1003	931	989	1268	598	1032	731	1043	1038	980	998	965
YGR008C	1140	2001	1277	1082	1526	68	1165	1988	1708	2459	1570	2358	1716	2319	1709	2482	1330	1959	1557	1599	1223	2110	1181	1881	2	2757	1331	1678	1520	2299	1255	1734	1509	2637	1428	2214	2176	1873	1362	2300	1279	1885
YNL311C	737	830	974	551	707	28	775	719	1155	1163	805	1120	1278	995	787	1088	807	912	1144	837	955	952	1007	952	0	1269	1002	871	924	938	1059	935	1116	1175	688	869	1245	948	1044	1149	1013	982
YDL215C	1135	0	1141	0	1220	0	1204	0	1533	0	1112	0	1444	0	1355	0	1028	0	1396	0	1436	0	1122	0	0	0	1155	0	1532	0	1259	0	1657	0	1009	0	1412	0	1648	0	1170	0
YPR170C	1004	0	657	0	720	0	1107	0	807	0	687	0	754	0	554	0	589	0	811	0	564	0	637	0	1	0	872	0	1415	0	625	0	814	0	1087	0	976	0	829	0	606	0
YJL030W	1076	1128	579	352	489	30	1080	1110	660	584	428	734	573	567	457	684	457	499	567	433	510	666	532	516	0	838	508	528	1181	1340	469	423	582	661	890	1303	690	432	585	692	576	598
YGR248W	0	14	0	18	0	1	0	19	0	51	0	31	0	16	0	26	0	16	0	21	0	26	0	20	0	34	0	25	0	41	0	17	0	31	0	27	0	19	0	34	0	12
YBR074W	0	0	0	0	0	0	0	0	0	0	0	0	0	0	0	0	0	0	0	0	0	0	0	0	0	0	0	0	0	0	0	0	0	0	0	0	0	0	0	0	0	0
YOR150W	527	0	116	0	180	0	514	0	317	0	184	0	269	0	155	0	90	0	135	0	232	0	104	0	0	0	88	0	642	0	100	0	394	0	530	0	150	0	287	0	98	0
YDR055W	0	864	0	721	0	32	0	893	0	1579	0	1396	0	1333	0	1321	1	1202	0	1025	0	1236	0	1166	0	1552	0	1136	0	1125	0	1134	0	1484	0	1022	0	1184	0	1472	0	1212
YML036W	1586	1447	951	514	991	22	1631	1350	1271	1300	710	1391	1319	1131	1036	1170	713	896	1169	768	982	1084	969	788	1	1615	932	816	1981	1892	885	778	1309	1341	1411	1767	1242	742	1341	1223	1017	886
YDL088C	838	969	1184	756	745	35	869	990	852	1115	696	1280	896	963	647	1199	1272	1465	1252	941	762	1026	1257	1438	0	1332	1260	1275	1040	1289	1033	1083	1099	1327	840	1112	1386	1047	1084	1252	966	1099
YLR113W	889	991	631	472	683	22	861	956	1103	1100	656	1060	1065	1012	546	825	724	771	931	645	718	705	822	799	0	946	709	628	1192	1151	811	787	787	996	992	998	1194	668	818	908	697	779
YLR142W	569	632	861	519	687	23	611	685	812	899	573	762	836	774	535	924	839	794	1030	656	521	687	796	786	1	1085	879	733	858	783	710	736	766	878	723	741	1180	688	799	782	795	727
YNL207W	0	0	0	0	0	0	0	0	0	0	0	0	0	0	0	0	0	0	0	0	0	0	0	0	0	0	0	0	0	0	0	0	0	0	0	0	0	0	0	0	0	0
YDL197C	0	710	0	641	0	29	0	582	0	1307	0	1053	0	1193	0	1001	0	883	0	703	0	911	0	930	0	1261	0	920	0	854	0	795	0	1186	0	769	0	833	0	1023	0	942
YER130C	1	664	0	405	59	17	1	624	1	930	1	993	1	833	0	853	3	727	5	555	1	809	2	770	0	1089	7	578	1	776	3	538	0	1088	4	767	41	669	1	934	1	533
YER165W	0	0	0	0	0	0	0	0	0	0	0	0	0	0	0	0	0	0	0	0	0	0	0	0	0	0	0	0	0	0	0	0	0	0	0	0	0	0	0	0	0	0
YMR106C	1762	1653	2165	1208	1775	54	1788	1798	2520	2315	1667	1992	2389	2163	1461	2362	2086	2035	2436	1589	1629	1865	2374	1947	1	2463	2326	1727	2235	2057	2376	2016	2064	2234	1777	1899	2839	1695	2197	2068	1882	1957
YER187W	1244	1451	1557	1017	1402	37	1333	1497	1892	1907	1324	1746	1837	1815	1151	1728	1453	1553	1898	1314	1405	1521	1556	1620	3	2140	1614	1522	1521	1630	1595	1801	1522	1854	1377	1580	2285	1568	1613	1643	1592	1683
YGL112C	0	0	0	0	0	0	0	0	0	0	0	0	0	0	0	0	0	0	0	0	0	0	0	0	0	0	0	0	0	0	0	0	0	0	0	0	0	0	0	0	0	0
YMR244W	900	1073	752	577	707	41	896	1072	975	1223	881	1359	895	1129	701	1106	718	925	1211	913	700	1153	863	875	3	1290	804	852	1078	1323	811	879	1034	1381	882	1355	1326	1080	1144	1222	696	940
YDL008W	0	0	0	0	0	0	0	0	0	0	0	0	0	0	0	0	0	0	0	0	0	0	0	0	0	0	0	0	0	0	0	0	0	0	0	0	0	0	0	0	0	0
YBL050W	0	0	0	0	0	0	0	0	0	0	0	0	0	0	0	0	0	0	0	0	0	0	0	0	0	0	0	0	0	0	0	0	0	0	0	0	0	0	0	0	0	0
YJR014W	0	0	0	0	0	0	0	0	0	0	0	0	0	0	0	0	0	0	0	0	0	0	0	0	0	0	0	0	0	0	0	0	0	0	0	0	0	0	0	2	0	0
YLR281C	70	320	226	455	28	40	63	438	64	1226	113	1105	48	433	32	532	50	844	56	649	127	565	118	547	0	648	72	593	92	973	56	449	660	704	58	1084	37	930	146	812	97	322
YPL018W	603	1278	1290	1124	319	33	354	1135	349	1800	992	2057	219	1510	538	1936	597	1635	629	1296	870	1585	970	1704	1	2275	759	1503	518	1341	575	1380	2080	2186	417	1178	385	1432	1014	1892	868	1657
YPL185W	1026	1286	1571	1039	1437	36	1041	1222	1437	1919	975	1378	1634	1743	1405	2358	1476	1579	1502	1260	1067	1554	1482	1606	1	2284	1439	1343	1364	1530	1183	1541	1626	2220	1009	1128	1663	1108	1307	1933	1290	1911
YJR041C	0	0	0	0	0	0	0	0	0	0	0	0	1	0	0	0	0	0	0	0	0	0	0	0	0	0	0	0	0	0	0	0	0	0	0	0	0	0	0	0	0	0
YKR028W	1048	0	1190	0	999	0	1041	0	1276	0	891	0	1303	0	940	0	1244	1	1378	0	986	0	1185	0	0	0	1332	0	1240	0	970	0	1404	0	1034	0	1628	0	1036	0	1208	0
YKL037W	494	463	28	26	691	13	484	476	930	812	578	790	877	735	519	771	35	27	16	28	629	613	8	18	0	957	24	25	560	556	24	26	771	905	507	529	41	33	903	863	53	23
YMR286W	125	0	28	0	11	0	87	0	35	0	57	0	14	0	33	0	5	0	17	0	62	0	18	0	0	0	17	0	120	0	26	0	216	0	86	0	9	0	69	0	19	0
YDL175C	0	0	0	0	0	0	0	0	0	0	0	0	0	0	0	0	0	0	0	0	0	0	0	0	0	0	0	0	0	0	0	0	0	0	0	0	0	0	0	0	0	0
YKL168C	29	0	42	0	7	0	14	0	13	0	23	0	13	0	12	0	12	0	17	0	30	0	30	0	0	0	13	0	25	0	20	0	204	0	15	0	3	0	24	0	45	0
YFL026W	0	0	0	0	0	0	0	0	0	0	0	0	0	0	0	0	0	0	0	0	0	0	0	0	0	0	0	0	0	0	0	0	0	0	0	0	0	0	0	0	0	0
YDL102W	0	0	0	0	0	0	0	0	0	0	0	0	0	0	0	0	0	0	0	0	0	0	0	0	0	0	0	0	0	0	0	0	0	0	0	0	0	0	0	0	0	0
YGL029W	815	1024	633	417	432	36	906	1018	616	650	466	575	598	582	406	699	522	614	644	488	394	539	516	588	1	682	708	613	1138	1220	508	562	459	569	907	1017	775	548	524	620	634	704
YDL128W	0	915	0	634	2	29	0	962	0	1270	0	1497	0	1169	0	1366	0	1254	0	880	0	1238	0	1267	0	1572	0	1078	0	1042	0	948	0	1439	0	1098	0	937	0	1240	0	860
YPL098C	0	0	0	0	0	0	0	0	0	0	0	0	0	0	0	0	0	0	0	0	0	0	0	0	0	0	0	0	0	0	0	0	0	0	0	0	0	0	0	0	0	0
YMR033W	0	0	0	0	0	0	0	0	0	0	0	0	0	0	0	0	0	0	0	0	0	0	0	0	0	0	0	0	0	0	0	0	0	0	0	0	0	0	0	0	0	0
YPR003C	1341	1552	1734	1052	1862	62	1420	1529	2308	2442	1901	2363	2233	2254	1545	2265	2035	2128	2134	1643	1797	2037	2101	1968	1	2987	1743	1746	1746	1828	1721	1687	1943	2385	1536	1637	2641	1908	1953	1988	1662	1775
YGR262C	13	0	6	0	1	0	12	0	2	0	7	0	5	0	3	0	3	0	0	0	9	0	2	0	0	0	1	0	22	0	2	0	10	0	8	0	2	0	2	0	1	0
YDR202C	713	433	1047	302	294	10	688	290	628	646	1013	630	508	511	601	519	524	322	632	224	987	661	910	356	0	682	739	356	883	362	467	213	1791	637	631	313	349	258	1169	483	572	280
YGR215W	47	365	25	41	7	6	23	325	25	283	33	221	10	257	18	219	6	77	14	60	29	175	8	86	0	285	7	94	31	437	9	80	147	225	30	424	5	70	19	248	5	66
YNL013C	807	1072	1128	683	747	32	788	938	1044	1393	756	1440	1020	1144	627	1225	862	1054	1148	985	865	1187	1012	1049	0	1492	1004	1097	940	1086	1165	1019	1000	1383	679	943	1227	975	1023	1158	1063	1115
YDR253C	778	842	1224	863	941	36	843	843	1213	1546	954	1567	1306	1426	921	1490	966	1317	1202	903	940	1339	1118	1314	1	1634	1410	1259	922	1048	1100	1123	1373	1614	830	1114	1356	1197	1271	1464	1098	1272
YCR082W	599	1	1154	0	266	0	520	0	533	0	690	0	395	1	479	1	613	1	917	0	682	1	1088	0	0	1	856	0	675	0	803	2	1392	0	452	0	497	0	839	0	1228	0
YOR001W	1070	1260	571	389	436	29	1091	1231	534	528	310	470	384	464	312	613	559	594	686	514	417	509	580	661	0	653	668	637	1275	1425	621	649	487	552	1112	1332	758	572	388	544	592	609
YKL088W	0	0	0	0	0	0	0	3	0	0	0	0	0	0	0	0	0	0	0	0	0	0	0	0	0	0	0	0	0	1	0	0	0	0	0	0	0	0	0	0	0	0
YLR276C	0	0	0	0	0	0	0	0	0	0	0	0	0	0	0	0	0	0	0	0	0	0	0	0	0	0	0	0	0	0	0	0	0	0	0	0	0	0	0	0	0	0
YDL222C	0	1375	0	1121	0	41	0	1394	0	2313	0	1994	0	2098	0	2136	0	1505	0	1304	0	1735	0	1585	0	2273	0	1592	0	1818	0	1430	0	2149	0	1447	0	1392	0	1979	0	1462
YNL140C	628	0	596	0	800	1	752	1	1225	37	688	33	1138	1	842	1	614	12	782	4	979	2	754	0	1	5	602	2	831	32	744	1	1061	0	662	19	848	23	968	2	811	0
YOL095C	0	0	0	0	0	0	0	0	0	0	0	0	0	0	0	0	0	0	0	0	0	0	0	0	0	0	0	0	0	0	0	0	0	0	0	0	0	0	0	0	0	0
YNR022C	856	900	1178	611	904	32	971	937	1175	1185	796	1178	1086	985	806	1190	950	1031	1340	977	726	1091	1057	995	1	1433	1157	917	1180	1113	1132	905	1057	1279	875	1084	1480	1077	1042	1068	1000	961
YDR409W	759	650	974	614	832	39	845	698	1368	1251	764	1235	1219	1111	665	906	1100	1321	1376	863	863	986	1247	1171	1	1044	1012	995	1000	1081	1139	758	1230	1258	751	995	1414	967	1298	1088	1058	1188
YBR221C	0	165	0	61	0	6	0	160	0	52	0	91	0	65	0	92	0	102	0	73	0	82	0	139	0	83	0	74	0	181	0	83	0	69	0	169	0	144	0	66	0	101
YAL005C	561	0	424	0	428	0	545	0	550	0	383	0	539	0	427	0	465	0	457	0	454	0	521	0	0	0	405	0	644	0	442	0	555	0	521	0	555	0	531	0	465	0
YPL158C	27	47	57	43	22	0	44	32	49	47	49	76	36	29	11	33	24	46	59	39	48	41	32	39	0	12	66	66	49	54	24	50	39	58	47	46	62	57	31	18	23	42
YBR174C	766	711	659	593	568	24	769	730	420	751	460	800	487	516	387	796	524	717	715	641	496	643	632	697	1	804	786	761	855	1079	666	684	716	779	671	1084	797	711	602	746	692	693
YJL121C	571	67	181	30	336	10	542	110	586	321	435	281	573	86	249	72	190	85	150	47	416	129	152	34	0	103	222	37	651	354	93	20	427	118	585	412	266	71	482	124	114	12
YKL008C	677	386	846	494	500	17	622	434	841	863	804	1160	705	445	672	587	757	741	1112	561	862	764	958	783	0	934	743	567	695	516	953	667	1044	875	525	587	1019	728	926	874	984	499
YBR103W	0	1438	0	405	0	44	0	1380	0	879	0	1199	0	823	0	961	0	689	0	462	0	1056	0	725	0	1155	0	538	0	1786	0	673	0	1026	0	1636	0	554	0	888	0	756
YNR004W	924	1309	407	347	286	34	846	1143	210	447	268	526	178	347	194	532	267	505	401	397	251	380	413	437	0	488	427	467	1050	1710	359	498	296	431	859	1497	254	534	297	421	401	556
YPL032C	2153	2315	2647	1582	2802	87	2043	2380	3826	4398	2664	3747	3936	4037	2351	3744	2238	2592	3198	2293	2456	3176	2513	2710	0	4514	2890	2758	2588	2838	2710	2576	3454	4315	2219	2570	3678	2561	3831	3907	2637	2851
YHR064C	0	0	0	0	0	0	0	0	0	0	0	0	0	0	0	0	0	0	0	0	0	0	0	0	0	0	0	0	0	0	0	0	0	0	0	0	0	0	0	0	0	0
YKL197C	929	0	1062	0	631	0	814	0	908	0	626	0	783	0	516	0	895	0	1175	0	584	0	920	0	2	0	1126	0	1111	0	1048	0	755	0	985	0	1497	0	786	0	1112	0
YMR020W	880	0	1018	0	1038	0	922	0	1431	0	1021	0	1545	0	1011	0	983	0	1205	0	1174	0	1042	0	0	0	1249	0	1116	0	997	0	1410	0	948	0	1359	0	1434	0	1170	0
YDR377W	0	0	0	0	0	0	0	0	0	0	0	0	0	0	0	0	0	0	0	0	0	0	0	0	0	0	0	0	0	0	0	0	0	0	1	0	0	0	0	0	0	0
YIR007W	0	796	0	629	0	24	0	806	0	1090	0	1042	0	1055	0	1172	0	1168	0	925	0	975	0	1129	0	1417	0	850	0	1051	0	946	0	1308	0	1035	0	1030	0	1289	0	1042
YPL045W	0	1	0	0	0	0	0	2	0	0	0	0	0	0	0	0	0	0	0	0	0	0	0	0	0	0	0	0	0	6	0	0	0	0	0	10	0	1	0	1	0	0
YLR314C	0	0	0	0	0	0	0	0	0	0	0	0	0	0	0	0	0	0	0	0	0	0	0	0	0	0	0	0	0	0	0	0	0	0	0	0	0	0	0	0	0	0
YFR020W	1593	1665	1710	1112	1255	57	1488	1531	2162	2447	1413	2073	2235	2243	1209	1914	1391	1736	1824	1334	1547	1960	1728	1609	1	2505	1629	1601	1765	1852	1563	1669	1875	2331	1450	1840	1869	1501	1996	2215	1528	1743
YNL126W	0	0	0	0	0	0	0	0	0	0	0	0	0	0	0	0	0	0	0	0	0	0	0	0	0	0	0	0	0	0	0	0	0	0	0	0	0	0	0	0	0	0
YOR327C	1970	2214	2133	1388	1475	72	1899	2190	2272	2086	1594	2091	2018	1942	1226	2084	2096	2195	2321	1590	1418	1701	2090	2178	0	2007	2396	1958	2500	2583	2046	1791	1717	2039	2006	2290	2977	1794	1804	1735	2069	1940
YOL139C	0	0	0	0	0	0	0	0	0	0	0	0	0	0	0	0	0	0	0	0	0	0	0	0	0	0	0	0	0	0	0	0	0	0	0	0	0	0	0	0	0	0
YBR207W	777	1062	989	687	910	38	837	911	1105	1190	1019	1151	1042	1036	971	1144	881	1118	1286	1106	825	942	1026	1110	0	1258	1185	1095	1070	1165	1088	978	1051	1465	969	1157	1669	1107	1165	1339	884	1175
YNL269W	1254	1267	1437	831	1278	34	1547	1378	1876	1883	1122	1504	1876	1804	1131	1579	1279	1418	1726	1071	1264	1415	1476	1290	1	1859	1475	1276	1663	1610	1327	1287	1295	1444	1222	1495	1763	1320	1332	1451	1313	1279
YDR532C	0	65	0	0	0	0	0	108	0	7	0	9	0	7	0	4	0	3	0	4	0	1	0	5	0	5	0	5	0	87	0	7	0	10	0	90	0	3	0	10	0	2
YKL210W	0	0	0	0	0	0	0	0	0	0	0	0	0	0	0	0	0	0	0	0	0	0	0	0	0	0	0	0	0	0	0	0	0	0	0	0	0	0	0	0	0	0
YER146W	0	1	0	0	0	0	0	0	0	0	0	0	0	0	0	0	0	0	0	0	0	0	0	0	0	0	0	0	0	0	0	0	1	0	0	0	0	0	0	0	0	0
YHR159W	0	22	0	13	0	0	0	9	0	25	0	32	0	21	0	23	0	17	0	10	0	39	0	21	0	24	0	22	0	22	0	31	0	29	0	11	0	16	0	13	0	11
YPL132W	371	466	68	69	159	6	431	438	242	301	171	301	228	209	148	226	80	56	120	55	207	302	78	85	0	262	113	111	531	565	69	56	291	310	491	401	114	84	269	281	65	52
YIL114C	721	517	570	249	681	14	642	387	791	443	513	415	732	370	554	456	604	322	970	321	567	364	621	345	0	551	657	294	906	415	624	325	614	436	857	423	1011	430	663	347	599	361
YJL089W	1	0	1	0	3	0	0	0	0	0	2	0	1	0	3	0	1	0	5	0	3	0	3	0	0	0	0	0	2	0	1	0	2	0	1	0	2	0	2	0	5	0
YMR301C	0	0	0	0	0	0	0	0	0	0	0	0	0	0	0	0	0	0	0	0	0	0	0	0	0	0	0	0	0	0	0	0	0	0	0	0	0	0	0	0	0	0
YBL029W	0	1046	0	593	0	37	0	1035	0	1185	0	1165	0	1094	0	1095	0	1067	0	836	0	1063	0	888	0	1341	0	875	0	1140	0	952	0	1249	0	1080	0	853	0	1094	0	981
YHL028W	101	1042	124	219	23	18	83	1027	32	577	45	649	16	468	24	611	41	543	32	424	77	482	80	446	0	562	42	368	136	1234	33	383	335	626	84	1024	26	474	69	639	55	442
YGR154C	620	763	893	635	918	24	702	825	1012	1221	951	1412	974	1110	839	1548	885	966	993	758	856	1133	941	1100	0	1723	1000	851	845	1004	894	932	935	1269	705	852	1171	886	977	1130	802	930
YLR130C	0	0	0	0	0	0	0	0	0	0	0	0	0	0	0	0	0	0	0	0	0	0	0	0	0	0	0	0	0	0	0	0	0	0	0	0	0	0	0	0	0	0
YER022W	0	0	0	2	0	0	0	0	0	0	0	0	0	0	0	0	0	0	0	0	0	0	0	0	0	0	0	0	0	0	0	0	0	0	0	0	0	0	0	0	0	0
YKR070W	1014	504	669	259	538	5	930	362	841	360	490	586	753	270	624	391	523	264	848	262	753	438	702	278	1	447	691	290	1209	470	659	306	864	432	981	383	896	327	959	370	660	307
YDL016C	0	0	0	0	0	0	0	0	0	0	0	0	0	0	0	0	0	0	0	0	0	0	0	0	0	0	0	0	0	0	0	0	0	0	0	0	0	0	0	0	0	0
YMR205C	0	0	0	0	0	0	0	0	0	0	0	0	0	0	0	0	0	0	0	0	0	0	0	0	0	0	0	0	0	0	0	0	0	0	0	0	0	0	0	0	0	0
YNL203C	0	1041	0	582	0	38	0	1049	0	1149	0	1302	0	995	0	1170	0	1061	0	746	0	949	0	997	0	1421	0	1067	0	1303	0	844	0	1318	0	1251	0	907	0	1222	0	889
YJL185C	1031	716	1112	551	970	48	1215	804	1531	1504	851	1449	1554	1043	963	1069	1036	1137	1394	798	1056	1022	1134	938	1	1447	1172	903	1360	1088	1302	927	1278	1218	1007	1232	1305	1008	1286	1232	1219	952
YML017W	415	0	573	0	667	0	406	0	680	0	550	0	732	0	582	0	664	0	743	0	631	0	681	0	0	0	653	0	570	0	558	0	761	0	396	0	808	0	773	0	639	0
YKR087C	0	0	0	0	0	0	0	0	0	0	0	0	0	0	0	0	0	0	0	0	0	0	0	0	0	0	0	0	0	0	0	0	0	0	0	0	0	0	0	0	0	0
YOR232W	0	0	0	0	0	0	0	0	0	0	0	0	0	0	0	0	0	0	0	0	0	0	0	0	0	0	0	0	0	0	0	0	0	0	0	0	0	0	0	0	0	0
YGR281W	825	1033	1202	738	1098	39	961	930	1343	1426	940	1411	1411	1259	906	1454	1090	1122	1247	945	854	1238	1027	1103	1	1682	1239	1155	1172	1166	1031	926	1476	1785	826	1063	1300	1057	1404	1606	919	1124
YGR236C	880	923	1201	710	1178	32	857	976	1653	1660	1143	1491	1471	1419	1039	1505	1164	1248	1353	888	1128	1381	1252	1099	0	1806	1330	1088	1269	1152	1066	1037	1381	1495	882	1011	1569	943	1395	1433	909	1018
YKR091W	0	0	0	0	0	0	0	0	0	0	0	0	0	0	0	0	0	0	0	0	0	0	0	0	0	0	0	0	0	0	0	0	0	0	0	0	0	0	0	0	0	0
YHL013C	778	0	393	0	361	0	772	0	430	2	373	0	527	0	391	0	289	0	353	0	413	0	361	0	0	0	331	0	799	0	354	0	474	0	666	0	433	0	519	0	319	0
YOR059C	1136	1342	1593	1034	1083	60	1158	1284	1755	1814	1111	1879	1732	1666	1198	1717	1501	1720	1886	1300	1235	1442	1814	1903	1	2075	1544	1551	1460	1592	1441	1372	1508	1793	1029	1379	2063	1498	1450	1675	1460	1445
YOR309C	792	721	422	199	209	25	777	756	247	241	174	259	305	196	219	258	370	372	502	316	185	199	406	322	0	262	436	293	1010	896	412	324	294	289	746	761	490	346	260	282	432	392
YBR097W	0	0	0	0	0	0	0	0	0	0	0	0	0	0	0	0	0	0	0	0	0	0	0	0	0	0	0	0	0	0	0	0	0	0	0	0	0	0	0	0	0	0
YMR227C	0	0	0	0	0	0	0	0	0	0	0	0	0	0	0	0	0	0	0	0	0	0	0	0	0	0	0	0	0	0	0	0	0	0	0	0	0	0	0	0	0	0
YDR030C	784	722	1166	627	1130	26	819	791	1660	1443	1231	1481	1652	1337	984	1351	1202	1059	1338	793	1165	1175	1341	1065	0	1512	1374	1053	1115	908	1078	789	1323	1373	821	881	1612	996	1367	1267	1111	871
YPL221W	0	1101	3	764	1	31	2	1044	2	1653	0	1658	1	1326	2	1581	4	1229	1	1142	2	1284	0	1319	0	1651	1	1256	2	1336	3	1101	3	1553	0	1171	3	1292	0	1534	4	1381
YPL274W	1251	1518	1187	777	1036	40	1288	1339	1534	1597	834	1350	1510	1439	1110	1649	1049	1104	1212	873	934	1207	1137	1107	1	1902	1106	1172	1607	1771	1115	1173	1246	1597	1086	1618	1225	992	1393	1504	1208	1165
YEL051W	24	51	0	0	0	0	28	27	1	0	1	0	0	1	2	1	0	0	1	0	1	0	1	1	0	0	0	1	36	35	0	0	1	0	31	33	2	2	1	1	1	1
YOL004W	362	604	11	23	69	10	392	534	66	113	72	96	51	77	58	107	23	43	22	19	71	91	26	23	0	142	32	24	481	683	18	25	60	131	487	753	39	31	62	135	44	29
YGR014W	941	947	1366	761	1017	44	918	875	1488	1544	901	1657	1397	1282	1096	1507	1077	1271	1592	1108	1144	1292	1286	1165	0	1924	1386	1091	1137	1122	1242	1306	1538	1830	815	1127	1540	1197	1516	1634	1287	1285
YGR041W	0	435	0	640	0	42	0	559	0	1298	0	1410	0	864	0	1075	0	1005	0	895	0	906	0	870	0	1370	0	1013	0	942	0	845	0	1095	0	1031	0	1000	0	1197	0	855
YER179W	1249	610	456	200	461	25	1383	759	675	673	456	725	737	240	523	396	396	450	559	387	648	527	533	308	0	391	490	334	1745	1457	550	283	719	486	1079	1361	431	427	690	561	478	212
YMR150C	518	543	145	71	266	15	561	509	385	366	240	362	409	325	211	310	80	98	124	63	247	358	78	87	0	398	121	114	750	620	99	61	246	321	531	598	192	105	304	270	115	98
YFL007W	679	199	439	114	484	3	628	98	714	157	391	246	736	117	542	150	468	83	424	47	504	159	494	115	1	179	450	73	723	132	421	78	702	179	622	137	480	62	712	154	477	74
YCR012W	0	0	0	0	0	0	0	0	0	0	0	0	0	0	0	0	0	0	0	0	0	0	0	0	0	2	0	0	0	0	0	0	0	0	0	0	0	0	0	0	0	0
YLR341W	0	0	0	0	0	0	0	0	0	0	0	0	0	0	0	0	0	0	0	0	0	0	0	0	0	0	0	0	0	0	0	0	0	0	0	0	0	0	0	0	0	0
YPL084W	0	0	0	0	0	0	0	0	0	0	0	0	0	0	0	0	0	0	0	0	0	0	0	0	0	0	0	0	0	0	0	0	0	0	0	0	0	0	0	0	0	0
YDR354W	3	17	0	2	11	1	9	11	40	24	12	2	12	8	16	6	11	9	4	2	4	3	6	13	0	14	1	1	14	9	0	1	11	17	20	16	1	5	22	4	0	0
YDR301W	0	0	0	0	0	0	0	0	0	0	0	0	1	0	0	0	0	0	0	0	0	0	0	0	0	0	0	0	0	0	0	0	0	0	0	0	0	0	0	0	0	0
YJL053W	0	366	0	139	0	11	0	374	0	766	0	757	0	621	1	647	0	295	0	232	0	635	0	285	0	855	0	217	0	516	0	205	0	736	0	396	0	277	0	497	0	217
YPR104C	0	0	0	0	0	0	0	0	0	0	0	0	0	0	0	0	0	0	0	0	0	0	0	0	0	0	0	0	0	0	0	0	0	0	0	0	0	0	0	4	0	0
YPR151C	45	541	61	389	52	24	47	590	38	920	55	907	50	795	61	767	64	626	69	542	55	808	61	595	0	1004	84	579	51	697	42	634	57	815	43	633	56	614	54	773	57	597
YNL332W	902	1043	1256	719	933	41	1058	907	1346	1402	780	1315	1356	1267	921	1241	1052	1131	1298	919	937	1102	1221	1208	0	1429	1385	1171	1260	1190	1209	1161	1204	1337	910	1125	1472	1128	1250	1213	1154	1183
YML028W	731	0	871	0	683	0	775	0	868	0	656	0	917	0	588	0	956	0	1066	0	639	0	936	0	1	0	884	0	1024	0	757	0	734	0	778	0	1281	0	734	0	850	0
YLL001W	864	808	896	503	840	22	811	825	1242	1208	761	1090	1241	1043	678	1117	759	804	1173	736	825	1012	918	786	1	1207	962	742	1065	970	936	766	1117	1336	746	735	1274	721	1123	1216	982	865
YCL001W	499	443	731	272	452	11	561	469	559	459	372	536	527	379	487	529	616	587	642	342	487	500	712	480	0	693	800	469	586	549	554	454	670	646	539	572	752	394	718	567	523	500
YGL109W	168	1397	195	931	94	34	78	1355	64	1914	323	2062	32	1729	144	2067	128	1497	170	1230	233	1591	149	1500	0	2358	253	1357	113	1690	117	1315	245	2038	104	1518	129	1409	213	1797	187	1428
YDR223W	1027	0	1469	0	1635	0	1055	0	1892	0	1635	0	1788	0	1264	0	1398	0	1633	0	1608	0	1485	0	1	0	1594	0	1294	0	1280	0	1577	0	1130	0	2021	0	1843	0	1293	0
YLR043C	766	74	902	51	724	3	812	47	1090	134	882	174	1085	121	662	102	776	66	1095	42	1025	116	790	81	1	85	1067	84	1071	61	995	66	1239	80	811	50	1187	56	1354	81	977	88
YJR062C	369	389	523	330	324	14	433	433	553	590	325	547	668	611	399	596	406	500	577	367	398	437	448	491	0	692	572	457	493	522	516	453	651	693	353	408	521	438	524	592	590	480
YDL156W	695	768	1118	645	1019	27	745	822	1671	1735	1141	1730	1511	1524	849	1461	888	1117	1342	982	1234	1475	1048	1056	1	1826	1169	905	999	1023	1100	1102	1761	1758	754	848	1409	1024	1522	1584	1153	1085
YNL167C	851	1040	1344	835	1022	31	961	1140	1318	1529	819	1343	1281	1269	892	1579	1150	1317	1497	1258	877	1261	1232	1271	0	1755	1494	1370	1211	1290	1208	1213	1095	1482	878	1078	1661	1287	1107	1320	1119	1416
YAL060W	903	0	816	0	843	0	758	0	1116	0	741	0	1050	0	827	0	784	0	1155	0	790	0	968	0	0	0	791	0	1079	0	902	0	923	0	845	0	1204	0	912	0	758	0
YIL144W	0	0	0	0	0	0	0	0	0	0	0	0	0	0	0	0	0	0	0	0	0	0	0	0	0	0	0	0	0	0	0	0	0	0	0	0	0	0	0	0	0	0
YIL133C	237	231	98	43	67	5	225	227	93	100	46	68	100	86	54	83	78	80	130	77	74	39	83	60	0	102	91	72	271	235	71	108	63	82	219	248	121	103	82	84	86	118
YLR193C	866	932	880	447	935	34	908	963	1273	1275	1007	1336	1244	1107	799	1100	866	928	997	671	887	996	822	828	2	1336	899	848	1139	1153	999	880	1049	1178	1044	1065	1128	839	1032	1025	886	894
YLR248W	568	1217	692	943	592	47	440	1100	464	1799	708	1805	550	1678	500	1770	637	1359	762	1037	716	1544	732	1300	1	1966	808	1291	571	1388	654	1165	967	1538	547	1364	754	1290	798	1431	791	1401
YBR148W	1167	0	1187	0	1108	0	1221	0	1440	0	1188	0	1431	0	1059	0	1215	0	1299	0	1196	0	1067	0	0	0	1288	0	1370	0	837	0	987	0	1245	0	1394	0	1071	0	837	0
YPL113C	1802	0	1396	0	1437	0	1832	0	2473	0	1526	0	2380	0	1298	1	1257	0	1672	0	1690	0	1453	0	0	0	1607	0	2195	0	1558	0	2256	0	1657	1	1823	0	2245	0	1495	0
YKL041W	0	525	0	114	0	9	0	493	0	318	0	541	0	258	0	414	0	147	0	93	0	471	0	152	0	453	0	79	0	605	0	191	0	450	0	552	0	83	0	441	0	125
YNL067W	0	1061	0	229	0	32	0	1015	0	622	1	641	0	544	0	617	0	277	0	263	0	602	0	321	0	695	0	355	0	1101	0	368	0	660	0	1057	0	287	0	578	0	379
YDR089W	1085	0	1330	0	1308	0	1176	0	1854	0	1016	0	1843	0	1272	0	1303	0	1432	0	1100	1	1468	0	3	0	1458	0	1480	0	1279	0	1779	0	1117	2	1621	0	1641	0	1084	0
YKL014C	0	0	0	0	0	0	3	0	0	0	0	0	0	0	0	0	0	0	0	0	0	0	0	0	0	0	0	0	0	0	0	0	0	0	0	0	0	0	0	0	0	0
YLR237W	1332	1489	1778	1172	1766	42	1606	1456	2344	2543	1735	2523	2040	1694	1494	2006	1724	1926	2458	1678	1702	1957	1964	1894	2	2461	1856	1669	1903	2080	1857	1521	2175	2347	1577	1893	2713	1875	2121	2478	1704	1543
YKL176C	0	533	0	488	0	20	0	516	0	849	0	786	0	766	0	911	0	713	0	661	0	711	1	695	0	1064	0	763	0	551	0	756	4	837	0	557	0	725	1	855	2	849
YDR249C	591	813	902	710	575	34	685	784	951	1246	611	1133	851	1267	643	1194	957	1214	1228	941	705	898	988	1223	2	1253	934	906	854	890	1078	1153	1185	1511	644	799	1162	1095	1161	1465	1036	1165
YER091C	0	0	0	0	0	0	0	0	0	0	0	0	0	0	0	0	0	0	0	0	0	0	0	0	0	0	0	0	0	0	0	0	0	0	0	0	0	0	0	0	0	0
YIR024C	859	959	871	475	646	34	715	994	928	1105	705	897	870	968	483	1065	730	903	936	687	619	808	765	887	0	1249	843	864	1036	1128	787	848	987	1063	948	1109	989	794	802	1034	773	895
YJR008W	1182	0	1624	0	1279	0	1109	0	1828	0	1163	0	1854	0	1258	0	1363	0	1727	0	1330	0	1726	0	0	0	1496	0	1430	0	1228	0	1501	0	1125	0	1953	0	1607	0	1148	0
YDL203C	753	788	779	404	649	13	821	891	1184	1053	572	859	1088	976	560	819	750	717	1043	690	588	677	837	721	0	870	816	560	1092	1020	748	648	688	883	782	982	1181	757	837	744	741	609
YLR087C	562	803	137	126	184	9	649	636	227	218	206	268	200	194	173	266	177	268	174	141	160	206	189	228	0	268	187	185	735	941	151	174	166	209	603	776	183	140	160	189	139	196
YLR215C	0	0	0	0	0	0	0	0	0	0	0	0	0	0	0	0	0	0	0	0	0	0	0	0	0	0	0	0	1	0	0	0	0	0	0	0	0	0	0	0	0	0
YML082W	2073	0	3663	0	3590	0	2127	0	4604	0	3285	0	4397	0	3195	0	3491	0	3732	0	3338	0	3905	0	2	0	3588	0	2623	0	3691	0	4344	0	1945	0	4217	0	4422	0	3479	0
YOL054W	0	625	0	463	0	27	0	500	0	580	0	700	0	530	0	734	0	582	0	460	0	677	0	661	0	837	0	583	0	576	0	520	0	884	0	589	0	518	0	778	0	576
YFR001W	508	465	42	34	26	12	467	389	39	37	21	36	20	25	39	30	54	38	55	34	20	19	47	32	0	28	58	43	558	471	50	45	38	19	515	525	61	37	17	38	56	42
YNL109W	549	711	463	334	351	19	645	652	584	750	381	831	590	719	425	686	364	568	492	413	526	784	439	523	2	746	465	479	671	941	529	490	653	767	529	834	456	566	602	680	533	528
YKR013W	0	2	0	0	0	0	0	0	0	0	0	0	0	0	0	0	0	0	0	0	0	0	0	0	0	0	0	0	0	0	0	0	0	0	0	0	0	0	0	0	0	0
YFR054C	890	0	1092	0	703	0	727	0	970	0	594	0	1015	0	630	0	674	0	1241	0	796	0	811	0	1	0	1009	0	900	0	977	0	958	0	738	0	1280	0	1014	0	938	0
YIL031W	0	0	0	0	0	0	0	0	0	0	0	0	0	0	0	0	0	0	0	0	0	0	0	0	0	0	0	0	0	0	0	0	0	0	0	0	0	0	0	0	0	0
YLR104W	0	0	0	0	0	0	0	0	0	0	0	0	0	0	0	0	2	0	0	0	0	0	1	0	0	0	0	0	0	0	0	0	0	0	0	0	0	0	0	0	0	0
YLR342W	0	0	0	0	0	0	0	0	0	0	0	0	0	0	0	0	0	0	0	0	0	0	0	0	0	0	0	0	0	0	0	0	0	0	0	0	0	0	0	0	0	0
YLR335W	850	837	814	538	843	30	928	819	1392	1297	785	1100	1338	1249	734	1051	1016	972	1333	813	777	819	946	865	1	1301	857	702	1304	1160	938	919	1120	1217	890	1031	1607	954	1216	1143	1000	988
YJR102C	1113	1076	614	269	1063	27	1313	946	1535	1190	1030	1452	1498	962	1130	1056	461	414	637	314	1288	1273	500	465	1	1451	530	370	1601	1102	442	343	1509	1323	1050	908	655	352	1617	1272	575	395
YOR020C	0	0	0	0	0	0	0	0	0	0	0	0	0	0	0	0	0	0	0	0	0	0	0	0	0	0	0	0	0	0	1	0	0	0	0	0	0	0	0	0	0	0
YJR088C	129	651	385	454	58	22	115	600	110	692	165	921	80	608	130	771	110	627	156	526	242	756	220	536	0	849	169	614	206	628	97	594	896	756	99	568	68	564	240	714	219	616
YGR104C	283	319	229	151	119	4	295	345	260	295	149	227	215	278	140	255	146	189	374	324	140	187	205	218	0	213	213	237	418	438	263	303	162	216	239	410	384	296	193	197	332	376
YLR368W	656	770	673	396	500	14	724	807	745	803	433	731	798	738	533	760	570	626	519	405	499	600	651	662	0	857	770	683	916	904	631	610	658	787	702	823	604	398	641	679	584	659
YBR268W	515	484	79	45	192	14	549	394	273	204	240	263	229	175	154	173	61	68	135	41	283	286	104	78	0	245	106	64	745	486	113	65	250	182	539	415	119	78	221	197	96	87
YPR083W	715	877	735	480	606	23	761	859	1128	1444	713	986	974	1319	412	900	731	761	919	674	575	913	721	805	0	1157	796	845	860	1160	805	869	968	1214	804	1020	1075	779	850	997	842	863
YGL088W	375	395	176	130	118	10	358	394	104	144	110	109	117	110	88	185	147	170	281	230	79	87	147	133	0	152	229	163	438	547	201	130	107	110	360	496	336	208	140	105	160	180
YGR173W	0	579	0	651	0	40	0	656	0	1389	0	1182	0	544	0	931	0	1042	0	891	0	769	0	836	0	1027	0	761	0	1066	0	707	0	1113	0	1095	0	1073	0	1132	0	610
YDR282C	0	3620	0	3349	0	163	0	3805	0	7915	0	8386	0	4429	0	5898	0	4370	0	4025	0	5718	0	4691	0	6439	0	5108	0	5484	0	4625	0	6504	0	5676	0	6232	0	6850	0	3046
YDR009W	1645	1800	289	171	1738	35	1702	1790	3184	3163	1723	2830	3331	2881	1738	2051	322	421	363	275	2116	2299	385	350	0	2850	297	338	1926	1929	269	277	2917	3125	1547	2001	449	337	2665	2725	293	294
YJL095W	583	715	28	19	67	7	860	900	87	98	64	95	83	96	91	94	26	31	38	27	85	128	39	15	0	116	24	25	1105	1014	49	30	82	65	644	738	67	31	56	63	35	43
YBR126C	1000	1019	1372	815	740	41	1104	990	902	1015	568	934	946	835	661	1104	1063	1126	1657	1060	734	822	1230	1137	0	1158	1311	1109	1349	1251	1193	1066	954	983	1074	1156	1723	1204	863	889	1010	1114
YOL149W	0	0	0	0	0	0	0	0	0	0	0	0	0	0	0	0	0	0	0	0	0	0	0	0	0	0	0	0	0	0	0	0	0	0	0	0	0	0	0	0	0	0
YGL202W	0	0	0	0	0	0	0	0	0	0	0	0	0	0	0	0	0	0	0	0	0	0	0	0	0	0	0	0	0	0	0	0	0	0	0	0	0	0	0	0	0	0
YOR046C	0	0	0	0	0	0	0	0	0	0	0	0	0	0	0	0	0	0	0	0	0	0	0	0	0	0	0	0	0	0	0	0	0	0	0	0	0	0	0	0	0	0
YPR187W	0	0	0	0	0	0	0	0	0	0	0	0	0	0	0	0	0	0	0	0	0	0	0	0	0	0	0	0	0	0	0	0	0	0	0	0	0	0	0	0	0	0
YEL018W	0	0	0	0	0	0	0	0	0	0	0	0	0	0	0	0	0	0	0	0	0	0	0	0	0	0	0	0	0	0	0	0	0	0	0	0	0	0	3	0	0	0
YDR432W	0	3	0	1	0	0	0	2	0	4	0	2	0	1	0	0	0	1	0	1	0	2	0	0	0	0	0	1	0	3	0	2	0	1	0	2	0	0	0	1	0	1
YGR195W	0	0	0	0	0	0	0	0	0	0	0	0	0	0	0	0	0	0	0	0	0	0	0	0	0	0	0	0	0	0	0	0	0	0	0	0	0	0	0	0	0	0
YCL006C	274	423	581	435	163	23	204	492	205	975	333	887	129	535	196	715	228	665	335	705	393	594	355	560	1	855	363	602	264	745	280	624	650	657	206	838	218	847	289	681	347	511
YGL104C	0	0	0	0	0	0	0	0	0	0	0	0	0	0	0	0	0	0	0	0	0	0	0	0	0	0	0	0	0	0	0	0	0	0	0	0	0	0	0	0	0	0
YBL046W	501	0	1012	0	729	0	522	0	903	0	768	0	959	0	917	0	653	0	1083	0	680	0	692	0	1	0	857	0	645	0	822	0	815	0	564	0	1283	0	717	0	829	0
YHR036W	0	0	0	0	0	0	0	0	0	0	0	0	0	0	0	0	0	0	0	0	0	0	0	0	0	0	0	0	0	0	0	0	0	0	0	0	0	0	0	0	0	0
YOL072W	117	0	12	0	16	0	97	0	36	0	14	0	30	0	9	3	13	0	26	2	13	0	11	0	0	0	21	0	127	7	18	0	18	0	74	3	21	0	25	0	28	0
YPL202C	0	942	1	594	0	45	0	1047	0	1215	0	1022	0	980	1	1310	0	966	0	807	0	1018	3	966	0	1411	1	922	1	1146	0	946	0	1300	1	1136	1	958	3	1297	0	998
YIL017C	0	487	0	179	0	14	0	478	0	283	0	413	0	271	0	336	0	288	0	243	0	385	0	309	0	429	0	248	0	570	0	311	0	350	0	537	0	284	0	358	0	296
YOL123W	0	0	0	0	0	0	0	0	0	0	0	0	0	0	0	0	0	0	0	0	0	0	0	0	0	0	0	0	0	0	0	0	0	0	0	0	0	0	0	0	0	0
YDR132C	25	1155	26	764	39	37	18	1175	12	1692	36	1670	19	1492	43	1588	36	1401	35	1061	54	1396	40	1440	0	1850	49	1203	15	1416	32	1132	62	1781	21	1323	43	1315	42	1783	53	1257
YML116W	0	1304	0	1002	0	49	0	1352	0	1866	0	2001	0	1541	0	1877	0	1686	0	1205	0	1602	0	1529	0	2066	0	1551	0	1651	0	1405	0	2233	0	1487	0	1440	0	1949	0	1504
YNR056C	1478	1649	1294	745	1018	47	1532	1538	1482	1528	874	1276	1426	1358	946	1365	1089	1284	1561	1100	963	1108	1272	1116	0	1453	1322	1148	1927	1826	1299	1305	1298	1585	1439	1691	1636	1291	1208	1372	1385	1317
YDR185C	2012	0	2108	0	2020	0	2145	0	3040	0	1905	0	2854	0	1885	0	2237	0	2486	0	2182	0	2412	0	0	0	2123	0	2691	0	2219	0	3197	0	1876	0	2563	0	3207	0	2109	0
YBR084C-A	417	446	166	83	99	6	411	446	137	197	129	129	127	155	99	170	140	119	176	143	106	178	115	120	0	223	148	130	496	608	174	122	155	123	546	580	195	146	112	131	141	129
YHR207C	753	760	953	526	673	14	881	770	1159	1200	791	1266	1246	1110	784	1105	819	861	1024	665	861	1048	979	797	2	1212	973	784	986	887	1076	878	1050	1222	696	818	1167	764	1065	1094	991	953
YNL220W	0	0	0	0	0	0	0	0	0	1	0	0	0	0	0	0	0	0	0	0	0	0	0	0	0	0	0	0	0	0	0	0	0	0	0	0	0	0	0	0	0	0
YGR060W	0	0	0	0	0	0	0	0	0	0	0	0	0	0	0	0	0	0	0	0	0	0	0	0	0	0	0	0	0	0	0	0	0	0	0	0	0	1	0	0	0	0
YJL032W	0	0	0	0	0	0	0	0	0	0	0	0	0	0	0	0	0	0	0	0	0	0	0	0	0	0	0	0	0	0	0	0	0	0	0	0	0	0	0	0	0	0
YNL313C	0	0	0	0	0	0	0	0	0	0	0	0	0	0	0	0	0	0	0	0	0	0	0	0	0	0	0	0	0	0	0	0	0	0	0	0	0	0	0	0	0	0
YGL031C	0	0	0	0	0	0	0	0	0	0	0	0	0	0	0	0	0	0	0	0	0	0	0	0	0	0	0	0	0	0	0	0	0	0	0	0	0	0	0	0	1	0
YOR183W	0	0	0	0	0	0	0	0	0	0	0	0	0	0	3	0	0	0	0	1	0	0	0	0	0	0	0	0	0	0	0	0	0	0	0	0	0	0	0	0	0	0
YGR124W	0	850	0	677	0	22	0	874	0	1346	0	1420	0	1252	0	1286	0	1057	0	790	0	1208	0	1092	0	1426	0	923	0	1030	0	941	0	1351	0	906	0	729	0	1152	0	1052
YPR172W	94	1182	278	872	32	43	63	1362	67	1666	150	1873	43	1429	66	1699	61	1507	84	1250	155	1625	125	1527	0	2214	83	1553	108	1484	87	1377	774	1895	61	1427	51	1361	125	1593	130	1714
YDR053W	0	0	0	0	0	0	0	0	0	0	0	0	0	0	0	0	0	0	0	0	0	0	0	0	0	0	0	0	0	0	0	0	0	0	0	0	0	0	0	0	0	0
YIR003W	0	729	0	539	0	21	0	754	0	1144	0	1042	0	753	0	939	0	1015	0	755	0	914	0	1033	0	1128	0	860	0	941	0	828	0	1150	0	867	0	834	0	1068	0	732
YLR111W	29	0	56	0	2	0	15	0	15	0	10	0	7	0	7	0	14	0	17	0	15	0	39	0	0	0	12	0	20	0	11	0	181	0	21	0	3	0	16	0	14	0
YML034W	0	0	0	0	0	0	0	0	0	0	0	0	0	0	0	0	0	0	0	0	0	0	0	0	0	0	0	0	0	0	0	0	0	0	0	0	0	0	0	0	0	0
YPR023C	900	835	513	316	512	20	897	952	721	723	497	654	678	592	467	660	422	377	447	248	445	592	474	431	1	833	474	452	1106	1162	513	447	573	662	969	987	487	305	509	567	584	517
YPL126W	0	0	0	0	0	0	0	0	0	0	0	0	0	0	0	0	0	0	0	0	0	0	0	0	0	0	0	0	0	0	0	0	0	0	0	0	0	0	0	0	0	0
YLR144C	986	1101	1283	666	1296	42	1056	1135	1846	1982	1339	1893	1889	1884	1218	1812	1123	1232	1721	1113	1366	1688	1198	1195	0	2248	1408	1189	1300	1305	1119	1146	1650	2116	1009	1277	1704	1257	1675	1840	1169	1181
YEL072W	0	0	0	0	0	0	0	0	0	2	0	0	0	0	0	0	0	0	0	0	0	0	0	0	0	0	0	0	0	0	0	0	0	0	0	0	0	0	0	0	0	0
YPR058W	1251	1465	1786	1117	1730	58	1344	1371	2545	2419	1636	2312	2463	2074	1498	2182	2054	2051	2500	1522	1596	1832	2103	2046	0	2486	2179	1716	1656	1598	1753	1574	2097	2600	1291	1485	2795	2020	2129	2375	1786	1691
YDL020C	0	1409	0	469	0	33	0	1433	0	901	0	937	0	871	0	911	0	621	0	556	0	855	0	564	0	1024	0	670	0	1773	0	515	0	888	0	1546	0	606	0	841	0	581
YML061C	0	0	0	0	0	0	0	0	0	0	0	0	0	0	0	0	0	0	0	0	0	0	0	0	0	0	0	0	0	0	0	0	0	0	0	0	0	0	0	0	0	0
YBR050C	1117	1230	1398	777	1116	39	1078	1201	1369	1354	1182	1650	1293	1169	516	1311	1426	1424	1497	926	1153	1342	1430	1455	2	1409	1633	1335	1396	1363	1245	1167	1388	1405	1252	1326	1876	1147	1448	1441	1215	1226
YDL191W	0	0	0	0	0	0	0	0	0	0	0	0	0	0	0	0	0	0	0	0	0	0	0	0	0	0	0	0	0	0	0	0	0	0	0	0	0	0	0	0	0	0
YHR101C	0	0	0	0	0	0	0	0	0	0	0	0	0	0	0	0	0	0	0	0	0	0	0	0	0	0	0	0	0	0	0	0	0	0	0	0	0	0	0	0	0	0
YER163C	1129	1388	1191	770	946	45	1131	1252	1603	1886	894	1729	1658	1690	1024	1609	1049	1336	1574	1113	1256	1454	1344	1300	0	1840	1213	1211	1224	1517	1213	1143	1361	1659	962	1403	1670	1298	1310	1451	1291	1323
YPL268W	0	0	0	0	0	0	0	0	0	0	0	0	0	0	0	0	0	0	0	0	0	0	0	0	0	0	0	0	0	0	0	0	0	0	0	0	0	0	0	0	0	0
YER132C	782	1035	1052	695	1055	29	890	990	1130	1409	962	1212	1142	1250	892	1518	929	1124	1194	835	804	1071	1117	1167	1	1762	1202	1190	1080	1208	889	929	1065	1373	898	1155	1500	1152	1105	1254	855	1051
[truncated: 3,928 more rows]
