# Supplementary material for: Design and Analysis of Bar-seq Experiments
Source: G3 (Bethesda). 2013 Nov 5;4(1):11–8. doi: 10.1534/g3.113.008565 (PMC3887526; doi:10.1534/g3.113.008565)
Supplement: Supporting Information [file supp_g3.113.008565_FileS1.zip › Reproduction/input/counts/BarNone_2m_counts.txt]

Strain	YPD5_2_UP	YPD5_2_DOWN	YPGAL5_1_UP	YPGAL5_1_DOWN	t_0_1_2_UP	t_0_1_2_DOWN	YPGAL4_2_UP	YPGAL4_2_DOWN	YPD2_2_UP	YPD2_2_DOWN	YPGAL2_2_UP	YPGAL2_2_DOWN	YPD3_2_DN_UP	YPD3_2_DN_DOWN	YPD5_1_UP	YPD5_1_DOWN	YPD3_1_UP	YPD3_1_DOWN	YPGAL4_1_UP	YPGAL4_1_DOWN	YPD4_1_UP	YPD4_1_DOWN	YPGAL3_1_UP	YPGAL3_1_DOWN	YPD4_2_UP	YPD4_2_DOWN	YPGAL3_2_UP	YPGAL3_2_DOWN	YPGAL5_2_UP	YPGAL5_2_DOWN	t_0_2_1_UP	t_0_2_1_DOWN	YPD3_2_UP	YPD3_2_DOWN	t_0_2_2_UP	t_0_2_2_DOWN	t_0_1_1_UP	t_0_1_1_DOWN	YPD2_1_UP	YPD2_1_DOWN	YPGAL2_1_UP	YPGAL2_1_DOWN
YAL008W	522	0	661	0	750	0	692	0	691	0	741	0	0	0	516	0	490	0	682	0	684	0	885	0	820	0	1004	0	741	0	656	0	603	0	700	0	582	0	664	0	770	0
YBR255W	987	1457	1114	672	1032	1092	1039	1014	1152	1407	1014	889	0	1407	1031	1327	785	1237	940	1102	1131	1469	1201	808	1217	1296	1248	914	1183	959	813	922	873	36	953	1061	947	956	1244	1203	1038	1071
YGR164W	18	1148	23	590	5	933	14	896	8	1155	1	863	0	1294	14	1026	5	1102	2	997	108	1327	5	696	5	1156	6	697	5	934	5	734	1	27	1	862	2	798	2	1217	4	876
YGR131W	885	1187	1143	764	1035	953	1082	1040	1154	1279	940	766	2	1413	921	1055	828	1114	1039	1072	1074	1267	1219	820	1120	1109	1307	901	1201	930	681	757	859	22	770	783	800	785	1225	1077	815	780
YNL003C	0	0	0	0	0	0	0	0	0	0	0	0	0	0	0	0	0	0	0	0	0	0	0	0	0	0	0	0	0	0	0	0	0	0	0	0	0	0	0	0	0	0
YBR135W	0	0	0	0	0	0	0	0	0	1	0	0	0	0	0	0	0	0	0	0	0	0	0	0	0	0	0	0	0	0	0	0	0	0	0	0	0	0	0	0	0	0
YBR160W	0	0	0	0	0	0	0	0	0	0	0	0	0	0	0	0	0	0	0	0	0	0	0	0	0	0	0	0	0	0	0	0	0	0	0	0	0	0	0	0	0	0
YJL082W	739	1243	1002	595	969	936	974	918	1166	1286	954	942	1	1289	823	931	747	1114	815	1023	918	1215	1076	763	1071	1103	1126	863	930	980	683	852	690	28	644	906	769	793	1139	1155	861	810
YJL142C	706	88	771	9	1275	76	755	11	1349	71	743	8	2	13	720	11	843	17	663	23	1253	18	1146	21	1240	11	1345	43	795	5	1041	8	1015	0	1030	46	1008	2	1237	5	687	1
YPL191C	5	1213	6	717	2	1106	3	909	2	1368	4	979	0	1449	7	1094	4	1089	4	1114	10	1255	4	809	7	1208	8	1039	10	1017	4	896	3	23	4	887	5	759	1	1150	4	1042
YGL215W	0	1244	0	436	0	908	0	786	0	1378	0	621	0	1722	0	1249	0	1200	0	805	0	1387	0	573	0	1175	0	631	0	734	0	642	0	24	0	840	0	764	0	1190	0	641
YKL074C	460	511	614	399	860	899	621	616	407	405	612	665	0	499	374	462	311	562	556	632	442	465	747	539	375	469	865	553	655	548	620	766	337	15	720	680	684	721	364	462	629	704
YJL077C	760	1130	608	321	1173	862	622	397	938	910	717	587	2	1074	861	1042	765	858	511	517	1134	1038	606	371	1097	991	579	341	592	502	902	905	764	16	915	991	871	812	821	693	695	565
YKL096W-A	222	782	459	363	231	563	361	634	141	672	168	600	0	564	301	677	139	611	185	744	638	638	241	648	277	497	95	634	204	576	191	513	67	22	118	661	154	434	89	439	290	660
YIL124W	582	872	641	448	938	898	766	774	887	924	724	664	0	990	591	742	624	868	684	743	924	1122	974	798	987	1140	1131	935	718	630	739	788	554	21	616	937	712	765	768	911	733	686
YIL171W	0	0	0	0	0	0	0	0	0	0	0	0	0	0	0	0	0	0	0	0	0	0	0	0	0	0	0	0	0	0	0	0	0	0	0	0	0	0	0	0	0	0
YPL039W	1145	1856	1307	659	1334	1139	1557	870	1824	1739	1525	749	1	967	1205	934	1243	876	1441	1370	1462	879	1748	1046	1552	1062	1898	1405	1435	808	1029	478	1238	45	925	1204	1136	501	1855	502	1453	490
YNL170W	401	700	396	235	905	1083	279	361	494	518	297	293	0	557	445	638	301	468	262	326	459	677	377	277	519	626	411	355	445	412	731	782	307	26	657	991	789	831	483	480	344	350
YGL141W	0	1208	0	547	0	1462	0	720	0	1218	0	823	0	1303	0	1099	0	1207	0	724	0	1194	0	746	0	1158	0	844	0	849	0	1216	0	36	0	1286	0	1046	0	983	0	830
YJL179W	0	0	0	0	0	0	0	0	0	0	0	0	0	0	0	0	0	0	0	0	0	0	0	0	0	0	0	0	0	0	0	0	0	1	0	0	0	0	0	0	0	0
YKL083W	0	0	0	0	0	0	0	0	0	0	0	0	0	0	0	0	0	0	0	0	0	0	0	0	0	0	0	0	0	0	0	0	0	0	0	0	0	0	0	0	0	0
YBR152W	0	0	0	0	0	0	0	0	0	0	0	0	0	0	0	0	0	0	0	0	0	0	0	0	0	0	0	0	0	0	0	0	0	0	0	0	0	0	0	0	0	0
YKL029C	752	960	914	490	821	883	806	828	1171	1172	786	797	0	1274	655	890	711	1114	760	975	936	1082	948	643	950	1069	1093	704	871	737	672	819	819	33	809	950	646	778	1048	986	759	789
YPL166W	582	897	859	538	1004	995	728	721	1183	1194	744	801	0	1162	637	796	686	1070	653	811	883	1115	911	602	888	990	969	699	837	847	813	864	658	28	777	884	799	795	1231	1149	768	817
YKL052C	0	0	0	0	0	0	0	0	0	0	0	0	0	0	0	0	0	0	0	0	0	0	0	0	0	0	0	0	0	0	0	0	0	0	0	0	0	0	0	0	0	0
YHR025W	0	0	0	0	0	4	0	0	0	0	0	0	0	0	0	0	0	0	0	0	0	0	0	0	0	1	0	0	0	0	3	0	0	0	0	0	2	0	0	0	0	0
YOL034W	0	0	0	0	0	0	0	0	0	0	0	0	0	2	0	0	0	0	0	0	0	0	0	0	0	0	0	0	0	0	0	0	0	0	0	0	0	0	0	0	0	0
YBL008W	535	666	601	229	1075	1014	511	268	725	650	560	305	1	414	640	334	627	386	500	434	637	380	728	447	683	396	820	533	540	325	782	352	656	23	884	788	839	359	750	187	580	178
YIL062C	0	0	0	0	0	0	0	0	0	0	0	0	0	0	0	0	0	0	0	0	0	0	0	0	0	0	0	0	0	0	0	0	0	0	0	0	0	0	0	0	0	0
YCL023C	0	829	0	558	0	1405	0	839	0	1168	0	632	0	1327	0	859	0	980	0	884	0	1315	0	538	0	1097	0	555	0	746	0	1056	0	32	0	1248	0	1120	0	1108	0	782
YOL116W	1099	608	1468	417	1450	320	1508	514	1745	520	1457	353	0	515	1172	506	1201	496	1589	354	1279	444	1645	297	1360	356	1873	381	1617	465	1073	381	1273	8	1159	297	1149	250	1653	331	1434	419
YDR196C	0	0	0	0	0	0	0	0	0	0	0	0	0	0	0	0	0	0	0	0	0	0	0	0	0	0	0	0	0	0	0	0	0	0	0	0	0	0	0	0	0	0
YNL255C	545	822	520	297	1725	1588	639	639	843	931	574	499	2	832	648	787	554	757	569	647	815	903	780	553	793	890	853	545	640	423	1315	1313	652	41	1461	1554	1389	1401	896	737	529	475
YNR032W	0	611	0	383	0	919	0	501	0	679	0	513	0	710	0	598	0	655	0	533	0	692	0	486	0	661	0	507	0	564	0	732	0	22	1	759	0	617	0	563	0	647
YNR045W	163	0	89	0	744	1	93	0	346	1	80	0	0	0	259	0	198	0	75	0	267	0	122	0	317	0	130	0	80	0	558	0	191	0	524	0	580	1	337	0	101	0
YML105C	0	0	0	0	0	0	0	0	0	0	0	0	0	0	0	0	0	0	0	0	0	0	0	0	0	0	0	0	0	0	0	0	0	0	0	0	0	0	0	0	0	0
YNL288W	761	1161	859	530	1361	1290	987	879	1284	1255	937	889	0	1305	845	984	861	1184	855	844	1129	1296	1002	617	1158	1214	1093	645	958	714	1067	1023	848	20	1011	1116	1081	998	1249	1101	803	845
YIL059C	49	1807	67	1037	24	1200	60	1569	20	1842	75	1627	0	1978	86	1603	62	1684	71	1443	83	1739	77	1280	72	1443	67	1338	94	1636	26	1010	57	56	35	1134	33	975	36	1515	93	1924
YIL004C	0	0	0	0	0	0	0	0	0	0	0	0	0	0	0	0	0	0	0	0	0	0	0	0	0	0	0	0	0	0	0	0	0	0	0	0	0	0	0	0	0	0
YNR018W	819	1154	811	583	1276	1513	771	1050	971	1379	682	785	0	1564	871	1173	869	1238	916	953	1124	1380	1198	861	973	1330	1247	989	691	803	913	1239	826	37	965	1426	1152	1094	1006	1181	756	894
YPL144W	530	597	601	284	1292	866	460	372	804	589	446	304	0	625	513	466	572	592	465	324	761	768	630	278	840	630	576	348	635	397	1054	812	581	14	929	726	1053	694	883	531	450	335
YFR047C	862	1547	1036	702	1212	1477	1194	1125	1264	1489	1123	1153	0	1723	949	1188	848	1407	941	1114	1310	1658	1359	1067	1246	1527	1551	1166	1199	1077	998	1279	986	48	970	1369	1011	1163	1199	1382	1203	1189
YHR078W	647	1292	612	399	761	740	704	634	748	871	479	530	1	965	653	926	603	853	573	729	697	812	774	526	638	727	685	570	606	575	603	604	611	26	543	670	607	588	731	739	462	569
YJR115W	783	1317	807	690	958	1160	872	1213	876	1273	908	962	0	1282	951	1173	719	1213	819	1157	1044	1366	1072	816	952	1223	1176	1018	931	982	702	999	772	32	784	1114	810	963	983	1138	1051	1093
YLR355C	0	0	0	0	0	0	0	0	0	0	0	0	0	0	0	0	0	0	0	0	0	0	0	0	0	0	0	0	0	0	0	0	0	0	0	0	0	0	0	0	0	0
YGR099W	0	0	0	0	0	0	0	0	0	0	0	5	0	0	0	0	0	0	0	0	0	0	0	0	0	0	0	0	0	0	0	0	0	0	0	0	0	0	0	0	0	0
YLR300W	411	732	559	325	372	494	723	671	635	861	521	513	0	730	483	640	344	606	479	690	591	726	735	561	569	674	731	639	463	580	331	378	305	17	280	482	343	485	647	734	516	617
YCL028W	2	195	3	127	1	110	1	167	1	173	2	121	0	193	3	204	2	181	4	100	0	183	2	86	3	112	2	98	2	95	1	135	2	4	3	94	2	91	0	122	2	110
YJR140C	319	476	279	196	712	708	314	330	564	545	315	238	0	674	384	461	404	577	270	300	595	655	386	223	542	601	408	272	294	309	589	615	419	14	459	695	555	580	481	513	288	244
YOR033C	0	0	0	0	0	0	0	0	0	0	0	0	0	0	0	0	0	0	0	0	0	0	0	0	0	0	0	0	0	0	0	0	0	0	0	0	0	0	0	0	0	0
YOR062C	1081	1416	1279	697	1226	1229	1172	1173	1517	1429	1065	850	1	1646	1153	1378	946	1416	1154	1261	1392	1475	1559	960	1403	1382	1695	1194	1221	969	1027	1093	898	39	937	1145	1073	987	1417	1333	993	929
YBR043C	755	1359	970	742	874	1331	1121	1292	781	1334	1051	1236	1	1806	736	1191	873	1505	1082	1353	1300	1666	1367	1074	1238	1614	1358	1394	1163	1177	763	1010	875	46	675	1111	762	893	851	1232	1129	1374
YHR112C	505	900	662	502	706	858	682	774	567	878	657	888	1	1259	573	775	527	989	609	745	713	1133	703	623	776	982	787	709	739	837	579	754	616	18	556	906	530	641	697	909	598	802
YLR011W	934	1154	1107	611	1106	1059	1308	1164	1480	1403	975	905	1	1589	920	1182	1004	1292	1104	1215	1173	1344	1275	926	1268	1279	1388	996	1108	971	851	876	989	31	701	942	851	823	1396	1369	903	919
YHR007C	0	0	0	0	0	0	0	0	0	0	0	0	0	0	0	0	0	0	0	0	0	0	0	0	0	0	0	0	0	0	0	0	0	0	0	0	0	0	0	0	0	0
YHR126C	597	972	579	368	804	841	629	565	860	978	532	457	0	542	690	610	552	527	667	758	623	545	1031	653	556	621	962	766	601	491	569	393	553	25	651	877	561	435	761	371	624	315
YKR084C	554	882	555	338	971	1022	836	813	684	809	634	570	1	981	592	675	536	877	689	820	619	946	787	660	700	753	917	684	560	538	710	907	547	28	730	949	784	823	725	800	579	566
YER121W	2424	3763	3071	1833	3080	2817	3295	3098	3804	4003	2848	2679	2	3814	2619	3114	2166	3278	3153	3278	3247	3455	4008	2801	3265	3310	4471	2938	3410	2839	2237	2478	2466	68	2395	2715	2383	2460	3940	3350	3022	2692
YCR046C	135	5	65	1	514	2	52	0	194	6	69	0	0	0	193	0	138	0	37	0	180	1	58	0	169	0	60	0	59	0	457	0	144	0	415	8	454	1	183	0	60	0
YNL144C	858	0	785	0	1152	0	802	0	1157	0	901	0	1	0	897	0	677	0	727	0	1145	0	1379	0	1050	0	1600	0	846	0	872	0	892	0	951	0	992	0	1117	0	874	0
YKL204W	33	61	47	41	414	380	38	67	61	65	67	55	0	78	50	63	83	101	54	36	45	91	61	31	58	59	74	47	48	56	319	342	68	2	305	299	341	357	108	80	72	53
YOR266W	491	0	322	0	289	0	415	0	396	1	304	1	1	0	441	0	542	0	556	0	560	0	509	0	496	0	461	0	374	0	243	0	376	0	297	0	274	0	410	0	458	0
YDR421W	2200	3037	2504	1433	2784	2629	2606	2250	3441	3211	2618	1810	1	3159	2239	2566	2011	2635	2329	2484	3096	3548	2962	2063	3213	2980	3446	2185	2939	2155	1951	1920	2178	74	2160	2398	2062	1944	3309	3112	2501	2439
YGL171W	0	0	0	0	0	0	0	0	0	0	0	0	0	0	0	0	0	0	0	0	0	0	0	0	0	0	0	0	0	0	0	0	0	0	0	0	0	0	0	0	0	0
YPR194C	0	628	0	269	0	1238	0	343	0	600	0	338	0	913	0	497	0	618	0	355	0	481	0	255	0	519	0	339	0	470	0	1043	0	32	0	1142	0	1061	0	586	0	306
YGR019W	1034	1310	1146	713	962	1090	1147	1042	1380	1396	1038	896	1	1597	1034	1068	761	1378	951	1068	1385	1530	1301	925	1480	1436	1822	1136	1349	1136	762	721	1186	40	863	1020	795	832	1391	1209	1112	933
YOR382W	1134	1323	1559	707	1575	1094	1559	1084	1815	1289	1519	1002	1	1547	1284	1122	1164	1243	1293	1114	1622	1404	1708	982	1714	1291	1790	1021	1431	1059	1225	786	1222	32	1194	948	1162	893	1866	1079	1438	1033
YJL188C	0	21	0	8	0	449	0	32	0	16	0	19	0	17	0	22	0	16	0	15	0	17	0	10	0	27	0	16	0	21	0	431	0	7	0	515	0	323	0	12	0	20
YLL057C	1305	0	1760	0	1479	0	1760	0	2071	2	1473	0	1	0	1421	0	1173	0	1469	0	1944	0	1852	0	2066	0	2045	0	1812	0	1138	0	1419	0	1215	0	1081	0	1938	0	1393	0
YNL229C	75	110	83	64	382	402	75	69	145	146	100	93	0	167	89	110	125	133	84	75	124	115	109	92	101	131	153	90	104	65	318	319	143	6	373	400	387	323	117	94	98	99
YNL277W	0	0	0	0	0	0	0	0	0	0	0	0	0	0	0	0	0	0	0	0	0	0	0	0	0	0	0	0	0	0	0	0	0	0	0	0	0	0	0	0	0	0
YMR040W	961	0	1325	0	1085	0	1337	0	1333	0	1204	0	0	0	935	0	720	0	1238	0	1437	0	1385	0	1364	0	1493	0	1377	0	906	0	795	0	936	0	922	0	1210	0	1070	0
YDR077W	0	1002	0	463	0	1431	0	799	0	1167	0	661	0	1010	0	871	0	813	0	717	0	1257	0	588	0	1057	0	740	0	630	0	1145	0	36	0	1270	0	1092	0	944	0	615
YMR266W	0	0	0	0	0	0	2	0	0	0	0	0	0	0	0	0	0	0	0	0	0	0	0	0	0	0	0	0	0	0	0	0	0	0	0	0	0	0	0	0	0	0
YKR064W	73	1418	150	801	49	1333	105	1178	26	1387	50	1320	0	1576	67	1250	30	1249	35	1376	571	1564	73	1143	73	1363	13	1405	51	1398	58	1226	20	47	34	1273	45	1189	22	1305	111	1200
YPL089C	1709	0	1407	0	2173	0	1400	0	1958	0	1457	2	1	1	1300	0	1952	0	1472	0	1464	0	1865	0	1559	0	2348	0	1445	0	1667	0	1543	0	2008	0	1596	0	1934	0	1519	0
YGR277C	0	0	0	0	0	0	0	0	0	0	0	0	0	0	0	0	0	0	0	0	0	0	0	0	0	0	0	0	0	0	0	0	0	0	0	0	0	0	0	0	0	0
YDL139C	0	0	0	0	0	0	0	0	0	0	0	0	0	0	0	0	0	0	0	0	0	0	0	0	0	0	0	0	0	0	0	0	0	0	0	0	0	0	0	0	0	0
YDR246W	0	0	0	0	0	0	0	0	0	0	0	0	0	0	0	0	0	0	0	0	0	0	0	0	0	0	0	0	0	0	0	0	0	0	0	0	0	0	0	0	0	0
YOR288C	1107	1557	1270	848	1357	1342	1429	1350	1410	1228	1476	1291	2	1832	1152	1430	1070	1720	1228	1425	1454	1815	1750	1103	1478	1649	1745	1174	1427	1111	1013	1191	1258	39	1007	1211	1055	1090	1272	1207	1526	1498
YCR028C	69	233	148	165	378	852	131	263	50	227	69	250	0	239	69	203	66	245	102	337	109	277	120	224	57	203	76	271	102	236	330	788	38	25	304	935	210	641	42	195	158	254
YML054C	1168	0	1078	0	1293	0	1067	0	1301	0	1044	0	1	0	1075	0	1038	0	1044	0	1376	0	1391	0	1408	0	1565	0	1081	0	934	0	1327	0	1048	0	1001	0	1298	0	1134	0
YPR070W	436	667	599	314	2407	2161	525	505	679	592	622	555	2	696	518	595	457	617	485	614	559	667	874	596	594	536	764	643	493	446	1786	1707	458	44	1563	1974	1889	1871	660	533	674	668
YOR141C	21	41	24	15	350	365	39	34	47	48	26	24	0	34	34	27	28	53	23	35	69	79	38	27	86	79	62	44	19	18	295	215	27	3	260	275	290	287	41	28	43	31
YBL106C	355	843	420	330	906	1458	430	511	416	803	360	545	1	914	376	569	333	752	332	590	642	795	434	474	482	761	393	451	322	496	758	1052	304	33	749	1302	865	1136	414	679	368	455
YGL044C	0	0	0	0	0	0	0	0	0	0	0	0	0	0	0	0	0	0	0	0	0	0	0	0	0	0	0	0	0	0	0	0	0	0	0	0	0	0	0	0	0	0
YER107C	0	0	0	0	0	0	0	2	0	0	0	0	0	0	0	0	0	0	0	0	0	0	0	0	0	0	0	0	0	0	0	0	0	0	0	0	0	0	0	0	0	0
YBR038W	0	0	0	0	0	0	0	0	0	0	0	0	0	0	0	0	0	0	0	0	0	0	0	0	0	0	0	0	0	0	0	0	0	0	0	0	0	0	0	0	0	0
YJL021C	1596	1974	1765	1100	2362	2261	1632	1607	2083	2192	1447	1377	0	2431	1419	2009	1383	2080	1655	1561	1940	2182	2178	1336	1604	1991	2456	1346	1896	1507	1690	1900	1453	53	2009	2021	1537	1857	1996	2022	1506	1498
YGR259C	1529	2533	1966	1198	1986	2046	1923	1927	2534	2892	2023	1816	1	3001	1641	1995	1333	2343	1671	1931	2149	2599	2302	1787	2300	2268	2622	1949	1840	1753	1535	1618	1816	61	1391	1898	1570	1727	2324	2469	1996	2024
YEL047C	819	1212	1161	550	906	1109	1266	1133	1237	1349	1144	1103	1	1408	811	1085	850	1259	895	1117	1030	1316	1248	914	1150	1202	1255	1020	1076	1016	807	943	828	37	726	1030	851	823	1253	1241	1219	1193
YPR016C	0	0	0	0	0	0	0	0	0	0	0	0	0	0	0	0	0	0	0	0	0	0	0	0	0	0	0	0	0	0	0	0	0	0	0	0	0	0	0	0	0	0
YOR208W	1133	1389	1052	539	1168	825	1096	819	1375	964	1092	723	1	1045	1089	1060	985	966	1179	822	1457	1244	1413	742	1359	1110	1842	866	1127	817	893	749	1062	18	903	656	979	623	1355	774	1015	866
YDL055C	0	0	0	0	0	0	0	0	0	0	0	0	0	0	0	0	0	0	0	0	1	0	0	0	0	0	0	0	0	0	0	0	0	0	0	0	0	0	0	0	0	0
YML009C	1294	473	999	69	1872	743	789	103	1550	519	948	106	0	245	1339	242	1204	179	782	203	1704	263	1045	153	1644	340	1196	197	1000	118	1621	173	1249	14	1616	722	1599	255	1731	220	969	98
YML072C	792	977	976	596	1003	1055	957	843	931	873	973	800	0	1032	803	831	546	973	802	884	933	1004	1102	711	950	930	1399	806	1146	881	860	785	759	34	865	928	947	835	849	922	875	961
YDR142C	671	2012	804	762	607	1258	960	1300	639	1789	937	1058	1	1051	898	1188	559	1028	810	1474	1003	1315	805	972	1049	1437	701	1125	781	961	576	762	588	46	485	1086	629	668	681	794	927	859
YFL044C	1	665	0	355	0	556	0	628	0	673	0	554	0	826	0	653	0	725	1	578	0	828	0	449	0	782	1	515	0	428	0	508	1	9	0	432	0	534	0	683	1	659
YKL019W	0	0	0	0	0	0	0	0	0	0	0	0	0	0	0	0	0	0	0	0	0	0	0	0	0	0	0	0	0	0	0	0	0	0	0	0	0	0	0	0	0	0
YJL130C	79	752	83	535	76	1304	121	1034	24	674	129	891	0	839	84	648	58	774	130	1130	91	806	111	753	84	714	132	926	153	821	108	951	66	27	79	1032	56	963	29	660	107	1044
YBL085W	1303	1599	1379	841	1792	1523	1523	1216	1693	1625	1392	1194	0	1798	1249	1316	1234	1535	1318	1245	1554	1752	2006	1081	1694	1590	1968	1274	1640	1294	1520	1353	1447	44	1566	1451	1484	1421	1689	1348	1456	1289
YBR116C	936	1589	1210	821	1148	1335	1166	1329	1399	1765	1140	1372	0	1912	989	1295	807	1670	1003	1339	1280	1623	1260	975	1200	1437	1465	1109	1341	1241	834	961	933	41	915	1152	940	1030	1373	1500	1238	1458
YKL031W	140	746	295	499	133	864	163	866	72	824	97	822	0	870	169	813	50	933	88	814	638	993	110	658	141	853	49	670	111	700	90	664	34	24	71	775	74	735	49	812	172	872
YDR082W	0	0	0	0	0	0	0	0	0	0	0	0	0	0	0	0	0	0	0	0	0	0	0	0	0	0	0	0	0	0	0	0	0	0	0	0	0	0	0	0	0	0
YDR348C	0	1338	0	774	0	1189	0	1222	0	1140	0	1212	0	1443	0	1073	0	1131	0	1183	0	1431	0	962	0	1304	0	1154	0	1174	0	1016	0	47	0	1115	0	989	0	1031	0	1145
YKL182W	0	0	0	0	0	0	0	0	0	0	0	0	0	0	0	0	0	0	0	0	0	0	0	0	0	0	0	0	0	0	0	0	0	0	0	0	0	0	0	0	0	0
YDR333C	1585	346	2383	141	1478	122	2014	189	2654	294	2055	189	2	248	1916	241	1949	241	1802	154	2760	395	2493	132	2805	214	2684	193	2307	252	1039	96	1812	10	1035	103	1184	98	2854	247	2051	204
YPL027W	991	2254	1120	938	1058	1529	1046	1675	1081	2033	1208	1722	3	2167	991	1988	930	1954	972	1689	1213	2340	1482	1491	1357	1977	1647	1777	1104	1582	812	1311	849	35	820	1378	880	1345	1123	1944	1290	1799
YKL135C	0	0	0	0	0	0	0	0	0	0	0	0	0	0	0	0	0	0	0	0	0	0	0	0	0	0	0	0	0	0	0	0	0	0	0	0	0	0	0	0	0	0
YLR363C	1068	1691	1407	858	1353	1408	1366	1391	1937	1986	1024	904	2	2306	1126	1490	1367	1837	1231	1448	1677	1900	1490	1002	1618	1652	1560	1142	1373	1337	1136	1108	1262	46	914	1248	1023	1100	1795	1783	1130	1097
YDR179C	0	250	0	103	0	109	0	138	0	186	0	99	0	198	0	188	0	164	0	113	0	183	0	91	0	170	0	109	0	115	0	117	0	3	0	96	0	78	0	148	0	104
YML089C	795	0	1007	0	1293	0	1232	0	1661	0	942	0	0	0	942	0	948	0	1139	0	1370	0	1226	0	1339	0	1238	0	1164	0	971	0	1154	0	1021	0	1028	0	1569	0	912	0
YLR431C	123	0	185	0	267	0	98	0	198	0	167	0	0	0	162	0	115	0	85	0	136	0	194	0	146	0	236	0	169	0	256	0	164	0	197	0	237	0	180	0	129	0
YKR046C	760	1007	854	613	785	987	704	871	1010	1327	660	866	0	1282	571	859	619	1143	742	943	780	1109	1208	857	827	933	1327	1036	895	994	635	870	719	18	796	961	692	862	957	1202	647	903
YJR005W	880	1094	922	587	788	811	747	874	826	955	749	908	0	1179	870	922	616	989	818	914	939	1148	1099	715	817	1096	1389	892	924	841	655	730	698	23	700	788	680	677	854	807	865	836
YJL116C	853	1302	989	631	1030	1101	1187	1141	1287	1383	883	810	1	1424	907	1171	756	1287	1107	1219	1182	1381	1490	1064	1137	1316	1584	1221	1026	978	773	894	882	41	811	1005	902	862	1330	1369	870	892
YER030W	673	0	607	0	642	0	660	0	873	0	589	0	1	0	506	0	534	0	612	0	742	0	695	0	900	0	771	0	757	0	458	0	625	0	528	0	434	0	697	0	534	0
YIR026C	0	0	0	0	0	0	0	0	0	0	0	0	0	0	0	0	0	0	0	1	0	0	0	0	0	0	0	0	0	0	0	0	0	0	0	0	0	0	0	0	0	0
YJR072C	0	0	0	0	0	0	0	0	0	0	0	0	0	0	0	0	0	0	0	0	0	0	0	0	0	0	0	0	0	0	0	0	0	0	0	0	0	0	0	0	0	0
YDR047W	0	0	0	0	0	0	0	0	0	0	0	0	0	0	0	0	0	0	0	0	0	0	0	0	0	0	0	0	0	0	0	0	0	0	0	0	0	0	0	0	0	0
YKR039W	704	3	969	0	859	3	692	2	1080	4	769	0	1	8	885	9	573	6	594	4	1112	18	791	1	1047	12	754	0	1020	0	741	2	650	0	669	0	658	5	1008	3	841	0
YGL003C	522	847	1290	925	1813	2189	1604	1705	822	949	1218	1239	2	919	592	767	562	976	1319	1644	671	843	1613	1200	712	872	1614	1386	1287	1519	1421	1908	550	62	1501	2023	1580	1822	745	933	1140	1411
YPL009C	1312	1687	1548	808	1551	1584	1555	1514	1855	1899	1628	1323	0	1916	1241	1549	1110	1679	1391	1530	1715	2016	1622	1154	1808	1742	1881	1331	1570	1337	1168	1244	1297	40	1306	1300	1146	1296	1763	1756	1400	1370
YDR268W	136	218	52	52	485	534	74	96	218	167	94	67	0	325	190	241	207	176	71	98	203	216	127	45	255	221	127	95	46	80	368	454	179	7	348	509	350	422	168	175	65	90
YDL117W	27	790	31	268	33	790	26	433	19	821	13	456	0	896	29	753	15	789	14	420	37	984	15	453	45	966	3	444	12	431	30	712	8	28	16	682	26	694	12	800	30	469
YMR131C	0	0	0	0	0	0	0	0	0	0	0	0	0	0	0	0	0	0	0	0	0	0	0	0	0	0	0	0	0	0	0	0	0	0	0	0	0	0	0	0	0	0
YMR293C	53	90	41	17	230	234	24	23	123	113	26	27	0	124	55	70	52	93	22	17	33	63	46	21	49	53	44	21	27	32	148	235	75	2	170	229	196	197	92	93	33	33
YJL214W	704	5	847	4	1209	4	858	3	1122	6	1000	4	0	5	829	9	739	2	733	1	1063	4	1135	4	1090	1	1191	1	876	4	967	3	828	0	961	3	1053	1	1166	1	1068	4
YIL105C	857	0	1531	0	1451	0	1414	0	1497	0	1583	0	2	0	1126	0	1120	0	1127	0	1353	0	1769	0	1473	0	1718	0	1582	0	1088	0	1097	0	1088	0	1126	0	1366	0	1391	0
YML126C	0	0	0	0	0	0	0	0	0	0	0	0	0	0	0	0	0	0	0	0	0	1	0	0	0	0	0	0	0	0	0	0	0	0	0	0	0	0	0	0	0	0
YLR189C	443	572	544	262	458	324	354	251	258	324	181	142	0	340	533	393	249	309	214	175	1049	380	297	175	558	348	168	205	240	226	461	314	151	9	271	263	317	200	193	236	243	188
YIL150C	0	0	0	0	0	0	0	0	0	0	0	0	0	0	0	0	0	0	0	0	0	0	0	0	0	0	0	0	0	0	0	0	0	0	0	0	0	0	0	0	0	0
YLR349W	1728	1885	2040	818	2304	1861	1967	1306	2505	2241	1779	1087	1	2128	1703	1317	1738	1571	1849	1665	2403	1807	2384	1322	2424	1950	2565	1531	2199	1322	1783	796	1829	45	1761	1744	1809	889	2660	1253	1944	1106
YHL046C	0	1494	0	739	0	1988	0	906	0	1472	0	1053	0	1574	0	1290	0	1333	0	1047	0	1617	0	847	0	1528	0	1053	0	1166	0	1680	0	45	0	1828	0	1630	0	1367	0	1075
YBR212W	970	1232	1015	645	1123	1048	1027	1046	1127	1263	1225	1161	0	1473	852	1162	880	1315	993	1169	946	1178	1349	848	1034	1086	1520	989	1211	982	856	934	1004	31	946	1046	848	876	1204	1089	1096	1196
YJR109C	0	0	0	0	0	0	0	0	0	0	0	0	0	0	0	0	0	0	0	0	0	0	0	0	0	0	0	0	0	0	0	0	0	0	0	0	0	0	0	0	0	1
YLR254C	1111	1428	1147	587	1217	1021	1292	880	1747	1374	1142	673	0	879	1095	955	1098	817	1160	1020	1527	1052	1369	687	1419	1013	1415	875	1211	672	1033	512	1074	37	921	977	1046	534	1614	592	1242	477
YGR085C	113	219	104	71	502	802	146	169	144	188	121	163	0	260	117	201	183	228	120	155	200	232	117	118	158	206	137	115	119	149	517	593	121	14	464	740	531	660	170	191	174	147
YPL105C	961	1300	699	449	1313	1384	747	755	1231	1310	747	648	1	1248	862	975	707	1103	768	763	1040	1141	882	545	883	1105	942	646	762	621	941	1089	860	29	1069	1170	1141	1146	1180	1200	743	751
YGR145W	0	0	0	0	0	0	0	0	0	0	0	0	0	0	0	0	0	0	0	0	0	0	0	0	0	0	0	0	0	0	0	0	0	0	0	0	0	0	0	0	0	0
YGR110W	0	0	0	0	0	0	0	0	0	0	0	0	0	0	0	0	0	0	0	0	0	0	0	0	0	0	0	0	0	0	0	0	0	0	0	0	0	0	0	0	0	0
YDR248C	957	778	1065	375	1042	412	937	416	1193	544	761	318	2	747	987	570	967	631	788	348	942	442	1066	320	965	433	1129	382	1060	473	823	355	1098	7	819	344	849	308	1126	449	731	345
YGL154C	0	0	0	0	0	0	0	0	0	0	0	0	0	0	0	0	0	0	0	0	0	0	0	0	0	0	0	0	0	0	0	0	0	0	0	0	0	0	0	0	0	0
YBR129C	1100	1526	1098	703	1020	1016	1083	1071	1642	1698	1138	1194	0	1779	952	1377	1036	1308	1164	1145	1333	1453	1411	1043	1410	1265	1841	1092	1155	1022	736	853	1085	33	846	907	817	807	1573	1378	1170	1048
YMR322C	1049	1890	1349	779	1035	1158	1273	1251	1677	1828	1325	1117	0	1750	1245	1348	1012	1478	1102	1306	1407	1590	1540	1145	1347	1407	1719	1246	1272	1327	863	920	942	37	828	980	840	985	1759	1585	1156	1255
YKL099C	0	0	0	0	0	0	0	0	0	0	0	0	0	0	0	0	0	0	0	0	0	0	0	0	0	0	0	0	0	0	0	0	0	0	0	0	0	0	0	0	0	0
YDR315C	1692	2321	1763	879	2390	2171	1931	1171	2376	2452	1659	1082	1	1592	1551	1415	1528	1464	1676	1688	1952	1396	2199	1577	1937	1414	2700	1752	1830	1232	1787	1537	1732	50	1950	2131	1921	1204	2209	1350	1595	1299
YLR394W	286	990	399	572	589	1495	280	719	500	1310	252	739	0	1396	275	995	345	1237	241	692	403	1314	315	623	450	1245	320	721	354	935	372	1094	351	42	441	1242	454	1110	409	1169	255	792
YNL104C	587	983	672	530	565	593	584	669	821	887	701	512	0	941	616	852	445	728	580	589	652	835	771	594	724	747	898	723	807	676	383	443	554	18	421	578	346	405	795	711	702	675
YNL151C	0	0	0	0	0	0	0	0	0	0	0	0	0	0	0	0	0	0	0	0	0	0	0	0	0	0	0	0	0	0	0	0	0	0	0	0	0	0	0	0	0	0
YNR066C	975	1579	1290	1005	1206	1524	1197	1295	1620	1841	1259	1416	0	1881	1047	1328	837	1610	1089	1395	1389	1759	1461	1237	1208	1677	1850	1390	1483	1379	1106	1193	988	39	1072	1290	942	1326	1505	1784	1237	1428
YLR220W	1382	1519	1292	662	1396	1266	1416	1118	2069	1675	1219	1053	1	1649	1412	1378	1130	1221	1268	1273	1710	1778	1617	942	1796	1498	1963	1199	1473	962	1026	686	1358	33	1164	1128	1060	680	1846	1419	1279	995
YIL045W	867	1315	1185	786	1202	1354	1310	1304	1328	1413	1214	1129	0	1409	893	1126	786	1224	1144	1355	911	1292	1387	1016	1002	1283	1622	1047	1250	1059	965	1194	964	42	1198	1239	1032	1098	1261	1249	1185	1261
YMR232W	1176	1892	1212	713	1350	1373	1357	1473	1653	1793	1533	1441	3	2041	1219	1658	1138	1713	1275	1486	1822	2285	1844	1184	1935	1976	1959	1502	1278	1146	1008	1125	1284	41	1029	1348	1078	1144	1707	1782	1301	1528
YNL083W	0	0	0	0	0	0	0	0	0	0	0	0	0	0	0	0	0	0	0	0	0	0	0	0	0	0	0	0	0	0	0	0	1	0	0	0	0	0	0	0	0	0
YER168C	0	0	0	0	0	0	0	0	0	0	0	0	0	0	0	0	0	0	0	0	0	0	0	0	0	0	0	0	0	0	0	0	0	0	0	0	0	0	0	0	0	0
YPL265W	1290	921	1433	156	1918	869	1713	203	1542	1023	1566	151	0	230	1506	196	1351	234	1312	741	2065	254	1581	393	1761	259	1654	946	1410	211	1686	117	1091	33	1441	861	1599	167	1769	135	1634	125
YOR227W	0	2341	0	1003	0	1491	0	1555	0	2131	0	1532	0	2321	0	2185	0	1981	0	1453	0	2259	0	1317	0	1920	0	1647	0	1613	0	1394	0	38	0	1409	0	1199	0	1857	0	1550
YOR081C	1725	2329	1907	996	2357	2087	1763	1477	2346	2377	1713	1497	1	2405	1709	2001	1387	1905	1533	1535	2339	2392	2172	1296	2029	2087	2395	1444	1905	1675	1762	1700	1561	70	1923	1928	1935	1699	2262	1995	1778	1579
YEL026W	0	0	0	0	0	0	0	0	0	0	0	0	0	0	0	0	0	0	0	0	0	0	0	0	0	0	0	0	0	0	0	0	0	0	0	0	0	0	0	0	0	0
YGR050C	536	1696	578	789	932	2864	520	1226	514	2074	526	1089	1	2065	539	1513	447	1792	562	1298	755	2070	513	865	806	2016	549	1065	616	1279	963	2119	559	54	765	2448	809	2194	494	2021	497	1203
YDR021W	0	0	0	0	0	0	0	0	0	0	0	0	0	0	0	0	0	0	0	0	0	0	0	0	0	0	0	0	0	0	0	0	0	0	0	0	0	0	0	0	0	0
YGL063W	1345	768	1889	524	1870	460	1481	360	2048	571	1657	401	3	479	1583	505	1323	506	1352	326	1820	500	2192	347	1816	498	2365	537	2158	549	1603	330	1459	13	1381	489	1612	376	1925	268	1579	253
YPL212C	694	1142	580	335	943	1103	504	586	978	1111	599	480	0	937	738	889	598	845	479	597	844	978	786	601	864	1000	925	745	606	513	800	860	618	20	796	1022	812	796	958	821	650	584
YOR345C	483	1139	1062	766	677	918	1017	1063	958	1398	994	1124	0	1487	814	1098	829	1367	749	1069	1111	1431	1185	983	1191	1393	1054	1063	944	1001	719	794	688	26	433	839	677	817	1297	1296	946	1132
YPR095C	2633	3307	3569	1997	3556	3500	3657	3421	3611	3422	3517	2928	3	3477	2758	3070	2023	3290	3550	3301	3641	4053	4589	2781	3768	3618	4984	3012	3837	3061	2687	2686	2673	78	2883	2822	2755	2778	3478	2979	3378	3157
YOR310C	0	0	0	0	0	0	0	0	0	0	0	0	0	0	0	0	0	0	0	0	0	0	0	0	0	0	0	0	0	0	0	0	0	0	0	0	0	0	0	0	0	0
YDR188W	0	0	0	0	0	0	0	0	0	0	0	0	0	0	0	0	0	0	0	0	0	0	0	0	0	0	0	0	0	0	0	0	0	0	0	0	0	0	0	0	0	0
YAL027W	452	0	752	0	627	0	764	0	657	0	580	0	0	0	453	0	402	0	554	0	574	0	759	0	476	0	698	0	662	0	599	0	400	0	533	0	500	0	599	0	529	0
YGL236C	936	588	818	101	1408	458	923	169	1435	639	907	173	1	254	837	182	919	223	856	363	1278	259	1114	291	1327	281	1180	402	976	185	1113	154	896	16	957	576	1042	211	1310	208	880	169
YHR133C	735	1090	932	561	916	926	951	887	1012	1036	918	821	0	1461	736	1120	774	1134	776	919	1118	1167	990	619	1122	1147	1059	722	966	773	735	824	776	25	618	862	720	864	955	976	886	836
YDR017C	72	69	54	21	421	422	30	44	58	73	42	33	0	95	61	77	57	59	49	52	69	82	51	35	75	56	49	47	33	38	324	376	45	4	295	418	299	380	55	70	27	39
YIL090W	198	209	252	165	755	637	376	259	292	251	301	172	0	324	178	143	195	314	314	292	271	241	381	190	230	212	371	207	315	220	606	498	218	12	647	558	652	561	263	216	253	195
YBR183W	1016	1307	1260	820	1199	1010	1492	1398	1538	1419	1259	1031	1	1289	970	1047	910	1292	1464	1269	1428	1402	1685	937	1340	1327	1960	1113	1458	1122	947	898	1075	32	957	857	965	913	1439	1239	1190	1028
YOL048C	0	0	0	0	0	0	0	0	0	0	0	0	0	0	0	0	0	0	0	0	0	0	0	0	0	0	0	0	0	0	0	0	0	1	0	2	0	0	0	0	0	0
YCR007C	349	821	558	393	299	695	346	473	181	788	249	477	0	637	287	444	228	576	233	637	605	597	457	532	289	694	261	649	327	613	264	340	133	21	243	751	214	468	128	481	309	446
YDR540C	1709	2161	1662	1046	1758	2089	1407	1643	1983	2340	1904	1760	1	2672	1588	1839	1757	2214	1432	1689	1849	2536	1994	1594	1925	2374	2499	1749	1614	1755	1307	1591	1590	56	1547	1713	1358	1646	2056	2000	1795	1963
YEL004W	0	0	0	0	0	0	1	0	0	0	0	0	0	0	0	0	0	0	0	0	0	0	0	0	0	0	0	0	0	0	0	0	0	0	0	0	0	0	0	0	0	0
YPR057W	273	905	421	623	478	1016	427	918	412	957	423	942	0	1009	229	696	282	985	360	1018	371	897	386	849	366	849	461	965	471	1047	351	727	223	22	292	948	333	817	419	761	375	914
YMR167W	526	155	462	76	930	130	423	90	785	180	413	57	0	132	463	118	416	108	398	67	543	170	628	88	622	117	586	112	465	78	638	145	410	5	771	107	774	96	767	136	429	87
YDR116C	18	0	4	0	14	0	8	0	3	0	6	0	0	0	23	0	17	0	8	0	28	0	16	0	21	0	8	0	2	0	26	0	13	0	21	0	12	0	8	0	9	0
YHR130C	658	802	681	459	1527	1703	833	880	946	966	645	640	0	1097	618	772	672	909	719	848	831	987	683	602	752	877	934	641	756	755	1204	1368	656	39	1214	1503	1060	1362	863	837	659	667
YLR030W	1179	1889	1244	814	1251	1402	1363	1501	1820	2028	1217	1265	0	2060	1305	1648	1184	1799	1252	1620	1955	2471	1813	1407	2133	2195	1934	1555	1272	1226	1047	1218	1263	41	946	1242	1075	1122	1964	1860	1247	1317
YDR122W	2991	1565	3537	369	4234	1406	3908	513	4916	1582	3596	478	2	775	3482	484	3226	623	3334	1105	4973	617	4316	804	4716	885	4724	1338	3575	577	3429	431	3341	31	2872	1658	3422	542	4971	438	3717	389
YKL071W	931	1230	1121	637	1090	1109	1121	1139	1284	1432	1102	1092	0	1411	770	1068	818	1342	1044	1066	1141	1383	1224	855	1221	1266	1471	1037	1159	1002	840	1091	913	41	891	1054	814	975	1249	1247	1133	1332
YOL062C	936	1322	1115	759	1080	1117	1252	1221	1155	1244	1164	1087	0	1870	940	1183	884	1348	1158	1227	1209	1789	1550	1000	1308	1373	1656	1198	1396	1214	782	970	1186	39	796	878	827	1000	1116	1163	1079	1192
YNL234W	806	1065	1404	766	1165	1066	1460	1400	1436	1362	1359	1287	1	1420	983	1001	817	1265	1257	1397	1378	1559	1647	1081	1379	1528	1874	1331	1337	1160	828	881	971	41	780	983	839	881	1327	1167	1229	1268
YJL194W	0	0	0	0	0	0	0	0	0	0	0	0	0	0	0	0	0	0	0	0	0	0	0	0	3	0	0	0	0	0	0	0	0	0	0	0	0	0	0	0	0	0
YOL015W	12	2398	4	1163	1	1865	3	1923	0	2503	5	1807	0	2582	9	2284	5	2228	11	1929	8	2904	8	1576	5	2347	5	1782	11	1950	2	1668	6	66	2	1748	0	1688	3	2102	13	1966
YDL070W	1070	1748	1306	716	1144	974	1384	1055	1824	1687	1520	1159	1	1577	1157	1139	1168	1227	1210	920	1546	1397	1537	1011	1637	1432	1677	1184	1384	1117	844	549	1331	42	955	1122	955	674	1794	1211	1498	1126
YOR241W	0	0	0	0	0	0	0	0	0	0	0	0	0	0	0	0	0	0	0	0	0	0	0	0	0	0	0	0	0	0	0	0	0	0	0	0	0	0	0	0	0	0
YLR056W	190	0	131	0	279	0	194	0	158	0	108	0	0	0	215	0	144	0	186	2	237	0	110	0	237	0	173	0	142	0	229	0	163	0	220	0	191	0	162	0	104	0
YPR039W	1290	1700	1303	910	1283	1235	1338	1565	1524	1726	1044	1141	1	1819	1217	1581	1058	1569	1437	1626	1477	1587	1948	1341	1171	1574	2226	1636	1444	1423	950	1048	1185	37	1184	1210	1039	1070	1732	1557	1321	1215
YKL110C	152	204	182	141	578	680	254	223	241	227	204	197	1	268	145	163	158	206	224	213	185	215	279	161	202	220	276	155	230	188	519	525	184	16	447	601	457	560	242	204	185	148
YML100W-A	1077	877	1076	193	1112	658	1121	199	1463	875	1038	127	0	125	980	177	986	194	1152	554	1178	196	1494	418	1187	211	1671	698	1417	195	832	92	1114	24	953	679	784	90	1321	68	1063	77
YBR280C	0	116	0	62	0	80	0	41	0	123	0	62	0	45	0	64	0	83	0	67	0	63	0	76	0	92	0	78	0	65	0	142	0	5	0	73	0	46	0	54	0	79
YLR204W	505	792	323	174	1192	1277	347	308	791	834	300	274	0	812	523	620	517	612	270	294	803	867	368	281	842	832	435	292	341	285	1092	1016	537	19	1180	1245	1087	1136	794	674	284	318
YML097C	0	328	0	66	0	861	0	97	0	563	0	127	0	618	0	358	0	363	0	85	0	455	0	92	0	438	0	72	0	95	0	609	0	16	0	681	0	675	0	490	0	84
YKR007W	512	829	375	313	639	981	425	624	598	928	400	584	0	953	451	810	471	734	442	600	460	725	591	525	481	677	715	650	401	443	514	785	455	30	611	910	443	694	568	849	395	597
YDL096C	319	390	289	150	462	436	361	337	589	529	297	346	0	417	326	373	278	443	359	311	436	490	448	289	386	363	503	332	318	229	378	385	341	5	394	387	411	324	515	393	368	278
YHR193C	239	1121	386	484	274	1184	268	850	95	968	136	737	0	1268	277	966	158	1021	132	795	582	946	231	709	253	877	85	788	203	862	284	1038	70	39	173	1051	192	972	87	824	228	862
YBL099W	33	85	35	17	305	400	20	21	113	97	32	41	0	102	59	63	47	79	24	29	73	99	52	40	93	76	49	44	48	44	247	221	54	8	215	286	206	262	94	97	23	38
YOR126C	0	1887	0	833	0	1523	0	1405	0	1892	0	1344	0	2455	0	1613	0	2107	0	1267	0	1989	0	996	0	1944	0	1248	0	1232	0	1293	0	35	0	1429	0	1333	0	1732	0	1225
YMR023C	487	0	687	0	518	0	750	0	494	0	482	0	0	0	612	0	470	0	514	0	785	0	530	0	794	0	647	0	600	0	490	0	408	0	411	0	494	0	495	0	503	0
YOR119C	0	0	0	0	0	0	0	0	0	0	0	0	0	0	0	0	0	0	0	0	0	0	0	0	0	0	0	0	0	0	0	0	0	0	0	0	0	0	0	0	0	0
YNL187W	2	721	7	339	3	850	2	712	1	1105	2	590	0	913	3	616	4	749	4	821	3	830	3	524	2	704	0	606	3	565	1	739	1	23	0	788	2	740	1	944	1	628
YMR141C	1032	1069	1005	324	979	753	1213	424	1208	996	1095	343	0	496	1139	541	671	475	1090	958	1246	486	1323	592	1311	581	1529	903	1042	364	803	228	1074	23	869	759	782	288	1201	252	1008	225
YLL014W	902	705	1122	196	1134	486	899	137	1475	749	841	136	1	165	910	234	823	209	904	291	1377	241	1297	289	1312	232	1474	481	1276	191	810	89	991	4	903	482	894	118	1474	114	861	63
YBL062W	793	641	843	393	958	385	814	383	1158	520	753	447	1	609	730	579	917	626	722	327	1061	571	1096	252	834	645	1158	419	861	541	832	513	894	9	737	404	832	411	1269	387	831	314
YCR061W	0	0	0	0	0	0	0	0	0	0	0	0	0	0	0	0	0	0	0	0	0	0	0	0	0	0	0	0	0	0	0	0	0	0	0	0	0	0	0	0	0	0
YOR199W	56	591	20	119	51	1027	17	164	26	588	27	200	0	639	68	520	35	485	24	218	72	508	32	178	63	533	25	196	29	200	69	791	71	9	83	983	54	816	25	525	28	194
YPR115W	1156	0	992	0	1637	0	937	0	1567	0	1072	1	1	0	1273	0	1096	0	899	0	1581	0	1338	0	1691	0	1353	0	1024	0	1202	0	1059	0	1096	0	1422	0	1718	0	1010	0
YHR088W	0	0	0	0	0	0	0	0	0	0	0	0	0	0	0	0	0	0	0	0	0	0	0	0	0	0	0	0	0	0	0	0	0	0	0	0	0	0	0	0	0	0
YBR017C	0	0	0	0	0	0	0	0	0	0	0	0	0	0	0	0	0	0	0	0	0	0	0	0	0	0	0	0	0	0	0	0	0	0	0	0	0	0	0	0	0	0
YPR162C	0	0	0	0	0	0	0	0	0	0	0	0	0	0	0	0	0	0	0	0	0	0	0	0	0	0	0	0	0	0	0	0	0	0	0	0	0	0	0	0	0	0
YGR166W	0	170	0	40	1	493	1	52	0	194	1	59	0	137	2	161	1	126	0	71	19	169	0	46	2	178	0	54	0	57	6	420	0	10	4	427	1	336	1	155	1	46
YDL161W	938	1224	1247	593	1191	592	1147	790	1752	1169	1099	612	0	1324	1121	910	1043	1023	935	737	1491	1132	1267	602	1550	951	1289	690	1206	743	792	598	1135	20	738	517	779	501	1720	879	1119	695
YKL050C	727	972	835	538	902	839	1041	1003	963	943	888	852	1	1105	781	940	658	978	831	862	932	1081	953	703	866	1044	1009	798	932	803	723	808	667	31	628	833	707	713	910	824	842	779
YJR055W	37	37	45	35	501	433	71	39	46	32	33	38	0	39	24	22	51	58	52	46	60	45	81	46	61	54	79	53	52	37	399	479	35	6	406	419	386	337	43	47	35	47
YGL099W	0	0	0	0	0	0	0	0	0	0	0	0	0	0	0	0	0	0	0	0	0	0	0	0	0	0	0	0	0	0	0	0	0	0	0	0	0	0	0	0	0	0
YFL030W	852	1354	1119	642	1149	1104	1159	1049	1143	1343	1180	898	0	1647	916	1085	983	1286	1015	968	1121	1181	1455	824	1139	1191	1483	1040	1062	903	949	934	999	31	962	1134	936	861	1279	1187	1126	1050
YIL119C	569	968	658	529	697	905	784	871	482	895	572	729	0	1164	531	867	396	975	605	947	700	873	804	825	607	784	873	782	648	743	512	786	348	29	551	982	570	740	445	933	555	823
YPL193W	27	31	44	18	463	444	14	19	59	44	28	23	0	41	14	16	34	39	15	14	32	60	33	23	42	44	35	23	43	39	303	355	23	6	297	400	302	320	35	35	42	28
YNL005C	59	88	39	15	232	283	38	38	60	105	40	38	0	96	78	61	43	93	43	43	81	67	102	60	74	103	82	55	32	25	218	224	50	2	199	286	228	244	54	76	48	52
YGL217C	595	1155	1113	665	1104	1340	1205	1257	1006	1174	1037	1059	0	1293	654	835	674	1121	1027	1153	916	1148	1176	917	1045	1275	1319	1093	1101	932	922	1128	715	27	954	1089	875	1002	923	1029	1065	1098
YJL144W	631	0	895	0	951	0	862	0	1142	1	986	0	0	0	650	2	718	1	861	1	984	1	814	1	1241	1	987	1	967	2	721	1	786	0	702	2	688	0	1120	0	910	0
YLR379W	0	0	0	0	0	0	0	0	0	0	0	0	0	0	0	0	0	0	0	0	0	0	0	0	0	0	0	0	0	0	0	0	0	0	0	0	0	0	0	0	0	0
YJR139C	0	0	0	0	0	0	0	0	0	0	0	0	0	0	0	0	0	0	0	0	0	0	0	0	0	0	0	0	0	0	0	0	0	0	0	0	0	0	0	0	0	0
YBR133C	0	0	0	0	0	0	0	0	0	0	0	0	0	0	0	0	0	0	0	0	0	0	0	0	0	0	0	0	0	0	0	0	0	0	0	0	0	0	0	0	0	0
YBR162C	484	1092	297	300	372	1091	316	502	205	864	456	591	0	947	557	846	460	832	326	500	523	868	436	504	511	823	471	512	364	435	549	826	539	17	526	1104	489	929	364	716	324	575
YNL331C	0	0	0	0	0	0	0	0	0	0	0	0	0	0	0	0	0	0	0	0	0	0	0	0	0	0	0	0	0	0	0	0	0	0	0	0	0	0	0	0	0	0
YJL079C	861	1106	1121	714	1170	1119	1068	1018	1339	1277	1089	937	3	1189	818	979	728	1131	1021	965	1080	1034	1347	831	928	932	1548	1014	1264	913	863	825	722	40	889	1008	867	834	1384	1287	1084	1030
YGL019W	0	746	0	294	0	572	0	415	0	868	0	535	0	912	0	696	0	712	0	504	0	710	0	358	0	686	0	404	0	464	0	441	0	14	0	555	0	447	0	758	0	421
YGR201C	216	360	240	203	148	189	212	253	129	307	175	250	0	357	187	287	109	310	109	183	376	317	191	195	224	237	104	216	160	201	123	186	70	6	100	162	127	169	98	200	264	232
YNL172W	0	0	0	0	0	0	0	0	0	0	0	0	0	0	0	0	0	0	0	0	0	0	0	0	0	0	0	0	0	0	0	0	0	0	0	0	0	0	0	0	0	0
YNL058C	196	1409	308	576	90	978	197	1110	54	1192	98	1135	0	1442	244	1308	80	1154	97	1124	693	1361	118	751	171	1186	52	887	78	852	105	761	42	30	70	882	72	753	68	1038	188	1256
YPL160W	0	0	0	0	0	0	0	0	0	0	0	0	0	0	0	0	0	0	0	0	0	0	0	0	0	0	0	0	0	0	0	0	0	0	0	0	0	0	0	0	0	0
YNL023C	688	861	544	416	1133	1091	582	589	715	776	616	612	0	914	614	798	549	867	549	610	760	955	582	403	802	824	678	507	602	529	864	951	642	29	979	1032	866	924	720	742	547	577
YDR214W	462	2085	635	835	244	1273	413	1495	181	1897	243	1414	0	2210	527	1980	211	1881	224	1418	1587	2316	260	1044	460	2116	138	1164	326	1387	203	982	147	36	161	1115	166	958	140	1730	372	1424
YIL126W	0	0	0	0	0	0	0	0	0	0	0	0	0	0	0	0	0	0	0	0	0	0	0	0	0	0	1	0	0	0	0	0	0	0	0	0	0	0	0	0	0	0
YLR295C	0	0	0	0	0	0	0	0	0	0	0	0	0	0	0	0	0	0	0	0	0	0	0	0	0	0	0	0	0	0	0	0	0	0	0	0	0	0	0	0	0	0
YHR168W	50	0	59	0	131	0	22	0	37	0	23	0	0	0	50	0	54	0	7	0	214	0	26	0	73	0	13	0	20	0	154	0	23	0	104	0	101	0	23	0	21	0
YOR064C	888	1009	1215	679	1184	925	1137	876	1201	890	979	736	1	1139	990	967	838	1153	943	792	1407	1187	1230	660	1384	1138	1413	717	1261	890	933	885	842	11	942	725	970	713	1235	790	1008	867
YOR159C	0	0	0	0	0	0	0	0	0	0	0	0	0	0	0	0	0	0	0	0	0	0	0	0	0	0	0	0	0	0	0	0	0	0	0	0	0	0	0	0	0	0
YOL081W	368	374	68	50	1414	1223	54	28	385	419	70	42	0	233	309	198	251	169	43	51	480	328	87	37	389	339	99	88	60	56	1157	519	297	22	1120	1257	1150	584	413	129	99	37
YOL036W	1086	2019	973	733	1289	1315	1191	1271	1819	1771	1158	1098	3	2126	1304	1684	1068	1727	1128	1269	1542	1867	1330	1042	1565	1854	1509	1227	1132	1075	884	1198	1196	46	905	1189	1061	1076	1641	1619	1056	1109
YGL148W	0	0	0	0	1	0	0	0	0	0	0	0	0	0	0	0	0	0	0	0	0	0	0	0	0	0	0	0	0	0	4	2	0	0	1	0	3	3	0	0	0	0
YOR031W	136	1385	237	792	96	1004	191	1152	67	1470	101	1093	0	1406	134	1140	101	1269	84	1192	150	1357	121	1006	166	1291	43	1186	139	1162	98	718	35	32	58	1068	68	920	56	1083	179	898
YBR282W	60	42	34	14	168	132	27	20	85	65	14	28	0	77	46	27	62	53	21	20	126	124	19	18	98	108	38	21	23	34	125	92	53	4	110	144	144	146	69	64	17	9
YDR194C	0	0	0	0	0	0	0	0	0	0	0	0	0	0	0	0	0	0	0	0	0	0	0	0	0	0	0	0	0	0	0	0	0	0	0	0	0	0	0	0	0	0
YOL114C	1020	1511	1114	664	1283	1339	1103	1031	1641	1742	1220	1091	2	1894	1029	1203	1056	1369	952	1024	1294	1570	1556	1033	1330	1436	1781	1313	1296	1055	924	880	1100	44	914	1250	950	1036	1613	1374	1217	1181
YNL257C	1007	1225	1135	646	1223	1343	1095	1079	1202	1358	889	959	1	1540	1072	1297	904	1261	1022	1047	1183	1424	1490	969	1196	1306	1759	1076	1161	939	1025	1164	1000	31	1080	1363	1071	1117	1139	1197	873	808
YIR006C	0	0	0	0	0	0	0	0	0	0	0	0	0	0	0	0	0	0	0	0	0	0	0	0	0	0	0	0	0	0	0	0	0	0	0	0	0	0	0	0	0	0
YKL076C	447	613	565	275	781	849	471	376	597	555	513	334	1	504	551	485	440	481	385	481	672	529	540	343	689	565	544	377	565	414	698	462	431	11	636	799	778	511	575	277	546	287
YDR466W	9	3007	9	1165	7	2860	9	2164	8	2948	5	1902	0	3476	7	2580	3	2871	10	2286	47	2984	9	1751	11	2761	4	1878	3	1722	10	2371	0	54	8	2558	5	2426	6	2577	11	2086
YFR045W	0	0	0	0	0	0	0	0	0	0	0	0	0	0	0	0	0	0	0	0	0	0	0	0	0	0	0	0	0	0	0	0	0	0	0	0	0	0	0	0	0	0
YIL002C	709	965	810	384	796	697	929	742	947	832	779	693	0	1047	771	776	668	912	817	720	973	1003	1332	732	908	924	1348	814	955	662	693	634	689	29	685	641	658	616	964	828	790	729
YGR159C	48	54	49	25	650	533	41	50	38	48	59	33	0	58	34	26	36	57	55	39	33	35	63	34	36	34	57	41	46	42	547	499	27	14	532	503	514	481	37	32	35	37
YGL089C	1206	2080	1348	1082	1202	1911	1473	1714	1114	2280	1306	1598	0	2661	1114	1862	1139	2195	1317	1757	1490	2416	1396	1217	1617	2003	1422	1516	1476	1572	1090	1516	1147	49	882	1663	1082	1534	1134	2067	1289	1770
YFR032C	601	943	1053	578	886	894	961	884	991	1006	904	860	0	1122	637	883	655	968	807	851	937	996	1044	622	941	895	1063	674	911	887	749	782	630	23	714	967	731	725	955	933	800	845
YNL118C	0	0	0	0	0	0	0	0	0	0	0	0	0	0	0	0	0	0	0	0	0	0	0	0	0	0	0	0	0	0	0	0	0	0	0	0	0	0	0	0	0	0
YGL228W	1078	162	1014	83	893	59	1251	128	918	116	907	100	1	128	887	143	668	111	910	70	1471	196	1045	58	1367	106	876	67	1020	105	749	70	548	2	704	46	808	47	708	108	1013	73
YJR117W	0	0	0	0	0	0	0	0	0	0	0	0	0	0	0	0	0	0	0	0	0	0	0	0	0	0	0	0	0	0	0	0	0	0	0	0	0	0	0	0	0	0
YLR357W	54	76	33	15	266	335	21	42	58	64	33	25	0	92	54	77	42	74	31	33	56	94	42	30	62	50	37	53	35	30	291	281	38	4	228	281	201	267	74	52	25	37
YER127W	0	0	0	0	0	0	0	0	0	0	0	0	0	0	0	0	0	0	0	0	0	0	0	0	0	0	0	0	0	0	0	0	0	0	0	0	0	0	0	0	0	0
YJR093C	0	0	0	0	0	0	0	0	0	0	0	0	0	0	0	0	0	0	0	0	0	0	0	0	0	0	0	0	0	0	0	0	0	0	0	0	0	0	0	0	0	0
YLR017W	696	1090	1040	654	993	1153	984	1052	1235	1438	976	983	0	1662	871	984	978	1283	919	1049	1152	1336	1042	786	1207	1283	1260	924	1091	1064	895	867	979	33	694	954	889	942	1223	1149	1017	949
YHR110W	980	1345	947	615	1292	1379	859	848	1477	1761	909	920	0	1528	1060	1319	691	1330	687	830	1504	1509	895	731	1365	1485	1340	887	1122	998	1153	1171	976	38	1067	1314	1005	1156	1455	1439	996	1000
YBR041W	320	410	346	268	1744	1904	369	372	466	486	309	325	0	499	313	390	302	546	337	377	438	491	384	278	413	460	403	342	375	364	1409	1760	308	32	1526	1877	1508	1576	394	399	331	341
YCR044C	466	0	774	0	1242	0	645	0	587	0	661	0	2	0	433	0	462	0	608	0	625	0	1082	0	700	0	1311	0	853	0	835	0	573	0	974	0	837	0	547	0	474	0
YDL039C	1032	1348	1063	638	1062	1002	1019	1013	1676	1712	1149	1157	1	1743	1078	1441	996	1412	1042	937	1415	1603	1442	1095	1463	1552	1675	1078	1067	990	810	812	1122	26	845	959	942	845	1616	1488	1079	1242
YKL202W	613	922	470	399	1361	1524	427	567	762	762	367	563	1	1022	636	768	511	740	606	500	758	982	633	455	600	820	725	432	423	584	1041	1164	599	19	1230	1340	1109	1268	647	767	563	607
YGR122C-A	1118	1692	1400	757	1141	1254	1548	1493	1599	1565	1375	1232	0	2018	1275	1571	1204	1741	1235	1483	1608	1669	1541	1090	1537	1598	1448	1158	1409	1159	960	957	1093	33	894	1088	1098	1110	1596	1641	1413	1398
YOR264W	1204	1599	1076	633	1046	894	883	740	1213	1021	901	758	0	1217	1108	1341	901	888	923	873	1055	1106	1291	794	1063	949	1403	747	1148	919	808	699	792	14	856	844	847	658	1299	934	1014	831
YOR188W	1212	1985	1308	897	1148	1694	1424	1446	1362	2079	1425	1348	0	2268	1368	1731	1190	1747	1229	1459	1529	1932	1611	1290	1610	1851	1745	1446	1385	1513	944	1240	1288	42	1040	1422	960	1296	1524	1699	1344	1472
YGR184C	676	0	773	0	858	0	784	0	1235	0	776	0	0	0	896	1	728	0	637	0	1045	0	794	1	925	0	739	0	726	0	768	0	705	0	630	0	770	0	1337	0	707	0
YOR366W	753	201	935	23	778	92	967	28	1074	191	993	18	1	27	897	27	624	25	789	82	946	23	1072	67	994	35	1214	127	985	29	717	8	807	3	580	100	698	13	1074	9	942	11
YNL275W	518	837	229	148	1683	1675	294	199	960	987	302	254	0	1139	652	807	556	728	223	265	837	926	275	150	833	803	273	210	215	215	1281	1505	571	28	1167	1573	1455	1280	960	863	258	255
YAR015W	0	0	0	0	0	0	0	0	0	0	0	0	0	0	0	0	0	0	0	0	0	0	0	0	0	0	0	0	0	0	0	0	0	0	0	0	0	0	0	0	0	0
YOR384W	1170	1803	1029	653	1913	1946	1319	1221	1834	1726	1252	1226	0	1937	1286	1515	1048	1598	1050	1210	1785	2254	1291	898	1907	2132	1478	1084	1067	988	1578	1754	1148	41	1539	1815	1534	1740	1613	1666	1154	1277
YLL051C	1002	37	1078	7	1482	11	1225	19	1692	32	1050	23	1	21	1086	16	1117	20	986	7	1639	23	1271	4	1505	15	1256	8	930	22	1208	16	946	0	947	11	1278	10	1747	25	1086	11
YDR427W	0	0	0	0	0	0	0	0	0	0	0	0	0	0	0	0	2	0	0	0	0	0	0	0	0	0	0	0	0	0	0	0	0	0	0	0	0	0	0	0	0	0
YAR040C	223	0	570	0	618	0	396	0	531	0	512	0	1	0	310	0	358	0	374	0	443	0	559	0	449	0	671	0	586	0	454	0	376	0	499	0	492	0	483	0	447	0
YLR079W	68	94	80	33	528	419	60	76	112	83	51	51	0	128	68	92	83	118	101	74	143	165	99	82	169	111	134	65	75	78	445	386	112	8	469	276	430	327	116	62	67	53
YLR408C	1504	2521	1640	1026	2417	2404	1647	1556	2871	2858	1514	1478	1	2812	1664	2084	1655	2313	1370	1485	2515	2810	1961	1028	2463	2589	1683	1351	1600	1325	1774	1843	1598	53	1582	2060	1829	1826	2584	2438	1659	1695
YMR093W	0	0	0	0	0	0	0	0	0	0	0	0	0	0	0	0	0	0	0	0	0	0	0	0	0	0	0	0	0	0	0	0	0	0	0	0	0	0	0	0	0	0
YMR042W	1044	0	1127	0	1418	0	1259	0	1391	0	1326	0	0	0	1221	0	1062	0	999	0	1840	0	1340	0	1581	0	1252	0	1256	0	1056	0	979	0	1045	0	1223	0	1393	0	1290	0
YDR079W	191	289	78	54	536	654	71	95	170	241	71	78	1	478	198	297	257	357	80	90	304	379	96	71	233	373	97	102	69	105	374	540	251	12	415	627	462	537	167	207	113	109
YMR268C	0	0	0	0	0	0	0	0	0	0	0	0	0	0	0	0	0	0	0	0	0	0	0	0	0	0	0	0	0	0	0	0	0	0	0	0	0	0	0	0	0	0
YOR169C	0	0	0	0	0	0	0	0	0	0	0	0	0	0	0	0	0	0	0	0	0	0	0	0	0	0	0	0	0	0	0	0	0	0	0	0	0	0	0	0	0	0
YML070W	258	28	287	2	846	54	282	3	394	16	309	3	1	3	295	7	239	2	276	14	357	6	314	5	409	4	363	24	312	2	560	3	272	1	566	58	637	5	318	0	351	3
YPR072W	0	0	0	0	0	0	0	0	0	0	0	0	0	0	0	0	0	0	0	0	0	0	0	0	0	0	0	0	0	0	0	0	0	0	0	0	0	0	0	0	0	0
YMR108W	0	0	0	0	0	0	0	0	0	0	0	0	0	0	0	0	0	0	0	0	0	0	0	0	0	0	0	0	0	0	0	0	0	0	0	0	0	0	0	0	0	0
YCR091W	1090	0	1785	0	2000	0	1769	0	1613	0	1726	0	0	0	1105	0	1073	0	1444	0	1580	0	1929	0	1497	0	2251	0	1798	0	1669	0	1096	0	1647	0	1649	0	1502	0	1545	0
YER062C	110	1527	82	764	43	1616	57	1276	43	1434	51	1167	1	1612	114	1329	67	1293	78	1152	131	1666	58	726	119	1604	69	856	94	1083	36	1403	72	31	50	1305	33	1212	33	1378	61	962
YDR244W	362	521	622	390	1319	1249	572	613	593	641	648	650	0	690	418	550	412	636	537	614	574	656	672	471	550	652	810	567	645	560	897	1029	452	28	931	1122	980	1166	588	628	688	671
YJL009W	0	0	0	0	0	0	0	0	0	0	0	0	0	0	0	0	0	0	0	0	0	0	0	0	0	0	0	0	0	0	0	0	0	0	0	0	0	0	0	0	0	0
YDL137W	0	1783	0	929	0	1293	0	1415	0	1898	0	1350	0	2406	0	1610	0	2103	0	1498	0	2204	0	1364	0	1959	0	1502	0	1591	0	1198	0	34	0	1289	0	1196	0	1661	0	1390
YGR271W	1193	1511	1151	648	1262	1201	1036	964	1250	1180	1164	1047	0	1662	1070	1213	942	1423	973	908	1403	1560	1239	800	1414	1405	1364	874	1269	1060	1006	1144	1214	33	1107	1206	984	1048	1277	1118	1143	1178
YDR233C	1186	0	1153	0	1506	0	1241	0	1844	0	1203	0	0	0	1140	0	1177	0	1196	0	1601	0	1722	0	1632	0	1942	0	1261	0	1195	0	1171	0	1254	0	1214	0	1912	0	1252	0
YGL046W	1375	2848	1981	1234	2097	2177	2212	2278	2162	2300	1662	1605	0	3110	1597	2109	1530	2605	1937	2398	1998	2674	2365	1733	2082	2279	2526	1981	2148	1859	1615	1718	1741	51	1466	1900	1702	1849	2118	2116	1724	1746
YGR071C	842	1103	964	609	1237	1025	995	831	1545	1314	899	848	0	1231	919	991	764	1047	867	995	1143	1126	1117	773	1073	989	1287	804	1063	887	804	937	820	27	815	1000	996	930	1429	1232	1006	1011
YCR106W	917	1383	1073	702	1323	1491	1156	1175	1024	1236	1046	1207	3	1660	963	1273	931	1455	910	1166	1177	1510	1173	876	1087	1170	1218	1164	949	996	1187	1390	909	35	1061	1431	1116	1175	983	1125	1140	1231
YBL100C	47	48	18	2	221	257	19	12	41	48	14	15	0	41	43	37	50	38	10	18	45	46	49	36	38	68	27	29	24	8	191	182	30	7	186	215	175	204	36	44	15	23
YER109C	0	0	0	0	0	0	0	0	0	0	0	0	0	0	0	0	0	0	0	0	0	0	0	0	0	0	0	0	0	0	0	0	0	0	0	0	0	0	0	0	0	0
YDR489W	0	0	0	0	0	0	0	0	0	0	0	0	0	0	0	0	0	0	0	0	0	0	0	0	0	0	0	0	0	0	0	0	0	0	0	0	0	0	0	0	0	0
YPR049C	21	40	11	5	78	209	12	4	7	68	9	6	0	10	15	6	6	11	4	15	50	15	6	13	5	15	3	25	4	10	65	43	4	3	53	203	43	39	3	4	9	5
YDL057W	857	1243	1017	671	980	939	1081	1043	1438	1555	941	979	0	1573	956	1189	876	1252	885	992	1257	1660	1260	908	1388	1372	1338	928	1037	932	811	866	898	25	689	808	871	791	1642	1492	946	1024
YPR014C	1105	1345	1069	452	1345	1086	1001	613	1337	1179	1051	641	3	1001	1171	891	904	718	945	893	1277	942	1269	777	1287	960	1136	956	1091	615	1116	459	932	30	1130	1111	1043	527	1250	756	1166	609
YGR257C	68	12	57	1	324	24	57	1	140	10	69	1	0	1	94	1	75	2	32	2	160	2	50	3	156	5	61	1	46	1	215	2	89	1	224	32	202	1	102	1	69	0
YEL045C	1	12	3	9	13	189	6	10	2	13	1	22	0	11	2	12	2	16	0	10	4	21	0	7	1	11	0	16	2	9	8	149	0	3	12	125	14	160	1	14	2	13
YPL235W	0	0	0	0	0	0	0	0	0	0	0	0	0	0	0	0	0	0	0	0	0	0	0	0	0	0	0	0	0	0	0	0	0	0	0	0	0	0	0	0	0	0
YLR122C	658	0	811	0	1020	0	814	0	1138	0	665	0	0	0	707	0	561	0	723	0	1097	0	856	0	1085	0	1032	0	799	0	746	0	658	0	752	0	812	0	1089	0	640	0
YBL087C	0	0	0	0	0	0	0	0	0	0	0	0	0	0	0	0	0	0	0	0	0	0	0	0	0	0	0	0	0	0	0	0	0	0	0	0	0	0	0	0	0	0
YJL132W	813	1134	1292	829	1104	1097	1030	1042	1184	1259	944	930	4	1373	760	1043	854	1304	937	1071	1269	1452	1304	774	1375	1433	1427	1066	1246	1074	858	930	871	34	822	1106	920	818	1160	1093	898	948
YBR110W	0	0	0	0	0	0	0	0	0	0	0	0	0	0	0	0	0	0	0	0	0	0	0	0	0	0	0	0	0	0	0	0	0	0	0	0	0	0	0	0	0	0
YDR144C	671	925	672	362	799	888	573	598	933	1003	602	623	0	1020	679	846	527	861	512	536	971	1008	800	553	874	994	835	640	774	595	596	744	645	19	670	809	646	648	934	887	602	543
YFL046W	731	0	777	0	752	0	937	0	1055	0	796	0	1	0	782	0	733	0	710	0	1064	0	893	0	981	0	1054	0	812	0	639	0	679	0	684	0	653	0	1148	0	749	0
YOR103C	0	0	0	0	0	0	0	0	0	0	0	0	0	0	0	0	0	0	0	0	0	0	0	0	0	0	0	0	0	0	0	0	0	0	0	0	0	0	0	0	0	0
YKL137W	0	0	0	0	0	0	0	0	0	0	0	0	0	0	0	0	0	0	0	0	0	0	0	0	0	0	0	0	0	0	0	0	0	0	0	0	0	0	0	0	0	0
YDR447C	536	865	687	421	1175	1298	690	640	724	720	861	780	1	773	515	698	548	676	694	716	703	849	919	630	713	666	1015	619	819	670	1047	1021	526	34	1093	1283	1003	1019	666	653	805	807
YGL009C	0	0	0	0	0	0	0	0	0	0	0	0	0	0	0	0	0	0	0	0	0	0	0	0	0	0	0	0	0	0	0	0	0	0	0	0	0	0	0	0	0	0
YNL324W	623	892	888	603	1332	1528	852	808	831	957	887	828	0	1270	676	876	622	1108	658	781	864	974	996	697	813	929	889	824	936	814	1127	1271	620	27	971	1291	1211	1205	865	874	864	948
YPR145W	2572	3878	2841	1797	4647	4504	2641	2615	3917	3953	2751	2696	2	4359	2698	3556	2497	3559	2617	2825	3677	4090	2931	2041	3694	3809	3348	2092	3091	2647	3441	3998	2615	82	3568	4291	3576	3813	3846	3765	2613	2929
YJL063C	115	161	41	26	620	730	46	58	182	193	40	64	0	258	86	184	82	166	50	87	180	164	90	53	128	169	85	65	37	40	392	535	105	15	473	656	483	573	202	205	57	52
YPL021W	2723	4466	3201	2185	3958	4350	3412	3739	4172	4595	2770	2744	4	5585	2771	4311	3002	4553	3198	3555	4090	5204	3817	2511	4094	4772	4111	3205	3547	3348	3113	3759	3083	114	3109	4038	3267	3534	3990	3873	2637	2978
YIR010W	0	0	0	0	0	0	0	0	0	0	0	0	0	0	0	0	0	0	0	0	0	0	0	0	0	0	0	0	0	0	0	0	0	0	0	0	0	0	0	0	0	0
YDR331W	0	0	0	0	0	0	0	0	0	0	0	0	0	0	0	0	0	0	0	0	0	0	0	0	0	0	0	0	0	0	0	0	0	0	0	0	0	0	0	0	0	0
YML056C	629	0	491	0	969	0	548	0	1014	0	697	0	1	0	685	0	593	0	530	0	884	0	684	0	843	0	774	0	446	0	807	0	693	0	739	0	799	0	1019	0	680	0
YKR044W	1250	0	1568	0	1796	0	1614	1	1698	0	1399	0	1	0	1298	0	1082	0	1673	0	1409	0	2355	1	1450	0	2505	0	1667	0	1482	0	1268	0	1536	1	1418	0	1682	1	1323	0
YLR433C	428	778	799	448	604	612	678	639	1003	1109	847	833	0	964	612	783	548	814	682	686	858	998	959	612	792	831	809	695	763	731	490	461	508	18	460	559	510	536	1054	1036	969	932
YMR068W	141	683	220	468	115	435	171	550	66	607	85	409	0	778	162	661	79	636	65	488	567	691	106	327	153	601	50	449	91	501	103	520	31	14	59	420	93	347	48	426	156	403
YNL164C	935	0	1238	0	1207	0	1110	0	1317	0	1304	0	0	0	760	0	1017	0	1165	0	1132	0	1484	0	1166	0	1694	0	1517	0	854	0	1205	0	940	0	969	0	1279	0	1238	0
YER032W	311	668	464	291	538	661	581	572	516	865	414	527	0	872	401	583	305	642	437	547	632	803	483	433	678	689	535	485	409	574	470	557	359	12	433	675	500	538	582	728	449	483
YJR070C	0	668	0	264	0	1377	0	393	0	785	0	327	0	879	0	610	0	687	0	427	0	763	0	344	0	680	0	408	0	360	0	1185	0	30	0	1170	0	1172	0	748	0	409
YGL005C	674	0	707	0	1024	0	745	0	992	0	605	0	2	0	765	0	636	0	686	0	882	0	805	0	843	0	790	0	706	0	685	0	591	0	660	0	755	0	901	0	577	0
YHR043C	806	1243	1076	735	1193	1166	1126	1082	1174	1219	1197	1113	0	1791	845	1112	894	1397	1088	1112	1195	1376	1398	955	1165	1280	1513	947	1196	1115	859	1076	1056	32	952	1145	890	952	977	1053	1151	1178
YDL111C	0	0	0	0	0	0	0	0	0	0	0	0	0	0	0	0	0	0	0	0	0	0	0	0	0	0	0	0	0	0	0	0	0	0	0	0	0	0	0	0	0	0
YMR133W	809	1331	999	691	1231	1433	821	918	1175	1284	1072	1021	2	1532	952	1130	857	1336	786	918	1282	1603	1254	800	1247	1286	1313	1021	1190	997	1019	1108	830	35	866	1160	1061	1066	1263	1128	998	1001
YPL007C	0	0	0	0	0	0	0	0	0	0	0	0	0	0	0	0	0	0	0	0	0	0	0	0	0	0	0	0	0	0	0	0	0	0	0	0	0	0	0	0	0	0
YKL159C	3	1279	6	706	3	1153	3	982	5	1313	0	1070	0	1437	3	1140	1	1307	2	1112	14	1411	3	1045	0	1310	1	1091	0	1033	3	1018	3	36	0	1076	1	922	1	1209	6	1146
YDR059C	870	1399	996	734	768	863	905	839	1218	1333	733	882	0	1402	886	1209	676	1101	833	878	1112	1309	1364	883	1000	1141	1592	1111	1052	964	634	684	807	20	701	833	649	647	1283	1095	785	952
YBR101C	0	0	0	0	0	0	0	0	0	0	0	0	0	0	0	0	0	0	0	0	0	0	0	0	0	0	0	0	0	0	0	0	0	0	0	0	0	0	0	0	0	0
YLR396C	0	0	0	0	0	0	0	0	0	0	0	0	0	0	0	0	0	0	0	0	2	0	0	0	1	0	0	0	0	0	0	0	0	0	0	0	0	0	0	0	0	0
YBR245C	404	496	672	339	958	810	535	375	587	506	524	375	0	634	505	487	412	449	516	447	641	583	611	346	677	563	664	367	695	519	787	665	411	15	723	697	736	597	682	490	432	375
YJL216C	672	1127	790	554	1517	1711	822	825	1023	1125	689	719	1	1420	731	1048	759	1215	793	864	1003	1304	955	622	1100	1062	892	740	779	703	1245	1430	803	35	1142	1593	1312	1442	1004	1041	651	736
YBR210W	1134	1644	962	708	1001	1262	1192	1168	965	1536	872	1149	0	1466	1033	1380	808	1481	1104	1294	1323	1621	1237	947	1204	1371	1108	1086	1017	1092	889	1065	698	32	896	1178	796	944	843	1383	1137	1174
YPL103C	1173	1639	949	609	1077	1155	987	1003	1231	1285	938	933	0	1485	1022	1379	573	1296	965	976	1155	1470	1337	923	1198	1270	1498	1086	968	953	815	1033	928	26	1000	1134	813	1095	1139	1207	868	1026
YIL103W	1	548	1	335	0	513	0	424	0	430	0	494	0	448	3	392	0	470	0	399	0	362	0	406	1	489	1	543	0	394	1	475	0	26	0	641	1	457	0	241	1	323
YIL152W	358	461	383	246	840	773	365	435	497	540	304	293	0	618	387	455	424	533	463	457	512	647	393	285	469	524	464	248	438	395	638	672	437	15	751	766	688	615	464	436	304	278
YJR096W	712	1184	1302	676	1189	1140	1311	1171	1249	1408	1031	851	2	1677	727	993	940	1378	1056	1145	1139	1251	1281	818	1147	1081	1479	1012	1100	1149	877	952	1127	36	938	1129	1018	906	1180	1183	933	1008
YAL010C	0	0	0	0	0	0	0	0	0	0	0	0	0	0	0	0	0	0	0	0	0	0	0	0	0	0	0	0	0	0	0	0	0	0	0	0	0	0	0	0	0	0
YGR143W	1078	1895	1304	868	1411	2126	1279	1412	1026	1888	1020	1167	0	2206	1201	1745	1064	1820	949	1639	1632	2011	1194	1196	1442	1887	1022	1283	1179	1344	1285	1716	769	47	1066	1869	1319	1658	994	1608	1098	1209
YGR112W	347	531	110	108	856	995	166	173	516	677	184	166	0	712	364	505	401	570	150	185	497	662	217	141	484	602	213	200	205	163	611	796	386	17	595	791	673	769	556	615	160	184
YOR012W	1222	1645	1627	978	1381	1200	1848	1705	1768	1670	1611	1329	0	1914	1363	1566	1261	1710	1461	1635	1675	1794	1757	1282	1696	1610	1954	1411	1605	1382	1019	1161	1307	42	977	1246	1173	919	1975	1560	1385	1395
YIR001C	875	70	1172	36	1111	23	1336	51	1344	67	1302	73	0	58	1014	45	927	45	1055	26	1091	83	1324	30	1181	27	1738	54	1336	59	956	35	825	0	874	25	941	15	1250	47	1435	54
YDL213C	0	0	0	0	0	0	0	0	0	0	0	0	0	0	0	0	0	0	0	0	0	0	0	0	0	0	0	0	0	0	0	0	0	0	0	0	0	0	0	0	0	0
YDR317W	2488	3549	2929	1551	4212	4376	3010	2594	3696	3818	2556	2360	3	3977	2664	2955	2468	3314	2589	2874	3538	3630	3021	1915	3660	3536	3309	2341	3009	2609	3239	3141	2639	89	3408	4076	3621	3132	3678	3115	2554	2340
YDR478W	0	0	0	0	0	0	0	0	0	0	0	0	0	0	0	0	0	0	0	0	0	0	0	0	0	0	0	0	0	0	0	0	0	0	0	0	0	0	0	1	0	0
YKL097C	611	707	1031	233	1065	671	976	321	1033	714	766	206	1	320	661	231	692	311	898	497	1013	378	1008	361	1047	325	1000	557	1080	331	810	170	726	20	788	682	783	194	1107	221	724	130
YNL106C	596	0	656	0	847	0	747	0	1010	0	973	0	0	0	602	0	587	0	713	0	880	0	823	0	828	0	884	0	680	0	637	0	528	0	648	0	681	0	926	0	774	0
YOR378W	1645	2372	2166	1282	1675	1884	2107	2107	2099	2573	2142	2033	1	2736	1803	2259	1521	2285	1725	2079	2399	2816	2418	1610	2272	2445	2124	1850	1961	1719	1443	1550	1382	64	1335	1631	1432	1537	1836	2330	2264	2236
YFR015C	1570	2373	2284	1438	1631	1862	2431	2394	2369	2620	2382	2260	4	3150	1654	2137	1628	2628	2232	2491	2233	2689	3041	2222	2304	2462	3329	2380	2422	2266	1449	1642	1860	75	1443	1817	1313	1466	2169	2397	2404	2521
YMR230W	286	447	447	267	947	994	450	396	431	460	474	452	0	493	271	387	279	427	367	420	339	399	568	387	362	381	700	513	486	391	713	865	320	24	685	885	741	786	377	359	436	518
YIL092W	702	1633	675	765	1475	1889	701	1419	1143	1934	930	1443	0	2030	581	1375	615	1857	741	1330	938	1929	983	953	961	1686	1112	1124	756	1149	1273	1786	748	61	1279	1918	1207	1783	1026	1732	906	1647
YLR453C	595	943	747	473	632	579	620	566	943	975	756	694	0	837	732	762	559	942	579	513	1006	956	1020	638	943	815	1130	800	758	686	499	480	603	25	486	582	517	555	1059	845	703	698
YBR004C	0	0	0	0	0	0	0	0	0	0	0	0	0	0	0	0	0	0	0	0	0	0	0	0	0	0	0	0	0	0	0	0	0	0	0	0	0	0	0	0	0	0
YGR052W	1035	1733	1354	792	1253	1450	1432	1535	1592	1768	1123	1194	0	1719	1152	1419	1029	1499	1253	1525	1375	1995	1724	1160	1438	1650	1802	1382	1314	1279	913	1165	980	47	892	1364	1007	1115	1459	1492	1041	1206
YOR278W	0	0	0	0	0	0	0	0	0	0	0	0	0	0	0	0	0	0	0	0	0	0	0	0	0	0	0	0	0	0	0	0	0	0	0	0	0	0	0	0	0	0
YNL085W	798	315	1055	254	1078	193	1086	392	1214	303	982	463	1	377	781	383	839	745	1044	199	1053	308	1145	136	1080	391	1265	185	1155	346	813	567	907	8	862	288	923	476	1320	379	891	178
YGL061C	0	0	0	0	0	0	0	0	0	0	0	0	0	0	0	0	0	0	0	0	0	0	0	0	0	0	0	0	0	0	0	0	0	0	0	0	0	0	0	0	0	0
YPL210C	0	0	0	0	0	0	0	0	0	0	0	0	0	0	0	0	0	0	0	0	1	0	0	0	0	0	0	0	0	0	0	0	0	0	0	0	0	0	0	0	0	0
YOR087W	0	0	0	0	0	0	0	0	0	0	0	0	0	0	0	0	0	0	0	0	0	0	0	0	0	0	0	0	0	0	0	0	0	0	0	0	0	0	0	0	0	0
YGL234W	0	0	0	0	0	0	0	0	0	0	0	0	0	0	0	0	0	0	0	0	0	0	0	0	0	0	0	0	0	0	0	0	0	0	0	0	0	0	0	0	0	0
YOR347C	443	1174	602	495	679	1098	632	746	891	1337	552	566	1	1274	728	942	641	976	457	753	855	1261	657	728	788	1151	744	853	584	842	776	959	513	31	492	934	810	896	1259	1361	519	690
YPR093C	1529	1901	1805	977	1868	1806	1761	1681	2016	1885	1494	1312	1	2318	1550	1694	1331	2043	1653	1676	1902	2018	2272	1272	1831	1868	2551	1448	1925	1633	1521	1569	1611	51	1562	1701	1477	1503	1945	1581	1374	1275
YAL029C	588	0	829	0	969	0	941	0	1098	0	1060	0	2	0	583	0	684	0	916	0	725	0	1105	0	793	0	1076	0	922	0	695	0	688	0	692	0	688	0	817	0	928	0
YOL155C	732	1262	978	655	958	991	1074	903	1319	1381	975	935	0	1549	817	1094	754	1333	832	967	1224	1400	1213	804	1271	1353	1430	952	936	877	730	848	950	25	791	887	711	831	1309	1294	926	951
YDR393W	535	914	666	475	854	909	840	867	774	838	825	902	3	919	585	734	496	811	774	795	728	884	902	590	690	857	994	716	747	638	719	832	569	28	662	879	702	747	667	735	872	840
YGR186W	0	0	0	0	0	0	0	0	0	0	0	0	0	0	0	0	0	0	0	0	0	0	0	0	0	0	0	0	0	0	0	0	0	0	0	0	0	0	0	0	0	0
YDR294C	968	1636	934	528	899	901	892	1002	1380	1768	801	923	1	1930	1166	1431	702	1429	766	933	1468	1513	841	574	1306	1433	648	703	903	816	676	852	742	25	675	852	684	727	1165	1674	872	1032
YHR135C	559	953	765	535	879	848	708	753	814	920	764	800	0	1130	617	865	535	936	721	742	808	1009	890	639	786	907	877	695	762	753	798	851	506	37	648	915	693	804	820	756	698	911
YDR015C	774	931	938	408	1020	809	992	587	1404	908	981	652	0	1110	867	784	799	921	754	651	1280	1076	925	576	1428	966	1023	603	919	598	671	610	838	17	747	712	818	605	1269	834	936	673
YBR181C	79	126	177	89	577	620	182	165	127	151	205	162	0	139	100	111	89	144	193	233	186	120	163	108	134	142	193	102	211	173	466	493	102	8	499	599	548	456	118	117	217	203
YOR078W	103	0	256	0	1063	0	264	0	134	0	312	0	0	0	98	0	126	0	261	0	111	0	274	0	144	0	412	0	274	0	791	0	130	0	801	0	809	0	131	0	317	0
YOR243C	608	991	653	356	1122	993	812	671	1010	991	710	609	0	1140	805	857	671	830	730	667	1006	1051	879	475	1003	797	840	604	665	560	892	956	756	23	859	924	987	838	1114	807	715	567
YMR165C	0	0	0	0	0	0	0	0	0	0	0	0	0	0	0	0	0	0	0	0	0	0	0	0	0	0	0	0	0	0	0	0	0	0	0	0	0	0	0	0	0	0
YCR005C	261	349	495	222	330	342	400	371	423	412	279	311	0	399	278	342	234	401	338	382	359	367	442	307	387	385	484	316	452	343	275	300	248	11	239	316	309	301	442	351	329	290
YPR055W	0	0	0	0	0	0	0	0	0	0	0	0	0	0	0	0	0	0	0	0	0	0	0	0	0	0	0	0	0	0	0	0	0	0	0	0	0	0	0	0	0	0
YHR037W	729	470	951	100	832	281	904	92	1062	411	839	107	0	78	745	117	673	101	838	247	885	87	1234	255	900	110	1221	317	1078	114	652	37	727	6	693	363	614	38	997	39	777	38
YLR032W	495	956	666	411	927	892	704	639	815	825	670	628	1	850	646	778	596	751	664	751	726	798	833	633	764	707	1070	689	590	617	623	791	589	20	772	790	789	750	855	806	661	577
YDR114C	87	155	88	56	324	259	49	46	140	142	49	35	0	159	175	149	125	115	46	33	178	139	81	43	181	145	57	46	60	43	286	254	98	9	250	239	325	210	161	77	42	45
YLL030C	1436	1567	1336	717	1259	1253	1388	1135	1669	1473	1173	1043	1	1752	1293	1552	1094	1526	1264	1146	1395	1385	1657	1087	1378	1321	2028	1328	1425	1091	945	1014	1321	34	1104	1094	1031	1061	1700	1430	1275	1139
YLR089C	352	504	346	254	433	413	478	441	655	606	316	358	2	896	342	500	450	718	370	451	655	790	432	342	694	672	548	402	355	314	286	347	501	12	309	321	345	413	658	605	324	334
YBR099C	606	1048	759	548	1004	971	585	723	748	939	716	871	0	943	651	1009	569	790	704	764	934	1116	768	623	847	1008	850	698	698	764	673	860	546	22	652	930	772	885	828	824	823	1025
YEL020C	848	1218	1000	707	996	1065	823	1013	896	1204	804	990	0	1260	857	1073	688	1237	892	1010	1039	1235	1037	902	806	1087	1295	992	852	1051	796	1030	669	21	932	1030	710	951	973	1093	986	1097
YOL060C	0	1229	0	680	0	1007	0	959	0	1256	0	923	0	1341	0	1098	0	1274	0	961	0	1363	0	824	0	1249	0	936	0	1068	0	809	0	27	0	903	0	894	0	1140	0	1161
YBL033C	0	0	0	0	0	0	0	0	0	0	0	0	0	0	0	0	0	0	0	0	0	0	0	0	0	0	0	0	0	0	0	0	0	0	0	0	0	0	0	0	0	0
YNL232W	0	0	0	0	0	0	0	0	0	0	0	0	0	0	0	0	0	0	0	0	0	0	0	0	0	0	0	0	0	0	0	0	0	0	0	0	0	0	0	0	0	0
YDL076C	0	600	2	251	0	676	0	443	0	794	0	277	0	462	0	293	0	440	0	484	1	521	0	357	0	518	0	391	0	421	0	350	0	9	0	616	1	421	0	360	0	228
YOR225W	782	1330	900	587	979	1014	951	1030	1251	1373	951	1021	2	1605	920	1125	883	1339	805	1031	1106	1363	1276	976	1115	1201	1437	1023	967	870	759	807	995	22	744	988	725	808	1280	1278	1032	995
YDR120C	1481	1971	1781	940	2319	2531	1614	1576	2044	2096	1583	1534	0	2373	1406	1932	1500	1938	1647	1697	1586	1986	1987	1381	1730	1796	2368	1274	1908	1479	1896	1927	1559	53	2016	2119	1889	1992	1901	1729	1716	1724
YJL192C	934	0	1010	0	2767	0	1075	0	1461	0	953	0	1	0	1081	0	1047	0	755	0	1433	0	1171	0	1567	0	1335	0	1099	0	2248	0	1063	0	2083	0	2079	0	1337	0	926	0
YLR054C	0	0	0	0	0	0	0	0	0	0	0	0	0	0	0	0	0	0	0	0	0	0	0	0	0	0	0	0	0	0	0	0	0	0	0	0	0	0	0	0	0	0
YLR009W	0	0	0	0	0	0	0	0	0	0	1	0	0	0	0	0	0	0	0	0	0	0	0	0	0	0	0	0	0	0	1	0	0	0	0	0	0	0	0	0	0	0
YDR063W	565	2013	1232	1109	370	1312	661	1656	388	2012	428	1703	0	2299	655	1778	364	2112	339	1724	1523	2114	519	1431	715	1903	201	1585	498	1723	441	1120	184	55	257	1220	290	1161	302	1774	666	1741
YOR352W	0	978	0	398	0	1142	0	589	0	1008	0	478	0	1179	0	887	0	962	0	626	0	1186	0	482	0	1092	0	491	0	626	0	943	0	24	0	1012	0	844	0	869	0	505
YGR238C	1098	1535	1230	726	1259	1092	1051	1019	1608	1537	1224	1166	3	1402	1306	1362	763	1211	849	1005	1589	1476	1296	985	1499	1704	1562	977	1347	1106	1000	913	905	34	890	1063	934	1055	1594	1151	1330	1029
YER044C	0	0	0	0	0	0	0	0	0	0	0	0	0	0	0	0	0	0	0	0	0	0	0	0	0	0	0	0	0	0	0	0	0	0	0	0	0	0	0	0	0	0
YDR278C	1519	2408	2109	1570	2436	2487	1918	2107	2111	2385	1725	1796	5	2997	1810	2238	1721	2593	1739	2085	2232	2715	2050	1514	2197	2459	2062	1704	2223	2139	1967	2282	1629	68	1883	2353	1994	2284	2035	2222	1649	1826
YLR105C	0	0	0	0	0	0	0	0	0	0	0	0	0	0	0	0	0	0	0	0	0	0	0	0	0	0	0	0	0	0	0	0	0	0	0	0	0	0	0	0	0	0
YML091C	0	0	0	0	0	0	0	0	0	0	0	0	0	0	0	0	0	0	0	0	0	0	0	0	0	0	0	0	0	0	0	0	0	0	0	0	0	0	0	0	0	0
YHR191C	0	0	0	0	0	0	0	0	0	0	0	0	0	0	0	0	1	0	0	0	0	0	0	0	0	0	0	0	0	0	1	0	0	0	0	0	0	0	0	0	0	0
YDL098C	0	0	0	0	0	0	0	0	0	0	0	0	0	0	0	0	0	0	0	0	0	0	0	0	0	0	0	0	0	0	0	0	0	0	0	0	0	0	0	0	0	0
YLR202C	16	369	11	67	60	750	7	108	15	513	8	120	0	488	29	297	12	353	7	101	165	515	9	85	39	492	11	98	5	121	44	757	8	18	27	643	38	635	21	426	9	114
YKR005C	120	1567	176	572	163	1119	123	858	94	1239	61	855	0	1753	148	1310	84	1319	66	884	157	1410	79	821	150	1205	84	920	92	879	107	907	86	30	114	1043	114	984	65	1061	155	930
YMR143W	0	0	0	0	0	0	0	0	0	0	0	0	0	0	0	0	0	0	0	0	0	0	0	0	0	0	0	0	0	0	0	0	0	0	0	0	0	0	0	0	0	0
YCR063W	0	74	0	42	0	647	0	60	0	92	0	42	0	84	0	87	0	101	0	56	0	117	0	63	0	69	0	50	0	37	0	598	0	8	0	603	0	508	0	77	0	84
YNL189W	0	0	0	0	0	0	0	0	0	0	0	0	0	0	0	0	0	0	0	0	0	0	0	0	0	0	0	0	0	0	0	0	0	0	0	0	0	0	0	0	0	0
YCL047C	0	936	0	430	0	759	0	736	0	915	0	707	0	1122	0	881	0	939	0	819	0	1081	0	574	0	957	0	658	0	669	0	760	0	21	0	770	0	699	0	793	0	798
YGL122C	0	0	0	0	0	0	0	0	0	0	0	0	0	0	0	0	0	0	1	0	0	0	0	0	0	0	0	0	0	0	0	0	0	0	0	0	0	0	0	0	0	0
YDL018C	1001	1464	1111	713	1228	1325	1051	1013	1772	1832	1057	1011	0	1838	1062	1295	1028	1471	966	1085	1583	1753	1369	941	1462	1570	1518	1069	1019	919	879	1060	1046	47	958	1096	1031	991	1707	1654	1112	1150
YOR120W	0	1007	0	421	0	870	0	857	0	1074	0	783	0	1189	0	818	0	1046	0	814	0	1148	0	557	0	1024	0	590	0	602	0	693	0	21	0	762	0	695	0	994	0	778
YPR160W	2220	3056	2590	1544	2810	3094	2526	2673	3108	3311	2524	2344	4	3849	2053	2688	2070	3166	2402	2610	2954	3695	2886	2106	3063	3255	3600	2526	2860	2736	2209	2383	2361	94	2315	2800	2310	2495	2987	3079	2361	2577
YBL060W	1290	0	1575	0	2248	0	1459	0	1732	0	1569	0	0	0	1352	0	1274	0	1296	0	1662	0	1878	0	1709	0	2021	0	1702	0	1777	0	1414	0	1782	0	1762	0	1728	0	1705	0
YBR019C	2	1270	0	31	2	1073	0	18	2	1260	0	32	0	1408	1	1169	6	963	0	51	1	1319	0	26	1	1157	0	40	0	38	4	1032	1	25	0	999	3	977	1	1133	0	33
YKL056C	89	221	118	106	196	417	149	198	70	159	184	176	0	251	88	198	70	184	142	210	89	149	143	119	125	136	187	129	167	207	272	405	80	16	241	402	172	417	105	160	96	166
YGR160W	21	87	47	29	381	440	66	57	45	74	81	90	0	77	70	44	64	69	54	55	32	42	59	67	30	40	63	48	81	69	284	338	61	4	285	355	303	361	49	61	74	61
YDL163W	0	0	0	0	0	0	0	0	0	0	0	0	0	0	0	0	0	0	0	0	0	0	0	0	0	0	0	0	0	0	0	0	0	0	0	0	0	0	0	0	0	0
YPL068C	0	1621	0	972	0	1982	0	1922	0	1427	0	1724	0	1912	0	1260	0	1688	0	1823	0	1686	0	1548	0	1530	0	1821	0	1575	0	1563	0	55	0	1859	0	1713	0	1310	0	1982
YJR057W	0	0	0	0	0	0	0	0	0	0	0	0	0	0	0	0	0	0	0	0	0	0	0	0	0	0	0	0	0	0	0	0	0	0	0	0	0	0	0	0	0	0
YKL178C	996	0	1079	0	982	0	971	0	1153	0	880	0	2	0	916	0	832	0	900	0	926	0	1387	0	987	0	1417	0	1158	0	776	0	969	0	842	0	803	0	1136	0	938	0
YFL032W	231	614	313	268	331	836	218	414	137	693	171	448	0	779	228	462	175	604	141	418	525	733	204	383	263	667	132	498	216	400	334	738	103	15	295	941	273	725	91	512	275	469
YLR377C	1338	0	1576	0	1740	0	1635	0	1859	0	1646	0	0	0	1447	0	1340	0	1575	0	1855	0	1984	0	1608	0	2235	0	1677	0	1392	0	1388	0	1365	0	1441	0	1969	0	1663	0
YCL044C	0	450	0	269	0	210	0	341	0	504	0	319	0	534	0	368	0	438	0	297	0	492	0	403	0	506	0	474	0	327	0	237	0	9	0	214	0	218	0	336	0	326
YAL059W	382	0	479	0	822	0	477	0	478	0	520	0	1	0	378	0	321	0	432	0	459	0	540	0	456	0	576	0	570	0	814	0	394	0	733	0	600	0	511	0	434	0
YNL007C	0	0	0	0	0	0	0	0	0	0	0	0	0	0	0	0	0	0	0	0	0	0	0	0	0	0	0	0	0	0	0	0	0	0	0	0	0	0	0	0	0	0
YPL148C	0	0	0	0	0	0	0	0	0	0	0	0	0	0	0	0	0	0	0	0	0	0	0	0	0	0	0	0	0	0	0	0	0	0	0	0	0	0	0	0	0	0
YJR137C	31	97	46	19	75	60	54	86	55	68	60	55	0	60	55	51	21	51	80	77	45	99	71	61	88	73	77	59	34	35	43	66	24	2	48	65	87	68	42	46	45	56
YDR397C	0	0	0	0	0	0	0	0	0	0	0	0	0	0	0	0	0	0	0	0	0	0	0	0	0	0	0	0	0	0	0	0	0	0	0	0	0	0	0	0	0	0
YMR021C	49	0	34	0	503	0	48	0	82	0	36	0	0	0	50	0	55	0	25	0	53	0	35	0	55	0	43	0	27	0	340	0	52	0	363	0	370	0	57	0	24	0
YMR074C	575	1070	903	732	806	1025	862	875	837	1065	802	911	2	1410	676	947	808	1235	675	924	939	1194	975	792	845	1048	997	862	1033	976	681	808	830	18	724	946	767	881	912	1005	947	919
YIL015C-A	2282	1829	3146	992	3340	2503	3482	1549	3187	1820	3283	1652	2	2065	2412	1585	2388	1961	2726	1455	3461	2151	3591	1275	3284	1761	3993	1395	3133	1398	2689	2030	2265	59	2467	2219	2869	1904	3099	1559	3451	1564
YDR378C	45	117	152	107	609	907	150	189	56	77	225	261	0	68	43	73	45	137	97	188	68	70	191	175	32	102	206	212	167	168	534	674	53	12	499	754	535	742	33	86	197	262
YJR039W	1029	842	864	221	1902	960	1002	239	1208	782	1003	195	1	281	820	295	825	279	913	425	1121	308	1100	355	1145	334	1315	598	958	292	1504	279	839	22	1540	1076	1618	265	1171	161	979	138
YDL158C	0	0	0	0	0	0	0	0	0	0	0	0	0	0	0	0	0	0	0	0	0	0	0	0	0	0	0	0	0	0	0	0	0	0	0	0	0	0	0	0	0	0
YNL323W	57	868	33	477	30	1174	42	697	17	780	35	556	0	884	54	789	19	881	41	661	18	837	33	451	62	750	36	525	69	649	40	1020	37	28	31	976	30	944	19	735	52	581
YFL009W	0	0	0	0	0	0	0	0	0	0	0	0	0	0	0	0	0	0	0	0	0	0	0	0	0	0	0	0	0	0	0	0	0	0	0	0	0	0	0	0	0	0
YLR297W	0	0	0	0	0	0	0	0	0	0	0	0	0	0	0	0	0	0	0	0	0	0	0	0	0	0	1	0	0	0	0	0	0	0	0	0	0	0	0	0	0	0
YLR279W	869	1308	860	438	1065	926	838	655	1280	1187	908	612	2	1051	912	830	897	976	848	794	1253	881	1140	689	1207	963	1189	742	807	580	909	494	1080	29	911	911	896	571	1353	558	1097	539
YDR216W	130	645	198	419	54	350	99	593	49	633	53	509	0	793	140	617	48	568	54	395	618	797	64	256	132	771	28	329	63	508	68	332	30	17	61	391	35	368	36	475	107	340
YIL120W	1106	1656	1367	868	1575	1348	1198	1371	1501	1648	1630	1409	1	1823	1304	1380	987	1600	1391	1325	1268	1681	1833	1211	1410	1421	1916	1317	1489	1278	1084	1275	1217	30	1151	1325	1069	1113	1443	1285	1515	1651
YPL162C	1072	15	1052	11	1091	6	1321	15	1358	11	835	1	0	9	992	5	839	8	1179	6	1273	10	1520	9	1383	17	1661	9	1126	8	888	10	1126	0	892	8	804	8	1245	7	909	7
YGR095C	0	0	0	0	0	0	0	0	0	0	0	0	0	0	0	2	0	0	0	0	0	0	0	0	0	0	0	0	0	0	0	0	0	0	0	0	0	0	0	0	0	0
YCL027W	140	1414	197	648	136	1527	115	1080	51	1506	62	1063	0	1831	111	1362	53	1483	61	1031	648	1529	68	919	90	1464	44	990	66	1026	121	1442	39	41	67	1582	57	1321	54	1352	80	1037
YHR029C	0	922	0	264	0	653	0	384	0	728	0	377	0	581	0	485	0	443	0	694	0	505	0	482	0	564	0	574	0	370	0	332	0	17	0	751	0	391	0	374	0	356
YAL033W	0	0	0	0	0	0	0	0	0	0	0	0	0	0	0	0	0	0	0	0	0	0	0	0	0	0	0	0	0	0	0	0	0	0	0	0	0	0	0	0	0	0
YNL130C	704	1001	751	467	923	856	914	877	1106	1235	961	814	1	1508	749	929	790	1191	777	866	822	1081	1024	708	822	939	1144	826	879	766	666	783	954	27	795	838	707	757	1171	1124	933	904
YNR036C	0	0	0	0	1	0	0	0	0	0	0	0	0	0	0	1	0	0	0	0	0	0	0	0	0	0	0	1	0	0	0	0	0	0	0	0	0	0	0	0	1	0
YNR049C	1405	0	1391	0	1343	0	1449	0	1785	0	1116	0	1	0	1440	0	1076	0	1291	0	1612	0	1681	0	1659	0	2016	0	1736	0	1026	0	1439	0	1204	0	964	0	1646	0	1256	0
YDR192C	1346	2113	1457	794	1552	1538	1316	1389	1963	2004	1376	1328	3	2128	1523	1796	1225	1736	1270	1329	1650	2064	1705	1144	1766	1970	1894	1383	1410	1429	1196	1337	1200	42	1147	1478	1223	1352	1893	1717	1175	1362
YOL112W	1009	1679	1623	973	1132	1128	1622	1635	1751	1903	1506	1326	1	2052	1243	1450	1050	1728	1267	1676	1495	1712	2037	1515	1357	1543	2352	1863	1648	1540	913	950	1156	42	852	1118	899	1010	1743	1517	1581	1478
YML109W	1153	650	1293	369	1542	273	1621	385	1799	418	1589	342	0	464	1166	540	1178	431	1456	340	1447	507	1856	266	1508	346	2155	343	1638	342	1208	346	1255	7	1068	212	1159	221	1717	271	1512	353
YOL083W	1001	1949	1293	1062	1494	1946	1420	1846	1336	2071	1267	1351	2	2556	1180	1676	986	2144	1379	1791	1662	2265	1575	1318	1529	2361	1622	1467	1390	1535	1148	1599	1241	38	1208	1861	1138	1558	1355	1854	1105	1423
YNL251C	0	0	3	0	0	0	0	0	0	0	0	0	0	0	0	0	0	0	1	0	0	0	0	0	0	0	0	0	0	0	0	0	0	0	0	0	0	0	0	0	0	0
YBR266C	25	20	39	21	676	661	39	39	41	47	36	25	0	41	25	22	34	44	38	42	45	58	37	20	41	36	42	32	36	25	572	532	37	8	509	529	529	471	24	24	32	44
YBL004W	0	0	0	0	0	0	0	0	0	0	0	0	0	0	0	0	0	0	0	0	0	0	0	0	0	0	0	0	0	0	0	0	0	0	0	0	0	0	0	0	0	0
YBR164C	1	1142	0	343	0	1442	0	695	0	1118	0	491	0	1057	0	995	0	950	1	711	2	1041	1	538	0	850	0	635	0	605	0	1151	1	32	2	1431	0	1165	1	895	1	645
YHR074W	0	0	0	0	0	0	0	0	0	0	0	0	0	0	0	0	0	0	0	0	0	0	0	0	0	0	0	0	0	0	0	0	0	0	0	0	0	0	0	0	0	0
YDR464W	0	0	0	0	0	0	0	0	0	0	0	0	0	0	0	0	0	0	0	0	0	0	0	0	0	0	0	0	0	0	0	0	0	0	0	0	0	0	0	0	0	0
YFR030W	0	0	0	0	0	0	0	0	0	0	0	0	0	0	0	0	0	0	0	0	0	0	0	0	0	0	0	0	0	0	0	0	0	0	0	0	0	0	0	0	0	0
YJL146W	837	1205	1219	665	1174	1011	1018	923	1244	1180	960	801	0	1195	912	1035	693	1071	886	848	1031	1136	1169	786	1231	1110	1264	933	1361	992	863	782	742	14	821	1001	831	802	1257	1045	1004	872
YKL078W	0	0	0	0	0	0	0	0	0	0	0	0	0	0	0	0	0	0	0	0	0	0	0	0	2	0	0	0	0	0	0	0	0	0	0	0	0	0	0	0	0	0
YIL055C	691	963	767	522	837	888	898	928	733	973	800	766	0	1087	657	904	514	922	762	891	823	1012	1097	749	687	908	1014	875	789	747	792	810	572	30	701	958	702	791	739	886	849	885
YPL053C	0	19	0	8	1	11	3	9	3	15	1	14	0	16	2	25	0	16	1	9	1	24	2	4	2	13	2	10	0	18	0	11	1	2	0	13	0	5	2	12	1	14
YLR351C	691	1304	852	640	688	869	964	1152	941	1264	750	857	0	1570	761	1088	845	1257	865	1137	1023	1683	1147	924	1162	1488	1229	1062	921	1054	587	796	775	36	515	762	540	795	977	1178	682	933
YJR111C	420	737	552	333	516	806	532	547	421	806	438	499	1	842	448	619	320	739	507	632	568	789	414	382	620	733	508	447	482	523	489	655	444	14	475	744	509	646	463	732	399	497
YER125W	0	0	0	0	0	0	0	0	0	0	0	0	0	0	0	0	0	0	0	0	0	0	0	0	0	0	0	0	0	0	0	0	0	0	0	0	0	0	0	0	0	0
YER152C	1750	2174	1683	1071	2182	2218	2209	2051	2083	2204	1787	1680	1	2981	1736	2119	1492	2198	2156	2136	1923	2414	2522	1556	1825	2077	3052	1832	2012	1667	1757	1625	1947	59	1932	1910	1653	1702	1952	1739	1776	1927
YLR015W	760	1029	770	529	675	936	767	744	929	1337	544	607	2	1418	692	946	626	1174	686	847	1043	1297	836	673	976	1101	744	849	741	771	623	703	506	22	606	762	630	757	784	1233	621	786
YHR116W	607	816	272	219	1198	1459	270	330	871	1108	257	310	0	1168	617	849	507	804	234	342	879	1174	344	310	735	885	409	303	284	300	1075	1342	527	26	990	1374	940	1160	893	988	253	305
YPL259C	1291	1986	1616	879	1786	1540	1630	1327	1959	1638	1200	917	1	1701	1435	1405	1279	1587	1419	1347	1677	1403	1960	1142	1564	1351	2083	1374	1683	1232	1488	1048	1474	42	1305	1580	1493	1157	1899	1080	1201	770
YKL200C	7	1	11	0	7	0	8	0	6	0	2	0	0	0	13	0	1	0	6	0	39	0	3	0	10	1	3	0	2	0	6	0	1	0	5	1	2	0	1	0	7	0
YGR093W	357	0	588	0	393	0	363	0	256	0	237	0	0	0	432	0	258	0	239	0	649	0	448	0	477	0	140	0	238	0	340	0	93	0	221	0	307	0	200	0	488	0
YDL037C	1812	3526	2322	1781	1887	2409	2418	2781	2716	3749	2459	2744	6	4273	2068	3173	1877	3666	2095	2877	2858	3713	2841	2452	2681	3599	3077	2640	2632	2775	1387	2043	2008	90	1311	2217	1612	2070	2795	3522	2491	2997
YLR442C	0	0	0	0	0	0	0	0	0	0	0	0	0	0	0	0	0	0	0	0	0	0	0	0	0	0	0	0	0	0	0	0	0	0	0	0	0	0	0	0	0	0
YHL043W	635	630	683	411	960	638	666	526	993	751	676	544	0	707	651	640	613	675	611	570	906	887	846	487	904	679	896	464	654	459	701	771	587	19	666	525	759	537	1040	606	724	612
YOR364W	820	943	772	555	712	874	831	865	889	1239	670	610	0	1296	732	808	585	1116	774	798	992	1241	922	541	1009	955	1008	643	762	802	663	774	709	29	666	762	643	745	790	1186	641	723
YOR386W	834	1123	731	370	1845	1436	825	697	1223	1043	638	535	0	1057	844	802	472	797	796	638	1218	1122	989	543	1340	1178	1258	757	842	615	1460	1096	948	49	1661	1679	1394	987	1108	619	671	432
YCL011C	316	0	272	0	323	0	303	0	147	0	223	0	1	0	299	0	294	0	304	0	349	0	278	0	273	0	417	0	311	0	397	0	283	0	386	0	263	0	214	0	335	0
YPR198W	972	1981	1644	1081	3199	3670	1454	1736	1580	1718	1439	1545	2	2121	1167	1580	1117	1741	1389	1680	1530	2017	1409	1042	1527	1864	1530	1321	1562	1741	2316	2997	1230	66	2285	3233	2550	2968	1586	1644	1456	1706
YHL038C	133	251	44	33	387	522	71	52	176	208	58	47	0	183	170	198	109	155	33	47	116	176	54	59	144	157	97	61	43	40	310	453	144	10	331	520	346	462	202	147	50	48
YGL053W	1711	2624	1923	1258	2421	2419	2319	2327	2625	3041	2174	2271	1	2947	1888	2587	1763	2645	1938	2433	2143	2656	2620	1863	2218	2453	2881	1986	1864	2047	1913	2148	1673	74	1830	2396	2027	2295	2828	2709	2161	2207
YLL053C	1306	1939	1102	761	1389	1522	1121	1248	1600	1762	1158	1114	1	2044	1247	1653	641	1687	1087	1358	1661	1939	1345	931	1531	1773	1611	1189	1219	1231	1120	1171	1170	33	1127	1439	1072	1311	1478	1582	1134	1241
YDR425W	183	293	305	126	236	246	342	296	394	363	312	226	0	369	186	276	186	294	279	319	251	315	215	194	298	297	283	183	324	325	198	210	204	11	225	255	197	197	358	352	297	248
YOR331C	110	1056	298	485	83	668	138	954	73	978	70	988	0	1348	165	854	80	1056	91	980	606	1126	105	717	129	998	41	940	87	680	85	480	47	33	60	598	62	507	65	957	189	1159
YML076C	124	1525	138	648	59	1154	117	990	48	1257	147	1055	0	1555	184	1232	166	1410	132	889	252	1539	129	850	203	1311	121	891	174	1118	97	1093	132	37	102	1132	78	1062	73	1182	203	1075
YKR060W	877	0	1079	0	1127	0	1240	0	949	0	1239	0	2	0	797	0	774	0	1160	0	1135	0	1113	0	1089	0	1239	0	1241	0	847	0	973	0	936	0	970	0	874	0	1054	0
YER069W	0	0	0	0	0	0	0	0	0	0	0	0	0	0	0	0	0	0	0	0	1	0	0	0	0	0	0	0	0	0	0	0	0	0	0	0	0	0	0	0	0	0
YMR091C	0	0	0	0	0	0	0	0	0	0	0	0	0	0	0	0	0	0	0	0	0	0	0	0	0	0	0	0	0	0	0	0	0	0	0	0	0	0	0	0	0	0
YER012W	0	0	0	0	0	0	0	0	0	0	0	0	0	0	0	0	0	0	0	0	0	0	0	0	0	0	0	0	0	0	0	0	0	0	0	0	0	0	0	0	0	0
YDL135C	0	0	0	0	0	0	0	0	0	0	0	0	0	0	0	0	0	0	0	0	0	0	0	0	0	0	0	0	0	0	0	0	0	0	0	0	0	0	0	0	0	0
YCR093W	0	0	0	0	0	0	0	0	0	0	0	0	0	0	0	0	0	0	0	0	0	0	0	0	0	0	0	0	0	0	0	0	0	0	0	0	0	0	0	0	0	0
YGR273C	1208	395	1348	220	1216	228	1238	228	1585	377	1253	278	2	411	1229	343	936	323	1114	199	1958	426	1733	196	1820	301	1690	222	1312	267	964	205	1245	4	942	183	961	171	1490	275	1182	249
YBR069C	597	902	815	431	694	731	788	671	622	765	637	602	0	826	660	768	547	717	679	785	795	836	783	618	884	959	632	760	774	565	568	474	381	20	525	630	601	526	574	549	632	493
YGL040C	0	0	0	0	0	0	0	0	0	0	0	0	0	0	0	0	0	0	0	0	0	0	0	0	0	0	0	0	0	0	0	0	0	0	0	0	0	0	0	0	0	0
YDR512C	138	232	92	47	567	546	117	99	242	232	207	79	0	158	192	152	143	122	108	99	294	186	149	79	249	204	174	106	109	63	420	226	122	11	377	452	447	254	242	84	155	79
YPR012W	0	694	0	119	0	799	0	152	0	751	0	205	0	595	0	554	0	245	0	187	0	621	0	170	0	568	0	169	0	153	0	210	0	19	0	788	0	240	0	561	0	215
YGR255C	193	252	75	36	594	584	87	54	283	346	104	99	0	271	205	300	161	279	64	78	326	348	121	102	316	334	104	87	105	68	414	472	207	8	424	553	443	473	267	250	84	109
YDL051W	1045	606	1401	374	1173	316	1415	456	1567	570	1465	356	3	443	1122	487	1042	537	1403	414	1726	584	1585	310	1695	557	1849	384	1449	449	960	292	1339	12	902	384	975	279	1585	287	1283	237
YBL102W	790	1304	919	536	1065	1109	936	839	1264	1243	1015	881	0	1285	963	1079	813	1048	798	925	1196	1289	1182	638	1132	1185	1096	810	1202	986	820	808	768	32	726	902	875	855	1314	1018	975	968
YPL237W	0	0	0	0	0	0	0	0	0	0	0	0	0	0	0	0	0	0	0	0	0	0	0	0	0	0	0	0	0	0	0	0	0	0	0	0	0	0	0	0	0	0
YLR120C	0	962	0	372	0	946	0	612	0	1139	0	688	0	931	0	751	0	799	0	618	0	1026	0	563	0	943	0	669	0	667	0	863	0	24	0	913	0	764	0	993	0	717
YEL043W	619	264	742	174	795	204	805	190	1015	270	586	166	0	322	641	201	664	323	814	207	710	288	878	143	826	220	868	172	737	190	586	229	775	5	680	217	605	227	929	280	546	177
YNL068C	1155	1	1124	0	2321	1	1087	0	1366	1	1087	0	1	0	1057	0	966	0	1008	1	1288	0	1157	0	1396	0	1501	1	1204	0	1781	0	1137	0	2117	0	1836	1	1431	0	1024	1
YJL169W	421	527	534	323	1155	1196	375	414	585	585	449	426	0	665	398	467	428	571	390	436	665	745	433	299	551	636	513	317	496	408	990	993	374	30	890	990	937	1077	602	595	474	424
YAL043C-A	55	0	51	0	41	0	44	0	11	0	34	0	0	0	60	0	29	0	30	0	90	0	37	0	55	0	17	0	48	0	51	0	19	0	34	0	39	0	20	0	45	0
YDR146C	0	0	0	0	0	0	0	0	0	0	0	0	0	0	0	0	0	0	0	0	0	0	0	0	0	0	0	0	0	0	0	0	0	0	0	0	0	0	0	0	1	0
YBR112C	0	0	0	0	0	0	0	0	0	0	0	0	0	0	0	0	0	0	0	0	0	0	0	0	0	0	0	0	0	0	0	0	0	0	0	0	0	0	0	0	0	0
YBL081W	540	384	518	208	435	291	544	316	350	338	636	276	0	399	502	353	430	392	630	373	630	434	605	279	624	346	630	468	734	378	475	266	484	11	458	296	371	293	395	346	683	344
YFL040W	637	697	933	331	971	559	993	519	1007	702	928	496	0	745	741	528	775	585	767	660	982	575	1011	404	939	624	978	555	789	460	781	352	853	16	757	678	716	414	970	462	888	464
YNL326C	445	680	427	292	808	1084	464	480	826	975	462	544	0	1020	451	662	519	755	450	486	669	742	727	425	668	749	620	543	476	563	653	796	540	22	623	850	694	805	798	936	467	554
YDR337W	0	0	0	0	0	0	0	0	0	0	0	0	0	0	0	0	0	0	0	0	0	0	0	0	0	0	0	0	0	0	0	0	0	0	0	0	0	0	0	0	0	0
YJL061W	0	0	0	0	0	0	0	0	0	0	0	0	0	0	1	0	0	0	0	0	0	0	0	0	0	0	0	0	0	0	0	0	0	0	0	0	0	0	0	0	0	0
YPR147C	2106	3449	3158	1886	2520	2705	3349	3280	3368	3363	3141	3074	3	4148	2271	3121	2427	3546	2997	3225	3291	3815	3413	2557	3424	3562	3717	2909	3305	2943	1918	2229	2558	85	2041	2469	2034	2060	3437	3091	2962	3307
YKL131W	81	1326	164	765	73	1132	92	1142	52	1107	53	1008	0	1540	70	1117	44	1364	43	1151	458	1256	62	785	61	1150	34	977	75	1185	41	935	35	33	43	1025	42	906	24	1158	108	1023
YDR441C	1521	0	1087	0	1745	0	1264	0	1748	0	870	0	1	0	1426	0	1058	0	1176	0	1605	0	1473	0	1483	0	1654	0	1277	0	1420	0	1263	0	1513	0	1287	0	1654	0	903	0
YPL094C	0	0	0	0	0	0	0	0	0	0	0	0	0	0	0	0	0	0	0	0	0	0	0	0	0	0	0	0	0	0	0	0	0	0	0	0	0	0	0	0	0	0
YPL023C	3823	5237	4581	2534	3778	3736	4698	4325	5024	5012	4811	4075	4	6110	4024	4715	3780	5188	4077	4575	4843	5415	5685	3740	5068	5060	6063	3974	4657	3784	2978	2952	3952	117	3015	3203	3115	3049	4980	4687	4347	4329
YDR231C	328	545	141	101	1199	1239	140	126	559	519	143	107	0	437	302	388	300	429	173	134	450	544	199	110	477	416	195	167	143	134	987	1000	276	28	919	1251	932	1008	541	451	129	131
YJL112W	626	973	760	703	724	1030	614	1069	600	854	651	834	0	1255	584	1019	698	1051	659	853	675	1125	896	791	623	1016	1042	756	814	945	589	900	667	34	731	885	610	795	660	789	796	1081
YNL193W	949	1486	957	566	1159	1299	931	929	1297	1433	946	1005	1	1770	824	1166	1032	1486	789	956	994	1314	1229	835	1157	1244	1252	953	1112	1015	971	1172	1087	28	894	1254	995	1075	1239	1296	998	1077
YML058W	819	0	1003	0	1031	0	754	0	1110	0	846	0	1	0	843	0	955	0	691	0	1168	0	1068	0	1166	0	1298	0	1047	0	844	0	971	0	904	0	926	0	1080	0	748	0
YBR188C	689	1390	778	639	833	1098	829	1175	866	1304	778	1043	0	1423	661	1111	643	1243	816	1092	744	1144	986	853	758	1094	1031	1064	898	1113	672	858	669	36	659	1077	692	909	937	1049	738	1031
YER034W	614	953	946	654	1092	1093	921	791	1017	1021	802	782	1	1052	778	858	675	965	767	811	903	1082	988	700	965	969	1090	815	1026	879	831	997	603	27	840	1060	920	961	946	910	761	799
YJR076C	0	0	0	0	0	0	0	0	0	0	0	0	0	0	0	0	0	0	0	0	0	0	0	0	0	0	0	0	0	0	0	0	0	0	0	0	0	0	0	0	0	0
YKL157W	1	0	0	0	0	0	0	0	0	0	0	0	0	0	0	0	0	4	0	0	0	0	0	0	0	0	0	0	0	0	0	0	0	0	0	0	0	0	0	0	0	0
YBR003W	46	0	18	0	61	0	10	0	19	0	10	0	0	0	37	0	17	0	9	0	172	0	13	0	23	0	7	0	8	0	63	0	12	0	32	0	56	0	8	0	10	0
YPR129W	2405	0	2132	0	2314	1	2059	0	2757	0	2146	0	0	0	2184	0	1778	0	2028	0	2500	1	2502	0	2400	0	2960	0	2209	0	1662	0	2212	0	1892	0	1755	0	2765	0	2094	0
YDL113C	0	0	0	0	0	0	0	0	0	0	0	0	0	0	0	0	0	0	0	0	0	0	0	0	0	0	0	0	0	0	0	0	0	0	0	0	0	0	0	0	0	0
YMR135C	996	1534	1041	719	951	1242	1163	1170	1326	1424	976	1125	1	1819	1069	1235	907	1596	936	1289	1140	1435	1349	1038	1097	1309	1452	1340	969	1067	915	1051	943	34	746	1082	923	1007	1392	1415	967	1246
YGL007W	406	0	244	0	260	0	276	0	497	0	151	0	0	0	466	0	441	0	224	0	589	0	278	0	614	0	380	0	308	0	217	0	530	0	204	0	243	0	487	0	178	0
YPL005W	0	0	0	0	0	0	0	0	0	0	0	0	0	0	0	0	0	0	0	0	0	0	0	0	0	0	0	0	0	0	0	0	0	0	0	0	0	0	0	0	0	0
YBR247C	0	0	0	0	0	0	0	0	0	0	0	0	0	0	0	0	0	0	0	0	0	0	0	0	0	0	0	0	0	0	0	0	0	0	0	0	0	0	0	0	0	0
YLR185W	0	8	0	0	13	10	15	9	2	0	0	0	0	0	14	14	1	0	6	3	0	8	1	0	1	0	0	0	0	0	6	6	0	0	5	3	10	14	0	0	4	0
YJL210W	676	238	874	278	1977	389	971	273	901	228	844	214	0	247	622	205	724	250	903	219	886	253	1304	177	834	206	1558	232	981	252	1404	457	757	11	1657	267	1656	230	817	159	1033	200
YLR398C	687	1047	978	590	1276	1575	836	905	943	1113	857	783	1	1127	618	860	660	1062	771	857	901	1132	838	687	835	951	1007	871	969	891	1012	1184	729	28	1064	1315	1112	1153	961	1022	793	935
YIL154C	0	0	0	0	0	0	0	0	0	0	0	0	0	0	0	0	0	0	0	0	0	0	0	0	0	0	0	0	0	0	0	0	0	0	0	0	0	0	0	0	0	0
YIL101C	80	1224	78	595	83	1298	68	1010	49	1379	94	1246	0	1614	65	1125	46	1378	70	1129	112	1350	73	862	92	1246	78	991	76	1004	61	1226	48	25	86	1158	56	1040	53	1280	133	1468
YKL004W	0	0	0	0	0	0	0	0	0	0	0	0	0	0	0	0	0	0	0	0	0	0	0	0	0	0	0	0	0	0	0	0	0	0	0	0	0	0	0	0	0	0
YPL154C	942	1561	1232	776	1510	1601	1191	1375	1336	1539	1028	1102	2	1554	1101	1499	869	1448	1169	1272	1210	1697	1517	1024	1199	1501	1661	1285	1229	1179	1155	1382	939	63	1063	1573	1053	1299	1277	1379	1032	1146
YPL101W	94	190	171	130	569	609	162	147	181	213	172	161	0	235	123	119	152	205	164	220	224	241	227	156	241	250	229	127	175	118	520	562	124	8	372	540	500	501	212	154	223	195
YLR258W	622	1594	630	858	393	1204	466	1058	275	1579	384	1200	1	1996	596	1324	394	1716	353	1128	1092	1767	504	1064	580	1721	311	1133	557	1295	367	1047	240	38	301	1182	285	984	253	1464	561	1150
YBR178W	78	5	57	0	43	10	77	0	36	6	79	1	0	0	67	1	80	1	87	6	98	1	105	3	74	1	77	2	97	3	54	0	71	0	76	3	41	1	33	1	89	0
YJR098C	883	1271	1258	733	1081	1309	1354	1326	1135	1316	1171	1049	0	1467	879	1220	727	1205	1106	1397	1186	1396	1191	941	1190	1264	1296	1079	1087	1185	922	1033	769	32	832	1121	929	998	1141	1217	1031	1241
YHR176W	0	1020	0	535	0	907	0	833	0	1161	0	789	0	1064	0	912	0	967	0	872	0	1118	2	791	0	1055	0	925	0	845	0	759	0	27	0	914	0	646	0	1034	0	833
YJR018W	0	0	0	0	0	0	0	0	0	0	0	0	0	0	0	0	0	0	0	0	0	0	0	0	0	0	0	0	0	0	0	0	0	0	0	0	0	0	0	0	0	0
YMR326C	60	1111	95	592	53	1465	53	795	26	1461	25	721	0	1369	64	1069	27	1210	16	784	517	1297	33	610	74	1206	16	656	55	810	62	1203	18	39	40	1312	31	1251	23	1281	47	790
YDR319C	1338	1037	1891	636	1726	628	1566	600	1406	729	1072	477	0	791	1612	839	1165	861	945	481	2535	960	1427	402	1937	794	788	460	1219	567	1546	654	575	11	1159	477	1373	457	1122	564	1483	496
YKL095W	0	0	0	0	0	0	0	0	0	0	0	0	0	0	0	0	0	0	0	0	0	0	0	0	0	0	0	0	0	0	0	0	0	0	0	0	0	0	0	0	0	0
YOL099C	1043	138	1545	68	1299	82	1584	95	1602	96	1339	75	3	105	1168	92	1096	76	1399	69	1445	96	1754	55	1525	103	1902	92	1495	97	972	30	1175	3	913	82	1091	53	1593	53	1099	37
YIL094C	0	0	0	0	0	0	0	0	0	0	0	0	0	0	0	0	0	0	0	0	0	0	0	0	0	0	0	0	0	0	0	0	0	0	0	0	0	0	0	0	0	0
YLR451W	213	244	207	149	149	142	83	93	232	268	214	192	0	214	217	272	105	219	99	84	128	196	274	128	193	184	307	199	236	180	119	138	123	6	115	133	101	127	179	239	181	204
YFR017C	994	1716	1408	860	1581	1897	1524	1560	1322	1642	1505	1236	1	2072	1107	1467	1078	1665	1290	1580	1481	1717	1626	1046	1447	1659	1635	1280	1347	1183	1432	1614	1062	48	1307	1792	1395	1426	1229	1464	1392	1543
YGR084C	558	994	758	506	924	941	885	856	1157	1116	844	819	0	1396	652	883	668	1118	759	843	955	1301	984	706	1123	1209	1121	811	724	700	687	867	701	32	639	960	710	834	1088	1028	861	1024
YIL076W	337	536	226	151	1588	1880	319	325	446	496	278	235	0	643	352	408	409	535	298	308	418	515	379	238	503	474	408	263	248	207	1229	1466	307	28	1187	1727	1332	1500	422	480	291	300
YOL044W	344	901	556	581	519	1360	434	929	210	854	356	985	0	899	344	736	113	900	262	955	635	886	390	680	323	880	274	924	354	825	460	1162	154	35	395	1193	375	1137	148	698	505	1050
YLR323C	0	0	0	0	0	0	0	0	0	0	0	0	0	0	0	0	0	0	0	0	0	0	0	0	4	0	0	0	0	0	0	0	0	0	0	0	0	0	0	0	0	0
YOR085W	409	331	607	315	978	839	666	604	501	508	586	450	1	410	310	296	248	400	732	588	330	370	606	383	407	328	822	428	600	478	657	640	324	15	711	742	684	726	567	432	583	501
YGL067W	1384	2016	1253	773	1731	1808	1213	1200	2035	1997	1352	1106	0	2274	1548	1775	1190	1862	1100	1275	1883	2107	1529	994	2083	1941	1534	1093	1358	1220	1364	1551	1416	50	1427	1688	1521	1444	1889	1811	1319	1306
YOR050C	1121	1546	1032	678	1124	1204	1198	1165	1243	1478	876	896	0	1592	1035	1248	858	1404	1036	1118	1192	1443	1379	1024	1189	1381	1526	1038	1140	945	930	1008	998	44	916	1030	854	947	1254	1313	860	976
YNL087W	630	1188	762	613	731	1051	894	1127	662	1255	800	989	1	1235	676	1105	638	1154	842	1021	1015	1264	965	765	901	1181	858	893	820	950	592	867	606	28	588	931	617	826	661	1154	884	1060
YGR114C	0	0	0	0	0	0	0	0	0	0	0	0	0	0	0	0	0	0	0	0	0	0	0	0	0	0	0	0	0	0	0	0	0	0	0	0	0	0	0	0	0	0
YLR318W	31	70	107	49	506	444	122	100	89	95	72	58	0	73	66	80	64	99	80	113	125	99	89	76	124	101	100	110	119	80	353	432	44	12	299	469	408	455	76	75	98	90
YBR278W	136	1323	105	672	43	989	113	1147	45	1429	145	1017	0	1574	147	1064	129	1342	151	1140	195	1359	120	1033	157	1289	158	1052	173	1014	88	844	110	23	62	904	49	892	73	1283	199	1324
YNL024C-A	0	0	0	0	0	0	0	0	1	0	0	0	0	0	0	0	0	0	0	0	0	0	0	0	1	0	0	0	0	0	0	0	0	0	0	0	0	0	1	0	0	0
YDR296W	147	256	102	76	776	671	147	146	229	249	98	105	1	240	210	291	202	215	149	128	255	276	140	115	235	268	141	115	116	124	488	571	164	12	499	693	585	559	235	215	146	118
YGL232W	1189	1736	1464	920	1785	1742	1522	1627	1819	1954	1498	1472	1	2326	1292	1575	1301	1851	1383	1648	1787	2145	2087	1389	1699	1972	2290	1432	1450	1278	1345	1523	1345	70	1372	1441	1572	1472	1749	1520	1644	1522
YPR091C	1002	1727	1488	1007	1514	1435	1230	1303	1740	2042	1384	1406	1	2087	1215	1570	1082	1664	1043	1369	1700	2182	1553	1154	1646	1840	1464	1441	1620	1482	1084	1358	1010	48	973	1343	1144	1237	1705	1839	1529	1581
YGR141W	687	1035	618	445	803	936	626	581	1059	1154	654	740	0	1388	657	1060	594	1083	492	571	1004	1282	961	632	1019	1090	959	638	611	567	624	760	722	22	634	730	573	679	949	1178	668	764
YAR030C	627	0	876	0	1051	0	835	0	1184	0	737	0	3	0	761	0	778	0	772	0	1040	0	952	0	1078	0	1102	0	992	0	875	0	909	0	864	0	824	0	1015	0	736	0
YHR137W	283	463	368	204	348	455	396	336	413	505	431	480	0	577	324	511	339	546	324	400	335	499	388	324	349	418	409	374	346	462	351	453	293	12	294	446	336	367	418	461	500	506
YFL011W	700	0	816	0	782	0	888	0	758	0	815	0	0	0	734	0	804	0	689	0	1036	0	1048	0	982	0	1159	0	700	0	801	0	774	0	638	0	668	0	795	0	797	0
YMR198W	139	109	391	190	806	552	346	215	208	148	331	201	0	213	166	133	141	178	302	225	182	121	356	168	175	128	404	187	397	307	493	420	162	11	535	591	553	416	178	154	292	245
YCR003W	184	307	81	27	402	419	81	76	209	173	100	69	0	200	169	183	115	138	51	67	201	203	56	56	240	204	75	63	45	68	366	356	142	7	307	458	309	355	201	187	83	69
YMR316C-B	188	1014	312	550	163	830	249	1025	129	1141	118	680	0	1181	182	879	85	1118	143	1032	808	1238	150	763	268	1198	111	937	191	876	189	701	69	24	128	792	140	661	83	974	173	755
YMR316C-A	302	1501	298	997	232	1479	329	1523	141	1608	287	1232	0	1868	348	1590	220	1669	306	1502	422	1966	313	1131	366	1769	365	1216	398	1291	272	1375	264	30	233	1250	190	1322	208	1631	337	1343
YMR163C	1083	1323	738	458	2112	2076	835	811	1191	1087	865	811	0	1505	1061	1111	626	1131	801	754	1249	1298	997	679	1225	1351	1173	778	876	671	1668	1726	943	44	1764	1855	1724	1753	1035	1047	934	877
YEL008W	530	1148	687	585	511	1498	602	1157	255	1089	377	977	1	1323	401	1032	333	1098	394	1184	700	1206	469	753	470	1084	351	967	494	1006	513	1238	204	30	460	1458	390	1259	143	928	448	1012
YBR020W	655	1083	71	64	674	994	61	91	1050	1169	36	77	0	1433	526	1037	751	1007	62	65	755	1272	90	68	578	1109	77	97	72	96	419	860	660	13	584	830	537	775	995	1047	65	97
YLR418C	241	555	392	249	824	902	373	405	508	608	330	400	0	521	309	475	232	452	354	390	397	520	398	330	353	443	397	336	320	393	698	757	251	18	582	950	597	728	476	521	327	386
YDR112W	0	383	0	208	0	289	1	360	0	532	1	338	0	394	0	418	0	385	1	436	0	346	0	341	0	270	0	349	0	362	0	251	1	14	0	321	0	270	0	543	0	388
YER059W	895	1309	955	594	1518	1576	1002	1059	1339	1570	866	848	1	1918	1045	1370	1148	1453	800	1108	1133	1453	1206	880	1130	1271	1324	1061	1046	872	1273	1316	943	43	1171	1511	1266	1357	1630	1406	903	949
YPL153C	0	0	0	0	0	0	0	0	0	0	0	0	0	0	0	0	0	0	0	0	0	0	0	0	0	0	0	0	0	0	0	0	0	0	0	0	0	0	0	0	0	0
YBL025W	0	0	0	0	0	0	0	0	0	0	0	0	0	0	0	0	0	0	0	0	1	0	0	0	0	0	0	0	0	0	0	0	0	0	0	0	0	0	0	0	0	0
YOL066C	0	0	0	0	0	0	0	0	0	0	0	0	0	0	0	0	0	0	0	0	0	0	0	0	2	0	0	0	0	0	0	0	0	0	0	0	0	0	0	0	0	0
YDR126W	379	21	349	6	524	11	247	11	669	20	270	10	0	25	399	18	441	22	209	6	563	25	322	3	537	19	391	5	362	9	394	22	340	1	386	8	373	5	726	20	269	7
YGL167C	0	117	0	18	0	527	0	19	0	149	0	25	0	86	0	86	0	95	0	40	0	110	0	24	0	107	0	45	0	52	0	378	0	11	0	567	0	414	0	82	0	30
YOR223W	3901	5090	3556	2314	3502	3580	3564	3672	4720	5151	3408	3598	1	5765	3444	4547	3144	4813	3599	3824	4772	5885	4137	2887	4635	5207	4924	3256	3820	3827	2616	3107	3708	106	3015	3627	2795	3082	4843	4656	3419	3602
YHR072W	0	0	0	0	0	0	0	0	0	0	0	0	0	0	0	0	0	0	0	0	0	0	0	0	0	0	0	0	0	0	0	0	0	0	0	0	0	0	0	0	0	0
YDL074C	56	206	113	147	155	551	127	259	67	305	42	121	0	381	64	173	50	345	38	192	244	391	88	158	135	236	44	237	85	188	157	499	23	6	105	522	149	458	44	288	90	161
YJL190C	845	0	495	0	2459	0	599	0	1136	0	606	0	1	0	854	0	780	0	513	0	1280	1	775	0	1279	0	775	0	600	0	1917	0	948	0	1851	0	1999	0	1050	1	612	0
YMR218C	0	0	0	0	0	0	0	0	0	0	0	0	0	0	0	0	0	0	0	0	0	0	0	0	0	0	0	0	0	0	0	0	0	0	0	0	0	0	0	0	0	0
YLR052W	0	0	0	0	0	0	0	0	0	0	0	0	0	0	0	0	0	0	0	0	0	0	0	0	0	0	0	0	0	0	0	0	0	0	0	0	0	0	0	0	0	0
YNL230C	1680	2239	2137	1148	2174	1931	2041	1947	2480	2317	1956	1675	1	2755	1750	1903	1704	2309	2062	1946	2257	2371	2765	1716	2307	2092	3104	1988	2376	1858	1564	1647	1919	62	1807	1818	1689	1685	2300	2109	1789	1698
YLL049W	514	647	411	200	1014	985	436	426	660	636	436	364	0	797	507	659	408	656	378	436	635	684	484	310	613	685	556	306	423	394	715	802	467	14	730	732	775	853	618	560	391	420
YPR166C	0	0	0	0	0	5	0	0	0	0	0	0	0	0	0	0	4	3	0	0	0	0	0	0	0	0	0	0	0	0	0	0	1	0	0	0	0	0	0	0	0	0
YJL042W	1158	1691	1346	939	1479	1632	1347	1474	1485	1781	1440	1392	0	2089	1287	1540	1146	1895	1295	1651	1637	2052	2055	1536	1636	1939	2301	1707	1380	1431	1100	1295	1149	49	1238	1473	1149	1348	1606	1638	1299	1509
YNL301C	871	1455	1144	800	1217	1458	1131	1429	1296	1579	1080	1458	0	1813	1092	1356	1153	1733	1129	1476	1283	1854	1482	1246	1176	1534	1627	1429	1131	1410	807	1250	965	36	855	1420	843	1209	1249	1468	1225	1351
YDR445C	1305	2029	1428	874	2016	2180	1666	1644	2079	2378	1575	1456	2	2262	1294	1748	1257	1974	1431	1748	1851	2176	1600	1256	1793	2074	1814	1354	1611	1349	1600	1698	1296	49	1730	1881	1546	1799	2219	2252	1490	1688
YMR058W	605	587	177	83	1012	587	164	129	932	602	312	172	0	650	667	506	595	465	148	135	881	654	251	117	896	588	226	115	177	87	714	575	565	13	692	467	748	466	827	482	282	167
YDR061W	985	1329	894	636	1024	1014	1040	900	1236	1301	976	899	1	1510	834	1067	765	1297	1061	1040	1273	1440	1108	744	1214	1299	1411	894	1015	888	797	815	1068	37	810	867	768	943	1182	1197	1015	938
YOR290C	35	78	16	4	402	417	23	21	50	42	11	8	0	60	50	62	45	47	33	27	60	52	13	7	30	44	42	9	14	4	284	282	43	2	371	297	277	339	45	47	9	13
YKL114C	892	1221	1034	670	1450	1439	1106	1041	1166	1192	1100	934	0	1350	863	1043	823	1188	980	1080	1087	1336	1180	823	1174	1070	1328	936	1289	1007	1076	1123	838	28	1228	1253	983	1113	1110	1061	1039	1126
YML024W	46	0	88	0	628	0	91	0	76	0	82	0	0	0	63	0	56	0	70	0	55	0	118	0	71	0	86	0	102	0	536	0	59	0	537	0	567	0	56	0	56	0
YML093W	0	0	0	0	0	0	0	0	0	0	0	0	0	0	0	0	0	0	0	0	0	0	0	0	0	0	0	0	0	0	0	0	0	0	0	0	0	0	0	0	0	0
YHR197W	0	0	0	0	0	0	0	0	0	0	0	0	0	0	0	0	0	0	0	0	0	0	0	0	0	0	0	0	0	0	0	0	0	0	0	0	0	0	0	0	0	0
YDR276C	0	292	0	127	0	702	0	182	0	258	0	166	0	292	0	221	0	209	0	180	0	332	0	126	0	252	0	160	0	156	0	508	0	12	0	593	0	591	0	264	0	160
YLR200W	52	105	27	13	438	465	44	40	113	92	39	42	0	136	57	68	100	118	41	37	91	111	42	35	76	90	66	23	30	27	474	409	83	13	424	501	340	439	92	104	38	39
YKR003W	201	167	170	114	226	251	247	335	188	209	179	216	0	283	200	213	129	239	293	324	256	264	246	205	187	266	303	202	191	170	174	214	194	5	243	272	199	219	194	196	212	247
YLR107W	1617	2333	1703	1177	1409	1566	1704	1846	2254	2709	1462	1403	3	2467	1455	1940	1065	2187	1598	1860	1965	2569	1936	1355	2140	2394	2407	1677	1849	1928	1010	1397	1570	57	1178	1469	1046	1392	2234	2425	1475	1712
YER175C	1365	368	1760	183	1543	216	1571	247	1596	282	1578	238	0	276	1224	183	1141	218	1395	174	1486	220	2075	159	1486	254	2131	263	1712	237	1320	97	1376	11	1200	252	1179	128	1535	144	1618	121
YIR012W	0	0	0	0	0	0	0	0	0	0	0	0	0	0	0	0	0	0	2	0	0	0	0	0	0	0	0	0	0	0	0	0	0	0	0	0	0	0	0	0	0	0
YDL183C	237	55	184	17	395	49	167	38	128	53	129	20	0	58	184	31	143	35	100	13	393	50	172	15	254	30	107	15	95	22	383	58	78	0	283	36	296	43	97	21	176	30
YMR118C	1869	2403	1621	925	2271	2148	1670	1565	2155	2153	1772	1637	0	2951	1651	2274	1615	2522	1618	1814	2023	2457	2161	1547	2083	2057	2637	1477	1728	1556	1590	1947	1803	37	1655	1967	1798	1740	1940	1961	1734	1699
YCL049C	622	916	616	307	679	646	848	669	940	765	754	636	0	753	666	683	478	659	840	753	793	677	896	570	770	745	1051	560	594	437	604	616	586	9	628	686	568	532	811	629	899	625
YBL066C	342	0	547	0	611	1	450	0	650	0	478	0	1	0	438	0	386	0	436	0	485	0	492	0	491	0	588	0	538	0	550	0	403	0	533	0	551	0	658	0	436	0
YGL120C	0	0	0	0	0	0	0	0	0	0	0	0	0	0	0	0	0	0	0	0	0	0	1	0	0	0	0	0	0	0	0	0	0	0	0	0	0	0	0	0	0	0
YDR169C	2210	3466	2322	1426	2493	2708	2510	2573	3202	3525	2406	2325	2	3908	2394	2883	2185	3456	2243	2542	3012	3512	2587	1871	2943	3226	2864	2038	2317	2006	2048	2214	2365	65	1923	2497	2114	2165	3276	3075	2576	2541
YMR183C	794	1312	1173	683	1226	1240	1036	1070	1244	1499	1120	1071	0	1394	968	1155	846	1176	809	1142	1280	1596	983	814	1187	1461	1218	928	1078	1196	956	1013	731	33	852	1201	1011	1083	1346	1290	993	1188
YLR169W	519	800	509	334	915	973	520	501	620	666	405	362	0	900	541	653	484	712	466	505	591	734	597	389	503	683	553	485	580	444	696	951	495	27	669	1012	704	843	597	591	378	413
YMR272C	235	90	510	8	216	59	264	5	132	66	180	9	0	6	307	7	163	4	138	34	1376	10	223	33	270	7	99	47	166	6	226	2	65	1	168	43	165	8	87	3	301	3
YPR108W	0	0	0	0	0	0	0	0	0	0	2	0	0	0	0	0	0	0	0	0	0	0	0	0	0	0	0	0	0	0	0	0	0	0	0	0	0	0	0	0	0	0
YKL054C	40	51	39	7	196	167	29	32	34	29	33	29	0	28	28	48	16	27	20	30	39	43	12	16	52	41	17	6	49	27	142	84	28	1	97	160	123	125	36	11	24	18
YGR162W	167	227	307	182	637	680	332	226	256	235	255	230	0	207	163	160	156	217	237	232	181	268	291	231	254	265	338	236	304	243	486	543	186	16	541	616	566	532	260	174	222	215
YDL165W	0	0	0	0	0	0	0	0	0	0	0	0	0	0	0	0	0	0	1	0	0	0	0	0	0	0	0	0	0	0	0	0	0	0	0	0	0	0	0	0	0	0
YDR032C	51	0	49	0	12	0	41	0	19	0	20	0	0	0	34	0	33	0	22	0	47	0	40	0	49	0	4	0	33	0	21	0	5	0	12	0	10	0	14	0	36	0
YKL023W	679	1056	851	467	924	1055	897	826	988	1010	838	755	0	1227	717	854	698	1027	735	909	943	1097	1156	758	1006	1023	1072	819	886	696	773	851	707	21	652	967	712	829	864	909	859	826
YJR051W	0	0	0	0	0	0	0	0	0	0	0	0	0	0	0	0	0	0	0	0	0	0	2	0	0	0	0	0	0	0	0	0	0	0	0	0	0	0	0	0	0	0
YNL009W	1003	1277	1228	587	1366	1140	1050	717	1347	1213	980	622	0	780	925	792	628	843	1074	978	1138	768	1353	807	1096	881	1618	1006	1243	804	1069	568	894	35	965	1120	1037	608	1265	507	1001	461
YFL034W	409	593	773	417	757	644	653	522	756	669	693	498	0	752	513	526	525	642	571	589	785	595	818	441	870	664	962	473	716	558	600	540	567	6	584	597	678	537	779	622	658	549
YKL164C	766	1105	900	516	915	998	930	934	980	1128	739	734	0	1408	785	995	763	1155	722	856	901	1161	1265	875	928	936	1448	1024	944	732	761	836	796	35	736	850	812	754	1018	1012	831	904
YJR135C	266	28	432	31	200	27	352	38	177	29	278	33	0	15	291	35	206	23	286	20	308	36	352	24	325	31	308	24	408	31	280	33	236	1	220	18	169	25	140	19	263	24
YGL213C	472	784	569	328	872	1031	617	601	601	871	564	571	1	859	478	575	371	589	583	659	574	661	521	417	586	663	667	493	556	555	628	790	435	23	720	877	719	861	550	663	555	612
YMR076C	0	0	0	0	0	0	0	0	0	0	0	0	0	0	0	0	0	0	0	0	0	0	0	0	0	0	0	0	0	0	0	0	0	0	0	0	0	0	0	0	0	0
YGR205W	2327	2738	1861	1163	2381	2244	1853	1727	2422	2254	1976	1717	1	3241	1969	2561	2023	2630	1659	1685	2389	2607	2157	1312	2426	2318	2630	1597	2111	1643	1846	1980	2250	62	1960	2165	2198	1886	2197	2000	1811	1778
YJR037W	1444	1520	1878	561	1659	1152	1974	889	1799	1521	1612	561	1	703	1457	660	1365	741	1911	1387	1661	742	2177	853	1578	832	2546	1135	1749	818	1338	308	1583	36	1280	1187	1393	308	1742	298	1722	346
YNL027W	1079	1964	1388	987	1428	1563	1401	1598	1847	1797	1376	1550	0	2166	1112	1620	1120	1901	1233	1621	1525	1918	1605	1212	1590	1784	1632	1367	1448	1476	985	1335	1167	49	1078	1443	1024	1344	1688	1792	1342	1701
YLR291C	0	0	0	0	0	0	0	0	0	0	0	0	0	0	0	0	0	0	0	0	0	0	0	0	0	0	0	0	0	0	0	0	0	0	0	0	2	0	0	0	0	0
YDR210W	1272	0	1325	0	1474	2	1337	0	1736	0	1117	0	0	1	1393	0	1194	0	1308	2	1903	1	1726	0	1706	1	2053	1	1400	0	1149	0	1230	0	1174	1	1262	0	1700	1	1212	1
YIL122W	926	1933	860	844	920	1572	871	1458	1251	2045	840	1537	2	2405	911	1689	1105	2260	778	1525	1169	2287	1124	1180	1142	1981	1113	1215	996	1229	837	1506	1067	51	909	1536	823	1422	1163	1961	809	1517
YDL230W	961	1424	1449	756	1374	1376	1372	1230	1899	1765	1407	1423	2	1906	1076	1277	1302	1714	1149	1241	1559	1694	2016	1197	1589	1519	2066	1380	1559	1244	1031	991	1178	58	970	1194	989	1158	1850	1603	1337	1296
YJR113C	123	109	44	17	455	416	45	58	133	112	53	24	0	47	67	111	60	54	79	50	140	90	107	49	93	89	86	72	77	46	326	185	67	10	399	454	361	181	113	44	54	22
YGL075C	0	0	0	0	0	0	0	0	0	0	0	0	0	0	0	0	0	0	0	0	0	0	0	0	0	0	0	0	0	0	0	0	0	0	0	0	0	0	0	0	0	0
YHR041C	99	0	146	0	534	0	158	0	162	0	126	0	0	0	102	0	94	0	202	0	222	0	219	0	163	0	248	0	188	0	463	0	84	0	451	0	441	0	106	0	148	0
YLR416C	2459	0	2168	0	2439	0	2234	0	3343	0	2216	0	5	0	2475	0	2877	0	2285	0	3639	0	2972	0	3022	0	3355	0	2435	0	1915	0	2508	0	2094	0	1958	0	3350	0	2371	0
YGR097W	456	0	674	0	343	1	421	0	223	1	334	0	0	0	417	0	222	0	325	1	1024	0	387	0	447	0	189	0	403	2	314	0	183	0	225	0	227	0	166	0	437	0
YIL068C	0	0	0	0	0	0	0	0	0	0	0	0	0	0	0	0	0	0	0	0	0	0	0	0	0	0	0	0	0	0	0	0	0	0	0	0	0	0	0	0	0	0
YCL025C	145	1718	98	660	100	1546	130	1383	40	1400	130	1158	0	1906	138	1429	105	1591	129	1296	159	1677	129	1072	139	1511	158	1298	118	953	96	1469	91	53	100	1554	92	1480	64	1253	144	1417
YNR034W	953	1026	1079	760	857	585	1086	1308	1075	924	1016	1393	0	1158	878	1010	946	1483	1272	827	1284	1126	1289	619	901	1218	1591	810	1231	1204	593	818	958	18	724	607	652	843	1177	1039	1055	868
YOL085C	875	1304	961	573	970	1052	1215	1131	1315	1203	1044	909	0	1366	854	976	846	1156	909	1159	1083	1210	1247	913	1104	1078	1408	1007	834	846	807	930	783	26	760	946	938	845	1398	1339	1242	1046
YNL282W	0	0	0	0	0	0	0	0	0	0	0	0	0	0	0	0	0	0	0	0	0	0	0	0	0	0	0	0	0	0	0	0	0	0	0	0	0	0	0	0	0	0
YBR286W	1245	1709	1300	726	1221	1164	1486	1602	1585	1688	1363	1223	0	2096	1270	1616	1210	1666	1518	1351	1577	1917	2063	1270	1639	1674	2247	1501	1381	1170	954	949	1396	33	869	1065	972	1034	1645	1459	1225	1269
YGL144C	1277	1905	1388	904	1462	1600	1707	1558	1678	1804	1386	1401	0	2467	1491	1683	1465	1974	1570	1560	1680	2140	1746	1225	1719	1847	1839	1349	1354	1334	1184	1209	1352	55	987	1410	1274	1225	1726	1585	1591	1515
YDR190C	0	0	0	0	0	0	0	0	0	0	0	0	0	0	0	0	0	0	0	0	0	0	0	0	0	0	0	0	0	0	0	0	0	0	0	0	0	0	0	0	0	0
YAL031C	450	0	449	0	688	0	381	0	642	0	320	0	0	0	612	0	366	0	396	0	538	0	437	0	535	0	552	0	517	0	511	0	497	0	620	0	608	0	639	0	386	0
YBL006C	0	0	0	0	0	0	0	0	0	0	0	0	0	0	0	0	0	0	0	0	0	0	0	0	0	0	0	0	0	0	0	0	0	0	0	0	0	0	0	0	0	0
YNL132W	0	0	0	0	0	0	0	0	0	0	0	0	0	0	0	0	0	0	0	0	0	0	0	0	0	0	0	0	0	0	0	0	0	0	0	0	0	0	0	0	0	0
YBR264C	0	1495	0	747	0	1252	0	1276	0	1625	0	1145	0	1632	0	1394	0	1392	0	1287	0	1417	0	973	0	1385	0	1155	0	1032	0	1049	0	33	0	1285	0	1050	0	1381	0	1346
YBR231C	350	645	367	203	1031	991	403	349	546	520	536	443	1	677	451	498	422	607	373	374	611	557	527	312	645	597	618	411	457	354	854	727	439	15	767	870	753	785	535	493	587	520
YPL197C	503	167	515	97	736	113	337	96	519	75	369	58	0	101	454	131	368	129	323	44	585	145	480	64	475	96	529	64	573	100	578	147	346	6	634	113	593	90	556	84	423	59
YHR076W	132	231	156	78	134	189	103	87	103	125	147	84	0	110	105	106	102	124	81	121	117	124	198	162	140	135	173	184	143	125	115	80	118	12	121	159	122	89	134	43	171	85
YDR462W	0	0	0	0	0	0	0	0	0	0	0	0	0	0	0	0	0	0	0	0	0	0	0	0	0	0	0	0	0	0	0	0	0	0	0	0	0	0	0	0	0	0
YJL148W	555	840	804	378	855	752	724	603	923	830	881	751	0	821	613	685	427	714	746	683	718	734	1024	629	767	592	1185	773	959	678	756	706	524	30	667	778	745	610	830	783	749	800
YIL057C	64	1023	103	399	57	901	52	635	29	823	49	781	0	1030	82	840	38	907	22	728	467	921	48	564	56	782	14	722	51	633	43	824	23	36	32	825	34	704	13	757	68	912
YPL055C	386	502	282	160	738	805	364	334	515	560	299	196	0	703	404	496	361	556	322	351	390	505	357	259	461	416	403	240	286	267	641	684	398	17	676	732	631	642	528	439	303	275
YLR353W	1370	1925	920	775	1113	1365	877	1188	1532	1919	917	1316	0	1408	1070	1858	870	1403	920	1305	1249	2010	1236	1019	1231	1666	1468	1097	1066	1134	718	1108	815	42	1084	1255	794	1149	1601	1786	1073	1319
YIL020C	0	0	0	0	0	0	0	0	0	0	0	0	0	0	0	0	0	0	0	0	0	0	1	0	0	0	0	0	0	0	0	0	2	0	0	0	0	0	0	0	0	0
YIL148W	0	0	0	0	0	0	0	0	0	0	0	0	0	0	0	0	0	0	0	0	0	0	0	0	0	0	0	0	0	0	0	0	0	0	0	0	0	0	0	0	0	0
YNR016C	0	0	0	0	0	0	0	0	0	0	0	0	0	0	0	0	0	0	0	0	0	0	0	0	0	0	0	0	0	0	0	0	0	0	0	0	0	0	0	0	0	0
YFR036W	125	860	287	387	127	799	168	886	96	964	95	649	0	775	182	753	77	728	81	874	516	882	153	667	135	829	63	761	75	640	132	713	34	23	98	923	96	677	67	710	187	683
YHR114W	845	1083	848	458	1061	836	1178	927	1363	1156	847	823	1	1438	739	919	820	1064	1083	980	1065	1090	1075	593	1096	942	1134	683	1025	769	825	866	944	20	747	958	771	726	1335	1128	887	907
YGR028W	1556	1929	2118	993	2343	2030	2235	1460	2562	2146	1803	1207	0	1823	1709	1512	1554	1688	1944	1662	2414	1983	2294	1293	2513	2124	2540	1511	2110	1531	1849	1334	1700	52	1702	1869	1864	1496	2576	1478	1711	1163
YER150W	1063	1542	1250	725	1231	1228	1173	1200	1380	1683	1177	1168	0	1788	987	1425	712	1512	1101	1397	1387	1772	1306	883	1327	1490	1556	948	1322	1103	947	1099	983	31	958	1037	949	1024	1350	1481	1148	1269
YNL279W	1112	355	1409	251	1351	227	1352	320	1600	378	1536	270	0	450	1092	283	1031	334	1356	236	1254	342	1659	180	1280	267	1718	236	1629	275	1036	233	1158	7	1110	215	1043	175	1558	336	1454	342
YCL034W	0	1012	0	507	0	1066	0	1079	0	1406	0	916	0	1329	0	1009	0	1176	0	1005	0	1382	0	796	0	1202	0	753	0	750	0	1093	0	34	0	1147	0	945	0	1258	0	955
YAR044W	480	0	696	0	780	0	885	0	786	0	652	0	0	0	575	0	550	0	639	0	699	0	821	0	709	0	877	0	710	0	627	0	528	0	670	0	757	0	817	0	715	0
YDL068W	0	709	0	130	0	1309	0	142	0	644	0	180	0	568	0	637	0	459	0	207	0	774	0	176	0	607	0	231	0	177	0	1200	0	29	0	1210	0	1253	0	593	0	179
YOL027C	0	34	0	13	0	7	0	10	0	18	0	16	0	17	0	17	0	6	0	11	0	35	0	1	0	15	0	3	0	16	0	20	0	1	0	13	0	12	1	17	0	15
YPL257W	2400	3604	2868	1924	3041	3685	3155	3213	3126	4065	3107	3113	2	3865	2565	3210	2091	3671	2889	3366	3149	3847	3535	2569	3248	3365	4079	3032	3156	2916	2445	2961	2378	96	2783	3459	2532	3070	3334	3780	2759	3082
YPL120W	450	572	265	169	922	918	341	337	558	591	278	282	0	595	394	492	378	571	252	352	463	544	373	243	448	592	432	276	307	283	704	777	400	13	721	816	653	761	466	540	288	312
YJL099W	137	984	190	350	119	878	104	763	72	938	77	691	0	944	118	787	61	882	78	776	607	1064	77	678	154	990	25	685	63	576	104	702	36	24	74	863	70	766	41	810	107	667
YDR395W	942	1353	1277	832	1362	1466	1021	1021	1337	1392	893	779	1	1476	893	1101	857	1333	967	1119	1171	1295	1210	879	1170	1202	1364	998	1251	1196	947	1151	939	30	1026	1283	1089	1222	1330	1339	860	785
YOL110W	6	1791	12	588	7	1957	4	970	4	1792	1	897	0	1951	7	1510	1	1648	5	1013	50	2021	3	766	7	1847	6	890	2	940	1	1585	1	38	0	1711	0	1616	4	1539	9	1007
YDR005C	86	812	217	430	396	1519	115	575	122	1019	64	515	0	1022	136	704	92	893	70	591	208	972	99	393	162	825	53	484	106	558	238	1214	61	32	187	1485	236	1197	67	865	167	545
YMR311C	1235	1459	984	625	1567	1210	1247	865	1702	1320	1051	759	1	1510	1251	1193	1192	1193	1192	938	1764	1447	1497	758	1729	1440	1646	980	1353	892	1245	796	1327	18	1234	1114	1255	911	1674	1061	1138	806
YHL041W	0	909	0	351	1	686	0	539	0	722	1	492	0	893	0	719	0	749	0	482	4	863	0	478	0	781	0	516	1	534	0	609	0	19	1	652	0	628	0	623	1	494
YBL039C	0	0	0	0	0	0	0	0	0	0	0	0	0	0	0	0	0	0	0	0	0	0	0	0	0	0	1	0	0	0	0	0	0	0	0	0	0	0	0	0	0	0
YGR188C	165	188	163	109	479	534	135	159	200	168	143	137	0	172	106	126	83	159	145	133	172	212	123	95	189	175	181	94	200	171	342	353	136	7	388	443	319	387	146	165	116	109
YOR362C	0	0	0	0	0	0	0	0	0	0	0	0	0	0	0	0	0	0	0	0	0	0	0	0	0	0	0	0	0	0	0	0	0	0	0	0	0	0	0	0	0	0
YLR126C	496	711	423	234	789	778	437	424	845	726	464	360	0	845	543	591	522	713	419	466	685	752	433	275	699	685	455	360	480	337	576	669	565	11	630	724	645	643	699	686	451	503
YDL053C	0	0	0	0	0	0	0	0	0	0	0	0	0	0	0	0	0	0	0	0	0	0	0	0	0	0	0	0	0	0	0	0	0	0	0	0	0	0	0	0	0	0
YML074C	1386	0	2199	0	2106	2	2078	0	1919	0	1679	0	3	1	1638	0	1589	0	1918	0	1851	0	2338	0	1703	0	2398	1	2220	0	1611	0	1594	0	1555	0	1776	0	1963	0	1847	0
YKR062W	0	0	0	0	0	0	0	0	0	0	0	0	0	0	0	0	0	0	0	0	0	0	0	0	0	0	0	0	0	0	0	0	0	0	0	0	0	0	0	0	0	0
YBR235W	961	320	1300	168	1413	176	1359	256	1556	247	1214	203	2	275	1148	246	968	231	1260	171	1268	245	1420	159	1255	190	1572	162	1272	206	1087	216	1121	4	1155	144	1117	135	1457	221	1143	235
YER010C	353	413	703	361	946	848	839	772	488	483	655	564	2	584	350	392	363	539	703	778	417	456	976	586	456	405	1026	695	698	620	803	880	351	30	774	873	785	745	442	452	648	567
YML003W	488	0	553	0	1907	0	659	0	885	0	611	0	1	0	572	0	545	0	527	0	850	0	830	0	739	0	769	0	567	0	1504	0	552	0	1459	0	1673	0	838	0	622	0
YMR097C	172	240	82	41	736	781	66	85	245	287	90	72	1	260	181	211	156	231	74	93	265	274	112	100	216	292	94	107	109	87	503	625	154	10	580	714	537	629	249	265	66	66
YDL133W	0	1206	0	470	0	957	1	872	0	1198	0	635	0	1122	0	1062	0	1028	0	1020	1	1346	0	654	0	1406	0	763	0	791	0	771	0	25	0	908	0	840	0	978	0	673
YOR131C	719	958	802	549	921	955	883	923	1143	1185	942	939	0	1251	655	904	647	1021	782	953	1084	1216	1131	659	1039	1129	1184	822	847	796	728	717	764	26	693	846	681	702	1152	1090	904	956
YGR228W	804	1426	1015	683	1083	1294	860	954	1030	1537	1090	1207	0	1519	881	1248	671	1422	732	1021	1050	1442	1246	1011	1057	1338	1241	1136	898	1038	846	1094	816	30	767	1144	871	1102	1100	1514	1099	1306
YHR096C	74	251	169	152	93	170	86	167	46	260	45	153	0	247	118	220	51	173	32	171	559	230	67	149	87	155	23	165	64	174	73	175	21	10	51	128	50	118	31	180	90	182
YGL249W	764	1091	1023	561	878	844	1036	868	1251	1207	810	798	1	1182	825	959	788	1085	825	896	1004	1165	1147	732	1067	1092	1089	841	1117	920	635	735	717	23	707	838	758	776	1107	1135	843	928
YMR253C	1155	1705	1311	779	1465	1555	1106	1116	1792	2040	1088	1194	1	2262	1213	1466	1070	1723	938	1205	1440	1707	1171	818	1386	1497	1307	1022	1285	1138	1171	1303	1291	34	1172	1465	1261	1277	1721	1780	1222	1133
YCR102C	806	0	1119	0	1406	0	1182	0	1438	0	1044	0	1	0	955	0	1125	0	1077	0	1378	0	1518	0	1331	0	1550	0	1092	0	1268	0	1207	0	1159	0	1173	0	1318	0	1149	0
YOR257W	0	0	0	0	0	0	0	0	0	0	0	0	0	0	0	0	0	0	0	0	0	0	0	0	0	0	0	0	0	0	0	0	0	0	0	0	0	0	0	0	0	0
YGR002C	0	0	0	0	0	0	0	0	0	0	0	0	0	0	0	0	0	0	0	0	0	0	0	0	0	0	0	0	0	0	0	0	0	0	0	0	0	0	0	0	0	0
YEL041W	0	0	0	0	0	0	0	0	0	0	0	0	0	0	0	0	0	0	0	0	0	0	0	0	0	0	0	0	0	0	0	0	0	0	0	0	0	0	0	0	0	0
YGR075C	0	0	0	0	0	0	0	0	0	0	0	0	0	0	0	0	0	0	0	0	0	0	0	0	0	0	0	0	0	0	0	0	0	0	0	0	0	0	0	0	0	0
YGR253C	0	0	0	0	0	0	0	0	0	0	0	0	0	0	0	0	0	0	0	0	0	0	0	0	0	0	0	0	0	0	0	0	0	0	0	0	0	0	0	0	0	0
YDR510W	0	0	0	0	0	0	0	0	0	0	0	0	0	0	0	0	0	0	0	0	0	0	0	0	0	0	0	0	0	0	0	0	0	0	0	0	0	0	0	0	0	0
YEL014C	912	1159	777	544	1138	1284	774	934	1038	1251	700	744	0	1291	814	992	1032	1173	804	1028	1000	1285	1099	784	844	1110	1201	937	815	746	882	1078	915	23	952	1298	868	1034	958	1111	717	897
YPL050C	0	0	0	0	0	0	0	0	0	0	0	0	0	0	0	0	0	0	0	0	0	0	0	0	0	0	0	0	0	0	0	0	0	0	0	0	0	0	0	0	0	0
YPR045C	0	0	0	0	0	0	0	0	0	0	0	0	0	0	0	0	0	0	0	0	0	0	0	0	0	0	0	0	0	0	0	0	0	0	0	0	0	0	0	0	0	0
YPR010C	0	0	0	0	0	0	0	0	0	0	0	0	0	0	0	0	0	0	0	0	0	0	0	0	0	0	0	0	0	1	0	0	0	0	0	0	0	0	0	0	0	0
YPL231W	0	0	0	0	0	0	0	0	0	0	0	0	0	0	0	0	0	0	0	0	0	0	0	0	0	0	0	0	0	0	0	0	0	0	0	0	0	0	0	0	0	0
YLR148W	0	0	0	0	0	0	0	0	0	0	0	0	0	0	0	0	0	0	0	0	0	0	0	0	0	0	0	0	0	0	0	0	0	0	0	0	0	0	0	0	0	0
YMR137C	480	867	694	376	1294	1378	747	650	1088	1081	723	620	0	1035	674	715	621	949	523	695	881	917	524	409	883	895	584	407	611	528	1067	1172	609	24	995	1247	1056	1172	1183	997	738	722
YDL082W	0	355	0	221	0	761	0	282	0	325	0	409	0	289	0	201	0	329	0	333	0	274	0	307	0	251	0	323	0	294	0	568	0	9	0	685	0	648	0	208	0	355
YKL155C	19	23	0	1	61	61	0	0	13	33	1	0	0	38	29	48	18	27	0	0	26	20	4	3	28	17	2	1	0	5	60	40	12	1	30	42	52	39	27	36	0	0
YBR162W-A	1135	1619	1118	766	1370	1525	1122	1174	1677	1919	1159	1253	1	1819	1231	1434	1042	1491	1139	1263	1571	1937	1435	1084	1293	1822	1481	1255	1135	1226	1123	1330	1075	39	1121	1433	1136	1219	1908	1844	1289	1310
YFL042C	0	0	0	0	0	0	0	0	0	0	0	0	0	0	0	0	0	0	0	0	0	0	0	0	0	0	0	0	0	0	0	0	0	0	0	0	0	0	0	0	0	0
YBL083C	452	690	206	170	595	598	262	302	406	574	256	288	0	748	440	680	367	522	263	312	556	734	256	178	554	715	203	226	201	221	422	496	270	10	389	535	403	518	297	488	217	253
YDR148C	610	61	273	13	705	28	218	6	616	33	224	9	0	46	465	29	514	23	236	10	482	31	309	9	503	34	374	9	267	17	616	9	494	1	683	41	613	15	688	21	275	5
YPL096W	1445	2219	1753	1053	1534	1319	1781	1614	2144	2133	1481	1304	0	2066	1553	1871	1409	1833	1598	1738	1895	2270	2008	1420	1958	2060	2192	1528	1884	1535	1095	1033	1470	50	1153	1487	1200	1150	2157	1685	1425	1395
YDR335W	364	0	274	0	833	0	395	0	663	0	321	0	1	0	388	0	431	0	320	0	707	0	415	0	682	0	465	0	290	0	625	0	555	0	697	0	717	0	687	0	361	0
YPR141C	0	0	0	0	0	0	0	0	0	0	0	0	0	0	0	0	0	0	0	0	0	0	0	0	0	0	0	0	0	0	0	0	0	0	0	0	0	0	0	0	0	0
YJL067W	473	884	821	571	704	1032	739	914	720	1215	778	827	0	1385	549	795	670	1114	637	965	941	1333	739	734	890	1188	882	774	900	1014	687	1012	627	30	666	1016	617	908	815	1085	830	915
YMR039C	283	0	369	0	592	0	410	0	477	0	300	0	0	0	280	0	310	0	339	0	378	0	329	0	411	0	309	0	427	0	468	0	330	0	459	0	521	0	410	0	235	0
YNL320W	761	1230	817	544	1464	1561	929	982	1039	1176	839	904	0	1171	714	1061	730	1070	779	927	961	1206	954	659	1046	1098	1096	739	960	823	1170	1334	829	42	1208	1431	1190	1299	1068	1032	865	915
YPL078C	177	10	99	7	659	10	69	3	236	10	92	16	0	5	267	12	183	19	81	0	205	8	85	1	262	11	74	3	99	4	424	86	158	0	421	14	518	41	268	16	87	4
YCR095C	438	0	563	0	907	0	471	0	662	0	574	0	0	0	443	0	339	0	456	0	514	0	633	0	596	0	740	0	670	0	703	0	350	0	879	0	635	0	514	0	547	0
YLL011W	0	0	0	0	0	0	0	0	0	0	0	0	0	0	0	0	0	0	0	0	0	0	0	0	0	0	0	0	0	0	0	0	0	0	0	0	0	0	0	0	0	0
YCL053C	0	0	0	0	0	0	0	0	0	0	0	0	0	0	0	0	0	0	0	0	0	0	0	0	0	0	0	0	0	0	0	0	0	0	0	0	0	0	0	0	0	0
YLR437C	881	1126	1253	443	960	743	1227	585	1291	1105	1124	474	2	607	1025	524	864	513	956	825	1322	700	1171	605	1514	684	1279	687	1097	619	754	372	801	24	737	684	816	377	1271	354	1202	346
YNL191W	0	48	0	28	0	19	0	45	0	32	0	44	0	26	0	56	0	32	0	19	0	49	0	16	0	19	0	22	0	37	0	16	0	2	0	8	0	15	0	16	0	27
YDR237W	27	425	2	98	24	578	8	93	6	305	17	83	0	331	25	369	19	245	12	76	28	328	8	48	31	265	21	87	16	66	44	643	23	6	45	518	30	450	9	205	14	77
YJL110C	795	998	675	382	874	945	839	811	1087	1062	642	558	0	1304	865	863	841	1004	730	776	1139	1200	967	636	984	1025	1182	732	777	676	800	790	820	22	780	752	844	839	1173	1040	665	595
YKR048C	675	945	958	534	1140	1126	809	757	863	879	939	842	1	1301	682	891	756	1136	735	785	869	892	1007	741	792	875	1146	770	1006	914	849	920	767	32	789	1051	858	945	868	766	917	953
YBR001C	866	1229	1176	684	1081	1092	1370	1321	1178	1229	1114	981	1	1575	973	1058	891	1279	1281	1332	1211	1265	1519	898	1244	1224	1708	1124	1229	927	843	862	1069	40	889	1020	808	892	1137	1038	937	1022
YPL003W	2214	3519	2410	1496	2612	2950	2502	2509	3360	3565	2612	2403	1	4182	2419	3015	2255	3540	2198	2573	3209	3784	2584	2013	3135	3406	2690	2341	2452	2347	2049	2420	2310	102	2063	2603	2336	2574	3471	3217	2509	2555
YKL108W	0	0	0	0	0	0	0	0	0	0	0	0	0	0	0	0	0	0	0	0	0	0	0	0	0	0	0	0	0	0	0	0	0	0	0	0	0	0	0	0	0	0
YJR094C	725	1139	947	616	1010	1238	964	1086	982	1230	1058	1046	1	1571	780	1106	742	1302	820	1044	955	1314	1179	916	961	1156	1203	1006	980	978	856	975	688	32	745	1085	853	927	938	1119	906	1080
YJR074W	0	2	0	13	0	88	0	6	0	17	0	10	0	28	0	10	0	8	0	7	1	13	0	9	0	17	0	12	0	2	0	113	0	1	1	62	0	64	0	4	0	18
YPR127W	0	1958	0	598	0	1566	0	1088	0	1987	0	978	0	2144	0	2006	0	1870	0	995	0	1943	0	906	0	1841	0	1093	0	870	0	1290	0	35	0	1229	0	1139	0	1881	0	997
YDL148C	0	0	0	0	0	0	0	0	0	0	0	0	0	0	0	0	0	0	0	0	0	0	0	0	0	0	0	0	0	0	0	0	0	0	0	0	0	0	0	0	0	0
YAL012W	538	874	1354	778	795	777	1414	1327	826	927	1415	1320	1	1283	616	699	732	1284	1204	1343	878	1056	1429	947	853	988	1611	998	1439	1148	675	750	705	33	609	822	706	721	761	789	1281	1439
YMR288W	0	0	0	0	0	0	0	0	0	0	0	0	0	0	0	0	0	0	0	0	0	0	0	0	0	0	0	0	0	0	0	0	0	0	0	0	0	0	0	0	0	0
YIL156W	856	0	923	0	1142	0	941	0	1123	0	809	0	0	0	906	0	902	0	905	0	1138	0	1313	0	954	0	1421	0	1136	0	881	0	920	0	893	0	937	0	1062	0	945	0
YBR241C	1567	2026	1774	1048	1813	1771	1757	1616	2001	1948	1521	1356	1	2114	1512	1747	1046	1885	1587	1657	2043	2093	2108	1345	1917	1964	2278	1644	1891	1532	1419	1459	1431	64	1504	1652	1315	1400	1903	1727	1516	1454
YKL006W	34	0	61	0	421	0	68	0	104	0	89	0	0	0	38	0	45	0	68	0	51	0	79	0	58	0	92	0	85	0	362	0	55	0	315	0	297	0	65	0	83	0
YPL156C	1246	2404	1593	1094	1544	1873	1707	2010	1735	2245	1542	1698	1	2562	1477	2032	1274	2115	1427	1999	2002	2464	1857	1505	1810	2314	1933	1773	1627	1860	1262	1500	1241	47	1065	1614	1369	1487	1732	1760	1609	1827
YOR153W	128	250	187	108	78	121	98	108	121	136	201	212	1	268	178	275	103	214	102	138	146	168	145	143	129	194	189	154	134	182	75	96	123	6	75	97	90	117	109	139	212	208
YLR187W	563	2089	1012	1065	388	1590	596	1653	325	2212	422	1589	0	2836	703	1908	417	2204	299	1621	1701	2528	454	1304	755	2316	195	1516	459	1731	432	1357	193	60	251	1465	254	1441	242	1962	545	1553
YDR099W	1288	1940	1222	804	1294	1620	1210	1407	1311	1890	1036	1060	3	2046	1050	1694	924	1772	1041	1383	1571	2107	1582	1128	1318	1694	1496	1356	1278	1294	1111	1468	1018	46	1162	1494	1134	1416	1240	1623	1081	1162
YKL133C	804	1017	945	491	897	839	880	863	1024	890	925	714	0	1096	886	811	702	726	913	838	905	890	1110	512	990	907	1206	750	1058	827	685	452	858	35	828	887	734	412	953	690	889	664
YKL188C	1035	0	1320	0	1952	0	1449	0	1724	0	1384	0	1	0	1106	0	1104	0	1229	0	1525	0	1732	0	1625	0	1793	0	1337	0	1486	0	1231	0	1373	0	1447	0	1692	0	1446	0
YHR170W	0	0	0	0	0	0	0	0	0	0	0	0	0	0	0	0	0	0	0	0	0	0	0	0	0	0	0	0	0	0	0	0	0	0	0	0	0	0	0	0	0	0
YDR259C	760	1036	679	442	1013	1073	596	629	1024	1070	693	656	0	994	642	873	530	934	499	620	1012	1359	697	549	964	1193	761	508	692	682	811	935	616	20	900	1003	901	927	1022	967	599	618
YKL068W	457	483	540	262	667	405	529	284	506	438	455	286	0	374	419	320	420	331	422	331	618	340	609	394	540	384	758	418	440	315	564	186	420	18	483	439	603	250	450	202	547	175
YGR098C	0	0	0	0	0	0	0	0	0	0	0	0	0	0	0	0	0	0	0	0	0	0	0	0	0	0	0	0	0	0	0	0	0	0	0	0	0	0	0	0	0	0
YKL093W	687	1036	752	526	888	758	713	714	929	772	739	714	0	1288	743	842	621	967	682	624	817	940	852	708	886	913	945	609	761	750	669	739	674	18	646	771	724	718	858	777	854	768
YMR002W	821	0	1019	0	1162	0	927	0	1258	0	998	0	0	0	874	0	784	0	859	0	1055	0	1143	0	1055	0	1189	0	1167	0	899	0	787	0	747	0	878	0	1216	0	953	0
YLR261C	224	371	139	79	630	598	110	125	289	292	64	75	0	424	255	287	207	288	124	153	234	274	142	74	261	207	140	125	126	148	408	413	244	14	401	477	477	493	299	263	78	112
YER081W	442	797	440	286	713	777	461	535	991	1076	582	489	0	1013	521	842	518	784	372	508	705	858	555	338	743	909	482	445	397	470	578	664	489	21	456	717	623	683	905	1005	521	642
YPL178W	0	0	0	0	0	0	0	0	0	0	0	0	0	0	0	0	0	0	0	0	0	0	0	0	0	0	0	0	0	0	0	0	0	0	0	0	0	0	0	0	0	0
YMR172C-A	1061	322	1116	200	1239	168	1325	233	1343	272	1131	194	1	439	1139	311	1044	258	1201	173	1108	314	1456	160	1216	259	1446	158	1098	226	888	213	1008	1	830	160	910	135	1415	259	1121	254
YIL096C	586	115	533	58	600	41	732	88	789	91	683	73	0	73	611	100	521	81	561	56	724	85	748	41	661	55	886	56	572	65	526	55	543	0	491	30	556	43	788	66	778	67
YOL046C	949	1370	964	530	1352	1176	908	782	1568	1503	928	808	1	1548	1143	1171	1018	1173	801	894	1348	1473	979	622	1343	1322	1012	728	916	788	1093	1017	890	31	894	1169	1036	1030	1695	1362	934	881
YFR011C	853	1211	816	528	976	1121	897	960	879	1267	794	902	0	1299	775	1029	535	1162	777	1113	932	1178	983	869	865	1204	1239	907	890	827	775	931	712	34	819	1156	603	920	740	1098	722	928
YIL074C	845	288	1001	167	1045	185	1187	291	1113	262	1055	241	0	289	784	207	891	216	1122	249	962	227	1275	128	888	187	1308	196	956	178	783	205	845	13	777	167	904	113	1113	227	1047	272
YNR021W	0	1582	0	895	0	1173	0	1323	0	1514	0	1159	0	1578	0	1324	0	1362	0	1296	0	1351	0	1064	0	1305	0	1316	0	1414	0	909	0	53	0	1020	0	882	0	1374	0	1274
YHR015W	3	967	1	543	1	1386	0	894	0	1135	1	901	0	1360	1	852	0	1025	2	938	1	1265	2	637	1	1098	33	755	5	940	1	1139	39	29	4	1242	1	1035	0	1072	1	850
YLR457C	0	0	0	0	0	0	0	0	0	0	0	0	0	0	0	0	0	0	0	0	0	0	0	0	0	0	0	0	0	0	0	0	0	0	0	0	0	0	0	0	0	0
YNL249C	1385	1778	1743	958	1607	1753	1783	1656	1736	1876	1726	1505	2	1885	1281	1753	1022	1789	1859	1739	1622	1875	2148	1387	1788	1756	2549	1602	1950	1482	1249	1383	1435	32	1497	1403	1247	1222	1776	1819	1684	1622
YGR056W	133	155	81	63	554	498	80	80	103	107	73	66	0	139	88	156	79	155	69	90	105	131	122	81	89	105	127	114	80	79	361	480	84	7	390	519	336	431	86	102	95	93
YGL065C	0	0	0	0	0	0	0	0	0	0	0	0	0	0	0	0	0	0	0	0	0	0	0	0	0	0	0	0	0	0	0	0	0	0	0	0	0	0	0	1	0	0
YOR052C	1424	2115	1478	907	1920	2163	1300	1440	1766	1995	1239	1192	0	2369	1515	1849	1338	1913	1275	1445	1892	2378	1638	1166	1915	2133	1847	1391	1604	1323	1534	1778	1542	44	1542	1973	1492	1743	1786	1863	1283	1285
YBR012C	0	63	0	27	0	40	0	50	0	48	0	45	0	49	0	62	0	44	0	31	0	62	0	29	0	37	0	38	0	50	0	38	0	1	0	24	0	29	0	34	0	23
YGR116W	0	0	0	0	0	0	0	0	0	0	0	0	0	0	0	0	0	0	0	0	0	0	0	0	0	0	0	0	0	0	0	0	0	0	0	0	0	0	0	0	0	0
YOR343C	1451	2289	2024	1276	1839	1789	2323	2106	2175	2349	1879	1852	1	2888	1563	2127	1645	2339	1964	2285	2127	2638	2498	1620	2427	2365	2638	1957	2072	1781	1322	1473	1630	54	1397	1661	1394	1528	2285	2129	1710	1827
YGL230C	1189	0	1932	0	1844	0	1725	0	1934	0	1710	0	2	0	1349	0	1477	0	1592	0	1862	0	2231	0	1885	0	2606	0	1868	0	1455	0	1612	0	1338	0	1553	0	1961	0	1629	0
YOL159C	869	1515	1310	839	1061	1212	945	1157	1482	1783	906	948	3	1720	858	1282	942	1536	1064	1143	1323	1620	1391	819	1145	1605	1363	1041	1370	1386	923	1037	976	42	920	1209	1029	1039	1413	1508	905	1108
YBR185C	1127	1514	852	360	1982	1575	878	595	1620	1413	915	601	2	1224	1146	1061	1142	959	901	718	1572	1366	1036	601	1627	1340	1130	717	913	642	1509	979	1254	33	1466	1654	1578	1058	1588	911	861	585
YOR010C	585	681	559	251	1528	944	567	348	804	509	591	249	0	484	606	510	606	535	452	335	865	610	614	308	941	580	670	320	480	323	1104	906	633	31	1137	819	1321	747	816	342	482	314
YDR290W	691	0	100	0	939	0	111	0	1109	0	107	0	0	0	693	0	612	0	75	0	841	0	108	0	923	0	98	0	68	0	659	0	600	0	728	0	762	0	1024	0	81	0
YDR019C	1031	1428	1079	676	982	1076	1285	1215	1488	1380	1007	878	0	1828	1042	1255	1128	1463	1080	1262	1313	1539	1433	1072	1396	1464	1836	1104	1196	1086	848	805	1251	31	851	981	807	808	1399	1287	918	965
YBR150C	1	1524	5	654	1	1209	1	1235	0	1849	1	1093	0	1532	7	1380	2	1290	1	1273	13	1853	0	982	0	1640	0	1035	1	1079	0	1019	0	33	1	1121	2	1020	0	1753	1	1206
YER119C	891	1179	989	533	1306	1393	1059	966	1263	1294	1170	1186	0	1354	937	1105	830	1243	934	995	1389	1577	1050	694	1510	1554	1060	783	1061	901	1165	1262	872	39	1016	1289	1155	1255	1162	1215	1113	1103
YMR196W	0	1391	0	540	0	1007	0	1039	0	1213	0	960	0	1497	0	1237	0	1248	0	1036	0	1357	0	910	0	1221	0	1063	0	881	0	826	0	30	0	966	0	914	0	960	0	975
YMR161W	638	902	582	300	1151	1053	657	559	957	941	576	525	0	742	727	797	528	770	537	557	948	1026	754	451	902	843	741	516	573	571	872	934	606	14	798	968	903	829	977	855	497	591
YCR001W	114	545	218	399	134	665	155	628	78	630	121	664	0	927	102	628	91	799	106	610	327	845	136	540	162	658	87	446	172	494	123	569	56	17	103	513	95	520	51	621	182	668
YCR054C	0	0	0	0	0	0	0	0	0	0	0	0	0	0	0	0	0	0	0	0	0	0	0	0	0	0	0	0	0	0	0	0	0	0	0	0	0	0	0	0	0	0
YBL093C	0	0	0	0	0	0	0	0	0	0	0	0	0	0	0	0	0	0	0	0	0	0	0	0	0	0	0	0	0	0	0	0	0	0	0	0	0	0	0	0	0	0
YJR123W	0	0	0	0	0	0	0	0	0	0	0	0	0	0	0	0	0	0	0	0	0	0	0	0	0	0	0	0	0	0	0	0	3	0	0	0	0	0	0	0	0	0
YJR120W	218	393	133	91	464	515	94	105	449	549	105	76	0	342	218	295	183	301	120	114	337	411	133	102	364	390	190	88	107	112	387	398	243	8	398	467	401	424	368	437	100	82
YLL061W	981	2316	1221	1123	1545	2088	1354	1684	1699	2589	1181	1313	0	2355	1363	1919	1132	2132	1175	1597	1802	2415	1248	1122	1705	1976	1546	1257	1332	1502	1305	1841	1208	40	1187	1955	1387	1756	1931	2388	1167	1408
YDR110W	666	1143	1003	547	1771	2029	856	795	1292	1418	720	664	0	1462	788	1017	703	1081	730	861	1104	1173	1162	902	974	1055	1189	963	883	1010	1509	1715	702	38	1404	1843	1566	1623	1297	1249	751	784
YDR419W	0	1585	0	609	0	1178	0	917	0	1243	0	834	0	1166	0	1244	0	1069	0	963	0	1301	0	907	0	1251	0	878	0	1125	0	917	0	41	0	1241	0	963	0	1071	0	1204
YOR221C	30	39	85	65	127	157	103	92	65	45	37	39	0	48	27	24	30	86	89	67	77	98	97	71	106	89	121	83	96	79	106	115	49	2	130	109	123	129	57	61	38	43
YPL214C	682	2113	1331	1449	649	2354	787	1848	428	2138	475	2127	2	2610	649	2171	332	2320	430	1949	1614	2421	702	1907	747	2296	365	2168	680	2019	599	1990	257	52	512	2162	433	2061	270	1934	781	2153
YGL165C	2466	2445	2486	1151	2461	1736	2261	1722	3158	2462	2150	1429	0	2574	2566	2403	2120	2294	2092	1568	2982	2537	2602	1365	2842	2127	3019	1649	2581	1742	1965	1574	2488	48	2151	1470	2023	1490	3089	2067	2180	1721
YOL064C	0	5	0	32	0	6	0	26	0	12	0	17	0	6	0	3	0	25	0	13	0	13	0	3	0	39	0	5	0	48	0	8	1	0	0	6	0	10	0	21	0	9
YBL023C	1	0	0	0	0	0	0	0	0	0	0	0	0	0	0	0	0	0	0	0	0	0	0	0	0	0	0	0	0	0	0	0	0	0	0	0	0	0	0	0	0	0
YOR274W	0	0	0	0	0	0	0	0	0	0	0	0	0	0	0	0	0	0	0	0	0	0	0	0	0	0	0	0	0	0	0	0	0	0	0	0	0	0	1	0	0	0
YOR329C	0	0	0	0	0	0	0	0	0	0	0	0	0	0	0	0	0	0	0	0	0	0	0	0	0	0	0	0	0	0	0	0	0	0	0	0	0	0	0	0	0	0
YLR005W	0	0	0	0	0	0	0	0	0	0	0	0	0	0	0	3	0	0	0	0	0	0	0	0	0	0	0	0	0	0	0	0	0	0	0	0	0	0	0	0	0	0
YDR124W	1314	1684	1435	729	1583	1422	1679	1414	1826	1790	1392	1170	0	2047	1352	1560	1267	1247	1429	1542	1931	1986	1843	1140	1909	1850	1936	1474	1543	1171	1221	750	1267	41	1164	1442	1344	802	1986	1412	1347	1125
YNL267W	0	0	0	0	0	0	0	0	0	0	0	0	0	0	0	0	0	0	0	0	0	0	0	0	0	0	0	0	0	0	0	0	0	0	0	0	0	0	0	0	0	0
YJL143W	0	0	0	0	0	0	0	0	0	0	0	0	0	0	0	1	0	0	0	0	0	0	0	0	0	0	0	0	0	0	0	0	0	0	0	0	0	0	0	0	0	0
YLL047W	729	66	655	2	1779	58	577	1	1237	39	502	1	0	3	829	2	691	7	539	19	1272	5	802	16	1146	11	991	21	726	4	1399	4	731	0	1488	36	1353	6	1286	0	593	0
YLR461W	1902	2854	2179	1471	2488	2716	2349	2543	2804	3225	2088	1960	2	3475	2140	2692	2111	3214	2070	2578	2440	3163	2608	1835	2566	2785	2845	2154	2328	2261	2071	2051	2203	59	1905	2319	2096	2187	2905	2795	2081	2062
YLR050C	1538	15	1984	3	1712	13	1954	5	2436	20	1994	4	2	6	1652	8	1447	7	1798	8	2042	6	2534	8	2233	8	2728	12	2438	7	1288	4	1745	3	1461	13	1439	17	2223	7	1669	11
YNL307C	593	0	171	0	1444	0	149	0	817	0	179	0	1	0	572	0	557	0	131	0	558	0	213	0	556	0	226	0	138	0	979	0	602	0	1195	0	1133	0	781	0	231	0
YDR067C	607	428	554	224	1444	690	670	315	1144	530	464	241	0	553	683	364	694	426	642	304	919	603	829	281	888	439	900	307	589	298	1107	639	597	8	1085	497	1141	581	1002	539	517	296
YOR296W	606	1543	756	578	1017	1448	940	1372	1067	1532	745	1056	1	1745	742	1333	793	1357	797	1334	866	1641	1276	1138	972	1342	1005	1338	724	958	736	1223	637	44	555	1345	735	1161	1145	1411	798	1254
YJL044C	451	649	685	371	548	508	730	658	648	669	687	553	1	778	470	458	508	661	556	771	638	633	1070	645	624	618	1119	680	727	607	468	439	531	21	498	533	456	467	628	489	601	587
YPR164W	316	405	332	137	945	876	398	240	467	398	427	193	0	202	301	229	279	209	307	294	501	247	512	281	475	274	562	347	303	188	706	322	271	10	746	885	746	356	442	140	381	116
YEL060C	0	860	0	490	0	922	0	718	0	917	0	847	0	1018	0	829	0	1004	0	805	0	974	0	676	0	892	0	762	0	719	0	776	0	23	0	860	0	701	0	816	0	928
YHR195W	569	1446	499	655	244	1156	635	1276	268	1407	749	1047	1	1497	586	1209	443	1129	559	1264	589	1432	733	947	620	1327	946	908	731	999	467	1037	562	37	495	1121	380	986	417	1302	408	1100
YLR101C	0	0	0	0	0	0	0	0	0	0	0	0	0	0	0	0	0	0	0	0	0	0	0	0	0	0	0	0	0	0	0	0	0	0	0	0	0	0	0	0	0	0
YML026C	194	0	308	0	1010	0	303	0	285	0	391	0	0	0	200	0	156	0	293	0	221	0	389	0	230	0	497	0	339	0	784	0	192	0	898	0	775	0	265	0	358	0
YPR066W	334	322	478	136	957	486	387	171	554	296	332	96	2	209	336	145	378	109	407	271	547	226	419	156	482	214	440	226	446	167	786	40	358	10	659	526	760	58	503	191	371	108
YDR229W	775	980	570	349	632	607	653	582	977	905	549	460	1	989	642	843	510	835	507	503	938	1199	781	563	929	927	1032	684	785	591	399	412	765	18	452	546	435	447	875	798	536	521
YDL181W	0	0	0	0	1	0	0	0	0	0	0	0	0	0	0	0	0	0	0	0	0	0	0	0	0	0	0	0	0	0	0	0	0	0	0	0	0	0	0	0	0	0
YBR022W	700	891	996	468	906	480	993	661	1000	643	1053	636	0	758	785	673	687	718	874	605	910	768	1207	574	865	596	1438	573	1038	650	702	517	737	18	657	461	674	410	966	545	1029	685
YER177W	599	1022	151	87	1134	1369	117	111	848	942	194	209	1	917	674	870	491	650	150	122	821	878	169	155	704	733	175	112	181	151	971	1042	601	24	881	1206	889	1057	847	802	221	165
YML048W	598	0	777	0	485	0	710	0	975	0	742	0	1	0	627	0	529	0	757	0	967	0	999	0	853	0	1109	0	769	0	367	0	590	0	426	0	352	0	991	0	680	0
YBL064C	805	1264	1056	629	953	1034	933	729	1092	1148	939	744	1	850	921	840	775	864	928	937	1119	878	1169	785	1214	877	1380	930	1116	808	852	540	809	29	822	961	692	629	1160	522	1095	593
YHR006W	873	1516	1637	935	1546	1693	1579	1445	1469	1603	1396	1153	3	1806	1071	1416	1135	1491	1231	1434	1627	1730	1657	1154	1496	1532	1822	1360	1525	1452	1506	1369	982	52	1226	1629	1227	1324	1464	1472	1451	1333
YKL221W	0	0	0	0	0	0	0	0	1	0	0	0	0	0	0	0	0	0	0	0	1	0	1	0	0	0	0	0	0	0	0	0	0	0	0	1	0	0	1	0	0	0
YGL126W	602	887	769	462	621	522	794	682	906	924	723	667	2	1062	634	803	715	966	685	742	721	916	726	500	850	756	825	618	763	699	500	538	701	20	485	521	483	523	898	797	676	720
YLR167W	0	0	0	0	0	0	0	0	0	0	0	0	0	0	0	0	0	0	0	0	0	0	0	0	0	0	0	0	0	0	0	0	0	0	0	0	0	0	0	0	0	0
YMR270C	0	0	0	0	0	0	0	0	0	0	0	0	0	0	0	0	0	0	0	0	0	0	0	0	0	0	0	0	0	0	0	0	0	0	0	0	0	0	0	0	0	0
YLR293C	0	0	0	0	0	0	0	0	0	0	0	0	0	0	0	0	0	0	0	0	0	0	0	0	0	0	0	0	0	0	0	0	0	0	0	0	0	0	0	0	0	0
YLR228C	1390	0	1406	0	1308	0	1475	0	1658	0	1373	0	0	0	1283	0	1074	0	1499	0	1644	0	1640	0	1715	0	1917	0	1466	0	1023	0	1174	0	1056	0	1025	0	1710	0	1432	0
YJR053W	55	777	134	453	86	768	87	729	45	770	40	552	0	836	68	670	46	634	50	700	324	754	68	553	69	696	17	562	64	679	80	636	16	29	33	784	46	641	24	742	79	621
YJL171C	983	1640	1170	793	1171	1385	1123	1201	1333	1420	1117	1352	1	1756	955	1341	957	1591	971	1270	1321	1681	1289	1106	1365	1532	1386	1238	1139	1190	1025	1248	936	41	1026	1314	982	1151	1275	1252	1214	1280
YPL031C	17	8	8	1	164	25	6	2	22	7	0	0	0	4	20	4	24	3	12	3	10	5	2	0	27	1	6	1	7	1	116	25	14	0	116	12	119	22	31	9	7	1
YIR002C	922	1106	959	444	1248	1065	974	581	1240	1171	1116	512	1	695	912	559	922	725	949	817	1207	767	1120	707	1218	725	1299	853	994	521	1001	550	928	42	988	1223	990	446	1078	405	969	401
YDL167C	1895	2836	2575	1470	2602	2748	2664	2662	2670	2948	2009	2102	1	3466	1881	2351	1856	2914	2131	2623	3381	3356	2953	2045	2923	3215	2813	2123	2521	2417	2062	2235	1682	57	2099	2408	2341	2261	2422	2772	2117	2116
YLR388W	249	433	476	222	1229	1173	422	389	367	289	504	440	0	398	309	362	321	402	382	397	313	392	576	304	321	332	596	418	407	436	1049	996	336	33	840	1172	1071	916	392	289	494	490
YLR373C	65	112	134	101	676	754	210	208	124	189	171	193	0	204	90	85	105	166	141	223	122	154	209	155	122	106	145	165	126	117	574	635	78	8	432	698	511	682	164	143	164	198
YJR035W	683	1014	917	701	1186	1258	909	1057	947	1124	916	853	0	1184	624	774	689	1127	903	1060	752	957	1009	758	784	896	1164	892	937	965	911	960	846	33	935	1171	918	930	959	1015	832	992
YKR054C	0	0	0	0	0	0	0	0	0	0	0	0	0	0	0	0	0	0	0	0	0	0	0	0	0	0	0	0	0	0	0	0	0	0	0	0	0	0	0	0	0	0
YIR034C	0	0	0	0	0	0	0	0	0	0	0	0	0	0	0	0	0	0	0	0	0	0	0	0	0	0	0	0	0	0	0	0	0	0	0	0	0	0	0	0	0	0
YGL013C	0	998	0	430	1	491	0	624	0	739	0	535	0	701	1	745	0	643	0	709	0	882	0	501	0	817	0	558	0	615	0	298	0	20	0	520	1	327	0	508	0	448
YJR068W	0	0	0	0	0	0	0	0	0	0	0	0	0	0	0	0	0	0	0	0	0	0	0	0	0	0	0	0	0	0	0	0	0	0	0	0	0	0	0	0	0	0
YGR207C	1090	1532	1528	891	1354	1248	1275	1207	1732	1726	1212	1267	0	2136	1320	1389	1293	1802	1066	1151	1662	1984	1463	1032	1553	1669	1617	1102	1484	1465	961	1083	1211	44	916	1177	1045	960	1817	1543	1433	1229
YDR212W	0	0	0	0	0	0	0	0	0	0	0	0	0	0	0	0	0	0	0	0	0	0	0	0	0	0	0	0	0	0	0	0	0	0	0	0	0	0	0	0	0	0
YNL052W	5	766	1	207	1	916	1	344	0	1065	0	449	0	944	2	792	1	858	1	350	0	1026	0	363	2	834	25	461	3	321	2	852	47	19	3	923	0	803	2	949	1	447
YDR514C	0	1255	0	490	0	871	0	946	0	1240	0	859	0	1462	0	1141	0	1164	0	974	1	1316	0	741	0	1235	0	822	0	823	0	743	0	32	0	883	0	770	0	1159	0	924
YNL025C	68	48	24	21	128	184	24	11	18	55	32	11	0	41	64	57	57	36	22	15	52	40	33	8	62	51	42	22	33	16	187	166	54	3	220	129	165	135	31	29	24	16
YGR091W	0	0	0	0	0	0	0	0	0	0	0	0	0	0	0	0	0	0	0	0	0	0	0	0	0	0	0	0	0	0	0	0	0	0	0	0	0	0	0	0	0	0
YDL232W	0	0	0	0	0	0	0	0	0	0	0	0	0	0	0	0	0	0	0	0	0	0	0	0	0	0	0	0	0	0	0	0	0	0	0	0	0	0	0	0	0	0
YPL119C	1092	1891	1473	770	1272	1426	1598	1653	1749	1743	1321	1181	0	1985	1095	1318	1218	1560	1504	1666	1438	1642	1823	1351	1408	1618	2159	1430	1408	1440	1049	1244	1382	30	1100	1284	1140	1134	1780	1612	1343	1223
YLR242C	30	21	29	11	106	75	16	13	20	13	30	24	0	22	19	13	14	16	14	14	24	17	65	22	18	23	60	29	32	22	105	83	17	1	116	62	100	64	21	12	45	13
YMR031W-A	77	0	165	0	100	0	102	0	43	0	38	0	0	0	88	0	55	0	58	0	706	0	70	0	98	0	16	0	53	0	61	0	22	0	36	0	36	0	27	0	75	0
YJR148W	1045	1504	1442	686	1579	1296	1458	1252	1454	1393	1520	1152	0	1176	1049	1259	870	1253	1531	1413	1406	1341	1916	1166	1427	1375	2121	1313	1476	1208	1224	1001	991	44	1234	1341	1317	1032	1583	850	1358	975
YEL010W	138	1783	272	671	142	1748	140	1367	83	1805	57	1206	0	1671	202	1477	48	1387	67	1236	871	1567	85	1001	139	1551	43	1088	83	1041	110	1226	32	42	89	1688	59	1438	51	1382	111	1180
YJR082C	2113	0	2728	0	2168	0	2787	0	2388	0	3416	0	0	0	1953	0	1645	0	2567	0	2454	0	3379	0	2519	0	4249	0	2740	0	1571	0	1969	0	1776	0	1707	0	2412	0	3209	0
YOL087C	231	911	207	416	346	1121	241	767	244	1010	221	605	0	1226	210	907	248	1060	231	883	316	1264	303	567	333	1042	342	590	219	674	264	1017	274	27	281	1157	296	975	261	964	248	686
YNL134C	746	867	683	441	1272	1039	630	627	1325	1100	546	571	1	1110	824	975	653	980	584	567	928	1157	1038	641	1077	1085	1211	549	813	566	834	1074	774	18	986	955	1041	1023	1116	1230	646	593
YAL037W	639	0	973	0	998	0	1037	0	1015	0	933	0	0	0	663	0	740	0	757	0	957	0	1177	0	949	0	1107	0	1003	0	718	0	619	0	808	0	886	0	953	0	927	0
YGL146C	164	1786	335	777	139	1345	147	1357	97	1830	107	1107	0	1863	161	1613	105	1758	76	1428	845	1727	122	923	180	1633	68	1225	140	1288	104	1061	47	47	73	1145	91	1089	61	1678	144	1341
YCR051W	263	387	409	236	571	576	436	337	503	522	410	338	0	546	396	384	308	564	364	328	369	452	418	249	416	406	426	289	480	324	441	471	376	10	510	517	406	420	474	442	360	351
YBR262C	1192	0	1388	0	1316	0	1550	0	1531	0	1432	0	4	0	1113	0	883	0	1361	0	1329	0	1825	0	1344	0	2032	0	1437	0	1123	0	1312	0	1115	0	1135	0	1608	0	1284	0
YPL199C	729	1442	904	707	721	1215	879	1384	658	1522	761	1098	0	1759	691	1241	639	1472	682	1229	957	1421	969	1017	862	1349	717	1183	820	970	654	958	440	42	615	1139	565	862	576	1287	868	1261
YFL036W	0	139	0	18	0	258	0	37	0	167	0	26	0	191	0	177	0	107	0	50	0	133	0	25	0	124	0	28	0	28	0	211	0	6	0	259	0	149	0	141	0	25
YDL209C	0	0	0	0	0	0	0	0	0	0	0	0	0	0	0	0	0	0	0	0	0	0	0	0	0	0	0	0	0	0	0	0	0	0	0	0	0	1	0	0	0	0
YIL051C	0	0	0	0	0	0	0	0	0	0	0	0	0	0	0	0	0	0	0	0	0	0	0	0	0	0	0	0	0	0	0	0	0	0	0	0	0	0	0	0	0	0
YPL057C	1026	2697	1611	1448	1050	3118	1253	2795	553	2814	595	2114	0	3420	1043	2292	623	3211	763	2776	2181	3048	803	1878	984	2638	484	2303	919	2404	1027	2699	423	87	807	2797	709	2406	405	2477	990	2176
YNR010W	145	225	164	83	776	821	228	196	275	293	228	196	0	386	182	237	267	293	168	230	305	393	197	149	249	336	173	166	162	160	623	714	233	14	520	707	622	651	223	262	190	180
YDR365C	0	0	0	0	0	0	0	0	0	0	0	0	0	0	0	0	0	0	0	0	0	0	0	0	0	0	0	0	0	0	0	0	0	0	0	0	0	0	0	0	0	0
YLR308W	0	0	0	0	0	0	0	0	0	0	0	0	0	0	0	0	0	0	0	0	0	0	0	0	0	0	0	0	0	0	0	0	0	0	0	0	0	0	0	0	0	0
YNL169C	360	0	504	0	1141	0	590	0	775	0	423	0	0	0	479	0	488	0	494	0	486	0	601	0	532	0	577	0	431	0	865	0	463	0	779	0	902	0	710	0	426	0
YFR034C	0	137	0	106	0	909	0	129	0	168	0	181	0	175	0	116	0	155	0	178	0	161	0	155	0	149	0	157	0	129	0	867	0	15	0	863	0	759	0	143	0	146
YHR070W	0	0	0	0	0	0	0	0	0	0	0	0	0	0	0	0	0	0	0	0	0	0	0	0	0	0	0	0	0	0	0	0	0	0	0	0	0	0	0	0	0	0
YDR460W	0	0	0	0	0	0	0	0	0	0	0	0	0	0	0	0	0	0	0	0	0	0	0	0	0	0	0	0	0	0	0	0	0	0	0	0	0	0	0	0	0	0
YNL112W	0	0	0	0	0	0	0	0	0	0	0	0	0	0	0	0	0	0	0	0	0	0	0	0	0	0	0	0	0	0	0	0	0	0	0	0	0	0	0	0	0	0
YHL047C	1134	973	1238	555	1657	973	1026	700	1296	809	875	578	0	812	1063	771	986	870	973	587	1347	1063	1140	444	1350	809	1483	564	1245	657	1375	924	987	21	1337	828	1394	793	1439	635	1054	504
YOR360C	0	1356	0	455	0	2186	0	805	0	1332	0	816	0	1655	0	1170	0	1217	0	960	0	1236	0	691	0	1109	0	726	0	777	0	1884	0	40	0	1836	0	1769	0	1180	0	894
YOR335C	0	0	0	0	0	0	0	0	0	0	0	0	0	0	0	0	0	0	0	0	0	0	0	0	0	0	0	0	0	0	0	0	0	0	0	0	0	0	0	0	0	0
YGL251C	634	0	887	0	797	0	718	0	588	0	649	0	0	0	630	0	421	0	522	0	1198	0	835	0	738	1	712	0	607	0	622	0	415	0	463	0	638	0	475	0	812	0
YER156C	290	371	461	301	728	728	390	393	424	399	492	506	0	492	298	264	249	425	339	453	326	382	706	411	387	362	775	467	559	390	504	560	333	18	547	683	542	543	389	316	536	444
YPL255W	0	0	0	0	0	0	0	0	0	0	0	0	0	0	0	0	0	0	0	0	0	0	0	0	0	0	0	0	0	0	0	0	0	0	0	0	0	0	0	0	0	0
YOR095C	0	0	0	0	0	0	0	0	0	0	0	0	0	0	0	0	0	0	0	0	0	0	0	0	0	0	0	0	0	0	0	0	0	0	0	0	0	0	0	0	0	0
YEL038W	940	0	1206	0	1210	0	1174	0	1211	0	1344	0	3	0	1053	0	923	0	957	0	1289	0	1497	0	1326	0	1597	0	1177	0	965	0	933	0	906	0	1052	0	1203	0	1319	0
YDR420W	0	1567	0	636	0	1007	0	1103	0	1331	0	742	0	1389	0	1265	0	1119	0	1246	0	1201	0	585	0	1123	0	744	0	1004	0	826	0	24	0	1018	0	769	0	1219	0	981
YOL025W	1195	1685	1246	854	1482	1537	1241	1276	1538	1607	1157	1195	1	1634	1085	1481	861	1476	1199	1334	1257	1625	1534	1190	1311	1394	1970	1364	1429	1287	1050	1356	1015	38	1205	1464	1091	1311	1329	1396	1181	1240
YPL208W	1526	2387	2285	1370	2167	2101	2078	2021	2363	2410	1700	1837	2	2704	1684	2174	1620	2634	1656	1874	2302	2773	1908	1402	2363	2669	2114	1635	2276	1958	1645	1732	1542	67	1567	1970	1704	1799	2568	2157	1818	2020
YOL147C	983	1	965	1	1432	2	903	1	1312	2	1169	0	1	3	1085	2	940	1	771	1	1085	3	1545	0	1182	2	1535	0	1000	1	1155	1	1023	0	1064	1	1235	1	1226	0	1169	2
YNL280C	0	0	0	0	0	0	0	0	0	0	0	0	0	0	0	0	0	0	0	0	0	0	0	0	0	0	0	0	0	0	0	0	0	0	0	0	0	0	0	0	0	0
YDR007W	0	0	0	0	0	0	0	0	0	0	0	0	0	0	0	0	0	0	0	0	0	0	0	0	0	0	0	0	0	0	0	0	0	0	0	0	0	0	0	0	0	0
YIL160C	1004	1548	1235	692	1389	1483	1352	1261	1628	1656	1546	1468	1	1744	1099	1384	908	1462	1122	1264	1457	1563	1379	939	1317	1449	1598	1080	1178	1218	1214	1269	955	24	1062	1390	1128	1198	1625	1377	1636	1427
YPR089W	0	0	0	0	0	0	0	0	0	0	0	0	0	0	0	0	0	0	0	0	0	0	0	0	0	0	0	0	0	0	0	0	0	0	0	0	0	0	0	0	0	0
YBR233W	0	1191	0	600	0	1094	0	881	0	1262	0	743	0	1130	0	1133	0	1088	0	923	0	1066	0	736	0	896	0	906	0	797	0	901	0	19	0	938	0	806	0	1134	0	715
YPL122C	0	0	0	0	0	0	0	0	0	0	0	0	0	0	0	0	0	0	0	0	0	0	0	0	0	0	0	0	0	0	0	0	0	0	0	0	0	0	0	0	0	0
YDL086W	886	1648	1238	796	1247	1253	1209	1381	1505	1643	1310	1333	0	1997	1019	1435	1065	1601	1215	1347	1417	1555	1665	1246	1320	1630	1640	1456	1332	1106	920	1019	1180	28	828	1183	994	1004	1505	1658	1430	1493
YMR313C	1259	1975	1314	922	1706	1719	1417	1436	1714	1786	1390	1380	0	2104	1461	1887	1202	1824	1231	1397	1768	2264	1631	1161	1698	1978	1809	1322	1344	1297	1354	1511	1172	44	1256	1499	1383	1496	1888	1772	1510	1459
YGL179C	1327	26	1573	5	1330	9	1295	1	1828	9	1550	3	3	5	1491	3	1291	3	1274	4	1610	3	1660	6	1658	3	1842	18	1734	5	950	0	1416	0	985	12	1124	1	1776	2	1396	0
YGR120C	0	0	0	0	0	0	0	0	0	0	0	0	0	0	0	0	0	0	0	0	0	0	0	0	0	0	0	0	0	0	0	0	0	0	0	0	0	0	0	0	0	0
YML001W	574	0	542	0	1835	0	450	0	991	0	513	0	0	0	683	0	628	0	377	0	918	0	639	0	922	0	636	0	497	0	1483	0	705	0	1245	0	1610	0	1079	0	474	0
YLL028W	1540	1621	2013	928	1958	1044	1868	1127	2686	1509	1776	764	2	1493	1685	1322	1633	1286	1591	1016	2499	1595	2146	830	2186	1409	2245	944	1829	994	1627	1041	1621	32	1361	911	1627	803	2662	1082	1614	936
YER016W	3	0	0	0	8	0	3	0	0	0	2	0	0	0	1	0	4	0	2	0	3	0	10	0	0	0	5	0	3	0	4	0	4	0	2	0	11	0	2	0	1	0
YDR386W	734	1076	738	495	975	1096	927	900	1292	1399	954	782	0	1183	786	881	657	973	852	1051	1072	1196	1313	897	956	1182	1451	920	762	737	837	758	759	27	877	1013	887	815	1225	1106	1004	845
YNL211C	0	1226	0	753	0	1186	0	1225	0	1553	0	1160	0	1511	0	1134	0	1429	0	1343	0	1388	0	930	0	1388	0	1110	0	1126	0	1027	0	22	0	1131	0	1015	0	1366	0	1283
YLR124W	0	455	0	252	0	239	0	345	0	411	0	339	0	438	0	380	0	359	0	281	0	562	0	260	0	391	0	332	0	311	0	230	0	10	0	237	0	209	0	352	0	326
YLR026C	0	0	0	0	0	0	0	0	0	0	0	0	0	0	0	0	0	0	0	0	0	0	0	0	0	0	0	0	0	0	0	0	0	0	0	0	0	0	0	0	0	0
YJR065C	0	0	0	0	0	0	0	0	0	0	0	0	0	0	0	0	0	0	0	0	0	0	1	0	0	1	0	0	0	0	0	0	0	0	0	0	0	0	0	0	0	0
YHR094C	914	1135	849	424	1235	1300	998	977	1092	1240	1078	878	0	1202	752	1073	717	1067	927	918	1067	1385	1054	680	1196	1267	1085	846	946	685	1047	1139	746	29	1089	1239	985	943	967	943	947	909
YMR095C	928	1615	1142	917	1197	1506	1015	1447	879	1458	869	1259	0	2205	921	1679	937	1865	849	1406	1195	1724	1208	1108	1114	1749	963	1242	971	1460	911	1361	705	37	782	1455	995	1352	722	1391	974	1461
YDL033C	0	0	0	0	0	3	0	0	0	0	0	1	0	0	0	0	0	0	0	0	3	1	0	0	2	3	0	0	0	0	0	0	0	0	7	7	2	0	0	0	0	0
YMR255W	1278	2075	1550	985	1734	1826	1837	1700	1588	1753	1321	1351	1	2243	1453	1787	1277	1821	1426	1784	1970	2386	1758	1227	2078	2174	2037	1472	1489	1408	1357	1591	1230	49	1258	1675	1514	1475	1735	1692	1322	1348
YHR209W	668	793	1014	548	1044	845	1104	1000	1111	1016	977	896	0	1475	620	716	832	1245	1149	941	983	1094	1120	815	957	987	1490	836	1197	872	789	887	1094	23	866	973	769	727	980	921	955	834
YGL247W	0	0	0	0	0	0	0	0	0	0	0	0	0	0	0	0	0	0	0	0	0	0	0	0	0	0	0	0	0	0	0	0	0	0	0	0	0	0	0	0	0	0
YCR100C	1178	0	1559	0	1818	0	1662	0	1833	0	1496	0	0	0	1388	0	1263	1	1275	0	1733	0	1839	0	1793	1	1961	0	1563	0	1564	0	1202	0	1459	0	1570	0	1911	0	1620	0
YDR516C	842	1414	861	573	950	941	1198	1113	1536	1636	887	890	1	1461	955	1224	673	1250	1060	1235	1224	1399	1201	929	1169	1403	1426	1056	917	824	667	757	881	25	606	902	687	767	1491	1468	878	838
YPL233W	0	0	0	0	0	0	0	0	0	0	0	0	0	0	0	0	0	0	0	0	0	0	0	0	0	0	0	0	0	0	0	0	0	0	0	0	0	0	0	0	0	0
YOR255W	1040	0	1223	0	1075	0	992	1	1248	1	1311	0	1	2	1109	1	984	0	888	0	1345	0	1546	0	1201	0	1667	0	1253	0	921	1	1137	0	869	0	881	0	1461	0	1375	0
YIL063C	0	0	0	0	0	0	0	0	0	0	0	0	0	0	0	0	0	0	0	0	0	0	0	0	0	0	0	0	0	0	0	0	0	0	0	0	0	0	0	0	0	0
YOR200W	0	0	0	0	0	0	0	0	0	0	0	0	0	0	0	0	0	0	0	0	0	0	0	0	0	0	0	0	0	0	0	0	0	0	0	0	0	0	0	0	0	0
YGR251W	0	0	0	0	0	0	0	0	0	0	0	0	0	0	0	0	0	0	0	0	0	0	0	0	0	0	0	0	0	0	0	0	0	0	0	0	0	0	0	0	0	0
YPR047W	302	14	175	10	1089	20	177	3	486	16	167	19	1	17	382	20	327	32	117	6	521	29	194	2	537	25	200	5	142	8	842	102	330	0	764	20	895	81	494	35	189	8
YDR044W	0	0	0	0	0	0	0	0	0	0	0	0	0	0	0	0	0	0	0	0	0	0	0	0	0	0	0	0	0	0	0	0	0	0	0	0	0	0	0	0	0	0
YEL016C	799	1316	1198	640	1357	1477	1215	1055	1376	1358	1045	873	0	1563	913	1036	893	1329	1000	1169	1225	1435	1194	892	1240	1236	1494	1085	1062	949	1239	1272	917	35	1139	1377	1267	1331	1336	1259	1059	1022
YOL128C	1027	288	1226	28	1433	226	1348	22	1576	291	1327	28	1	30	1295	41	1088	47	1044	102	1791	42	1156	87	1739	54	1159	179	1155	23	1198	13	1085	9	1164	234	1439	21	1717	19	1352	13
YKL153W	0	0	0	0	0	0	0	0	0	0	0	0	0	0	0	0	0	0	0	0	0	0	0	0	0	0	0	0	0	0	0	0	0	0	0	0	0	0	0	0	0	0
YFL019C	488	1063	651	544	599	830	644	830	480	929	739	914	1	1183	560	848	561	996	658	905	874	1141	916	768	765	884	996	943	697	730	540	851	542	31	496	849	603	776	505	911	770	901
YMR139W	415	746	561	336	773	752	479	504	798	720	601	470	0	998	542	616	588	800	420	536	720	888	503	409	742	774	655	412	534	492	540	605	574	21	497	622	646	663	797	673	519	515
YNL296W	0	0	0	0	0	0	0	0	0	0	0	0	0	0	0	0	0	0	0	0	0	0	0	0	0	0	0	0	0	0	0	0	0	0	0	0	0	0	0	0	0	0
YOR172W	1569	1538	1601	742	1951	774	1709	957	2184	1112	1613	691	2	1214	1703	1221	1551	1105	1377	756	1874	1176	1760	599	1919	992	1936	722	1637	781	1682	897	1410	30	1438	771	1760	740	2286	903	1660	828
YOR105W	276	0	293	0	187	0	243	0	140	0	148	0	0	0	263	0	214	0	118	0	437	0	192	0	232	0	106	0	162	0	189	0	96	0	135	0	129	0	107	0	232	0
YDR541C	1995	3230	1875	1162	2317	2653	2236	2487	2585	2978	1936	1943	3	2955	2106	2724	1819	2561	2135	2500	2681	3132	2215	1690	2525	2891	2605	1894	1953	1915	1787	2158	1827	75	1855	2354	1977	2044	2576	2593	1861	1794
YPR143W	0	0	0	0	0	0	0	0	0	0	0	0	0	0	0	0	0	0	0	0	0	0	0	0	0	0	0	0	0	0	0	0	0	0	0	0	0	0	0	0	0	0
YDR340W	0	1566	0	858	0	1428	0	1305	0	1678	0	1215	0	1543	0	1360	0	1389	0	1328	0	1566	0	1089	0	1388	0	1191	0	1239	0	1052	0	29	0	1285	0	1178	0	1412	0	1228
YNL322C	161	225	162	87	817	965	116	103	252	319	128	115	0	389	135	163	198	291	102	151	250	249	158	123	169	290	164	142	102	102	636	727	184	19	606	780	639	688	249	248	141	164
YPL090C	280	462	75	65	550	632	78	109	531	516	96	121	0	576	319	416	242	386	64	82	464	656	118	62	438	431	96	95	102	68	365	489	297	10	410	481	363	463	527	538	117	131
YPR078C	999	1421	1037	638	1135	1081	1296	1171	1624	1599	1303	1184	2	1679	993	1348	1021	1451	1343	1237	1353	1534	1373	933	1376	1410	1622	1081	1156	927	846	877	1223	52	888	973	830	967	1548	1506	1208	1220
YCR075C	1025	1538	1331	652	1340	1165	1459	1307	1518	1583	1606	1360	0	1847	1092	1199	976	1356	1282	1365	1316	1406	1744	1036	1379	1319	1949	1285	1395	1125	1002	1049	1044	44	999	1210	1051	1045	1352	1316	1495	1365
YNL197C	0	0	0	0	0	0	0	0	0	0	0	0	0	0	0	0	0	0	0	0	0	0	0	0	0	0	0	0	0	0	0	0	0	0	0	0	0	0	0	0	0	0
YLR439W	154	205	55	46	559	621	90	41	176	171	67	65	0	246	147	181	141	183	61	67	133	201	84	68	197	171	102	60	70	74	493	511	132	14	486	547	486	544	161	151	82	65
YCR020C	56	248	56	151	33	193	53	185	19	212	48	206	0	209	50	192	60	228	73	145	70	208	70	130	61	180	79	180	76	198	41	215	64	8	49	176	28	145	38	182	75	187
YCL051W	596	0	994	0	932	0	949	0	936	0	941	0	1	0	754	0	620	0	871	0	735	0	1079	0	785	0	1278	0	1127	0	741	0	799	0	910	0	793	0	830	0	970	0
YDR235W	0	0	0	0	0	0	0	0	0	0	0	0	0	0	0	0	0	0	0	0	0	0	0	0	0	0	0	0	0	0	0	0	0	0	0	0	0	0	0	0	0	0
YER038C	0	0	0	0	0	0	0	0	0	0	0	0	0	0	0	0	0	0	0	0	0	0	0	0	0	0	0	0	0	0	0	0	0	0	0	0	0	0	0	0	0	0
YPR125W	2380	3461	3457	1854	3686	3557	3374	2876	3907	3632	3427	2771	2	4217	2897	3213	2760	3685	2940	2886	3684	3988	3894	2402	3737	3537	4056	2738	3421	2904	2980	3029	3017	86	2773	3129	3040	2935	3639	3407	3224	3081
YHR049W	456	793	493	339	645	730	460	472	818	849	533	445	0	886	584	702	579	818	396	489	681	918	558	441	638	757	506	459	489	426	546	619	560	17	510	651	554	545	822	841	489	621
YBR007C	890	1424	1140	588	1111	1152	881	912	1234	1331	1307	1045	0	1338	1046	1317	783	1133	941	1008	1209	1399	1368	1051	1172	1196	1668	1091	1190	1116	862	956	856	43	840	953	899	958	1271	1222	1109	1059
YPL001W	2707	4048	3415	2228	3050	3081	3741	3678	4135	4330	3607	3379	1	4501	2825	3630	2454	3960	3388	3574	3480	4139	3543	2426	3718	3716	3697	2673	3993	3206	2230	2528	2926	91	2464	2590	2536	2505	4315	3830	3462	3418
YJL038C	770	1174	1289	757	1160	1142	1106	1089	1314	1339	1113	1130	0	1478	907	1101	889	1341	1075	1115	1198	1460	1355	970	1246	1287	1394	1105	1342	1177	788	1000	883	39	843	1038	908	955	1253	1232	1127	1190
YNL319W	1092	1404	1113	623	1347	1259	1408	1280	1629	1505	1393	1153	0	1475	986	1288	917	1231	1224	1315	1079	1166	1486	1057	1082	1107	1773	1125	1119	985	1020	1046	939	35	994	1127	1113	1016	1624	1406	1237	1217
YPR178W	0	1	0	0	0	0	0	0	0	0	0	0	0	0	0	0	0	0	0	0	0	0	0	0	0	0	0	0	0	0	0	0	0	0	0	0	0	0	0	0	0	0
YDR475C	0	0	0	0	0	0	0	0	0	0	0	0	0	0	0	0	0	0	0	1	0	0	0	0	0	0	0	0	0	0	0	0	0	0	0	0	0	0	0	0	0	0
YNL159C	702	1108	658	518	949	989	744	789	1213	1262	910	858	1	1481	801	1070	809	1157	646	783	974	1161	817	654	978	1088	955	803	772	721	853	1006	791	29	788	1036	798	970	1115	1106	822	880
YAL014C	1006	0	1393	0	1143	0	1517	0	1255	0	1662	0	0	0	1002	0	903	0	1370	0	1345	0	1717	0	1383	0	1860	0	1323	0	1032	0	861	0	1007	0	982	0	1226	0	1456	0
YCR020W-B	0	0	0	0	0	0	0	0	0	0	0	0	0	0	0	0	0	0	0	0	0	0	0	0	0	0	0	0	0	0	0	0	0	0	0	0	0	0	0	0	0	0
YBR243C	0	0	0	0	0	0	0	0	0	0	0	0	0	0	0	0	0	0	0	0	0	0	0	0	0	0	0	0	0	0	0	0	0	0	0	0	0	0	0	0	0	0
YLR181C	731	736	613	359	805	529	725	535	1112	844	826	473	0	733	654	661	456	601	653	449	924	830	932	470	937	666	1029	448	778	416	595	556	636	22	659	452	669	442	1092	689	698	532
YCR073C	0	1214	0	637	0	1339	0	1054	0	1244	0	980	0	1710	0	1166	0	1305	0	1212	0	1217	0	928	0	1086	0	1177	0	914	0	1060	0	40	0	1200	0	963	0	1125	0	998
YNL075W	0	0	0	0	0	0	0	0	0	0	0	0	0	0	0	0	0	0	0	0	0	0	0	0	0	0	0	0	0	0	0	0	0	0	0	0	0	0	0	0	0	0
YPL150W	347	899	358	446	494	796	351	645	573	1160	337	464	0	1150	329	654	630	953	336	671	515	1054	461	514	497	988	513	613	426	601	403	656	383	28	439	857	447	601	601	978	280	512
YJL012C	0	0	0	0	0	0	0	0	0	0	0	0	0	0	0	0	0	0	0	0	0	0	0	0	0	0	0	0	0	0	0	0	0	0	0	0	0	0	0	0	0	0
YJL065C	697	1143	918	536	1152	1045	1042	836	1142	1250	981	886	0	1272	756	933	741	1083	944	906	1117	1156	1244	856	1047	941	1511	865	955	866	865	846	893	25	931	1022	859	794	1225	976	961	905
YKR020W	382	530	307	258	917	955	358	385	561	673	158	157	0	571	401	555	400	561	404	383	394	521	393	201	367	527	438	249	346	261	686	773	411	20	692	888	703	740	494	489	176	161
YMR053C	1035	0	1169	0	1181	0	1333	0	1787	0	1234	0	1	0	1110	0	876	0	1301	0	1222	0	1394	0	1366	0	1564	0	1217	0	961	0	979	0	871	0	914	0	1722	0	1184	0
YKL066W	904	0	863	0	854	0	917	0	904	0	683	0	1	0	759	0	771	0	846	0	884	0	1110	0	994	0	1415	0	1048	0	838	0	813	0	746	0	752	0	916	0	691	0
YMR004W	773	1243	837	548	1006	1012	759	834	1149	1418	837	952	0	1191	778	1057	709	1130	744	924	1102	1476	918	734	1140	1364	1033	775	924	869	731	903	768	33	781	910	707	946	1105	1201	799	949
YER083C	191	260	131	95	499	402	152	131	174	164	131	123	0	328	173	235	210	222	116	147	115	186	217	127	147	125	191	142	178	127	372	345	168	12	300	426	388	361	149	159	103	111
YPL176C	768	1111	634	368	640	836	515	635	881	1072	541	622	0	1053	691	1057	618	833	463	590	769	1179	620	514	797	1057	725	522	659	707	497	648	570	18	577	666	554	707	824	928	560	715
YHR172W	0	0	0	0	0	0	0	0	0	0	0	0	0	0	0	0	0	0	0	0	0	0	0	0	0	0	0	0	0	0	0	0	0	0	0	0	0	0	0	0	0	0
YLR263W	769	1162	1019	770	934	1122	957	1094	1255	1399	726	875	0	1620	925	1245	1000	1567	897	1106	1181	1656	1409	928	1178	1329	1449	1090	992	1111	670	869	829	25	684	947	732	880	1251	1518	869	823
YDL240W	519	0	643	0	433	0	487	0	325	0	286	0	0	0	444	0	253	0	272	0	836	0	318	0	436	0	169	0	316	0	379	0	141	0	305	0	242	0	212	0	463	0
YDR401W	0	930	0	114	0	562	0	126	0	876	0	73	0	118	0	169	0	111	0	441	0	130	0	303	0	165	0	1121	0	151	0	62	0	19	0	546	0	69	0	46	0	61
YFR013W	870	1216	1199	664	1156	1086	1073	950	1099	1064	1022	915	1	1337	860	1036	726	1103	998	1083	1062	1217	1381	869	1123	1178	1520	1010	1115	994	883	1002	895	33	1009	1140	990	915	1004	928	1045	980
YHR013C	57	50	71	39	167	169	49	31	78	67	65	47	0	69	53	70	28	45	59	30	45	28	95	71	24	49	115	77	55	60	115	111	39	5	97	152	130	142	61	84	65	62
YOL040C	0	0	0	0	0	0	0	0	0	0	0	0	0	0	0	0	0	0	0	0	0	0	0	0	0	0	0	0	0	0	0	0	0	0	0	0	0	0	0	0	0	0
YGR072W	534	697	547	286	811	802	631	602	744	699	590	570	0	878	570	675	535	672	570	673	715	794	775	488	683	629	866	609	659	521	595	627	564	24	552	711	642	609	681	771	549	559
YCL035C	837	1340	1366	731	1355	1432	1416	1452	1177	1158	1395	1245	0	1733	1090	1331	1019	1457	1204	1197	1273	1426	1715	1159	1281	1380	1827	1333	1371	1104	1268	1171	927	50	1156	1466	1217	1161	1057	1001	1316	1209
YIL023C	1127	0	989	0	1366	0	831	0	1838	0	983	0	1	0	1249	0	1111	0	828	0	1642	0	1143	0	1547	0	1184	0	1034	0	1135	0	1147	0	1093	0	1051	0	1726	0	963	0
YNR073C	0	1495	0	897	0	1357	0	1320	0	1505	0	1148	0	1710	0	1299	0	1626	0	1237	0	1426	0	1011	0	1418	0	1146	0	1311	0	1129	0	33	0	1235	0	1197	0	1320	0	1136
YPR200C	1167	1809	1657	1041	1227	1324	1712	1878	1600	1651	1361	1203	4	1734	1199	1607	1004	1640	1556	1769	1567	1917	2013	1420	1586	1716	2206	1610	1797	1592	1038	1197	1100	40	913	1141	921	1107	1545	1505	1294	1505
YIL072W	1106	189	1051	111	1333	133	1287	130	1404	167	1211	123	0	141	964	179	917	150	1154	110	1315	195	1538	88	1226	120	1924	123	1249	134	1125	112	1117	2	1147	107	1057	119	1384	157	1233	141
YLR327C	2235	0	2438	0	2670	0	2348	0	2968	0	2066	0	1	0	2305	0	2149	0	2149	0	2805	0	2773	0	2720	0	2923	0	2565	0	2084	0	2206	0	2066	0	2147	0	3178	0	1903	0
YBR229C	535	689	444	208	1214	943	420	372	618	582	354	239	1	591	575	541	394	475	408	379	625	613	499	263	633	570	524	295	420	317	920	824	523	25	961	895	1012	727	609	528	285	250
YMR100W	694	0	348	0	1646	0	349	0	792	0	439	0	0	0	769	0	379	0	317	0	826	0	402	0	1022	0	460	0	409	0	1334	0	641	0	1166	0	1237	0	803	0	435	0
YLR455W	852	1649	1174	860	928	1111	1074	988	1335	1745	1008	1051	1	1542	1100	1501	804	1398	790	1089	1196	1417	1040	858	1196	1337	1131	1031	1050	1237	796	881	766	42	728	960	865	904	1489	1508	1086	1162
YNL247W	0	0	0	0	0	0	0	0	0	0	0	0	0	0	0	0	0	0	0	0	0	0	0	0	0	0	0	0	0	0	0	0	0	0	0	0	0	0	0	0	0	0
YOR054C	824	1054	440	174	1099	859	473	233	1147	955	499	252	1	696	904	547	778	507	401	346	1115	667	498	237	1167	706	499	304	513	243	909	460	827	19	897	716	851	576	1004	503	467	241
YFR028C	0	0	0	0	0	0	0	0	0	0	0	0	0	0	0	0	0	0	0	0	0	0	0	0	0	0	0	0	0	0	0	0	0	0	0	0	0	0	0	0	0	0
YGR290W	0	1662	0	689	0	1423	0	1400	0	1681	0	1176	0	1771	0	1564	0	1540	0	1420	0	1641	0	1290	0	1329	0	1449	0	1145	0	1121	0	44	0	1271	0	1099	0	1460	0	1092
YOR009W	1112	1354	1358	821	1428	1212	1352	986	1901	1613	1089	854	1	1695	1203	1305	1135	1456	1331	1154	1334	1239	1509	881	1372	1049	1842	979	1440	1080	1163	1003	1350	25	1253	1148	1123	1126	1831	1432	1088	888
YOR072W	0	800	0	393	0	1431	0	601	0	774	0	602	0	1066	0	690	0	924	0	593	0	791	0	570	0	700	0	549	0	552	0	1134	0	30	0	1219	0	1041	0	620	0	710
YDR292C	0	0	0	0	0	0	0	0	0	0	0	0	0	0	0	0	0	0	0	0	0	0	0	0	0	0	0	0	0	0	0	0	0	0	0	0	0	0	0	0	0	0
YKR103W	2076	2759	1863	1252	1598	1539	1902	1909	2287	2538	1668	1701	1	2994	1961	2141	1830	2503	1834	1938	2176	2544	2141	1574	2042	2430	2728	1888	2036	1900	1213	1275	2016	43	1446	1556	1334	1313	2417	2130	1837	1732
YMR194W	207	349	399	256	730	753	341	337	303	359	370	395	0	333	218	256	260	356	340	381	263	338	564	400	268	379	526	402	407	454	600	711	250	22	577	850	605	651	328	318	424	359
YLL032C	1448	1861	1383	859	1519	1559	1674	1531	2175	2193	1293	1218	1	2173	1398	1625	1171	1893	1510	1581	1898	2290	1632	1066	1938	2037	1791	1261	1322	1244	1135	1429	1338	44	1249	1414	1215	1273	1936	1949	1263	1215
YOR249C	0	0	0	0	0	0	0	0	0	0	0	0	0	0	0	0	0	0	0	0	0	0	0	0	0	0	0	0	0	0	0	0	0	0	0	0	0	0	0	0	0	0
YER117W	0	0	0	0	0	0	0	0	0	0	0	0	0	0	0	0	0	0	0	0	0	0	0	0	0	0	0	0	0	0	0	0	0	0	0	0	0	0	0	0	0	0
YOR301W	1170	0	1291	0	1533	0	1235	0	1612	0	1200	0	1	0	1081	0	982	0	1145	0	1530	0	1574	0	1428	0	1839	0	1266	0	1255	0	1469	0	1366	0	1328	0	1682	0	1229	0
YKL218C	0	1294	0	764	0	1413	0	1371	0	1429	0	1357	0	1875	0	1280	0	1473	0	1419	0	1381	0	1255	0	1360	0	1300	0	1111	0	1212	0	34	0	1390	0	1107	0	1389	0	1378
YBL107C	1675	2361	1632	1152	2014	1859	1877	1944	2136	2271	1756	1847	0	2379	1624	1868	1266	2145	1930	1977	1849	2033	2052	1530	1784	2023	2445	1771	1825	1714	1547	1864	1591	46	1584	2054	1537	1713	2185	2302	1731	1857
YLL063C	644	826	710	236	847	653	797	293	1028	816	733	217	0	332	785	316	725	341	732	485	1157	377	667	272	1149	474	723	423	802	286	723	183	802	19	685	589	763	219	1039	154	661	127
YOR276W	523	550	712	203	793	535	676	284	778	561	630	131	0	321	552	225	565	250	648	512	760	253	748	368	641	289	839	490	705	308	590	144	484	13	517	540	650	162	833	176	682	159
YMR309C	0	0	0	0	0	0	0	0	0	0	0	0	0	0	0	0	0	0	0	0	0	0	0	0	0	0	0	0	0	0	0	0	0	0	0	0	0	0	0	0	0	0
YOR089C	914	1779	1172	870	1407	1681	1172	1316	1448	1570	996	1035	0	1979	941	1533	905	1595	1011	1291	1404	1757	1338	998	1426	1680	1321	1249	1169	1170	970	1417	1001	44	1014	1298	1179	1427	1370	1617	881	1074
YMR180C	681	1111	980	541	965	1040	758	846	1301	1212	811	829	1	1109	741	876	751	1175	686	799	1131	1251	1105	670	1143	1150	1125	814	942	884	700	873	794	35	728	886	739	777	1134	1096	815	789
YGL163C	555	695	571	308	1317	900	661	449	823	636	571	352	0	749	594	631	612	662	549	449	723	634	730	383	726	565	810	432	647	429	1003	801	636	15	999	772	985	734	850	535	555	389
YDR417C	152	0	100	0	474	0	87	0	240	0	87	0	0	0	153	0	168	0	92	0	227	0	133	0	208	0	110	0	96	0	450	0	159	0	339	0	430	0	212	0	101	0
YOL131W	287	347	182	152	744	767	184	164	396	385	129	112	0	374	328	406	175	305	140	192	393	429	170	103	376	457	178	124	203	127	480	534	264	9	530	726	543	552	343	302	146	141
YBL021C	592	0	266	0	921	0	238	0	955	0	171	0	1	0	576	0	444	0	275	0	741	0	391	0	706	0	551	0	381	0	735	0	431	0	709	0	806	0	917	0	271	0
YLL045C	455	659	1115	764	1902	1768	1319	1228	696	664	1088	997	1	751	458	539	494	768	1139	1289	689	732	1358	862	662	621	1433	1134	1245	961	1417	1397	468	54	1275	1688	1483	1536	633	588	1195	1072
YLR007W	0	0	0	0	0	0	0	0	0	0	0	0	0	0	0	0	0	0	0	0	0	0	0	0	0	0	0	0	0	0	0	0	0	0	0	0	0	0	0	0	0	0
YNL261W	0	0	0	0	0	0	0	0	0	0	0	0	0	0	0	0	0	0	0	0	1	0	0	0	0	0	0	0	0	0	0	0	0	0	0	0	0	0	0	0	0	0
YMR054W	1701	1492	1759	224	2127	998	1632	276	2584	1308	985	144	1	321	1810	358	1561	276	1747	681	2295	311	1584	500	2081	348	1752	658	1782	270	1555	116	1860	24	1505	928	1594	178	2507	142	981	67
YDR065W	10	4	8	7	81	79	9	9	16	24	8	13	0	16	7	13	16	12	8	12	18	18	20	10	21	23	19	10	9	15	70	74	8	0	59	52	57	83	6	13	1	7
YNL305C	1246	6	1843	0	1714	1	1665	0	1876	6	1681	0	2	1	1609	2	1235	0	1329	2	1589	1	2011	5	1675	1	1973	3	1694	3	1517	0	1136	0	1277	2	1687	1	1894	0	1750	0
YJL046W	15	12	17	0	86	35	36	6	22	19	64	29	0	5	17	11	11	3	25	22	40	22	45	16	37	18	47	22	23	12	77	23	20	1	62	57	54	22	28	6	56	20
YKR078W	1035	0	1409	0	1347	0	1230	0	1658	0	1171	0	1	0	1158	1	747	0	1211	0	1472	1	1500	0	1497	0	1749	0	1475	0	1013	0	1083	0	982	0	1042	0	1620	0	1263	0
YOR191W	842	1198	859	483	1194	1286	877	948	1140	1272	701	678	0	1423	776	933	759	1166	856	910	1225	1278	1167	736	1165	1179	1109	807	781	775	984	1103	698	27	1071	1197	1032	1066	1045	1064	741	764
YDR272W	1085	2247	1474	1085	1185	1540	1454	1637	1582	2015	1257	1338	0	2292	1287	1684	1080	2028	1240	1788	1607	1998	1536	1419	1645	1940	1654	1600	1436	1503	1009	1221	1174	47	932	1422	1006	1264	1610	1764	1309	1426
YGR289C	0	2410	0	1316	0	1990	0	1910	0	2600	0	1722	0	2575	0	2159	0	2363	0	2076	1	2999	1	1557	0	2503	0	1780	0	1798	0	1614	1	53	0	1736	0	1584	0	2352	0	1884
YML020W	1241	0	1692	0	1526	0	1626	0	1791	0	1679	0	4	0	1378	0	1409	0	1301	0	1946	0	1790	0	1859	0	1878	0	1573	0	1382	0	1320	0	1210	0	1405	0	1873	0	1729	0
YLR103C	0	0	0	0	0	0	0	0	0	0	0	0	0	0	0	0	0	0	0	0	0	0	0	0	0	0	0	0	0	0	0	0	0	0	0	0	0	0	0	0	0	0
YOR294W	0	0	0	0	0	0	0	0	0	0	0	0	0	0	0	0	0	0	0	0	0	0	0	0	0	0	0	0	0	0	0	0	0	0	0	0	0	0	0	0	0	0
YEL062W	301	566	295	179	352	359	258	367	486	614	300	348	2	601	338	515	362	435	313	369	410	637	400	269	461	572	396	318	326	261	258	278	325	15	271	349	217	250	491	531	327	359
YPR064W	0	219	0	112	0	78	0	178	0	188	0	112	0	251	0	182	0	175	0	146	0	144	0	100	0	125	0	147	0	139	0	111	0	7	0	77	0	70	0	136	0	141
YPR031W	941	1384	1044	589	851	994	1061	989	1186	1213	1063	1028	1	1964	846	1173	1058	1512	824	947	1196	1558	1140	745	1352	1309	1162	904	1217	1082	731	866	1012	26	644	912	756	811	1072	1103	1092	1019
YLR038C	568	906	305	206	1002	1053	447	412	883	1045	253	323	1	974	571	949	499	785	310	472	827	1047	346	233	704	892	363	289	326	305	713	852	460	22	689	878	764	897	971	1150	248	366
YNL096C	127	1658	280	917	340	3090	207	1660	91	1503	106	1604	0	1839	158	1347	71	1705	72	1641	184	1714	121	1385	162	1560	84	1576	140	1427	262	2587	67	66	199	3050	187	2511	58	1308	231	1687
YDL187C	1089	1760	1167	678	1267	1179	1451	1404	1842	1725	1508	1286	0	1964	1255	1471	985	1717	1297	1479	1532	1998	2001	1133	1603	1684	1750	1343	1236	1034	991	1125	1163	38	889	1203	1006	1117	1746	1657	1460	1398
YBR024W	826	0	989	0	1049	0	1054	0	1040	0	942	0	0	0	823	0	687	0	999	0	1085	0	1291	0	1060	0	1475	0	1127	0	716	0	786	0	805	1	775	0	1037	0	982	0
YER171W	0	0	0	0	0	0	0	0	0	0	0	0	0	0	0	0	0	0	0	0	0	0	0	0	0	0	0	0	0	0	0	0	0	0	0	0	0	0	0	0	0	0
YDL047W	7	11	8	15	154	184	10	2	18	12	2	2	0	22	8	24	13	9	0	6	16	23	13	3	12	10	7	5	7	6	128	154	8	0	133	148	164	151	8	9	7	11
YML046W	0	0	0	0	0	0	0	0	0	0	0	0	0	0	0	0	0	0	0	0	0	0	0	0	0	0	0	0	0	0	0	0	0	0	0	0	0	0	0	0	0	0
YGL124C	365	410	360	204	1498	1576	379	267	447	524	253	263	0	456	299	322	331	439	306	290	490	617	424	280	536	471	395	288	373	278	1391	1385	333	22	1375	1216	1217	1284	424	436	304	261
YMR276W	1229	898	1524	260	1261	648	1443	302	1429	752	1230	225	0	239	1305	267	1103	314	1457	608	1486	281	2022	539	1387	333	2133	784	1604	294	1020	138	1199	12	1026	640	1042	159	1410	124	1344	100
YEL059W	475	707	647	333	643	599	618	495	603	596	682	650	0	891	445	579	544	715	659	637	650	703	825	511	603	643	919	547	701	507	493	545	644	14	536	635	552	524	607	495	645	681
YMR149W	0	0	0	0	0	0	0	0	0	0	0	0	0	0	0	0	0	0	0	0	0	0	0	0	1	0	0	0	0	0	0	0	0	0	0	0	0	0	0	0	0	0
YLR165C	451	594	358	204	821	751	424	359	891	836	337	335	0	621	576	527	255	491	306	373	650	751	383	220	625	642	407	249	464	327	590	655	398	17	554	672	573	570	861	794	406	367
YCR069W	450	659	556	283	661	652	544	599	620	721	606	581	0	913	451	629	444	747	519	566	595	730	622	369	631	660	651	458	571	480	531	530	474	17	555	627	477	520	565	586	589	584
YLR138W	709	1047	823	494	809	878	958	983	1282	1415	989	950	1	1575	645	910	823	1255	849	890	1010	1183	1087	759	1048	1125	1111	809	900	797	619	794	1001	24	603	875	642	772	1276	1230	895	950
YKL027W	615	928	519	286	1321	1221	508	424	893	771	509	442	0	970	740	812	595	885	442	430	889	856	572	339	804	865	625	403	509	473	1020	1158	619	25	973	1192	1034	1085	796	732	550	566
YJL173C	0	0	0	0	0	0	0	0	0	0	0	0	0	0	0	0	0	0	0	0	0	0	0	0	0	0	0	0	0	0	0	0	0	0	0	0	0	0	0	0	0	0
YDR152W	762	1010	726	552	999	1159	713	755	1049	1385	732	812	2	1368	752	962	468	1138	609	735	1003	1244	891	653	888	1022	876	811	802	783	796	1063	689	33	855	955	773	952	1011	1180	738	896
YKL127W	146	1926	290	830	129	1879	107	1266	57	1562	52	1533	0	2016	165	1547	57	1596	64	1559	996	1796	112	1203	129	1659	42	1309	77	1382	120	1585	38	62	79	1947	59	1566	38	1455	113	1639
YDR309C	1027	2147	1301	775	817	1431	1049	1475	707	1739	669	1171	1	1937	1032	1791	628	1529	718	1460	1985	2095	850	1051	1370	1866	421	1255	890	1281	731	1004	334	31	526	1274	584	1046	512	1624	992	1322
YLR386W	285	443	290	194	520	473	326	342	463	468	221	240	1	573	341	369	373	417	343	349	467	480	362	257	421	435	392	329	269	286	373	385	328	14	374	455	434	388	465	392	227	225
YLR371W	0	0	0	0	0	0	0	0	0	0	0	0	0	0	0	0	0	0	0	0	0	0	0	0	0	0	0	0	0	0	0	0	0	0	0	0	0	0	0	0	0	0
YDL169C	1106	1521	1074	627	1037	975	1136	934	1722	1636	1050	853	1	1423	1154	1318	941	1319	999	1066	1412	1501	1369	800	1348	1275	1494	1012	1142	883	750	826	970	21	760	873	812	747	1678	1484	923	886
YLR092W	657	1454	759	570	841	1351	952	966	970	1516	807	853	0	1483	779	1313	622	1242	718	1070	998	1508	898	792	1001	1346	992	842	663	857	757	1034	600	25	705	1176	809	1024	1066	1480	737	846
YLR423C	0	0	0	0	0	0	1	0	0	0	0	0	0	0	0	0	0	0	0	0	0	0	0	1	0	1	1	0	0	0	0	0	0	0	0	0	0	0	0	0	0	0
YMR072W	0	257	0	33	1	467	0	62	0	260	0	54	0	220	1	274	0	133	0	51	4	214	0	75	1	170	0	74	0	37	0	462	0	11	0	410	1	491	0	184	0	57
YJR033C	255	603	187	211	243	968	184	379	157	540	107	248	0	722	227	506	160	556	105	340	509	766	136	253	279	743	80	283	116	253	247	617	90	15	184	738	193	816	106	555	103	309
YKR056W	573	1526	947	854	650	1580	789	1675	444	1542	653	1454	0	1741	606	1491	312	1534	549	1702	939	1755	831	1362	611	1467	568	1607	586	1231	605	1360	295	38	534	1408	518	1317	429	1495	688	1440
YGL011C	0	0	0	0	0	0	0	0	0	0	0	0	0	0	0	0	0	0	0	0	1	0	2	0	0	0	0	0	0	0	0	0	0	0	0	0	0	0	0	0	0	0
YIR036C	1460	1871	1374	761	1541	1766	1426	1331	1741	1684	1206	1310	3	2250	1400	1672	648	1767	1338	1414	1530	1645	1463	1061	1432	1532	2006	1171	1428	1188	1397	1496	1288	43	1390	1591	1250	1326	1485	1649	1285	1179
YMR123W	0	3	2	0	6	3	1	1	8	10	1	0	0	1	4	0	7	2	0	1	1	0	0	0	1	1	7	1	3	3	7	8	1	0	6	7	7	15	11	0	4	2
YGR073C	0	0	0	0	0	0	0	0	0	0	0	0	0	0	0	0	0	0	0	0	0	0	0	0	0	0	0	0	0	0	0	0	0	0	0	0	0	0	0	0	0	0
YGR209C	1051	1467	1326	771	1128	1375	1520	1454	1420	1647	1359	1221	0	1646	1066	1437	786	1705	1263	1635	1360	1692	1566	1081	1339	1446	1758	1160	1385	1126	919	1083	1057	31	977	1183	1029	1079	1489	1466	1186	1436
YLR183C	732	1365	667	473	1222	1736	636	768	789	1239	788	798	0	1031	735	1001	523	944	629	820	710	1053	751	678	746	1044	939	861	729	698	1030	1354	576	40	1204	1602	1175	1414	754	1128	560	777
YNL050C	884	1262	1039	610	1077	1016	1090	1000	1146	1296	974	758	2	1361	844	1130	769	1052	916	964	1080	1448	1133	802	1104	1158	1338	849	942	850	847	922	871	22	839	958	807	840	1157	1192	844	1005
YMR304C-A	971	1912	1406	828	1553	1703	1492	1449	1546	1661	1507	1512	0	2345	1136	1576	1242	1814	1303	1413	1721	2092	1740	1284	1799	1791	1789	1456	1317	1426	1210	1374	1238	26	1133	1482	1392	1303	1589	1451	1397	1493
YLR240W	501	47	766	4	875	27	546	11	745	31	610	5	1	3	590	7	509	3	496	15	669	1	809	17	721	8	879	34	739	8	670	2	613	0	630	26	668	1	698	1	594	3
YOR039W	373	624	142	138	690	769	167	245	367	501	109	212	1	710	362	487	401	497	223	232	356	570	195	149	308	514	221	212	123	179	437	650	389	15	631	755	491	585	413	483	168	280
YDL234C	0	482	0	327	0	252	0	342	0	359	0	255	0	377	0	328	0	377	0	274	0	352	0	236	0	309	0	248	0	224	0	261	0	14	0	188	0	177	0	247	0	230
YGL080W	125	201	31	18	75	84	84	73	167	138	57	44	0	114	165	234	66	102	76	67	126	133	97	54	100	117	103	74	29	33	97	61	82	3	56	111	66	66	129	128	59	51
YNL136W	413	532	423	208	911	875	399	310	555	572	362	331	0	608	430	443	369	438	354	353	637	643	358	288	618	534	481	309	392	305	677	676	404	12	720	734	734	720	482	477	352	285
YKL049C	0	0	0	0	0	0	0	0	0	0	0	0	0	0	0	0	0	0	0	0	0	0	0	0	0	0	0	0	0	0	0	0	0	0	0	0	0	0	0	0	0	0
YBL002W	705	1164	962	544	1116	982	925	854	1027	946	784	899	2	1426	724	964	796	1190	833	848	1039	1116	1095	726	1006	946	1411	837	1040	833	753	776	914	16	867	923	769	775	1022	932	858	955
YNR038W	0	0	0	0	0	0	0	0	0	0	0	0	0	0	0	0	0	0	0	0	0	0	0	0	0	0	0	0	0	0	0	0	0	0	0	0	0	0	0	0	0	0
YBR037C	279	0	111	0	1201	0	128	0	455	0	104	0	0	0	341	0	309	0	133	0	488	0	168	0	415	0	226	0	121	0	966	0	329	0	946	0	956	0	452	0	121	0
YGL140C	396	731	509	295	943	1064	539	499	720	799	412	478	0	769	526	591	442	694	403	559	724	783	449	470	551	719	577	514	445	498	852	888	467	32	760	1052	798	864	723	675	503	458
YCL029C	145	349	369	222	551	670	428	513	309	316	521	472	0	330	180	236	201	291	449	497	257	340	584	363	272	313	508	390	337	400	556	599	200	17	471	695	557	567	260	315	474	660
YFL038C	0	0	0	0	0	0	0	0	0	0	0	0	0	0	0	0	0	0	0	0	0	0	0	0	0	0	0	0	0	0	0	0	0	0	0	0	0	0	0	0	0	0
YJR131W	917	1543	1127	741	1052	1058	1290	1206	1429	1664	1177	1139	2	1784	1088	1386	904	1385	957	1214	1153	1373	1451	996	1132	1253	1539	1195	1113	1082	864	840	952	25	711	1112	835	865	1541	1279	1086	1180
YNR012W	0	1016	0	369	0	1025	0	563	0	1217	0	548	0	1401	0	857	0	1053	0	564	0	1404	0	368	0	1147	0	392	0	594	0	832	0	29	0	934	0	825	0	1181	0	504
YNL110C	0	0	0	0	0	0	0	0	0	0	0	0	0	0	0	0	0	0	0	0	0	0	0	0	0	0	0	0	0	0	0	0	0	0	0	0	0	0	0	0	0	0
YAL068C	1070	0	1413	0	1456	0	1319	0	1501	0	1300	0	0	0	1176	0	1060	0	1285	0	1526	0	1595	0	1538	0	1685	0	1467	0	1308	0	1358	0	1253	0	1194	0	1443	0	1265	0
YDR367W	0	0	0	0	0	0	0	0	0	0	0	0	0	0	0	0	0	0	0	0	0	0	0	0	0	0	0	0	0	0	0	0	0	0	0	0	0	0	0	0	0	0
YIL053W	406	709	1025	679	1110	1232	1159	1077	793	767	875	800	0	753	484	593	493	846	941	1154	751	769	1203	821	827	760	1147	848	1042	980	927	1112	491	35	828	1196	965	949	748	663	824	866
YPL059W	885	1072	1044	629	707	446	996	745	1023	812	1080	765	1	689	734	806	444	798	909	579	944	724	1147	505	922	720	1268	702	1004	743	511	379	648	20	473	484	646	356	1100	410	989	436
YGL253W	1095	1411	1355	830	1345	1487	1177	1139	1487	1481	1250	1106	0	1850	941	1226	1052	1608	1100	1083	1303	1479	1239	803	1345	1400	1657	1115	1573	1283	1083	1132	1282	38	1181	1175	1066	1053	1432	1334	1164	1163
YHL032C	546	787	463	289	659	724	588	634	724	835	514	500	0	866	489	808	461	741	572	665	604	781	727	489	595	726	756	584	506	467	548	743	477	18	604	886	614	625	712	769	499	530
YJL010C	0	0	0	0	0	0	0	0	0	0	0	0	0	0	0	0	0	0	0	0	0	0	0	0	0	0	0	0	0	0	0	0	0	0	0	0	0	0	0	0	0	0
YHL045W	638	1013	702	456	871	963	720	695	900	1003	742	677	1	1085	703	915	644	849	561	777	997	1091	873	636	906	1046	824	713	703	675	828	746	695	26	620	960	759	793	1064	978	803	678
YOR337W	721	3	1208	2	886	3	1324	3	1153	1	907	0	0	3	824	2	976	2	1095	2	1343	2	1282	0	1208	3	1384	0	1201	0	795	2	843	0	848	0	794	2	1305	1	1038	2
YOR097C	976	0	1273	0	1629	0	1305	0	1832	1	1114	0	0	1	1193	0	1143	1	1079	1	1487	0	1389	1	1412	0	1405	0	1066	0	1310	0	1201	0	1137	1	1468	0	1681	1	1166	0
YHR118C	0	0	0	0	0	0	0	0	0	0	0	0	0	0	0	0	0	0	0	0	0	0	0	0	0	0	0	0	0	0	0	0	0	0	0	0	0	0	0	0	0	0
YGR024C	0	0	0	0	0	0	0	0	0	0	0	0	0	0	0	0	0	0	0	0	0	0	0	0	0	0	0	0	0	0	0	0	0	0	0	0	0	0	0	0	0	0
YOL023W	57	612	37	171	100	945	40	317	27	678	30	257	0	792	56	602	43	613	18	347	274	827	23	256	65	668	12	288	18	227	77	742	17	17	34	800	67	818	26	619	43	269
YPL253C	1381	1026	1746	166	2140	965	1770	193	2031	923	1574	163	1	268	1579	195	1393	230	1593	559	2066	253	2155	427	1837	263	2544	822	1859	224	1523	107	1416	26	1593	795	1473	143	1909	117	1778	77
YOR008C-A	5633	9095	6781	4530	5691	6510	6347	7223	7446	8894	5761	6664	4	8956	5380	7368	4651	8049	6328	7412	6870	9049	8004	6163	6650	8463	8937	6803	6920	7034	4342	5166	4380	166	4520	5882	4512	5388	7597	8382	5897	6680
YER154W	158	220	55	57	409	527	41	63	197	273	66	58	0	222	148	210	130	199	50	52	192	226	60	51	138	192	52	69	50	65	316	446	142	9	401	467	402	434	215	268	51	65
YBR300C	0	1348	0	652	0	859	0	1014	0	1218	0	941	0	1615	0	1070	0	1425	0	982	0	1350	0	756	0	1262	0	874	0	1142	0	749	0	30	0	862	0	692	0	1221	0	954
YEL036C	23	0	4	0	207	0	62	0	19	0	40	0	0	0	19	0	25	0	61	0	17	0	15	0	14	0	24	0	7	0	112	0	20	0	143	0	171	0	14	0	42	0
YBR260C	972	1328	1067	707	1782	2060	1057	1200	1187	1278	978	1057	2	1498	923	1327	805	1391	1145	1191	1119	1545	1327	1029	1073	1325	1542	1092	1138	1042	1374	1610	984	43	1460	1634	1393	1620	1135	1256	969	1129
YPL124W	0	0	0	0	0	0	0	0	0	0	0	0	0	0	0	0	0	0	0	0	0	0	0	0	0	0	0	0	0	0	0	0	0	0	0	0	0	0	0	0	0	0
YAL042W	426	0	600	0	690	0	564	0	672	0	599	0	0	0	522	0	465	0	491	0	623	0	590	0	620	0	563	0	539	0	545	0	457	0	534	0	599	0	546	0	611	0
YAL035W	0	0	0	0	0	0	0	0	0	0	0	0	0	0	0	0	0	0	0	0	0	0	0	0	0	0	0	0	0	0	0	0	0	0	0	0	0	0	0	0	0	0
YNL286W	0	0	0	0	0	0	0	0	0	0	0	0	0	0	0	0	0	0	0	0	0	0	0	0	0	0	0	0	0	0	0	0	0	0	0	0	0	0	0	0	0	0
YDR001C	1112	1344	780	428	837	636	1114	871	1032	1160	898	713	0	1230	991	1044	729	953	838	703	1246	1162	1094	706	1179	877	923	745	851	658	683	677	608	22	662	613	674	617	899	900	914	862
YIL162W	490	844	752	377	746	697	749	659	935	882	955	924	2	895	588	624	491	819	760	779	791	808	1240	734	765	801	1364	832	795	589	617	663	594	17	564	718	602	549	866	788	864	812
YOL141W	563	688	417	268	1571	1867	506	506	797	937	333	459	0	919	500	636	573	698	536	543	729	993	652	381	610	828	742	473	476	418	1150	1446	646	22	1350	1555	1237	1326	742	780	452	456
YBR195C	0	784	0	458	3	1223	0	627	0	809	0	709	0	817	0	685	0	819	0	695	0	645	0	582	0	633	0	669	0	658	0	1005	0	21	0	1137	0	1009	0	686	0	782
YIL039W	623	568	526	230	1040	809	562	430	679	578	601	435	0	577	570	514	415	473	538	450	481	465	649	336	611	410	816	415	604	430	866	660	486	18	965	787	829	744	581	493	715	527
YGR122W	1183	1271	1580	238	1538	497	1495	276	1725	670	1162	165	0	266	1317	265	1005	254	1312	510	1735	303	1425	309	1784	357	1473	427	1692	316	1168	154	1004	13	1219	536	1227	189	1767	128	1109	118
YMR315W	3151	5145	2630	1912	3360	3492	2474	2429	4287	4379	2538	2394	1	5302	3512	4255	3034	4190	2250	2482	4892	4896	2679	2031	4265	4780	2820	2356	2672	2468	2614	2854	3278	61	2552	3241	2907	2961	3899	3449	2687	2572
YGR213C	0	1126	0	525	0	952	0	1023	0	1268	0	806	0	1460	0	887	0	1176	0	1004	0	1193	0	690	0	1127	0	908	0	771	0	858	0	39	0	893	0	749	0	1177	0	875
YDR384C	2084	2395	2702	1186	2189	1780	2657	1530	3114	2759	2374	1412	4	2303	2212	1465	1396	1789	2470	2100	3212	2034	3127	1700	3162	2202	3904	2202	2970	1669	1690	737	2659	53	1882	1812	1714	855	3221	1468	2285	1209
YML007W	648	0	1054	0	887	0	977	0	1089	0	1162	0	2	0	778	0	567	0	791	0	889	0	1162	0	887	0	1251	0	1135	0	723	0	694	0	776	0	695	0	1022	0	916	0
YER063W	797	0	1055	0	940	0	930	0	989	0	957	0	0	0	883	0	745	0	744	0	1009	0	1049	0	993	0	1191	0	934	0	790	0	733	0	705	0	788	0	1115	0	1020	0
YDR481C	1861	1427	2244	481	2119	899	2107	621	2858	1538	1992	539	1	1038	1999	789	1876	762	1987	989	2610	902	2374	723	2502	951	2584	919	2262	738	1508	351	2115	22	1485	1010	1672	468	2966	637	1965	431
YER014W	0	0	0	0	0	0	0	0	0	0	0	0	0	0	0	0	0	0	0	0	0	0	0	0	0	0	0	0	0	0	0	0	0	0	0	0	0	0	0	0	0	0
YPR041W	0	0	0	0	0	0	0	0	0	0	0	0	0	0	0	0	0	0	0	0	0	0	0	0	0	0	0	0	0	0	0	0	0	0	0	0	0	0	0	0	0	0
YNL213C	156	306	89	50	839	831	67	86	323	367	95	119	0	271	225	251	155	170	85	75	272	307	82	62	250	296	88	93	91	67	541	591	158	6	607	641	610	655	334	272	59	93
YKL006C-A	0	0	0	0	0	0	0	0	0	0	0	0	0	0	0	0	0	0	0	0	0	0	0	0	0	0	0	0	0	0	0	0	0	0	0	0	0	0	0	0	0	0
YBR058C	882	1179	1021	594	979	909	1097	1003	1056	1029	841	755	0	1035	839	1132	500	992	978	1031	875	1025	1084	747	877	884	1379	831	1071	826	684	811	735	19	765	876	708	814	984	974	854	907
YLR024C	0	0	0	0	0	0	0	0	0	0	0	0	0	0	0	0	0	0	0	0	0	0	0	0	0	0	0	0	0	0	0	0	0	0	0	0	0	0	0	0	0	0
YLR071C	0	0	0	0	0	0	0	0	0	0	0	0	0	0	0	0	0	0	0	0	0	0	0	0	0	0	0	0	0	0	0	0	0	0	0	0	0	0	0	0	0	0
YHR092C	499	712	762	486	778	758	657	682	911	967	648	633	0	813	531	703	495	844	603	634	803	942	888	563	735	811	1009	653	863	645	584	703	570	29	668	829	569	639	776	833	603	625
YDL199C	543	765	671	361	571	626	718	669	941	890	751	662	0	982	558	733	576	847	714	690	704	1121	733	539	835	774	1047	629	741	593	492	471	644	18	468	550	436	506	890	831	701	773
YHL007C	0	0	0	0	0	0	0	0	0	0	0	0	0	0	0	0	0	0	0	0	0	0	0	0	0	0	0	0	0	0	0	0	0	0	0	0	1	0	0	0	0	0
YML013C-A	139	0	83	0	547	0	104	0	210	0	69	0	1	0	129	0	95	0	85	0	202	0	96	0	137	0	102	0	123	0	446	0	109	0	401	0	470	0	197	0	55	0
YER181C	1017	1641	1443	836	1450	1469	1268	1211	1489	1649	1401	1340	1	2181	1173	1396	1159	1790	1062	1262	1523	1772	1578	1300	1583	1644	1778	1322	1287	1338	1036	1265	1168	38	1102	1413	1169	1172	1645	1465	1530	1465
YNL228W	261	339	370	203	1218	1197	446	375	350	352	484	370	1	324	257	219	232	317	366	375	328	315	526	345	350	301	489	330	437	320	1007	745	268	20	990	1231	915	775	356	221	458	302
YDL064W	0	0	0	0	0	0	0	0	0	0	0	0	0	0	0	0	0	0	0	3	0	0	0	0	0	0	0	0	0	0	0	0	0	0	0	0	0	0	0	0	0	0
YDL031W	0	0	0	0	0	0	0	0	0	0	0	0	0	0	0	0	0	0	0	0	2	0	0	0	0	0	0	0	0	0	0	0	0	0	0	0	0	0	0	0	0	0
YMR257C	0	382	0	67	0	908	0	114	0	470	0	67	0	406	0	393	0	298	0	124	0	448	0	98	0	371	0	100	0	113	0	912	0	14	0	840	0	791	0	383	0	101
YDR046C	993	0	1065	1	743	0	1272	1	1635	0	1410	0	0	0	1092	3	969	1	1087	1	1464	1	1379	0	1592	0	1620	0	1083	2	511	0	1058	0	590	0	601	1	1443	2	1225	1
YOR253W	465	0	466	0	1337	0	537	0	626	0	492	0	2	0	496	0	429	0	448	0	665	0	666	0	629	0	716	0	493	0	1019	0	460	0	1041	0	1114	0	602	0	465	0
YOR202W	1188	0	1275	0	1310	0	1807	0	1725	0	1392	0	1	0	1461	0	1402	0	1397	0	1798	0	1637	0	1611	0	1849	0	1463	0	1121	0	1324	0	1042	0	1065	0	1777	0	1364	0
YDR521W	0	2036	0	364	0	1616	0	586	0	2212	0	554	0	2367	0	1743	0	1831	0	605	0	2014	0	489	0	1974	0	563	0	637	0	1299	0	39	0	1680	0	1329	0	1745	0	597
YGL245W	0	0	0	0	0	0	0	0	0	0	0	0	0	0	0	0	0	0	0	0	0	0	0	0	0	0	0	0	0	0	0	0	0	0	0	0	0	0	0	0	0	0
YGR006W	112	173	140	116	419	637	125	165	98	140	182	226	0	143	176	168	102	219	129	176	123	146	148	110	82	145	157	133	150	202	342	497	74	13	344	625	326	533	107	113	174	221
YGR079W	1538	0	1968	1	1987	0	2228	0	2414	4	1895	0	2	0	1750	0	1573	2	1671	0	2377	0	2520	0	2223	0	2523	1	1970	1	1696	0	1785	0	1575	1	1706	0	2510	1	1950	0
YDL119C	481	696	886	564	1165	1071	898	832	744	664	765	564	2	755	479	668	484	759	813	815	718	714	990	587	693	718	981	664	929	909	778	801	487	23	809	1001	927	839	672	600	684	665
YKL151C	736	1001	677	370	819	899	740	708	948	800	686	628	0	810	663	887	548	820	688	733	973	1028	882	486	945	958	1032	621	684	529	753	663	665	24	726	806	659	700	825	831	705	601
YGL198W	440	0	549	0	261	0	426	0	284	0	252	0	0	0	401	0	234	0	213	0	843	0	326	0	491	0	134	0	323	0	217	0	123	0	174	0	177	0	248	0	416	0
YKL104C	0	0	0	0	0	0	0	0	0	0	0	0	0	0	0	0	0	0	0	0	0	0	0	0	0	0	0	0	0	0	0	0	0	0	0	0	0	0	0	0	0	0
YBL091C-A	0	0	0	0	0	0	0	0	0	0	0	0	0	0	0	0	0	0	0	0	2	0	0	0	0	0	0	0	0	0	0	0	0	0	0	0	0	0	0	0	0	0
YOR170W	0	1641	0	660	0	1349	0	992	0	1547	0	964	0	1660	0	1278	0	1301	0	1052	0	1676	0	775	0	1487	0	937	0	956	0	1158	0	46	0	1467	0	1076	0	1154	0	910
YIL019W	0	0	0	0	0	0	0	0	0	0	0	0	0	0	0	0	0	0	0	0	0	0	0	0	0	0	0	0	0	0	0	0	0	0	0	0	0	0	0	0	0	0
YML069W	0	0	0	0	0	0	0	0	0	0	0	0	0	0	0	0	0	0	0	0	0	0	0	0	0	0	0	0	0	0	0	0	0	0	0	0	0	0	0	0	0	0
YKR019C	319	325	388	206	755	766	283	232	484	446	223	219	0	447	284	313	254	409	281	266	458	530	467	277	542	474	443	354	458	304	547	495	335	13	633	651	545	536	378	370	217	173
YKR047W	539	953	621	525	775	1096	454	677	692	1077	607	742	1	1161	504	843	624	1031	459	678	549	979	721	674	567	909	839	772	666	820	559	1018	599	30	671	1020	592	916	781	947	580	835
YGR279C	759	1250	1076	682	1095	1227	968	953	1122	1211	1026	863	0	1762	916	1190	1017	1419	898	917	1137	1317	1054	792	1246	1312	1098	859	1051	1044	881	920	948	28	847	1058	869	918	1180	1103	1016	954
YBL056W	1644	2133	1440	1206	1564	1786	1382	1876	1666	2151	1187	1454	2	2469	1438	2133	1501	2053	1450	1982	1522	2247	2018	1446	1402	2088	2141	1823	1516	1780	1090	1615	1438	56	1325	1737	1160	1465	1725	1932	1267	1461
YCR022C	463	750	757	412	621	649	726	671	843	930	712	766	1	848	535	648	547	783	566	788	653	782	920	677	723	692	1039	748	609	666	563	573	523	27	470	671	515	536	761	703	724	765
YLL015W	1210	1521	1207	572	1258	988	1681	1090	1853	1596	1523	1062	1	1660	1171	1127	1212	1355	1416	1431	1696	1582	1565	985	1785	1392	2061	1044	1318	984	1009	797	1263	36	1024	1020	1057	789	1863	1630	1519	1170
YNL195C	923	1278	1449	848	1532	1525	1695	1623	1865	1827	1508	1225	1	1755	1010	1340	1153	1577	1657	1613	1335	1420	1975	1284	1433	1337	2120	1269	1458	1258	1115	1250	1241	36	1282	1309	1237	1185	1696	1581	1296	1357
YFL060C	0	0	0	0	0	0	0	0	0	0	0	0	0	0	0	0	0	0	0	0	0	0	0	0	0	0	0	0	0	0	0	0	0	0	0	0	0	0	0	0	0	0
YDR173C	0	0	0	0	0	0	0	0	0	0	0	0	0	0	0	0	0	0	0	0	0	0	0	0	0	0	0	0	0	0	0	0	0	0	0	0	0	0	0	0	0	0
YBR208C	1250	1776	1484	822	1325	1264	1510	1457	1694	1541	1339	1305	0	1900	1260	1533	1191	1629	1397	1497	1470	1725	1802	1176	1507	1608	2144	1365	1491	1343	987	1136	1186	38	1082	1126	1091	1062	1585	1395	1307	1374
YCL057W	661	1021	924	680	840	900	923	888	1008	1006	1108	879	2	1090	774	1057	628	960	881	984	899	1093	1045	842	885	998	1227	772	1005	956	774	929	662	22	723	882	735	809	1046	941	1052	1095
YBR072W	828	1337	1025	700	944	987	1081	1007	1224	1355	1029	1041	1	1306	731	948	794	1106	1004	1065	921	1243	1267	962	984	1062	1520	1041	1114	1054	678	850	816	37	721	899	662	810	1309	1159	926	924
YBR005W	700	0	984	0	786	0	769	0	1019	0	805	0	0	0	665	0	466	0	747	0	1009	0	968	0	1025	0	1260	0	1019	0	561	1	743	0	707	0	605	0	1050	0	786	0
YPR123C	0	0	0	0	0	0	0	0	0	0	0	0	0	0	0	0	0	0	0	0	0	0	0	0	0	0	0	0	0	0	0	0	0	0	0	0	0	0	0	0	0	0
YDL173W	532	853	471	264	831	696	601	463	688	670	445	374	0	878	553	597	495	716	570	550	725	775	565	352	794	647	617	358	573	416	603	653	580	14	642	703	655	546	634	560	478	368
YJR047C	0	1258	0	400	0	818	0	451	0	1195	0	378	0	430	0	388	0	415	0	1045	0	406	0	596	0	442	0	1270	0	479	0	208	0	23	0	973	0	262	0	250	0	212
YMR006C	764	0	941	0	865	0	720	0	956	0	770	0	0	0	817	0	760	0	560	0	1108	0	862	0	1098	0	1002	0	848	0	808	0	792	0	738	0	851	0	1039	0	853	0
YAL016W	0	0	0	0	0	0	0	0	0	0	0	0	0	0	0	0	0	0	0	0	0	0	0	0	0	0	0	0	0	0	0	0	0	0	0	0	0	0	0	0	0	0
YHR011W	41	46	43	16	309	301	28	24	106	124	36	38	0	108	50	73	79	72	23	15	87	98	30	22	101	82	33	19	21	22	169	270	59	6	260	255	184	274	104	94	31	42
YPL152W	1118	1451	1058	631	1035	1050	1151	1109	1471	1535	1078	949	1	1662	850	1371	915	1363	912	1289	1152	1605	1293	916	1403	1443	1466	1038	1156	1078	950	951	1149	36	864	974	834	925	1338	1436	873	1040
YJL150W	876	1230	1415	717	1429	1177	1498	1096	1586	1322	1398	1007	2	1268	824	1040	878	1216	1246	1175	1546	1454	1513	942	1481	1343	1591	952	1425	1227	1054	1140	1062	30	1019	1099	1145	1006	1505	1229	1167	1033
YNL077W	523	950	471	291	916	1029	505	540	582	739	478	545	1	953	609	761	522	623	509	564	767	814	598	394	826	926	571	429	579	452	693	829	533	19	636	1011	696	751	584	653	501	578
YBR109C	0	0	0	0	0	0	0	0	0	0	0	0	0	0	0	0	0	0	0	0	0	0	0	0	0	0	0	0	0	0	0	0	0	0	0	0	0	0	0	0	0	0
YBR172C	190	1233	370	660	174	1212	249	1059	114	1510	113	950	0	1445	239	1117	100	1310	89	1225	753	1425	157	923	246	1274	44	1092	145	985	127	1121	53	30	114	1117	110	963	80	1147	214	1175
YDR346C	47	0	76	0	35	0	25	0	8	0	13	0	0	0	53	0	12	0	8	0	318	0	11	0	40	0	7	0	23	0	34	0	7	0	14	0	15	0	8	0	31	0
YAR002C-A	475	719	619	306	755	713	672	638	788	831	617	539	1	785	544	710	483	557	558	670	659	718	607	423	700	584	582	446	582	446	596	576	477	15	558	678	594	606	648	617	570	525
YPL092W	1210	1654	1404	885	1440	1482	1476	1530	1710	1743	1329	1357	0	1922	1224	1556	1045	1649	1479	1510	1476	1769	1648	1114	1496	1665	1801	1265	1458	1321	1175	1320	1164	34	1233	1278	1141	1196	1644	1471	1244	1290
YPL029W	116	708	49	153	195	1425	52	201	84	791	66	247	0	847	172	583	140	596	66	220	194	790	65	194	159	706	60	173	65	178	281	1310	135	30	262	1399	186	1169	115	768	65	227
YHR146W	741	1358	1186	773	1118	1471	1140	1273	1242	1827	1206	1341	0	1788	905	1289	875	1454	983	1187	1172	1505	1410	1007	1215	1585	1380	1272	1101	1255	1100	1399	849	36	976	1391	1043	1191	1379	1543	1130	1187
YDL242W	1541	2020	1714	1080	1320	1431	1419	1561	1975	1999	1406	1345	1	2609	1452	1917	1331	2295	1461	1618	2010	2432	1624	1151	1936	2255	2071	1308	1512	1400	1081	1233	1667	41	1167	1335	1077	1172	1812	1715	1371	1369
YIL070C	134	139	79	22	123	125	51	57	212	187	71	73	1	171	116	114	91	138	41	44	200	172	92	66	229	187	81	56	76	42	101	76	116	4	116	111	88	82	190	169	94	86
YER085C	666	1057	897	540	1127	1506	840	1010	1034	1163	810	1022	0	1389	868	1170	805	1237	779	970	1047	1590	1348	854	1067	1287	1234	798	948	767	1239	1362	700	38	976	1278	1135	1276	856	1042	861	1144
YKL039W	852	1164	1161	684	940	915	1046	977	1066	1022	902	904	2	1244	866	1098	692	1055	1037	1022	965	1148	1102	668	1009	942	1271	779	1210	998	734	818	869	27	800	983	877	810	1025	848	908	897
YKL064W	557	721	668	439	812	878	789	721	741	784	772	672	1	861	452	614	451	844	639	688	810	973	899	675	788	839	1216	800	787	572	610	677	569	38	705	751	594	754	635	793	722	779
YLR265C	1243	1763	1305	830	1300	1491	1466	1658	1752	1874	1167	1214	1	1888	1074	1492	1145	1715	1487	1776	1489	1844	1751	1172	1484	1583	1890	1333	1302	1289	1111	1242	1254	36	1150	1329	1150	1135	1614	1689	1173	1499
YKR022C	0	0	0	0	0	0	0	0	0	0	0	0	0	0	0	0	0	0	0	0	0	0	0	0	0	0	0	0	0	0	0	0	0	0	0	0	0	0	0	0	0	0
YLR287C	867	1384	1001	704	1131	1238	933	1098	1168	1218	878	995	1	1894	1088	1495	967	1526	879	1141	1159	1493	1096	805	1057	1393	983	809	1101	1128	811	981	1018	12	750	993	869	987	1191	1279	916	1142
YPL174C	310	417	145	119	753	746	187	211	450	500	144	119	0	554	279	449	269	400	131	200	471	597	227	149	511	578	253	178	172	165	468	627	356	10	507	688	555	610	466	486	160	163
YKL122C	0	0	0	0	0	0	0	0	0	0	0	0	0	0	0	0	0	0	0	0	0	0	0	0	0	0	0	0	0	0	0	0	0	0	0	0	0	0	0	0	0	0
YOR070C	464	942	358	253	896	1337	407	451	487	882	299	411	0	1096	485	739	479	957	325	468	728	976	350	284	637	901	242	401	286	356	778	1052	390	29	720	1167	756	1177	448	872	347	394
YDR403W	1201	1589	1128	706	1726	1640	1237	1171	1717	1859	1360	957	2	1775	1184	1240	1194	1556	1282	1384	1785	1753	1561	975	1678	1677	1716	1006	1151	942	1426	956	1353	44	1443	1579	1350	1267	1649	1317	1186	1099
YOL093W	936	1705	1298	793	1761	1910	1225	1259	1703	1882	1222	1228	0	2034	1212	1479	1168	1760	1027	1357	1214	1523	1506	989	1148	1478	1383	1109	1224	1182	1354	1547	1025	45	1293	1754	1390	1693	1668	1783	1181	1346
YOL042W	5	1709	1	817	0	1047	0	1136	0	1464	2	1039	0	1712	0	1459	0	1527	0	1086	4	1615	3	1170	4	1573	1	1231	3	1250	0	1036	0	30	0	1029	0	895	0	1214	1	1281
YBR189W	124	0	226	0	727	0	147	0	118	0	199	0	0	0	83	0	86	0	168	0	119	0	266	0	123	0	358	0	250	0	586	0	132	0	579	0	528	0	96	0	190	0
YCL037C	0	0	0	0	0	0	0	0	0	0	0	0	0	0	0	0	0	0	0	0	0	0	0	0	0	0	0	0	0	0	0	0	0	0	0	0	0	0	0	0	0	0
YIL025C	0	1016	0	388	0	1019	0	583	0	855	0	843	0	1210	0	916	0	935	0	551	0	1111	0	430	0	1006	0	475	0	645	0	955	0	16	0	1103	0	826	0	824	0	757
YNR071C	1173	146	1133	102	1543	91	1215	115	1395	104	1071	115	1	135	1129	115	937	103	1084	75	1332	149	1280	74	1381	152	1714	81	1086	102	1251	66	1238	3	1281	102	1139	74	1359	85	1180	59
YML131W	1271	2137	1512	995	1414	1430	1380	1464	1648	1748	1493	1354	1	1697	1265	1705	1052	1695	1332	1340	1629	1966	1704	1138	1601	1711	1863	1379	1679	1429	1032	1196	1139	44	1123	1312	1164	1096	1696	1524	1380	1418
YNL245C	0	0	0	0	0	0	0	0	0	0	0	0	0	0	0	0	0	0	0	0	0	0	0	0	0	0	0	0	0	0	0	0	0	0	0	0	0	0	0	0	0	0
YNR024W	1206	2087	1537	1006	1523	1669	1597	1696	1432	1725	1569	1695	1	1950	1275	1706	964	1802	1511	1705	1333	1634	1985	1369	1328	1556	2069	1751	1585	1550	1122	1499	1026	54	1169	1565	1265	1441	1457	1527	1605	1618
YOL108C	10	7	11	6	248	208	9	1	20	18	4	5	0	4	14	14	3	11	1	13	13	12	3	2	8	10	2	2	3	7	151	169	6	5	137	211	230	160	18	3	5	1
YLR329W	0	0	0	0	0	0	0	0	0	0	0	0	0	0	0	0	0	0	0	0	0	0	0	0	0	0	0	0	0	0	0	0	0	0	0	0	0	0	0	0	0	0
YPL043W	0	0	0	0	0	0	0	0	0	0	0	0	0	0	0	0	0	0	0	0	0	0	0	0	0	0	0	0	0	0	0	0	0	0	0	0	0	0	0	0	0	0
YMR294W-A	914	527	1353	316	1583	305	1375	376	1486	344	1373	306	0	485	1158	394	1095	391	1232	263	1564	489	1681	208	1651	508	1881	319	1322	384	1233	297	1024	14	1206	353	1320	324	1523	221	1439	197
YKL002W	0	0	0	0	0	0	0	0	0	0	0	0	0	0	0	0	0	0	0	0	0	0	0	0	1	0	0	0	0	0	0	0	0	0	0	0	0	0	0	0	0	0
YDR328C	0	0	0	0	0	0	0	0	0	0	0	0	0	0	0	0	0	0	0	0	0	0	0	0	0	0	0	0	0	0	0	0	0	0	0	0	0	0	0	0	0	0
YIR009W	0	0	0	0	0	0	0	0	0	0	0	0	0	0	0	0	0	0	0	0	0	0	0	0	0	0	0	0	0	0	0	0	0	0	0	0	0	0	0	0	0	0
YBR154C	0	0	0	0	0	0	0	0	0	0	0	0	0	0	0	0	0	0	0	0	0	0	0	0	0	0	0	0	0	0	0	0	0	0	0	0	0	0	0	0	0	0
YLR001C	614	951	518	285	969	1036	667	670	1008	972	546	490	1	1098	700	875	711	887	663	651	845	1032	614	474	914	952	690	547	470	420	785	796	654	14	742	986	802	862	866	829	540	512
YKR101W	867	1	803	2	1659	1	800	0	1272	0	713	0	3	0	864	1	849	0	800	3	1027	0	904	0	939	2	1059	1	897	1	1378	1	841	0	1385	5	1366	2	1388	0	779	0
YER115C	1243	1341	1458	752	1396	1164	1563	1269	1709	1450	1868	1343	0	1519	1164	1175	1097	1313	1381	1295	1682	1625	2139	1229	1648	1461	2431	1415	1528	1227	1129	1001	1326	42	1179	1176	1214	1008	1715	1268	1594	1392
YHR124W	729	1046	938	693	939	827	1022	1014	942	951	966	899	0	1293	862	1056	757	1163	940	1059	1072	1201	1214	844	1076	1206	1380	998	958	818	747	825	832	25	759	908	691	766	971	875	1075	990
YER148W	0	0	0	0	0	0	0	0	0	0	0	0	0	0	0	0	0	0	0	0	0	0	0	0	0	0	0	0	0	0	0	0	0	0	0	0	0	0	0	0	0	0
YCR050C	754	442	873	88	834	294	1012	126	930	401	1057	119	1	115	766	120	588	95	919	257	906	121	1252	206	940	107	1264	333	1073	125	734	94	731	10	790	322	719	68	945	46	976	75
YGL033W	0	0	0	0	0	0	0	0	0	0	0	0	0	0	0	0	0	0	0	0	0	0	0	0	0	0	0	0	0	0	0	0	0	0	0	0	0	0	0	0	0	0
YOR303W	98	108	946	744	1116	1256	1113	1189	109	149	965	982	0	152	100	112	105	417	1045	1308	87	120	1199	934	99	128	1192	1102	1129	1121	720	1031	107	28	825	1151	810	1062	79	91	892	1107
YIL087C	875	1331	1480	957	895	847	1171	1186	1441	1520	1223	1115	0	1562	897	1194	770	1440	1116	1220	1125	1424	1590	1115	1146	1247	1862	1327	1632	1387	689	893	1005	28	786	908	699	734	1300	1436	969	1130
YMR192W	508	945	677	418	822	1031	629	703	1032	1152	801	849	1	1312	608	913	631	1003	533	783	791	1096	749	590	767	894	861	620	623	690	657	675	633	18	590	772	713	706	1059	948	738	879
YCL074W	560	0	968	0	984	1	974	2	1007	2	971	2	0	4	646	1	753	1	748	1	860	1	1108	1	901	1	1096	2	1009	3	786	2	686	0	808	2	781	0	881	2	882	0
YMR229C	0	0	0	0	0	0	0	0	0	1	0	0	0	0	0	0	0	0	0	0	0	0	0	0	0	0	0	0	0	0	0	0	0	0	0	0	0	0	0	0	0	0
YLL038C	13	3626	9	1710	7	3000	13	2933	4	3654	10	2290	0	4015	22	3191	8	3481	12	2812	28	3337	7	2145	15	3058	20	2603	22	2586	6	2375	23	73	10	2693	4	2568	11	3363	15	2627
YOR056C	0	0	0	0	0	0	0	0	0	0	0	0	0	0	0	0	0	0	0	0	0	0	0	0	0	0	0	0	0	0	0	0	0	0	0	0	0	0	0	0	0	0
YFL013W-A	431	811	689	550	1018	1378	699	810	605	766	811	926	0	937	469	652	476	863	703	789	633	779	815	652	653	846	839	821	727	735	1019	1181	456	42	870	1289	880	1120	553	719	857	890
YOR270C	234	181	174	72	349	194	151	101	323	217	178	69	1	238	246	196	324	221	177	106	369	239	328	98	351	157	298	123	166	74	347	177	278	5	350	210	419	226	396	187	194	109
YOL068C	874	108	930	15	916	56	916	20	1114	69	971	13	1	20	875	16	776	18	818	32	965	28	1050	33	994	18	1151	63	806	17	747	13	836	1	815	55	801	15	1061	11	999	14
YMR182C	823	736	770	311	903	483	789	478	1174	656	908	384	0	714	811	572	856	543	788	341	1061	703	1163	416	1079	588	1146	393	691	436	734	456	767	17	677	338	726	339	1170	491	910	522
YBR201W	0	0	0	0	0	0	0	0	0	0	0	0	0	0	0	0	0	0	0	0	0	0	0	0	0	0	0	0	0	0	0	0	0	0	0	0	0	0	0	0	0	0
YLL043W	252	450	971	754	717	845	1011	1269	404	556	758	1073	0	511	274	428	345	689	908	1356	391	491	1536	1133	305	402	1479	1316	1085	1190	512	692	270	45	588	707	593	738	424	498	925	999
YDR415C	1015	1135	1083	473	1105	859	1214	1014	1484	1248	1044	747	2	1212	1071	946	761	882	1021	982	1203	1148	1225	716	1206	1079	1369	880	1203	812	850	667	843	23	893	839	823	706	1493	1268	944	845
YGL161C	835	0	1052	0	861	0	1135	0	1215	0	994	0	2	0	820	0	759	0	1008	0	1289	0	1125	0	1136	0	1144	0	1142	0	587	0	921	0	648	0	658	0	1064	0	992	0
YOL133W	0	0	0	0	0	0	0	0	0	0	0	0	0	0	0	0	0	0	0	0	0	0	0	0	0	0	0	0	0	0	0	0	0	0	0	0	0	0	0	0	0	0
YNL263C	0	0	0	0	0	0	0	0	0	0	0	0	0	0	0	0	0	0	0	0	0	0	0	0	0	0	0	0	0	0	0	0	0	0	0	0	0	0	1	0	0	0
YDR128W	1080	1194	1102	455	1198	754	1032	612	1344	929	914	445	0	1053	1177	983	987	716	983	634	1539	1028	1110	457	1469	967	1248	560	1016	665	1022	380	1017	19	961	617	1058	357	1434	719	925	563
YOR193W	583	858	739	500	1024	990	758	857	834	896	573	596	0	1096	658	743	634	947	787	777	963	1139	927	692	969	1105	1114	819	844	817	739	811	777	21	791	951	766	785	823	906	549	705
YER028C	1228	1278	1747	795	1586	807	1611	1040	1670	1189	1697	922	1	1166	1324	1059	1130	1121	1374	997	1719	1383	2120	922	1847	1100	2234	1084	1860	1072	1280	949	1245	31	1235	876	1211	716	1666	877	1569	949
YMR052W	645	1050	524	304	745	843	549	718	683	789	496	485	2	886	615	924	531	895	569	603	663	816	619	516	759	750	809	607	595	610	571	689	582	20	634	666	614	681	623	747	443	524
YMR203W	0	0	0	0	0	0	0	0	0	0	0	0	0	0	0	0	0	0	0	0	0	0	0	0	0	0	0	0	0	0	0	0	0	0	0	0	0	0	0	0	0	0
YKR076W	596	964	931	558	880	818	760	703	952	1190	792	734	0	1550	739	978	690	1058	500	707	1122	1232	790	543	913	1078	616	703	742	686	711	782	547	24	655	789	720	607	723	1001	977	891
YEL064C	422	1457	544	683	374	1474	514	1229	260	1394	292	1317	1	1576	466	1314	266	1346	284	1224	977	1626	409	1008	484	1631	223	1276	371	1009	392	1104	141	33	296	1214	289	1072	188	1206	510	1396
YDR270W	6	765	6	180	10	1080	3	254	2	855	0	274	0	678	7	686	1	663	2	292	93	816	2	231	6	858	1	305	1	228	6	874	2	19	2	826	6	796	2	748	2	310
YPR033C	0	0	0	0	0	0	0	0	0	0	0	0	0	0	0	0	0	0	0	0	0	0	0	0	0	0	0	0	0	0	0	0	0	0	0	0	0	0	0	0	0	0
YGR230W	1987	0	2585	0	2668	0	2741	0	3123	0	2280	0	2	0	2273	0	2010	0	2365	0	2834	0	2807	0	2958	0	3178	0	2415	0	2075	0	1901	0	2119	0	2212	0	3029	0	2384	0
YPR062W	1949	2868	2189	1322	2427	2299	2463	1914	2952	2691	1972	1917	1	3004	2068	2451	1965	2392	2276	2229	2425	2774	3053	1929	2411	2340	3517	2082	2549	2098	1961	1942	2143	70	1995	2309	1991	1886	2981	2547	1971	2044
YDR528W	1051	1737	1095	593	1749	1636	1372	1290	2114	2036	1418	1162	0	2111	1230	1444	1075	1799	1304	1317	1857	2137	1546	1119	1779	1821	1738	1166	1147	1025	1347	1361	1402	41	1171	1526	1430	1440	2040	1956	1278	1345
YER173W	537	750	593	388	1711	1793	625	667	774	837	600	602	0	993	492	567	571	818	647	675	705	746	610	432	747	707	732	511	727	556	1306	1502	631	37	1462	1490	1280	1484	688	677	649	593
YBR026C	0	97	0	26	0	154	0	75	0	60	0	117	0	54	0	83	0	47	0	86	0	74	0	55	0	109	0	66	0	67	0	157	0	3	0	179	0	147	0	113	0	88
YDL185W	1155	1603	1636	855	938	875	1622	1553	1708	1676	1405	1271	2	1701	1291	1508	1154	1478	1575	1410	1396	1573	1877	1212	1508	1456	2063	1469	1926	1532	709	773	1206	31	708	821	732	717	1702	1501	1443	1443
YBR091C	0	0	0	0	0	0	0	0	0	0	0	0	0	0	0	0	0	0	0	0	0	0	0	0	0	0	0	0	0	0	0	0	0	0	0	0	0	0	0	0	0	0
YNL094W	788	0	768	0	1203	0	658	0	946	0	597	0	0	0	732	0	722	0	681	0	924	0	1114	0	913	0	1148	0	716	0	863	0	854	0	947	0	858	0	946	0	670	0
YGR047C	0	0	0	0	0	0	0	0	0	0	0	0	0	0	0	0	0	0	0	0	0	0	0	0	0	0	0	0	0	0	0	0	0	0	0	0	0	0	0	0	0	0
YPL227C	890	1416	833	571	1362	1377	816	846	1367	1379	868	864	0	1517	835	1177	889	1290	740	795	1234	1400	1208	807	1141	1267	1298	972	890	808	952	1267	864	37	977	1280	1125	1177	1370	1258	879	927
YDL010W	716	848	743	347	704	479	693	449	1103	1005	794	540	2	884	801	513	937	654	680	575	1100	664	1077	580	1043	807	1071	653	849	499	585	288	911	23	519	577	565	272	1203	536	947	488
YML019W	1582	0	1579	0	2327	0	1799	0	2139	0	1724	0	0	0	1632	0	1416	0	1664	0	2285	0	2018	0	2203	0	2398	0	1723	0	1719	0	1791	0	1909	0	1795	0	2121	0	1501	0
YDL045C	0	0	0	0	0	0	0	0	0	0	0	0	0	0	0	0	0	0	0	0	0	0	0	0	0	0	0	0	0	0	0	0	0	0	0	0	0	0	0	0	0	0
YLR163C	0	0	0	0	0	0	0	0	0	0	0	0	0	0	0	0	0	0	0	0	0	0	0	0	0	0	0	0	0	0	0	0	0	0	0	0	0	0	0	0	0	0
YLR178C	777	0	1005	0	1125	0	1022	0	1394	0	847	0	0	0	916	0	1048	0	899	0	1261	0	1345	0	1248	0	1427	0	871	0	850	0	984	0	818	0	1000	0	1456	0	877	0
YJL175W	186	311	90	23	1115	920	87	57	302	243	50	51	0	273	216	227	166	268	57	50	292	252	78	52	307	316	49	74	95	68	995	984	189	11	852	1003	1025	864	269	163	62	50
YBL079W	33	41	25	4	538	428	34	30	54	56	33	32	0	36	27	43	28	35	13	28	44	48	54	18	36	46	32	33	32	23	444	408	34	13	405	414	513	364	42	40	45	29
YNL056W	292	617	186	211	626	967	235	358	380	712	214	241	1	732	306	492	345	654	195	324	617	815	224	182	456	720	196	260	197	285	505	922	406	22	512	816	567	878	434	686	215	250
YFL001W	70	0	84	0	249	0	62	0	72	0	65	0	0	0	96	0	78	0	78	1	124	1	94	0	86	0	74	0	87	0	227	0	63	0	194	0	203	0	83	0	82	0
YDR150W	285	529	194	114	696	651	194	193	443	399	222	181	0	490	377	332	307	447	219	202	269	285	358	235	305	279	371	237	224	203	519	531	331	16	490	523	461	543	470	355	220	189
YKL125W	0	0	0	0	0	0	0	0	0	0	0	0	0	0	0	0	0	0	0	0	0	0	0	0	0	0	0	0	0	0	0	0	0	0	0	0	0	0	0	0	0	0
YKL170W	222	467	155	80	1109	1123	147	135	437	516	143	159	0	482	274	366	255	344	140	161	333	419	191	134	364	388	225	122	148	139	844	955	254	11	759	850	828	904	388	425	185	162
YPR157W	2764	0	3449	0	4393	0	3961	0	4472	0	3277	0	4	0	2903	0	2886	0	3793	0	3965	0	4088	0	3845	0	4762	0	4001	0	3072	0	3420	0	3336	0	3380	0	4113	0	3435	0
YLR384C	0	131	0	45	0	727	0	28	0	156	0	58	0	177	0	94	0	104	0	64	0	130	0	56	0	166	0	69	0	63	0	551	0	8	0	624	0	527	0	139	0	42
YPL060W	392	4	218	2	1023	6	327	1	640	7	341	2	0	3	506	4	435	1	269	1	615	5	389	1	547	7	359	1	218	5	804	6	409	0	713	6	830	6	626	6	357	2
YML099C	333	7	482	6	202	0	191	1	119	2	117	2	0	4	300	5	140	8	120	0	1378	6	185	1	222	3	69	6	169	2	167	2	70	0	132	2	126	1	89	3	232	3
YLR421C	1154	1279	1271	742	1555	1453	1011	1170	1721	1644	1026	1138	0	1657	1174	1363	1087	1569	1105	1194	1681	2044	1361	869	1665	1661	1424	895	1424	996	1150	1250	1163	34	1281	1181	952	1212	1624	1523	1126	1153
YLR090W	763	2048	1249	1214	650	1817	946	1761	498	2149	645	1767	0	2364	729	1858	548	2126	576	1968	1589	2293	879	1696	936	2044	400	1735	760	1873	580	1482	231	69	478	1572	489	1459	378	2036	877	1768
YJR064W	0	0	0	0	0	0	0	0	0	0	0	0	0	0	0	0	0	0	0	0	0	0	0	0	0	0	0	0	0	0	0	0	0	0	0	0	0	0	0	0	0	0
YML022W	1140	15	1026	6	1498	5	1053	12	1597	7	1011	7	1	12	1197	13	1003	12	929	4	1455	15	1351	1	1341	4	1450	3	1130	9	1084	3	1266	0	1093	6	1108	1	1587	6	977	6
YER046W	326	552	397	319	340	378	460	516	523	563	332	409	0	582	278	408	400	535	423	500	524	687	541	417	518	600	614	497	431	472	313	309	390	18	356	441	268	343	498	508	408	489
YMR029C	772	0	929	0	1199	0	1116	0	1190	0	949	0	1	0	950	0	952	0	1037	0	1268	0	1077	0	1302	0	1271	0	1085	0	1002	0	1046	0	872	0	1062	0	1278	0	989	0
YIR030C	642	1098	991	560	883	882	987	762	963	887	948	734	1	1196	770	949	656	846	844	922	1011	913	1043	662	1017	909	1080	679	917	865	836	589	658	23	664	812	767	560	1024	817	1006	877
YKR050W	869	0	1201	0	1237	3	1191	0	1368	2	1192	1	1	0	916	0	868	2	1105	1	1349	3	1374	2	1408	0	1585	2	1309	1	912	1	934	0	915	1	927	0	1448	1	1275	0
YMR121C	1037	1415	853	501	1047	1048	912	973	1116	1492	892	1095	1	1305	1004	1217	746	1140	759	1032	1161	1343	1083	909	1068	1306	1270	883	931	789	756	938	767	30	834	947	768	814	1028	1285	1052	1130
YGL017W	593	937	920	491	878	943	893	927	861	1077	802	785	0	1142	660	874	609	1047	801	1043	813	990	956	788	819	900	900	749	1034	857	638	735	600	33	643	844	709	876	887	903	781	804
YDL150W	0	0	0	0	0	0	0	0	0	0	0	0	0	0	0	0	0	0	0	0	0	0	0	0	0	0	0	0	0	0	0	0	0	0	0	0	0	0	0	0	0	0
YNL038W	0	0	0	0	0	0	0	0	0	0	0	0	0	0	0	0	0	0	0	0	0	0	0	0	0	0	0	0	0	0	0	0	0	0	0	0	0	0	0	0	0	0
YHR001W-A	385	763	271	180	516	516	389	392	487	596	357	377	0	595	429	577	346	482	315	378	548	626	428	326	483	605	450	338	283	270	456	526	303	12	429	543	483	448	487	545	376	381
YIL139C	11	0	13	0	7	0	4	0	1	0	10	0	0	0	10	0	7	0	7	0	13	0	15	0	11	0	8	0	14	0	13	0	11	0	9	0	2	0	6	0	12	0
YLR246W	2214	3464	2257	1319	2677	2659	2403	2388	3378	3592	2242	2180	2	4253	2478	2991	2574	3314	1965	2366	3291	3874	2656	1862	3135	3619	2883	1962	2335	1979	2019	2086	2565	67	2076	2344	2167	2179	3353	3446	2092	2279
YJR119C	1007	1365	999	639	1029	1085	1072	1116	1212	1395	813	939	0	1721	965	1056	1008	1376	1212	1268	1196	1346	1304	877	917	1219	1701	1039	1113	937	868	806	1133	23	971	907	906	849	1334	1268	1023	910
YLR359W	0	0	0	0	0	0	0	0	0	0	0	0	0	0	0	0	0	0	0	0	0	0	0	0	0	0	0	0	0	0	0	0	0	0	0	0	0	0	0	0	0	0
YLR199C	989	1282	862	465	1104	1045	977	711	1313	1445	877	590	2	1041	1065	965	868	870	898	805	1225	1022	1148	655	1150	1058	1345	878	950	636	926	536	894	28	995	1050	1002	610	1219	850	851	601
YJL206C	871	1661	1065	764	1108	1676	1342	1540	895	1596	1065	1319	0	1883	887	1389	709	1505	1026	1522	1242	1748	1143	1050	1205	1539	726	1133	1097	1236	985	1400	551	41	818	1596	906	1249	778	1636	976	1349
YIL142W	0	0	0	0	0	0	0	0	0	0	0	0	0	0	0	0	0	0	0	0	0	0	0	0	0	0	0	0	0	0	0	0	0	0	0	0	0	0	0	0	0	0
YGL082W	0	2204	0	1130	1	1650	0	1794	1	2075	0	1534	0	2792	0	1938	1	2480	0	1856	0	2130	0	1313	0	1986	0	1481	0	1635	0	1470	1	47	0	1606	0	1562	1	2017	0	1797
YNL138W	0	0	0	0	0	0	0	0	0	0	0	0	0	0	0	0	0	0	0	0	0	0	0	0	0	0	0	0	0	0	0	0	0	0	0	0	0	0	0	0	0	0
YDL236W	942	1556	1155	621	1325	1309	1098	962	1415	1325	1024	981	0	1645	1054	1227	932	1465	1011	1021	1239	1514	1274	844	1353	1300	1410	898	1165	1014	1056	996	967	32	978	1145	1104	1000	1413	1304	1056	980
YGL142C	0	0	0	0	0	0	0	0	0	0	0	0	0	0	0	0	0	0	0	0	0	0	0	0	0	0	0	0	0	0	0	0	0	0	0	0	0	0	0	0	0	0
YGR179C	0	0	0	0	0	0	0	0	0	0	0	0	0	0	0	0	0	0	0	0	0	0	0	0	0	0	0	0	0	0	0	0	0	0	0	0	0	0	0	0	0	0
YGR102C	0	0	0	0	0	1	0	0	0	0	0	0	0	0	0	0	0	0	0	0	0	0	0	0	0	0	0	0	0	0	0	0	0	0	0	0	0	0	0	0	0	0
YBR139W	0	1094	0	613	0	1580	0	915	0	1064	0	1039	0	1622	0	860	0	1424	0	954	0	1291	0	840	0	1221	0	816	0	990	0	1458	0	35	0	1597	0	1542	0	1096	0	1061
YHR188C	0	0	0	0	0	0	0	0	0	0	0	0	0	0	0	0	0	0	0	0	0	0	0	0	0	0	0	0	0	0	0	0	0	0	0	0	0	0	0	0	0	0
YNL116W	966	1540	1122	622	1130	1149	1327	1310	1410	1494	1449	1294	1	1596	1058	1261	1033	1287	1246	1352	1189	1215	1581	1001	1259	1291	1436	1164	1159	952	850	944	896	30	790	1044	917	949	1389	1181	1431	1298
YJR087W	673	965	691	468	747	721	682	656	782	787	706	573	0	1196	612	691	609	845	617	714	860	964	892	618	874	881	982	657	758	577	627	614	741	19	557	710	592	565	793	817	702	641
YDR361C	0	0	0	0	0	0	0	0	0	0	0	0	0	0	0	0	0	0	0	0	0	0	0	0	0	0	0	0	0	0	0	0	0	0	0	0	0	0	0	0	0	0
YLR445W	0	0	0	0	0	0	0	0	0	0	0	0	0	0	0	0	0	0	0	0	0	0	0	0	0	0	0	0	0	0	0	0	2	0	0	0	0	0	0	0	0	0
YJR080C	1064	803	1249	390	1439	482	1040	420	1362	586	1117	366	0	660	1125	712	1008	521	845	358	1679	749	1173	293	1514	606	1228	329	1209	453	1299	590	929	12	1137	420	1318	358	1452	414	1102	450
YGL255W	234	1424	182	728	120	1158	165	1065	63	1551	105	1164	0	1624	167	1315	98	1413	125	1104	159	1504	142	891	194	1434	75	1123	180	1071	106	975	55	46	111	978	85	983	45	1429	215	1266
YFR007W	1233	1710	1566	910	1558	1389	1343	1131	2046	1875	1363	1159	1	1984	1162	1528	1270	1637	1209	1195	1864	1951	1653	942	1655	1777	1831	1157	1652	1175	1359	1258	1238	46	1272	1433	1218	1172	1814	1669	1282	1288
YLR333C	0	1	0	0	0	0	0	1	0	1	0	0	0	0	0	1	0	0	0	1	0	0	0	0	0	1	0	1	0	0	0	0	0	0	0	0	0	0	0	0	0	2
YHR103W	859	1273	911	588	1161	1338	1058	1007	1116	1112	912	903	1	1403	896	1100	779	1167	980	951	1193	1471	1004	647	1140	1215	1216	747	1020	837	920	1038	939	25	958	1132	1027	1000	1106	1017	833	812
YHL030W	522	359	509	60	531	186	562	56	684	222	607	42	1	59	690	93	511	76	522	136	644	59	599	103	594	73	596	171	606	60	448	31	512	6	381	204	556	27	713	33	606	39
YGL077C	954	1754	1346	780	1363	1481	1476	1456	1401	1628	1240	1223	1	1730	1104	1377	957	1563	1216	1547	1378	1736	1519	1040	1509	1493	1530	1231	1366	1255	1111	1246	997	44	1017	1359	1207	1260	1379	1432	1204	1374
YPL204W	0	0	0	0	0	0	0	0	0	0	0	0	0	0	0	0	0	0	0	0	0	0	0	0	0	0	0	0	0	0	0	0	0	0	0	0	0	0	0	0	0	0
YPL251W	0	0	0	0	0	0	0	0	0	0	0	0	0	0	0	0	0	0	0	0	0	0	0	0	0	0	0	0	0	0	0	0	0	0	0	0	0	0	0	0	0	0
YIL009C-A	466	682	513	304	1160	1306	674	585	609	653	508	504	0	700	473	565	372	639	559	579	638	630	783	467	602	619	783	536	488	505	933	1085	442	24	882	1239	910	924	574	464	488	490
YOR091W	972	73	1059	38	1726	35	1139	78	1484	54	1130	160	1	41	1169	45	1068	178	1115	64	1560	74	1569	26	1260	69	1589	18	1177	67	1360	236	997	0	1419	44	1576	116	1646	90	1224	24
YGR026W	1052	1355	1215	603	1400	1149	1360	964	1575	1345	1252	921	1	1697	1042	1131	1068	1299	1163	1116	1577	1497	1345	706	1835	1340	1686	842	1334	1012	1067	969	1228	25	1132	1084	1172	928	1505	1320	1111	959
YAL040C	432	0	355	0	585	0	469	0	618	0	405	0	0	0	513	0	442	0	367	0	606	0	492	0	522	0	538	0	319	0	490	0	488	0	565	0	478	0	595	0	376	0
YDR288W	0	0	0	0	0	0	0	0	0	0	0	0	0	0	0	0	0	0	0	0	0	0	0	0	0	0	0	0	0	0	0	0	0	0	0	0	0	0	0	0	0	0
YGL208W	945	127	1123	82	1418	134	1167	100	1434	167	1052	84	3	145	996	130	765	147	1078	80	1336	151	1121	45	1500	111	1303	79	1362	93	1004	124	1101	1	1080	77	974	85	1410	121	968	62
YNL284C	24	174	25	23	93	398	36	115	37	204	21	67	0	160	29	137	25	149	36	110	78	216	30	64	58	212	32	85	18	88	100	411	30	3	86	420	75	375	39	205	23	67
YIL164C	644	1106	889	591	1009	1165	816	955	903	1165	950	990	0	1546	783	998	780	1105	824	1042	1130	1385	1207	916	993	1290	1134	901	1031	918	836	1073	757	32	833	1101	871	1049	904	1052	927	1047
YOL143C	0	0	0	0	0	0	0	0	0	0	0	0	0	0	0	0	0	0	0	0	0	0	0	0	0	0	0	0	0	0	0	0	0	0	0	0	0	0	0	0	0	0
YBR237W	0	0	0	0	0	0	0	0	0	0	0	0	0	0	0	0	0	0	0	0	0	0	0	0	0	0	0	0	0	0	0	0	0	0	0	0	0	0	0	0	0	0
YBR197C	1158	3	1471	0	1148	1	1462	0	1243	0	1439	0	1	0	1233	0	1065	0	1412	1	1448	1	1402	0	1473	1	1711	3	1577	0	923	0	1143	0	988	1	1067	0	1331	0	1413	0
YHR147C	1	0	0	0	0	0	0	0	0	0	0	0	0	0	0	0	0	0	0	0	0	0	0	0	0	0	0	0	0	0	0	0	0	0	0	0	0	0	0	0	0	0
YJL093C	830	1247	1069	672	1055	1123	1122	1210	1263	1246	1036	956	0	1178	852	1051	557	1046	1054	1094	978	1310	1163	760	1027	1149	1339	866	1173	994	896	1064	797	46	1014	1171	876	931	1088	1156	886	1096
YDR003W	110	5	143	2	142	1	189	2	129	0	142	2	1	1	151	6	121	3	148	2	211	6	183	1	201	0	218	3	129	0	136	0	109	0	101	0	137	2	150	2	165	2
YMR317W	1160	1753	1529	873	1326	1240	1350	1378	1736	1778	1286	1351	0	1660	1150	1454	1008	1589	1275	1393	1630	2040	1602	1065	1688	1803	1825	1239	1588	1415	972	1114	1199	37	1088	1210	1016	1154	1684	1573	1316	1310
YOR251C	92	164	112	42	482	379	108	78	184	195	101	80	0	144	146	152	112	143	70	65	148	142	109	81	180	161	150	74	108	122	430	251	108	5	316	455	360	301	186	126	111	98
YPR181C	0	0	0	0	0	0	0	0	0	0	0	0	0	0	0	0	0	0	0	0	0	0	0	0	0	0	0	0	0	0	0	0	0	0	0	0	0	0	0	0	0	0
YCL008C	487	874	362	186	785	877	422	354	858	882	344	325	0	805	649	768	491	620	415	452	707	782	443	308	694	683	467	428	351	274	600	685	442	28	563	753	655	712	799	761	375	321
YOR107W	601	0	1015	0	820	0	961	0	1152	0	1000	0	1	0	747	0	763	0	801	0	972	0	1358	0	1020	0	1455	0	961	0	671	0	768	0	664	0	771	0	1163	0	1133	0
YML005W	841	0	710	0	1041	0	713	0	1169	0	779	0	0	0	767	0	650	0	718	0	1160	0	936	0	1020	0	907	0	836	0	714	0	774	0	855	0	848	0	1099	0	844	0
YNL215W	111	0	144	0	473	0	126	0	172	0	91	0	0	0	116	0	63	0	105	0	137	0	104	0	129	0	117	0	131	0	374	0	103	0	409	0	342	0	143	0	115	0
YDL059C	837	1127	779	408	887	937	822	869	1072	1245	784	712	0	1216	812	1003	699	925	843	947	1158	1190	926	560	1079	1089	1048	571	800	708	595	674	805	29	693	814	652	645	1042	914	803	712
YOR204W	0	0	0	0	0	0	0	0	0	0	0	0	0	0	0	0	0	0	0	0	0	0	0	0	0	0	0	0	0	0	0	0	0	0	0	0	0	0	0	0	0	0
YEL012W	325	400	485	53	539	275	534	60	406	290	553	52	1	45	424	58	369	56	485	226	556	66	700	207	484	56	749	392	569	60	387	26	340	7	340	293	392	17	569	21	640	34
YBL040C	0	0	0	0	0	0	0	0	0	0	0	0	0	0	0	0	0	0	0	0	0	0	0	0	0	0	0	0	0	0	0	0	0	0	0	0	0	0	0	0	0	0
YPR043W	94	0	83	0	745	0	85	0	118	0	65	0	0	0	86	0	109	0	99	0	139	0	80	0	100	0	113	0	78	0	625	0	120	0	509	0	548	0	75	0	52	0
YDR382W	2	41	0	31	5	562	3	60	0	69	2	48	0	78	1	86	0	70	0	64	2	63	1	57	1	77	0	58	1	61	7	460	0	15	6	504	5	459	1	65	1	75
YDR483W	1195	1110	1455	667	1550	869	1219	825	2062	1289	1083	679	1	1247	1182	926	1039	1104	1280	728	1594	1115	1599	576	1590	887	1814	701	1725	836	1279	864	1427	18	1448	806	1295	797	1886	1047	1171	716
YER061C	83	129	102	70	292	302	123	99	148	157	143	105	0	121	80	78	70	106	114	107	131	158	77	44	134	123	93	70	102	83	263	250	91	5	256	286	223	222	160	123	94	100
YLR022C	0	0	0	0	0	0	0	0	0	0	0	0	0	0	0	0	0	0	0	0	0	0	0	0	0	0	0	0	0	0	0	0	0	0	0	0	0	0	0	0	0	0
YLR402W	463	0	298	0	936	1	255	0	572	1	349	0	0	1	430	1	368	2	337	0	586	0	318	1	511	1	415	1	401	1	736	1	336	1	807	1	842	0	606	0	358	1
YLR073C	85	0	42	0	13	0	36	0	14	0	53	0	0	0	89	0	53	0	38	0	99	0	41	0	78	0	44	0	79	0	28	0	42	0	40	0	21	0	17	0	66	0
YER183C	1076	1425	1172	750	1172	1143	1167	1256	1402	1545	832	998	1	1843	1014	1194	1284	1638	1205	1321	1455	1594	1489	1125	1227	1503	2067	1354	1281	1341	960	1061	1348	42	1061	1093	1016	958	1551	1430	1021	1072
YDL066W	748	559	1157	317	605	343	711	301	744	499	508	240	0	562	895	524	575	539	529	263	1588	513	706	292	952	447	663	365	928	397	457	247	443	5	408	264	417	234	688	495	557	206
YHR030C	0	24	0	11	0	726	0	12	0	41	0	15	0	34	0	15	0	33	0	5	0	15	0	12	0	24	0	10	0	3	0	436	0	7	0	425	0	452	0	19	0	29
YBR295W	1250	0	1766	0	1433	0	1657	0	1766	0	1622	0	3	0	1403	0	1518	0	1352	0	1865	0	1849	0	1841	0	2058	0	2023	0	1146	0	1404	0	1108	0	1255	0	1970	0	1558	0
YDR143C	642	0	819	0	902	0	774	0	790	0	734	1	1	0	717	0	703	0	673	0	865	0	825	0	860	0	960	1	819	0	615	1	631	0	634	1	656	0	913	0	764	0
YIL011W	1031	1353	1087	613	1315	1104	1192	985	1253	1181	1256	1065	0	1347	1081	1068	1061	1081	1092	983	1182	1228	1389	949	1175	993	1495	976	1088	882	1094	823	977	31	997	1182	1002	787	1253	948	1207	1128
YEL034W	0	0	0	0	0	0	0	0	0	0	0	0	0	0	0	0	0	0	0	0	0	0	0	0	0	0	0	0	0	0	0	0	0	0	0	0	0	0	0	0	0	0
YHL015W	0	0	0	0	0	0	0	0	0	0	0	0	0	0	0	0	0	0	0	0	0	0	0	0	0	0	0	0	0	0	0	0	0	0	0	0	0	0	0	0	0	0
YNR050C	0	0	0	0	0	0	0	0	0	0	0	0	0	0	0	0	0	0	0	0	0	0	0	0	0	0	0	0	0	0	0	0	0	0	0	0	0	0	0	0	0	0
YDR134C	1556	2084	1524	853	1328	1232	1538	1363	1878	1830	1501	1323	0	1877	1698	1640	1102	1741	1390	1517	2007	2031	1478	1154	1895	1721	1810	1209	1761	1453	1093	996	1324	37	1124	1109	1021	1011	1769	1745	1472	1420
YKL208W	0	313	0	68	0	1145	0	97	0	381	0	98	0	509	0	369	0	413	0	85	0	576	0	69	0	564	0	109	0	107	0	905	0	9	0	996	0	850	0	343	0	143
YGR004W	736	694	873	354	1012	481	850	536	1202	812	895	475	0	834	746	552	961	688	797	408	1205	842	1072	408	1170	772	1160	507	893	482	703	443	939	27	779	379	740	354	1309	546	886	561
YML110C	302	294	121	68	820	756	160	92	320	311	120	84	0	465	237	294	242	300	95	125	425	454	161	73	365	426	149	113	101	110	627	586	268	6	603	694	543	587	329	300	112	102
YGL048C	0	0	0	0	0	0	0	0	0	0	0	0	0	0	0	0	0	0	0	0	0	0	0	0	0	0	0	0	0	0	0	0	0	0	0	0	0	0	0	0	0	0
YGL243W	799	1158	917	634	1009	1156	914	851	1321	1508	938	855	1	1708	819	1046	911	1313	751	884	1156	1365	1030	718	1174	1106	1224	896	990	889	664	916	1118	45	778	953	719	894	1168	1322	862	840
YKL106W	566	902	373	167	892	673	420	301	969	789	417	288	3	810	732	679	615	470	351	356	912	848	543	314	909	852	600	401	294	281	643	315	520	21	599	688	713	349	933	712	380	272
YPR029C	1789	14	1932	4	1581	7	1992	5	1795	4	1813	9	0	1	1753	7	1323	5	1915	3	1969	8	2132	2	1980	4	2445	3	2130	2	1280	3	1554	0	1293	2	1249	1	1690	0	1689	1
YJL034W	0	0	0	0	0	0	0	0	0	0	0	0	0	0	0	0	0	0	0	0	0	0	0	0	0	0	0	0	0	0	0	0	0	0	0	0	0	0	0	0	0	0
YFL048C	1343	1598	1712	1115	1559	1485	1851	1590	2003	1841	1994	1443	1	1982	1281	1407	1338	1881	1639	1582	1782	1850	2173	1327	1790	1730	2477	1410	1953	1614	1269	1312	1451	47	1288	1403	1296	1273	1974	1664	1746	1759
YLR117C	0	0	0	0	0	0	0	0	0	0	0	0	0	0	0	0	0	0	0	0	0	0	0	0	0	0	0	0	0	0	0	0	0	0	0	0	0	0	0	0	0	0
YOR176W	0	0	0	0	0	0	0	0	0	0	0	0	0	0	0	0	0	0	0	0	0	0	0	0	0	0	0	0	0	0	0	0	0	0	0	0	0	0	0	0	0	0
YOR109W	0	1053	0	523	0	809	0	665	0	1073	0	550	0	1061	0	949	0	1045	0	768	0	1226	0	665	0	1080	0	796	0	795	0	701	0	32	0	677	0	734	0	969	0	562
YBL089W	239	168	231	53	395	117	191	81	519	175	164	67	0	156	241	110	248	99	147	52	354	172	239	37	349	181	189	60	203	80	333	122	232	4	380	123	326	152	532	112	174	33
YDL084W	0	0	0	0	0	0	0	0	0	0	0	0	0	0	0	0	0	0	0	0	1	0	1	0	0	0	0	0	0	0	0	0	0	0	0	0	0	0	0	0	0	0
YCL055W	645	1162	1094	740	716	913	1047	1095	869	1063	1033	1060	0	994	687	985	581	1033	967	1158	996	1071	1257	823	1029	1071	1340	1004	1182	898	692	784	647	26	760	952	597	831	844	1019	981	1079
YGL116W	0	0	0	0	0	0	0	0	0	0	0	0	0	0	0	0	0	0	0	0	0	0	0	0	0	0	0	0	0	0	0	0	0	0	0	0	0	0	0	0	0	0
YBL054W	577	0	899	0	679	0	1003	0	938	0	800	0	0	0	690	0	508	0	715	0	858	0	957	0	852	0	972	0	904	0	602	0	507	0	577	0	597	0	986	0	935	0
YCR024C	0	0	0	0	0	0	0	0	0	0	0	0	0	0	0	0	0	0	0	0	0	0	0	0	0	0	0	0	0	0	0	0	0	0	0	0	0	0	0	0	0	0
YMR102C	963	1229	1118	587	1471	1240	1250	1162	1183	1258	974	945	0	1284	905	1122	694	1315	1241	1257	1353	1472	1261	744	1326	1414	1485	879	1286	1156	908	1012	1018	31	991	1148	914	938	1218	1055	847	968
YCR071C	72	110	51	35	296	454	40	45	176	158	63	58	0	230	57	104	137	172	46	44	123	177	83	61	137	94	130	82	57	59	310	339	125	4	294	358	286	299	152	120	75	92
YDR175C	0	0	0	0	0	0	0	0	0	0	0	0	0	0	0	0	0	0	0	0	0	0	0	0	0	0	0	0	0	0	0	0	0	0	0	0	0	0	0	0	0	0
YOR189W	1137	1184	1211	338	1382	936	1212	395	1652	1237	1083	318	1	565	1263	456	1196	545	1109	622	1364	379	1129	593	1278	507	1370	719	1291	402	1123	278	1476	28	1276	975	1168	352	1641	253	1138	221
YOR154W	913	2	1266	0	1224	0	1139	0	1592	2	1190	2	1	0	1124	0	1163	0	957	1	1525	2	1435	0	1390	0	1669	0	1238	0	1097	0	1042	0	994	0	1136	0	1725	2	1230	1
YPR121W	1898	0	1471	0	1910	0	1567	0	1901	0	1798	0	1	0	1547	0	1325	0	1651	0	1977	0	1925	0	2145	0	2352	0	1901	0	1343	0	1592	0	1431	0	1427	0	1802	0	1515	0
YBR070C	0	0	0	0	0	0	0	0	0	0	0	0	0	0	0	0	0	0	0	0	0	0	0	0	0	0	0	0	0	0	0	0	0	0	0	0	0	0	0	0	0	0
YLL017W	653	1008	548	314	1063	1171	565	471	870	976	642	531	0	1318	606	801	827	998	472	523	1097	1238	575	395	1018	1127	589	476	569	566	766	869	835	21	824	960	817	894	931	969	518	509
YDR351W	1300	2325	1742	1181	1410	1740	1997	2244	1845	2326	1608	1613	0	2799	1459	2027	1325	2193	1604	2248	1981	2650	1867	1482	1923	2313	1961	1828	1725	1915	1081	1385	1315	50	981	1509	1271	1392	2030	2017	1841	1714
YNL315C	44	56	33	22	285	285	35	30	71	65	40	17	0	94	76	61	52	76	15	24	80	130	47	22	92	119	51	32	45	32	214	258	76	2	247	237	202	212	56	49	59	25
YPR174C	1213	3268	2055	1695	1539	2664	1866	2379	1669	3056	1947	2312	0	3503	1907	2894	1208	3055	1846	2263	2383	3260	2469	2160	2300	2883	3008	2549	2364	2667	1452	2161	1865	77	1598	2349	1281	2035	1859	2734	1939	2484
YJR045C	0	0	0	0	0	0	0	0	0	0	0	0	0	0	0	0	0	0	0	0	0	0	0	0	0	0	0	0	0	0	0	0	0	0	0	0	0	0	0	0	0	0
YMR008C	261	0	260	0	583	0	327	0	311	0	205	0	0	0	309	0	313	0	305	0	270	0	240	0	299	0	257	0	294	0	500	0	309	0	568	0	544	0	333	0	205	0
YPL026C	880	3597	959	1411	948	4351	665	2196	404	3645	401	2429	0	3955	930	3109	624	3306	391	2371	2529	3847	447	1689	766	3495	293	2077	576	2155	895	3546	331	98	687	3839	759	3610	337	3154	818	2264
YDL171C	739	1054	1004	515	879	687	911	838	1253	1112	771	621	0	1145	734	933	734	1023	1003	915	1187	1147	1333	705	1289	1001	1548	813	1120	841	646	593	832	20	696	690	682	624	1214	1070	817	727
YKL062W	747	1071	1234	813	1084	958	1113	977	1245	1122	1235	940	1	1294	846	1059	847	1086	1023	865	1080	1145	1566	899	1102	1020	1673	1110	1318	1023	875	845	863	36	902	857	916	768	1206	1048	1194	1076
YJR010W	0	0	0	0	0	0	0	0	0	0	0	0	0	0	0	0	0	0	0	0	0	0	0	0	0	0	0	0	0	0	0	0	0	0	0	0	0	0	0	0	0	0
YJL218W	702	1331	828	663	945	1308	1005	1398	974	1552	855	1082	0	1590	818	1235	759	1372	891	1268	1040	1688	1099	926	1025	1528	1114	1155	794	967	806	1169	663	50	748	1214	856	1063	1068	1462	892	1207
YLR222C	0	1	0	0	0	0	0	0	0	0	0	0	0	0	0	0	0	0	0	0	0	0	0	1	0	0	0	0	0	0	0	0	0	0	0	0	0	0	0	0	0	0
YDR093W	391	796	633	370	359	709	542	711	224	702	256	526	0	970	434	658	279	731	309	765	826	876	346	521	491	777	200	575	391	619	358	641	124	18	283	719	286	586	169	606	419	566
YMR282C	0	0	0	0	0	0	0	1	0	0	0	0	0	0	0	0	0	0	0	0	0	0	0	0	0	0	0	0	0	0	0	0	0	0	0	0	0	0	0	0	0	0
YIL109C	0	0	0	0	0	0	0	0	0	0	0	0	0	0	0	0	0	0	0	0	0	0	0	0	0	0	0	0	0	0	0	0	0	0	0	0	0	0	0	0	0	0
YFL022C	0	0	0	0	0	0	0	0	0	0	0	0	0	0	0	0	0	0	0	0	0	0	0	0	0	0	0	0	0	0	0	0	0	0	0	0	0	0	0	0	0	0
YPL109C	666	1493	643	602	884	1207	592	1066	922	1727	523	1015	0	1314	800	1314	669	1311	545	971	1162	1604	971	919	711	1353	857	1033	693	1013	587	970	580	38	659	1085	586	980	983	1412	785	1043
YJL156C	0	0	0	0	0	0	0	0	0	0	0	0	0	0	0	0	0	0	0	0	0	0	2	0	0	0	0	0	0	0	0	0	0	0	0	0	0	0	0	0	0	0
YNL071W	0	120	0	96	0	180	0	138	0	80	0	94	0	115	0	133	0	117	0	123	0	110	0	102	0	115	0	88	0	153	0	123	0	4	0	127	0	124	0	52	0	176
YMR088C	991	1396	1338	768	1187	1329	1160	1117	1606	1587	1167	1194	0	1470	909	1188	908	1336	1057	1189	1448	1541	1496	924	1373	1423	1556	1084	1396	1235	924	1089	943	33	952	1167	1029	1066	1585	1395	1222	1144
YGR211W	0	0	0	0	0	0	0	0	0	0	0	0	0	0	0	0	0	0	0	0	2	0	0	0	0	0	0	0	0	0	0	0	0	0	0	0	0	0	0	0	0	0
YKL139W	0	0	0	0	3	0	0	0	0	0	0	0	0	0	0	0	0	0	0	0	13	0	0	0	0	0	0	0	0	0	0	0	2	0	1	0	3	0	0	0	0	0
YJL069C	0	0	0	0	0	0	0	0	0	0	0	0	0	0	0	0	0	0	0	0	0	0	0	0	0	0	0	0	0	0	0	0	0	0	0	0	0	0	0	0	0	0
YDR344C	1274	0	1223	0	1161	0	1323	0	1723	0	1145	0	1	0	1179	0	1003	0	1177	0	1356	0	1517	0	1467	0	1741	0	1213	0	839	0	1168	0	836	0	931	0	1855	0	1101	0
YJL016W	1164	2	1543	1	1424	0	1572	0	1639	2	1487	0	1	1	1285	1	1152	2	1170	0	1494	0	1718	2	1582	0	1834	1	1672	0	1106	1	1141	0	1077	3	1146	0	1617	2	1691	1
YDR444W	2738	4061	2725	1863	2843	3102	2963	3107	3635	4002	2646	2822	0	4434	2700	3324	2606	3922	2827	3125	3313	3800	3356	2655	3109	3660	3640	2869	3009	2840	2140	2283	2873	90	2174	2670	2229	2504	3618	3518	2667	2867
YER087W	40	46	15	15	80	129	10	13	43	59	17	18	0	64	35	25	19	32	10	9	77	51	14	9	24	46	21	15	18	15	75	98	27	1	83	85	81	99	40	32	9	16
YLR285W	405	601	361	273	1253	1356	411	381	639	637	381	393	0	743	469	556	472	618	379	436	537	745	345	273	610	666	355	335	396	342	943	1088	467	21	923	1130	970	1090	587	624	452	435
YLR267W	672	0	741	0	1003	0	721	0	1193	0	663	0	0	0	884	0	713	0	680	0	1157	0	771	0	1216	0	873	0	851	0	851	0	752	0	845	0	727	0	1224	0	642	0
YDL219W	128	1793	275	685	144	1401	176	1404	83	1721	111	1255	0	2110	156	1453	111	1718	103	1469	954	1875	133	1142	178	1806	49	1230	91	1092	135	1200	47	36	70	1278	91	1213	68	1654	150	1276
YCR086W	905	208	1098	223	1295	103	1306	302	1195	151	1074	453	0	209	752	177	890	759	1274	131	929	195	1618	95	926	201	1646	136	1213	262	1019	467	1043	3	1097	132	1038	318	1228	261	1168	140
YDR206W	13	1482	12	736	4	1567	5	1316	1	1803	6	1332	0	2260	6	1387	8	1853	14	1325	18	1582	6	1230	12	1539	1	1227	7	1132	7	1199	0	42	9	1369	4	1182	3	1588	18	1201
YKR024C	216	143	275	35	600	290	246	9	246	115	213	29	0	24	172	21	182	23	266	82	287	30	346	88	267	36	424	137	273	13	468	29	226	4	514	221	524	39	266	13	221	4
YBR156C	0	1317	0	716	0	1727	0	1237	0	1390	0	1181	0	1762	0	1322	0	1391	0	962	0	1265	0	857	0	1202	1	967	0	1126	0	1403	0	42	0	1649	0	1296	0	1214	0	1127
YOL013W-A	853	431	1051	226	828	237	914	200	806	335	991	277	1	359	860	342	635	315	844	180	1234	371	1213	193	1220	300	1435	264	1057	268	654	221	905	8	743	158	754	180	915	291	1070	278
YOR076C	344	1242	660	719	431	1620	394	1271	216	1367	213	1037	1	1640	325	1092	220	1429	238	1209	888	1249	258	759	354	1151	114	1025	289	1109	411	1351	119	37	283	1494	300	1380	127	1237	362	1017
YDR405W	209	235	99	61	909	585	95	80	340	276	107	48	0	216	206	245	154	199	101	77	265	244	121	64	319	224	115	78	88	60	592	545	145	9	649	491	662	452	362	219	102	52
YOL091W	1077	1440	1178	723	1164	1211	947	958	1697	1824	1139	1143	0	1729	890	1317	1075	1509	936	981	1503	1818	1403	997	1467	1648	1861	1137	1155	1012	880	1028	1228	35	922	1152	996	1019	1620	1587	1326	1260
YCL031C	0	0	0	0	0	0	0	0	0	0	0	0	0	0	0	0	0	0	0	0	0	0	0	0	0	0	0	0	0	0	0	0	0	0	0	0	0	0	0	0	0	0
YIL027C	741	1114	950	528	1506	1579	769	709	1120	1290	866	820	1	1339	742	914	482	1084	693	801	1320	1493	899	582	1284	1371	907	712	1017	882	1245	1374	795	39	1254	1556	1089	1345	945	1168	851	811
YLR459W	0	0	0	0	0	0	0	0	0	0	0	0	0	0	0	0	0	0	0	0	0	0	0	0	0	0	0	0	0	0	0	0	0	0	0	0	0	0	0	0	0	0
YNL243W	0	0	0	0	0	0	0	0	0	0	0	0	0	0	0	0	0	0	0	0	0	0	0	0	0	0	0	0	0	0	0	0	0	0	0	0	0	0	0	0	0	0
YNR026C	0	0	0	0	0	0	0	0	0	0	0	0	0	0	0	0	0	0	0	0	0	0	0	0	0	0	0	0	0	0	0	0	0	0	0	0	0	0	0	0	0	0
YHL044W	1	123	0	49	0	59	0	63	0	70	0	60	0	54	0	99	0	65	0	44	0	73	0	39	0	41	0	62	0	53	0	66	0	1	0	49	0	38	0	69	1	46
YOR311C	541	2045	1188	1131	506	2063	669	1900	330	2057	377	1497	1	2144	543	1733	311	2046	340	1991	1741	2444	499	1543	736	2210	208	1872	569	1976	545	1837	177	41	341	1892	359	1710	228	1898	530	1610
YBR170C	2353	0	2056	0	1912	0	1868	0	2740	0	1871	0	0	0	2060	0	1496	0	1824	0	2103	0	2728	0	2040	0	3184	0	2476	0	1475	0	2105	0	1677	0	1441	0	2613	0	1795	0
YGR149W	170	1282	314	629	107	873	177	892	88	1354	111	947	0	1405	191	1012	81	1147	92	933	844	1517	143	924	242	1366	67	1003	154	938	103	680	46	25	76	831	69	704	77	1246	154	973
YPL041C	1	0	0	0	0	0	0	0	0	0	1	0	0	0	0	0	0	0	0	0	0	0	0	0	2	1	0	0	0	0	1	0	0	0	0	0	1	0	0	0	0	0
YFR024C	641	1147	857	488	1550	1595	906	779	990	1102	852	812	1	1154	871	1025	718	985	722	907	1028	1250	1002	643	1043	998	1003	796	865	788	1209	1404	654	38	1277	1540	1350	1296	969	998	858	890
YKL193C	0	0	0	1	0	0	0	0	0	0	0	0	0	0	0	0	0	1	0	0	0	0	0	0	0	0	0	0	0	0	0	0	0	0	0	0	0	0	0	0	0	0
YPR099C	0	0	0	0	0	0	0	0	0	0	0	0	0	0	0	0	0	0	0	0	0	0	0	0	0	0	0	0	0	0	0	0	0	0	0	0	0	0	0	0	0	0
YOR135C	124	124	45	35	422	232	93	77	198	162	115	74	0	151	166	122	101	142	82	87	199	187	125	56	253	155	146	64	70	52	289	262	152	8	292	242	276	176	193	143	94	69
YLR310C	0	0	0	0	0	0	0	0	0	0	0	0	0	0	0	0	0	0	0	0	0	0	0	0	0	0	0	0	0	0	0	0	0	0	0	0	0	0	0	0	0	0
YNR008W	872	1252	1286	726	1068	1140	1397	1394	1269	1459	1520	1504	3	1541	991	1216	874	1451	1356	1492	1197	1565	1722	1201	1298	1250	1878	1457	1296	1223	699	868	902	22	858	1133	923	934	1289	1267	1358	1467
YJR150C	481	687	588	343	509	443	673	706	650	541	541	535	1	717	464	552	464	652	691	632	655	738	774	517	650	679	839	522	641	529	369	431	498	18	373	423	419	374	597	609	598	552
YLR003C	1168	1497	957	535	1095	1081	1022	928	1401	1483	909	807	2	1615	964	1341	903	1363	953	992	1249	1391	1245	716	1286	1271	1392	958	1053	779	961	954	1172	25	1033	981	963	913	1272	1380	802	941
YER113C	1173	0	1558	1	1650	1	1796	2	1721	0	1497	0	2	1	1240	1	1164	1	1511	1	1603	2	1816	2	1648	1	1853	0	1487	1	1292	0	1235	0	1198	1	1388	0	1704	0	1431	0
YHR122W	0	0	0	0	0	0	0	0	0	0	0	0	0	0	0	0	0	0	0	0	0	0	0	0	0	0	0	0	0	0	0	0	0	0	0	0	0	0	0	0	0	0
YHL017W	491	540	391	166	1013	929	447	376	739	679	421	384	0	565	427	546	302	472	369	391	400	470	706	353	393	521	671	440	352	255	780	760	358	16	736	860	717	764	683	593	400	422
YOR305W	131	167	126	61	454	440	83	61	173	182	91	51	0	310	98	137	91	223	87	99	231	228	109	61	182	166	124	69	141	87	431	410	184	11	367	419	398	380	187	142	89	59
YIL085C	787	1184	980	621	1123	1138	893	926	997	1056	908	890	1	1375	729	983	644	1122	849	945	971	1133	1241	993	968	1093	1474	1110	1090	1019	901	1093	783	34	943	1150	871	1006	940	933	933	935
YMR190C	382	571	463	198	914	874	560	506	545	468	464	389	0	561	396	528	369	466	446	472	548	661	568	387	536	575	630	391	456	394	724	757	413	17	691	801	786	722	476	471	387	429
YCR052W	0	0	0	0	0	0	0	0	0	0	0	0	0	0	0	0	0	0	0	0	0	0	0	0	0	2	0	0	0	0	0	0	0	0	0	0	0	0	0	0	0	0
YOR272W	0	0	0	0	0	0	0	0	0	0	0	0	0	0	0	0	0	0	0	0	0	0	0	0	0	0	0	0	0	0	0	0	0	0	0	0	0	0	0	0	0	0
YOR058C	184	0	168	0	1186	0	217	0	364	0	179	0	0	0	278	0	252	0	180	0	420	0	241	0	303	0	218	0	183	0	945	0	217	0	855	0	948	0	346	0	202	0
YDR413C	0	0	0	0	0	0	0	0	0	0	0	0	0	0	0	0	0	0	0	0	0	0	0	0	0	0	0	0	0	0	0	0	0	0	0	0	0	0	0	0	0	0
YBR203W	529	985	671	613	676	1536	610	995	293	1087	452	918	0	1248	429	871	312	1076	370	1079	962	1225	497	717	532	1081	260	860	481	856	610	1381	143	30	444	1291	518	1247	225	963	539	1066
YCL032W	0	0	0	0	0	0	0	0	0	0	0	0	0	0	0	0	0	0	0	0	0	0	0	0	0	0	0	0	0	0	0	0	0	0	0	0	0	0	0	0	0	0
YAR029W	405	0	599	0	771	0	577	0	643	0	571	0	1	0	554	0	420	0	449	0	619	0	657	0	608	0	599	0	554	0	664	0	364	0	573	0	635	0	565	0	579	0
YNL238W	28	18	8	4	371	96	11	7	69	29	5	2	0	17	39	16	43	19	21	3	99	25	14	4	78	11	26	3	4	2	314	118	47	0	283	97	356	96	46	16	15	5
YJL198W	1253	1897	1883	1039	2125	1663	2094	1577	2057	1851	1771	1403	3	1836	1536	1524	1469	1715	1609	1468	2035	1914	2105	1171	2203	1813	2072	1355	1869	1400	1704	1547	1225	46	1557	1407	1819	1348	2079	1555	1910	1482
YOL135C	0	0	0	0	0	0	0	0	0	0	0	0	0	0	0	0	0	0	0	0	0	0	0	0	0	0	0	0	0	0	0	0	0	0	0	0	0	0	0	0	0	0
YOR323C	1468	985	1375	449	1097	415	1465	641	1645	855	1396	621	1	933	1363	865	1353	826	1414	615	1571	886	1805	467	1636	697	2090	573	1714	623	863	395	1442	17	921	398	826	327	1610	701	1400	592
YLL041C	544	0	417	0	882	0	323	0	954	0	480	0	0	0	668	0	712	0	304	0	864	0	414	0	782	0	453	0	324	0	671	0	622	0	532	0	634	0	1014	0	550	0
YKR074W	274	0	223	0	877	0	233	0	244	0	242	0	0	0	258	0	223	0	195	0	338	0	315	0	290	0	340	0	273	0	699	0	247	0	717	0	717	0	229	0	243	0
YOR195W	2567	3583	2660	1627	2909	2905	2630	2764	3570	4225	2707	2848	4	4238	2450	3161	2271	3673	2414	2889	3256	3989	3300	2330	3133	3485	3653	2780	2830	2520	2119	2449	2509	79	2199	2700	2201	2342	3654	3746	2625	3130
YMR201C	43	0	30	0	23	1	27	0	11	0	30	1	0	1	41	0	19	0	26	0	31	1	31	0	36	0	39	0	48	0	34	0	33	0	42	1	22	0	16	1	34	0
YLR069C	64	0	43	0	309	0	32	0	142	0	50	0	0	0	101	0	76	0	50	0	203	0	48	0	199	0	60	0	42	0	254	0	87	0	241	0	271	0	163	0	59	0
YML042W	1758	943	1833	472	2062	475	1851	561	2349	818	1680	468	2	955	2086	742	1971	650	1695	487	2808	793	2573	478	2221	645	2387	492	1763	498	1617	552	1521	15	1449	433	2033	406	2632	743	1938	629
YDR069C	0	14	0	0	0	42	0	6	0	14	0	7	0	12	0	4	0	12	0	2	0	23	0	4	0	11	0	4	0	3	0	22	0	0	0	21	0	23	0	9	0	0
YGR232W	1253	1752	1364	1027	1347	1486	1392	1336	1719	1769	1580	1587	1	1890	1230	1536	1016	1655	1338	1418	1640	1771	2269	1517	1582	1776	2510	1586	1594	1342	1148	1244	1290	50	1209	1335	1191	1293	1562	1610	1565	1614
YEL066W	669	959	1066	577	812	839	847	924	908	994	824	700	3	1089	748	866	628	1005	668	880	996	1207	1012	705	1029	1042	960	799	937	929	757	696	578	28	647	808	668	682	894	903	801	851
YPR035W	0	0	0	0	0	0	0	0	0	0	0	0	0	0	0	0	0	0	0	0	0	0	0	0	0	0	0	0	0	0	0	0	0	0	0	0	0	0	0	0	0	0
YDR227W	0	0	0	0	0	0	0	0	0	0	0	0	0	0	0	0	0	0	0	0	0	0	0	0	0	0	0	0	0	0	0	0	0	0	0	0	0	0	0	0	0	0
YPR060C	0	0	0	0	0	0	0	0	0	0	0	0	0	0	0	0	0	0	0	0	0	0	0	0	0	0	0	0	0	0	0	0	0	0	0	0	0	0	0	0	0	0
YHL039W	0	1076	0	618	0	1041	0	779	0	1227	0	768	0	892	0	695	0	841	0	1023	0	829	0	878	0	807	0	929	0	879	0	485	0	28	0	1008	0	637	0	582	0	574
YOR157C	0	0	0	0	0	0	0	0	0	0	0	0	0	0	0	0	0	0	0	0	0	0	0	0	0	0	0	0	0	0	0	0	0	0	0	0	0	0	0	0	0	0
YCR072C	0	0	0	0	0	0	0	0	0	0	0	0	0	0	0	0	0	0	0	0	0	0	0	0	0	0	0	0	0	0	0	0	0	0	0	0	0	0	0	0	0	0
YNR030W	0	1195	1	458	0	868	0	920	0	1381	1	668	0	1492	0	965	0	1193	0	855	0	1395	0	698	1	1235	3	825	0	697	1	721	1	32	1	771	0	752	0	1158	0	839
YBR093C	0	0	0	0	0	0	0	0	0	0	0	0	0	0	0	0	0	0	0	0	0	0	3	0	0	0	0	0	0	0	0	0	0	0	0	0	0	0	0	0	0	0
YNL092W	1109	1745	1447	889	1283	1314	1169	1208	1456	1528	1182	1081	1	1866	1135	1561	1060	1611	1106	1232	1394	1733	1611	1068	1342	1591	1655	1210	1429	1323	1051	1089	1086	35	889	1109	1011	984	1493	1478	1052	1272
YGR045C	693	1031	653	451	969	966	785	878	945	1057	656	612	0	1143	828	900	559	929	747	953	711	788	865	592	851	878	974	691	704	626	814	831	682	17	773	924	744	826	967	949	664	619
YLR134W	1228	0	1499	0	1235	0	1310	0	1721	0	1276	0	1	0	1273	0	1033	0	1190	0	1558	0	1536	0	1555	0	1743	0	1642	0	896	0	1144	0	1077	0	990	0	1504	0	1287	0
YOR218C	0	0	0	0	0	0	0	0	0	0	0	0	0	0	0	0	0	0	0	0	0	0	0	0	0	0	0	0	0	0	0	0	0	0	0	0	0	0	0	0	0	0
YPL225W	410	266	636	113	910	231	635	158	549	296	450	125	1	300	578	248	444	209	399	160	964	291	646	124	682	215	321	170	416	127	881	268	228	5	635	206	816	182	493	232	583	168
YDL043C	0	0	0	0	0	0	0	0	0	0	0	0	0	0	0	0	0	0	0	0	0	0	0	0	0	0	0	0	0	0	0	0	0	0	0	0	0	0	0	0	0	0
YDL012C	753	1445	925	602	770	815	823	991	1060	1243	853	891	0	1533	942	1204	953	1196	843	1036	938	1296	1052	788	926	1122	1004	855	869	979	600	796	903	24	625	872	622	739	1095	1204	906	1035
YDR218C	116	2021	67	755	35	1149	75	1390	40	1957	74	1182	0	2036	123	1663	71	1643	81	1405	128	2150	111	1233	109	1911	86	1416	101	1287	39	931	95	34	41	1079	34	1108	38	1926	100	1179
YLR299W	0	0	0	0	0	0	1	0	0	0	0	0	0	2	0	0	0	0	0	0	0	0	0	2	0	0	0	0	0	0	0	0	0	0	0	0	0	0	0	0	0	2
YFL003C	423	444	531	222	487	317	478	316	608	542	469	351	0	524	502	363	475	473	469	369	635	576	593	261	686	483	588	314	595	308	432	330	380	16	429	387	332	320	626	441	542	382
YEL049W	882	999	1134	287	1010	767	1177	359	1107	784	940	277	0	324	768	335	806	358	1051	721	1085	352	1171	446	1073	390	1295	762	1186	440	904	232	906	21	814	693	839	189	1018	150	817	204
YPL051W	34	0	27	0	18	0	19	0	9	0	20	0	0	0	32	0	25	0	32	0	52	0	21	0	40	0	40	0	30	0	39	0	25	0	34	0	24	0	24	0	18	0
YNL054W	0	1010	0	769	0	1017	0	1002	0	1097	0	970	0	1449	0	851	0	1284	0	1002	0	1215	0	774	0	1118	0	886	0	1143	0	793	0	30	0	931	0	834	0	946	1	1131
YDR156W	578	679	629	368	942	960	570	568	693	649	652	565	1	649	493	544	409	662	594	538	521	597	733	424	547	565	881	579	701	615	751	761	441	22	764	853	761	763	560	605	671	587
YPL062W	86	177	334	428	225	753	293	721	41	173	165	586	0	200	57	175	33	300	168	756	83	170	195	456	81	218	104	563	215	693	199	611	27	15	158	785	205	628	38	146	207	557
YPR155C	3328	4247	4031	2171	5823	4905	3929	3838	5116	4771	4034	3861	4	6087	3849	4620	3687	5553	3545	3444	5032	5972	4735	2774	4621	5461	4993	2876	4207	3429	4524	5115	3917	139	4378	5044	4635	4857	4910	4989	3804	3724
YOR137C	1161	1659	1407	809	1277	1296	1297	1321	1446	1629	1267	1235	0	1711	1134	1471	1027	1626	1322	1349	1883	2101	1663	1084	1794	1777	1998	1282	1401	1270	1049	1135	1272	37	1068	1254	1029	1131	1569	1421	1437	1361
YKL123W	569	940	718	481	990	956	764	779	962	927	828	675	1	1122	679	849	702	971	723	787	797	946	981	709	839	783	973	697	769	698	679	796	650	31	761	869	678	738	944	894	814	817
YKL172W	0	0	0	0	0	0	0	0	0	0	0	0	0	0	0	0	0	0	0	0	0	0	0	0	0	0	0	0	0	0	0	0	0	0	0	0	0	0	0	0	0	0
YNL336W	1041	1785	1519	939	1325	1416	1389	1414	1229	1477	1275	1153	2	1846	1247	1343	987	1768	1150	1478	1377	1574	1664	1245	1372	1557	1660	1346	1533	1425	953	1208	987	31	965	1273	1092	1176	1222	1393	1207	1230
YDR305C	115	226	84	46	171	146	122	127	224	182	48	71	0	239	162	174	131	183	88	114	236	245	166	96	245	198	158	102	72	59	175	134	169	6	139	157	149	126	219	176	83	96
YJL057C	1101	467	1465	124	1140	360	1212	109	1388	426	1282	95	0	106	1043	121	879	121	1128	274	1245	112	1549	201	1201	146	1701	348	1632	133	904	84	1154	17	968	394	981	79	1308	58	1239	38
YPR100W	160	283	70	44	574	575	69	48	218	258	71	93	0	198	197	185	101	146	69	67	202	239	78	45	200	213	87	84	78	61	359	451	164	13	380	557	462	485	244	215	97	101
YDR358W	91	2449	187	1185	49	2228	76	2120	53	2791	38	1946	0	3118	105	2225	24	2567	33	2238	807	3193	38	1773	95	2660	11	1877	67	1888	41	1751	21	57	25	1949	29	1808	22	2484	69	2205
YJL152W	711	1079	1000	590	1104	1051	1178	1033	1300	1278	1137	1117	0	1665	817	971	965	1395	942	1032	1178	1401	1026	649	1172	1244	1138	764	998	840	840	984	851	19	758	947	858	903	1268	1204	1203	1178
YLR096W	985	1309	1007	515	932	1111	985	1135	1351	1477	742	882	0	1642	823	1221	820	1387	976	1097	1125	1530	1203	801	1148	1374	1309	927	1160	910	705	847	932	33	861	851	702	812	1143	1302	823	925
YKR052C	1022	1624	1628	1013	1305	1561	1277	1385	1355	1448	1221	1338	1	1663	900	1413	863	1399	1230	1327	1365	1874	1711	1170	1325	1657	1776	1402	1768	1577	1063	1228	961	42	1072	1409	1007	1188	1440	1549	1246	1396
YPR107C	0	0	0	0	0	0	0	0	0	0	0	0	0	0	0	0	0	0	0	0	0	0	0	0	0	0	0	0	0	0	0	0	0	0	0	0	0	0	0	0	0	0
YLR427W	231	657	278	250	404	1038	175	395	162	721	134	367	0	730	242	465	156	602	122	369	530	752	154	371	281	656	96	427	178	397	380	898	90	22	311	1057	255	917	106	617	187	359
YDL152W	0	0	0	0	0	0	0	0	0	0	0	0	0	0	0	0	0	0	0	0	0	0	0	0	0	0	0	0	0	0	0	0	0	0	0	0	0	0	0	0	0	0
YGL015C	1020	14	793	4	753	3	881	9	1047	7	624	3	2	5	799	7	916	17	1048	3	1066	7	1114	5	962	5	1199	4	837	10	536	4	1052	0	805	5	549	7	1076	9	692	5
YDR225W	0	414	0	37	0	1267	0	49	0	559	0	58	0	453	0	328	0	366	0	59	0	514	0	49	0	499	0	71	0	57	0	1008	0	24	0	1167	0	1012	0	409	0	64
YMR127C	5	0	7	0	3	0	2	0	1	0	9	0	0	0	5	0	2	0	2	0	0	0	10	0	3	0	84	0	9	0	3	0	95	0	6	0	1	0	1	0	1	0
YIL140W	533	903	736	460	1740	2266	664	721	893	1228	926	922	0	1232	624	932	688	1053	634	860	796	1025	793	611	747	1050	848	666	700	772	1561	1828	600	53	1480	1885	1252	1702	833	920	882	994
YOL163W	1134	1923	1523	1045	1437	1611	1711	1827	1703	1916	1445	1510	1	2167	1236	1794	1278	2086	1393	1924	1945	2351	1812	1408	1868	2200	2114	1671	1501	1564	1262	1416	1236	50	1149	1530	1213	1429	1709	1872	1404	1589
YLR197W	0	0	0	0	0	0	0	0	0	0	0	0	0	0	0	0	0	0	0	0	0	0	0	0	1	0	0	0	0	0	0	0	0	0	0	0	0	0	0	0	0	0
YBR213W	0	0	0	0	0	0	0	0	0	0	0	0	0	0	0	0	0	0	0	0	0	0	0	0	0	0	0	0	0	0	0	0	0	0	0	0	0	0	0	0	0	0
YJL204C	39	60	64	28	365	369	88	60	62	64	51	60	0	61	39	64	35	48	46	62	61	53	26	24	65	45	48	26	57	39	282	363	32	7	268	394	286	321	53	59	39	33
YLR244C	6	6	10	6	174	190	10	6	14	9	5	7	0	16	3	17	14	18	8	8	5	25	3	1	7	10	12	3	2	2	128	135	10	5	120	190	151	174	9	1	23	15
YJR084W	531	774	324	408	372	657	377	728	350	642	350	552	0	736	419	610	422	702	406	778	433	748	579	494	342	692	519	599	397	506	384	599	291	20	376	616	313	580	453	500	437	702
YLR233C	503	0	390	0	1037	0	455	0	680	0	376	0	0	0	457	0	420	0	418	0	628	0	588	0	532	0	617	0	427	0	799	0	477	0	797	0	749	0	672	0	437	0
YDL238C	0	3046	0	1387	0	2448	0	2371	0	3099	0	1776	0	3272	0	2771	0	2724	0	2468	0	3004	0	2237	0	2928	0	2386	0	2392	0	2231	0	72	0	2230	0	1982	0	2902	0	1957
YGL084C	60	91	58	28	507	580	74	63	114	77	43	38	1	80	57	61	61	73	52	57	60	72	70	51	45	77	76	37	50	82	434	468	47	8	433	533	331	460	74	84	50	71
YLR382C	148	184	76	35	520	495	78	74	169	136	58	62	0	229	140	157	97	176	71	69	182	201	72	64	148	169	105	70	39	38	444	440	138	9	472	426	384	388	117	136	67	62
YLR219W	1232	1609	945	641	1267	1388	1108	1069	1635	1815	887	868	0	1646	1135	1346	769	1370	1307	1119	1330	1521	1324	858	1436	1484	1529	962	1069	881	896	995	1163	23	1145	1164	1063	985	1621	1472	972	837
YDR363W	182	272	163	109	549	561	251	202	338	355	187	159	0	310	205	244	177	266	159	300	300	294	242	205	252	303	244	182	193	133	415	478	175	10	355	521	467	447	332	325	194	142
YNL114C	0	0	0	0	0	0	0	0	0	0	0	0	0	0	0	0	0	0	0	0	0	0	0	0	0	0	0	0	0	0	0	0	0	0	0	0	0	0	0	0	0	0
YNL163C	0	0	0	0	0	0	0	0	0	0	0	0	0	0	0	0	0	0	0	0	0	0	0	0	0	0	0	0	0	0	0	0	0	0	0	0	0	0	0	0	0	0
YFR005C	0	0	0	0	0	0	0	0	0	0	0	0	0	0	0	0	0	0	0	0	0	0	0	0	0	0	0	0	0	0	0	0	0	0	0	0	0	0	0	0	0	0
YHR009C	433	776	921	623	1472	1453	810	799	723	871	780	746	0	1136	574	674	631	906	745	812	564	722	977	744	595	744	1256	810	902	757	1145	1323	609	32	1019	1435	1102	1146	653	691	738	805
YFR050C	0	0	0	0	0	0	0	0	0	0	0	0	0	0	0	0	0	0	0	0	0	0	0	0	0	0	0	0	0	0	0	0	0	0	0	0	0	0	0	0	0	0
YLR447C	0	0	0	0	0	0	0	0	0	0	0	0	0	0	0	0	0	0	0	0	0	0	0	0	0	0	0	0	0	0	0	0	0	0	0	0	0	0	0	0	0	0
YNR069C	808	1136	647	487	691	714	767	839	1064	1089	740	670	0	1014	750	914	531	846	714	741	1017	1273	833	633	928	991	990	694	722	683	585	540	678	24	622	667	494	597	1032	1005	701	705
YOL058W	0	0	0	0	0	0	0	0	0	0	0	0	0	0	0	0	0	0	0	0	0	0	0	0	0	0	0	0	0	0	0	0	0	0	0	0	0	0	0	0	0	0
YAR019C	0	0	0	0	0	0	0	0	0	0	0	0	0	0	0	0	0	0	0	0	0	0	0	0	0	0	0	0	0	0	0	0	0	0	0	0	0	0	0	0	0	0
YOR024W	1090	1429	1380	636	1276	1268	1454	859	1525	1499	1573	804	1	799	1060	898	1078	768	1281	1258	1640	1022	1697	1091	1516	1094	1903	1382	1451	842	978	548	1130	23	1009	1232	1106	501	1478	484	1463	538
YGL071W	0	0	1	0	0	0	0	0	0	0	0	0	0	0	0	0	0	0	0	0	0	0	0	0	0	0	0	0	0	0	0	0	0	0	0	0	0	0	0	0	0	1
YGL257C	1354	1131	1408	409	1486	835	1283	606	1674	1080	1086	512	0	998	1233	701	1201	641	1250	812	1398	775	1662	677	1478	884	1825	818	1444	651	1084	234	1411	29	1123	1037	1149	363	1569	553	1093	492
YGR020C	1	0	1	0	66	0	0	0	2	1	2	0	0	0	1	0	4	0	0	0	2	0	4	0	1	0	0	0	0	0	60	0	3	0	48	0	55	0	0	0	4	0
YOR093C	964	0	1399	0	1363	0	1514	0	1215	0	1505	0	2	0	1100	0	1068	0	1289	0	1417	0	1633	0	1384	0	1710	0	1332	0	1089	0	1044	0	907	0	1086	0	1330	0	1404	0
YAL046C	443	0	591	0	443	0	556	0	483	0	461	0	0	0	360	0	426	0	537	0	364	0	620	0	351	0	675	0	569	0	390	0	383	0	428	0	376	0	498	0	483	0
YDR198C	1003	1086	924	714	696	756	911	966	754	1221	599	816	0	1661	863	1342	524	1416	673	859	1240	1554	896	685	1233	1385	888	729	1059	894	545	733	627	22	559	639	570	742	728	1346	693	799
YAL039C	253	0	73	0	471	0	86	0	366	0	60	0	0	0	231	0	196	0	74	0	243	0	95	0	219	0	92	0	68	0	364	0	241	0	334	0	401	0	319	0	71	0
YGR100W	807	1428	840	589	1039	1201	945	1004	1100	1282	956	922	1	1674	837	1343	813	1480	878	986	1045	1540	1183	774	1111	1380	1220	1052	750	880	779	950	961	35	864	1124	877	1084	1039	1221	951	1077
YER060W	1537	1565	1695	930	1710	1556	1609	1430	1796	1762	1555	1186	1	2035	1515	1517	1093	1660	1483	1445	1581	1668	1847	1175	1578	1504	2172	1402	1617	1436	1353	1302	1367	44	1427	1497	1399	1306	1852	1716	1377	1251
YOL118C	1707	1823	1858	703	2611	2034	1751	983	2585	2227	1758	814	0	1698	1624	1138	1676	326	1667	1416	2213	1571	2291	1189	2693	1576	2578	1466	1915	1027	2265	37	1708	63	2299	2244	2278	79	2480	1068	1512	712
YDR286C	1607	2200	2198	970	1753	1593	1954	1150	2509	2334	1722	812	0	1120	1708	1177	1353	1175	1755	1615	2170	1213	2263	1264	2065	1337	2505	1845	2320	1147	1286	751	1679	35	1266	1488	1354	563	2369	724	1865	677
YPL128C	0	0	0	0	0	0	0	0	0	0	0	0	0	0	0	0	0	0	0	0	0	0	0	0	0	0	0	0	0	0	0	0	0	0	0	0	0	0	0	0	0	0
YJL091C	0	0	0	0	0	0	0	0	0	0	0	0	0	0	0	0	0	0	0	0	0	0	0	0	0	0	0	0	0	0	0	0	0	0	0	0	0	0	0	0	0	0
YBR191W	34	54	65	45	485	667	59	39	58	56	51	48	0	106	46	46	67	70	43	57	38	65	65	28	51	52	67	35	64	63	508	493	50	9	443	484	449	468	62	49	66	77
YFL035C-B	348	1120	754	589	342	905	516	1052	235	1100	337	878	0	1403	446	1105	261	1123	279	1131	940	1189	325	696	454	1110	201	766	388	970	391	950	166	25	305	1035	258	853	181	1138	485	994
YDR380W	0	1036	0	720	0	758	0	917	0	1087	0	702	0	978	0	917	0	994	0	775	0	1130	0	656	0	1046	0	834	0	771	0	713	0	19	0	600	0	567	0	893	0	759
YGR191W	0	0	0	0	0	0	0	0	0	0	0	0	0	0	0	0	0	0	0	0	0	0	0	0	0	0	0	0	0	0	0	0	0	0	0	0	0	0	0	0	0	0
YGL056C	1240	2009	1448	940	2154	2426	1586	1787	1787	2252	1345	1589	0	2438	1244	1724	1298	2046	1549	1721	1913	2397	1764	1318	1818	2015	1929	1653	1485	1564	1503	1869	1449	64	1701	2195	1533	1898	1690	1841	1421	1449
YDR485C	0	0	0	0	0	0	0	0	0	0	0	0	0	0	0	0	0	0	0	0	0	0	0	0	0	0	0	0	0	0	0	0	0	0	0	0	0	0	0	0	0	0
YPL239W	244	318	300	81	380	709	182	110	170	361	164	113	0	122	234	138	152	141	115	184	663	181	191	194	261	189	119	219	173	84	387	135	73	16	271	521	281	145	108	74	255	56
YPR183W	0	0	0	0	0	0	0	0	0	0	0	0	0	0	0	0	0	0	0	0	0	0	0	0	0	0	0	0	0	0	0	0	0	0	0	0	0	0	0	0	0	0
YOR206W	0	0	0	0	0	0	0	0	0	0	0	0	0	0	0	0	0	0	0	0	0	0	0	0	0	0	0	0	0	0	0	0	0	0	0	0	0	0	0	0	0	0
YBL042C	720	1034	808	580	823	996	872	769	771	951	1043	896	1	891	684	625	633	839	807	965	754	785	1131	955	649	778	1381	987	916	664	687	494	696	32	699	924	620	586	861	472	1162	694
YDR525W-A	1555	2570	1682	1030	2047	2037	1796	1840	2651	2950	1424	1356	0	2840	1837	2097	1741	2395	1544	1829	2428	2625	1679	1284	2311	2565	1944	1558	1652	1577	1447	1615	1671	56	1350	1873	1661	1732	2731	2477	1483	1379
YBR089W	0	0	0	0	0	0	0	0	0	0	0	0	0	0	0	0	0	0	0	0	0	0	0	0	0	0	0	0	0	0	0	0	0	0	0	0	0	0	0	0	0	0
YLR075W	0	0	0	0	0	0	1	0	0	0	0	0	0	0	0	0	0	0	0	0	0	0	0	0	0	0	1	0	0	0	0	0	0	0	0	0	0	0	0	0	0	0
YBR054W	1134	1603	1241	868	1106	1253	1323	1438	1370	1630	1178	1322	0	1740	1059	1419	765	1459	1262	1411	1387	1732	1582	1179	1313	1557	1832	1496	1236	1360	855	997	951	36	857	1251	873	979	1350	1612	1089	1297
YLR020C	1270	132	1400	10	1346	67	1283	16	1847	129	1311	19	1	27	1210	17	871	25	1237	26	1709	16	1485	33	1626	18	1685	68	1616	21	1079	21	1195	2	1059	85	1143	15	1835	4	1185	8
YNL217W	805	1408	993	706	1106	1338	1019	1216	925	1267	1084	1115	1	1645	777	1220	799	1481	927	1146	1018	1265	1293	978	946	1267	1406	1139	1059	981	898	1076	946	41	850	1193	884	892	983	1144	989	1281
YLR404W	809	1102	860	411	1265	977	943	658	1541	1208	887	600	1	1298	1003	1009	955	1053	915	703	1360	1134	1077	596	1266	943	1224	639	843	752	1056	887	982	28	947	1035	1080	809	1627	1074	896	679
YIL013C	1527	2132	2003	1113	1531	1649	1731	1619	1941	2124	1870	1716	1	2171	1384	1792	1261	1866	1544	1751	1918	2407	2011	1376	1996	2022	2158	1682	2034	1727	1435	1424	1313	60	1517	1812	1320	1342	1676	1820	1755	1691
YPL206C	963	663	1215	183	1016	428	1103	247	1253	596	1111	186	0	260	978	247	792	230	1008	347	1220	253	1284	320	1250	247	1472	518	1338	218	835	130	915	15	897	497	765	142	1202	84	1211	98
YDL060W	0	0	0	0	0	0	0	0	0	0	0	0	0	0	0	0	0	0	0	0	0	0	0	0	0	0	0	0	0	0	0	0	0	0	0	0	0	0	0	0	0	0
YBR293W	0	0	0	0	0	0	0	0	0	0	0	0	0	0	0	0	0	0	0	0	0	0	0	0	0	0	0	0	0	0	0	0	0	0	0	0	0	0	0	0	0	0
YNR052C	0	0	0	0	1	0	0	0	0	0	0	0	0	0	0	0	0	0	0	0	0	0	0	0	0	0	0	0	0	0	0	0	0	0	0	0	0	0	0	0	0	0
YHR032W	760	1265	1093	702	1131	1117	1090	977	1156	1327	1031	867	1	1423	915	1105	801	1164	956	1075	1028	1299	1282	926	1096	1193	1451	953	1128	1107	874	1029	906	45	902	1115	923	1005	1089	1203	987	994
YEL032W	0	0	0	0	0	0	0	0	0	0	0	0	0	0	0	0	0	0	0	0	0	0	0	0	0	0	0	0	0	0	0	0	0	0	0	0	0	0	0	0	0	0
YOL076W	11	22	20	10	269	219	23	15	39	29	18	17	0	31	14	30	23	28	19	17	29	26	24	10	32	29	25	22	27	18	190	204	22	1	209	207	201	178	22	29	26	20
YDR136C	149	151	130	42	570	382	136	40	147	152	75	23	0	66	200	75	174	100	95	96	210	94	82	36	204	111	79	42	112	44	534	131	127	3	486	376	543	222	139	63	60	13
YHR203C	107	181	173	118	539	593	160	219	123	158	169	155	0	170	125	154	97	202	209	231	124	159	199	146	122	119	223	172	226	215	431	489	127	19	465	562	405	506	108	145	181	203
YML112W	38	91	51	23	340	429	71	42	90	124	35	34	0	115	56	60	85	106	26	41	89	85	44	48	76	92	44	27	47	24	337	373	82	7	326	356	340	344	122	93	44	42
YGL241W	188	1460	202	902	76	1312	186	1411	76	1818	114	1433	0	2116	191	1463	119	1896	173	1544	210	1784	131	1033	233	1663	112	1146	250	1424	109	1113	122	41	84	1265	57	1025	86	1585	153	1536
YDL071C	1208	2041	1103	684	1373	1356	1089	1179	2128	2118	1072	975	1	2290	1394	1932	1232	1776	987	1163	1925	2287	1091	780	2081	2144	1117	887	970	1001	1076	1159	1213	36	1070	1219	1205	1168	2132	1982	1191	1042
YPR176C	0	0	0	4	0	0	0	0	0	0	0	0	0	0	0	0	0	0	0	0	0	0	0	0	0	0	0	0	0	0	0	0	0	0	0	0	0	0	0	0	0	0
YDR057W	811	0	902	0	544	0	841	0	513	0	556	0	1	0	634	0	462	0	496	0	1405	0	764	0	859	0	460	0	778	0	491	0	303	0	361	0	409	0	375	0	860	0
YJL036W	490	727	413	307	532	813	351	374	362	648	357	502	0	794	422	622	292	735	275	421	535	637	519	430	470	567	283	516	383	360	509	687	243	13	496	719	472	619	307	543	474	456
YER009W	0	0	0	0	0	0	0	0	0	0	0	0	0	0	0	0	0	0	0	0	0	0	0	0	0	0	0	0	0	0	0	0	0	0	0	0	0	0	0	0	0	0
YLR115W	0	0	0	0	0	0	0	0	0	0	0	0	0	0	0	0	0	0	0	0	0	0	0	0	0	0	0	0	0	0	0	0	0	0	0	0	0	0	0	0	0	0
YLR140W	0	0	0	0	0	0	0	0	0	0	0	0	0	0	0	0	0	0	0	0	0	0	0	0	0	0	0	0	0	0	0	0	0	0	0	0	0	0	0	0	0	0
YGL114W	1533	2586	1767	1147	1940	2188	2017	1771	2570	2669	1696	1492	0	2746	1978	1968	1647	2332	1770	1811	2436	2420	2367	1599	2405	2560	2490	1967	1945	1841	1455	1393	1631	48	1486	1891	1742	1604	2617	1966	1612	1465
YER167W	590	844	922	549	1040	1023	909	862	944	869	958	898	0	1124	725	786	666	890	856	839	995	1162	1331	788	1091	976	1536	990	938	740	871	878	702	27	885	908	920	761	925	767	1054	1015
YMR104C	767	1174	1032	633	981	913	1034	896	1289	1207	1021	980	0	1498	925	1009	933	1267	940	1098	1128	1238	1053	819	1204	1129	1430	898	1134	965	792	723	910	29	783	853	801	790	1205	1207	1003	858
YER185W	929	1533	1104	807	1458	1736	1301	1332	1566	1738	1231	1261	0	1902	1042	1599	1032	1671	1152	1401	1413	1684	1604	1155	1444	1433	1631	1398	1190	991	1138	1407	1087	42	1122	1402	1270	1390	1604	1550	1186	1428
YDL195W	0	0	0	0	0	0	0	0	0	0	0	0	0	0	0	0	0	0	0	0	0	0	0	0	0	0	0	0	0	0	0	0	0	0	0	0	0	0	0	0	0	0
YNL199C	134	175	407	136	707	459	303	202	228	133	299	204	0	128	199	99	141	177	231	216	321	167	464	169	236	163	393	209	371	235	552	490	166	7	525	459	650	292	235	85	362	136
YCR026C	0	1758	0	937	0	1116	0	1538	0	2044	0	1656	0	2347	0	1694	0	1850	0	1575	0	1559	0	1546	0	1454	0	1753	0	1465	0	1089	0	37	0	1119	0	954	0	1691	0	1827
YBL052C	2458	0	3658	0	3503	0	3642	0	4504	0	3261	0	1	0	2778	0	2914	0	3243	0	3970	0	4435	0	3764	0	4830	0	3885	0	2867	0	2984	0	2629	0	3035	0	4587	0	3329	0
YBR076W	921	1302	1299	820	1264	1492	1250	1107	1310	1354	1199	1116	0	1660	1012	1227	857	1375	1052	1214	1504	1852	1585	1073	1507	1594	1521	1224	1374	1228	1037	1223	867	32	1036	1339	1115	1081	1202	1317	1219	1195
YNL317W	0	0	0	0	0	0	0	0	0	0	0	0	0	0	0	0	0	0	0	0	0	0	0	0	0	0	0	0	0	0	0	0	0	0	0	0	0	0	0	0	0	0
YLL019C	404	644	246	172	823	787	281	293	647	685	276	283	0	824	474	587	475	688	230	230	676	661	237	208	640	689	278	237	281	221	556	587	480	10	492	719	596	655	652	595	311	213
YDR177W	0	0	0	0	0	0	0	0	0	0	0	0	0	0	0	0	0	0	0	0	0	0	0	0	0	0	0	0	0	0	0	0	0	0	0	0	0	0	0	0	0	0
YKR026C	992	1277	1104	597	1447	1150	947	855	1431	1157	1130	817	0	1232	1040	1063	941	1071	1045	793	1253	1081	1279	619	1175	965	1334	744	1151	813	1210	1153	1022	25	1303	976	1190	861	1377	865	1133	893
YJR043C	215	353	329	257	199	263	386	395	361	391	477	433	0	358	212	256	228	327	340	367	246	312	531	359	243	305	563	452	467	379	186	207	242	7	170	205	207	204	360	325	471	409
YJR012C	0	0	0	0	0	0	0	0	0	0	0	0	0	0	0	0	0	0	0	0	0	0	0	0	0	0	0	0	0	0	0	0	0	0	0	0	0	0	0	0	0	0
YKL060C	0	0	0	0	0	0	0	0	0	0	0	0	0	0	0	0	0	0	0	0	0	0	0	0	0	0	0	0	0	0	0	0	0	0	0	0	0	0	0	0	0	0
YKL035W	0	0	0	0	0	0	0	0	0	0	0	0	0	0	0	0	0	0	0	0	0	0	0	0	0	0	0	0	0	0	0	0	0	0	0	0	0	0	0	0	0	0
YNL073W	612	805	878	582	486	582	715	915	631	711	791	820	1	812	546	683	416	822	667	814	537	742	881	646	571	786	958	763	903	879	360	424	499	27	393	465	362	426	585	687	896	1037
YMR280C	1076	1374	1124	726	1276	1175	1327	1166	1386	1443	1125	922	1	1314	1012	978	868	1167	1276	1183	1442	1342	1541	976	1308	1437	1735	1098	1272	835	1014	667	1188	30	1180	1236	961	847	1243	741	1044	822
YFL020C	0	931	0	637	0	635	0	960	0	1087	0	784	0	1097	0	854	0	914	0	847	0	978	0	839	0	895	0	857	0	924	0	597	0	17	0	655	0	473	0	932	0	898
YNL328C	0	1252	0	665	0	1182	0	1286	0	1324	0	1142	0	1442	0	1205	0	1318	0	1155	0	1329	0	951	0	1259	0	1054	0	990	0	1062	0	24	0	1068	0	1017	0	1281	0	1302
YJL014W	0	0	0	0	0	0	0	0	0	0	0	4	0	0	0	0	0	0	0	0	0	0	0	0	0	0	0	0	0	0	0	0	0	0	0	0	0	0	0	0	0	0
YMR031C	1083	0	1203	0	1326	0	1273	0	1379	0	1123	0	0	0	1155	0	1031	0	1067	0	1314	0	1390	0	1242	0	1622	0	1171	0	882	0	1122	0	909	0	988	0	1400	0	1178	0
YOR174W	0	0	0	0	0	0	0	0	0	0	0	0	0	0	0	0	0	0	0	0	0	0	0	0	0	0	0	0	0	0	0	0	0	0	0	0	0	0	0	0	0	0
YPR149W	1621	2488	1846	1216	2280	2606	1704	1818	1966	2346	1723	1848	1	2901	1544	2125	1485	2361	1548	1696	1958	2609	2253	1465	2054	2450	2646	1919	2136	1909	1649	2151	1785	61	2082	2168	1677	2094	1902	2287	1707	1872
YNL015W	691	754	703	291	1270	985	595	394	747	582	625	423	1	728	639	651	557	681	547	420	681	647	680	399	670	563	809	379	678	410	954	894	652	15	1116	940	1078	979	732	533	557	463
YCR084C	333	582	454	258	720	848	417	373	578	665	433	453	0	633	411	508	530	650	356	509	514	662	462	369	607	628	542	429	390	414	633	746	384	26	544	887	589	730	566	534	392	415
YHR178W	0	16	1	7	2	94	1	6	0	56	0	1	0	29	0	9	0	34	0	9	20	61	0	2	1	57	1	4	0	2	1	85	0	3	0	84	2	63	0	27	0	4
YPL187W	1323	0	1766	0	1488	1	1734	0	1729	0	1457	0	2	1	1346	1	1536	0	1677	0	1820	0	2088	0	1870	0	2415	0	1877	2	1196	0	1405	0	1217	0	1273	0	1832	0	1524	0
YLR283W	471	366	497	49	454	137	397	43	602	262	563	58	0	45	520	65	464	78	390	124	551	70	616	120	563	76	749	241	513	47	325	17	445	6	273	144	333	34	567	22	535	23
YPL170W	701	70	783	13	954	32	842	5	1023	54	919	6	1	9	731	4	718	4	794	21	1075	5	1019	12	1030	9	1173	36	810	6	653	4	786	1	769	29	778	6	984	1	971	2
YPR001W	3420	5349	4656	2789	4351	4556	4844	4511	5763	6005	4568	4411	4	6238	3788	4753	3432	5408	3894	4479	5561	6435	5471	4067	5610	6016	5995	4524	4652	4307	3403	3734	3518	131	3074	4143	3477	3489	5780	5422	4335	4653
YDR204W	294	0	90	0	861	1	104	0	428	2	85	0	0	0	324	1	250	0	79	0	371	0	162	0	259	0	169	0	111	0	673	1	274	0	626	2	725	0	474	0	115	0
YDR251W	0	0	0	0	0	0	0	0	0	0	0	0	0	0	0	0	0	0	0	0	0	0	0	0	0	0	0	0	0	0	0	0	0	0	0	0	0	0	0	0	0	0
YER089C	939	1333	1501	779	1172	1107	1316	1272	1543	1403	1365	1182	3	1380	1010	1268	896	1272	1270	1290	1239	1332	1670	1034	1285	1283	1579	1149	1402	1221	1022	1054	866	38	890	1060	955	911	1506	1143	1291	1348
YOR074C	0	0	0	0	0	0	0	0	0	0	0	0	0	0	0	0	0	0	0	0	0	0	0	0	0	0	0	0	0	0	0	0	0	0	0	0	0	0	0	0	0	0
YPL028W	0	0	0	0	0	0	0	0	0	0	0	0	0	0	0	0	0	0	0	0	0	0	0	0	0	0	0	0	0	0	0	0	0	0	0	0	0	0	0	0	0	0
YJR152W	968	1165	1112	585	1250	1015	1156	924	1418	1300	1223	1036	0	1277	972	953	774	1075	1055	1002	1492	1335	1337	785	1421	1172	1566	1002	1151	932	972	908	916	22	945	989	925	933	1436	1212	1229	1056
YKL025C	946	1277	1213	725	1075	1114	943	920	1179	1339	1148	1096	1	1341	927	1080	779	1216	869	991	1263	1460	1395	862	1231	1333	1351	1058	1258	1022	814	911	907	25	830	1026	869	839	1178	1109	1027	1073
YFR014C	1652	1646	2293	1090	1808	1098	2309	1546	2506	1802	2116	1347	2	2015	1661	1482	1622	1673	2140	1358	2526	2041	2627	1057	2555	1840	2872	1296	2563	1376	1489	1173	1740	46	1518	954	1389	842	2342	1449	2124	1396
YOR003W	1119	0	1712	0	1439	0	1486	0	1959	0	1476	0	0	0	1272	0	1341	0	1158	0	1669	0	1847	0	1726	0	1990	0	1726	0	1033	0	1196	0	1057	0	1136	0	1915	0	1627	0
YOL097C	0	0	0	0	0	0	0	0	0	0	0	0	0	0	0	0	0	0	0	0	0	0	0	0	0	0	0	0	0	0	0	0	0	0	0	0	0	0	0	0	0	0
YOR110W	0	0	0	0	0	0	0	0	0	0	0	0	0	0	0	0	0	0	0	0	0	0	0	0	0	0	0	0	0	0	0	0	0	0	0	0	0	0	0	0	0	0
YDR407C	0	0	0	0	0	0	0	0	0	0	0	0	0	0	0	0	0	0	0	0	0	0	0	0	0	0	0	0	0	0	0	0	1	0	0	0	0	0	0	0	0	0
YNR020C	74	104	41	29	455	478	52	41	135	131	50	42	0	116	65	93	70	131	30	54	78	98	68	51	93	116	97	48	36	31	321	439	82	5	384	432	318	379	130	132	52	52
YBR258C	1345	2035	1726	1001	1718	1634	1837	1740	2102	2302	1502	1424	0	2325	1423	1695	1388	1954	1637	1800	1732	2111	2174	1389	1821	1971	2353	1740	1818	1497	1240	1541	1586	39	1427	1582	1342	1259	1979	1794	1609	1675
YNL146W	735	0	1006	0	1774	0	952	0	1198	0	1141	0	0	0	882	0	776	0	892	0	1142	0	1326	0	1141	0	1293	0	941	0	1233	0	791	0	1203	0	1348	0	1188	0	1107	0
YAL007C	0	0	0	0	0	0	0	0	0	0	0	0	0	0	0	0	0	0	0	0	0	0	1	0	0	0	0	0	0	0	0	0	0	0	0	0	0	0	0	0	0	0
YLR262C-A	0	1782	0	882	0	1648	1	1856	0	2161	0	1456	0	2436	0	1568	0	1866	0	2035	2	2029	0	1368	0	1761	0	1502	0	1506	0	1290	0	36	0	1338	0	1113	0	1921	0	1344
YBR223C	668	857	808	410	777	780	844	714	827	887	983	799	1	947	665	673	607	803	763	804	917	1005	787	498	957	904	1101	585	1031	614	660	557	650	16	701	644	631	650	897	766	807	854
YNL241C	11	7	31	19	66	64	37	36	6	6	25	12	0	11	14	22	5	16	24	28	12	20	60	53	16	2	77	41	12	11	41	79	10	1	48	57	43	50	10	8	20	11
YJL154C	590	649	251	85	489	285	283	133	723	562	332	85	0	307	561	310	522	254	287	181	704	292	341	110	698	349	358	205	300	139	339	104	581	11	374	277	333	100	686	176	342	79
YDR091C	0	0	0	0	0	0	0	0	0	0	0	0	0	0	0	0	0	0	0	0	0	0	0	0	0	0	0	0	0	0	0	0	0	0	0	0	0	0	0	0	0	0
YJL123C	960	1355	1359	879	1231	1218	1295	1320	1209	1160	1066	980	0	1417	998	1086	798	1269	1275	1304	1224	1433	1553	955	1275	1449	1620	1140	1476	1251	1007	1107	868	29	985	1170	1105	1052	1127	968	1087	1176
YIR005W	81	125	241	144	460	508	287	309	129	157	224	253	0	178	80	116	99	184	255	316	109	186	280	233	132	179	373	229	205	249	356	498	100	11	390	508	316	464	120	161	296	314
YPL047W	0	1172	0	666	0	2557	0	965	0	1473	0	1055	0	1391	0	981	0	1294	0	993	0	1524	0	1016	1	1212	0	1059	0	889	0	2398	1	58	0	2362	0	2185	0	1113	0	1176
YER086W	369	689	462	409	639	875	454	568	436	537	554	502	0	732	372	656	393	658	345	627	505	679	534	434	477	573	604	491	453	552	592	729	363	25	474	840	622	664	419	486	553	578
YLR287C-A	203	252	212	151	609	640	226	183	189	241	166	185	0	192	162	213	141	247	160	174	163	215	209	119	191	193	207	157	261	217	501	531	174	11	483	589	502	498	183	159	200	229
YBR176W	1191	0	1570	0	1344	0	1236	0	1638	0	1478	0	0	0	1139	0	1037	0	1287	0	1497	0	1800	0	1484	0	2065	0	1562	0	1071	0	1129	0	1116	0	1055	0	1634	0	1398	0
YDR207C	132	148	204	129	741	732	209	193	235	233	93	72	0	292	131	123	169	258	153	196	193	299	156	133	191	240	214	161	275	206	624	655	157	9	597	641	587	615	198	222	86	101
YFR026C	676	752	788	406	727	649	746	637	866	889	858	698	0	784	620	663	560	654	706	620	741	712	953	591	664	724	980	612	874	635	622	506	610	23	733	715	615	458	728	602	858	683
YPL036W	1075	1810	1453	854	902	1061	1246	1264	1623	1635	1111	1125	1	1888	1286	1463	1009	1696	1155	1462	1590	1795	1616	1233	1568	1736	1724	1393	1463	1380	812	836	1093	20	645	888	736	840	1624	1554	1135	1244
YGL238W	0	0	0	0	0	0	0	0	0	0	0	0	0	0	0	0	0	0	0	0	0	0	0	0	0	0	0	0	0	0	0	0	0	0	0	0	0	0	0	0	0	0
YLR190W	554	829	649	423	1377	1396	611	584	770	851	620	632	0	964	578	662	532	822	609	589	660	760	913	585	637	704	1023	679	754	730	983	1082	698	27	1041	1170	1018	1090	741	716	597	687
YNL128W	1009	1593	1096	670	1052	1236	928	1152	1223	1592	868	942	0	1519	1058	1339	874	1347	1015	1174	1244	1639	1239	961	1269	1597	1298	1133	1221	1157	877	1002	844	40	831	1111	920	972	1250	1425	933	952
YDR322W	341	376	105	67	836	767	105	95	363	430	113	62	0	316	268	263	293	272	117	105	323	318	150	109	368	310	163	91	115	119	589	460	287	16	581	748	617	557	405	253	106	95
YKL191W	917	0	1238	0	1463	0	1091	0	1213	0	1291	0	1	0	864	0	708	0	1174	0	1044	0	1506	0	1121	0	1605	0	1378	0	1124	0	804	0	1191	0	1059	0	1133	0	1241	0
YNR006W	0	0	0	0	0	0	0	0	0	0	0	0	0	0	0	0	0	0	0	0	0	0	0	0	0	0	0	0	0	0	0	0	0	0	0	0	0	0	0	0	0	0
YHR120W	92	85	44	20	341	331	23	35	139	147	35	30	0	118	84	113	104	91	34	39	117	111	41	40	145	130	44	31	62	51	294	245	78	3	295	368	321	255	140	111	47	43
YAR050W	0	923	0	388	0	873	0	763	0	766	0	670	0	1014	0	688	0	756	0	774	0	853	0	571	0	745	0	591	0	667	0	735	0	13	0	793	0	658	0	703	0	758
YOL137W	1018	1400	1188	800	1329	1378	1163	1124	1352	1606	1038	952	2	2010	1021	1386	1089	1737	891	1091	1422	1687	1410	930	1527	1582	1395	1076	1189	1241	1089	1191	1108	34	998	1232	1081	1143	1595	1536	1136	1128
YDR530C	818	0	500	0	1329	1	571	0	923	0	486	1	0	0	704	0	523	0	547	0	856	0	679	0	843	0	673	0	559	0	956	0	642	0	1110	0	1053	1	895	0	511	0
YER111C	650	932	443	286	1039	1152	454	518	645	723	491	606	0	775	564	676	520	685	407	531	595	823	684	506	597	609	896	612	535	461	769	895	553	30	906	1019	762	994	597	599	497	545
YER144C	765	0	1091	0	1048	0	1249	0	948	0	1131	0	2	0	767	0	679	0	1161	0	951	0	1560	0	870	0	1702	0	1182	0	797	0	815	0	918	0	848	0	990	0	1098	0
YOL039W	684	1023	1419	861	1909	2007	1369	1245	1078	1126	1329	1254	1	1190	720	811	830	1223	1258	1375	937	1195	1827	1243	985	1122	1931	1267	1479	1256	1571	1629	891	48	1499	1810	1553	1590	1038	1011	1368	1319
YIL083C	0	0	0	0	0	0	0	0	0	0	0	0	0	0	0	0	0	0	0	1	0	0	0	0	0	0	0	0	0	0	0	0	0	0	0	0	0	0	0	0	0	0
YHL011C	2	39	18	54	18	395	1	83	0	62	3	47	0	49	4	40	4	77	4	73	19	50	3	90	2	78	1	67	2	65	23	382	0	9	16	422	12	313	1	55	5	70
YGL173C	17	48	23	13	374	572	13	18	40	27	8	12	0	44	22	41	36	34	11	34	25	41	28	14	30	34	18	26	10	10	352	430	36	11	349	459	376	444	23	35	8	9
YMR303C	507	1247	1130	750	529	1474	676	1269	431	1553	361	1205	2	1553	496	1163	324	1528	412	1286	1201	1478	579	1051	670	1419	273	1165	603	1266	440	1094	189	32	319	1346	374	1119	308	1406	576	1251
YDR307W	1570	2087	1765	1089	1715	1860	1699	1698	2375	2280	1739	1730	1	2449	1423	2024	1385	2218	1611	1896	2384	2828	1928	1377	2517	2503	2156	1439	1799	1630	1365	1466	1346	49	1356	1548	1448	1416	2095	2143	1704	1813
YDR411C	912	1520	1130	730	1222	1218	1230	1240	1466	1492	1136	1238	2	1718	1059	1207	937	1387	1063	1277	1470	1732	1585	1112	1289	1481	1650	1346	1161	1036	950	986	960	40	930	1229	1093	1089	1400	1344	1374	1232
YBR205W	1472	2050	1998	1256	1729	1849	1817	1724	2043	2082	1779	1685	0	2435	1551	1801	1675	2267	2029	1732	2142	2298	2504	1396	1972	2213	2516	1715	2073	1940	1602	1574	1580	45	1434	1694	1593	1595	2151	1872	1703	1889
YOR321W	352	504	301	168	594	641	204	161	366	445	211	231	1	652	394	440	299	541	157	174	502	504	231	200	413	482	256	204	305	231	461	528	377	15	463	542	543	504	357	325	244	187
YMR186W	652	124	525	56	1102	118	514	59	729	125	382	38	1	95	739	87	624	78	351	31	868	106	477	26	852	77	576	50	533	60	941	50	569	2	891	110	956	67	814	46	376	31
YMR278W	1471	1825	1350	861	1459	1433	1550	1511	1789	1741	1392	1440	1	2059	1427	1692	1044	1814	1486	1509	1654	1856	1714	925	1569	1660	1830	1078	1396	1323	1231	1214	1271	23	1260	1342	1076	1249	1708	1749	1393	1481
YLR136C	457	785	745	128	347	455	444	145	211	625	307	123	0	159	479	186	305	152	244	328	1252	202	350	303	599	233	212	534	400	136	290	58	191	16	213	437	279	62	201	91	453	86
YGL260W	866	1571	1232	746	1038	1392	1107	1255	1040	1614	770	844	0	1809	915	1305	811	1558	894	1271	1318	1551	1000	835	1214	1486	769	1040	1116	1121	959	1153	697	25	869	1238	904	1081	965	1370	844	914
YMR207C	15	7	17	29	47	33	32	35	17	14	9	14	0	20	3	3	16	25	18	20	6	18	18	13	10	9	24	18	22	29	25	36	7	0	36	19	46	30	20	15	9	6
YML015C	0	0	0	0	0	0	0	0	0	0	0	0	0	0	0	0	0	0	0	0	0	0	0	0	0	0	0	0	0	0	0	0	0	0	0	0	0	0	0	0	0	0
YOR197W	1833	2039	1642	1048	1929	1442	1638	1479	2085	1637	1502	1247	1	2087	1849	1815	1619	1792	1976	1333	2290	1992	2102	1096	1981	1856	2654	1245	1977	1418	1418	1434	1886	36	1808	1182	1503	1192	2276	1369	1851	1454
YKR089C	621	802	738	394	999	956	899	900	774	819	684	746	3	1130	628	774	505	979	803	901	846	919	1053	764	839	826	1316	836	734	690	791	781	691	33	794	827	667	749	669	752	740	792
YDL041W	0	0	0	0	0	0	0	0	0	0	0	0	0	0	0	0	0	0	0	0	0	0	0	0	0	0	0	0	0	0	0	0	0	0	0	0	0	0	0	0	0	0
YKR072C	849	1238	865	528	1121	1056	905	747	1258	1257	989	748	1	794	855	763	375	793	927	991	1146	886	1102	722	1125	964	1445	980	996	594	760	465	777	29	895	1050	758	539	1112	423	938	450
YDL014W	0	0	0	0	0	0	0	0	0	0	0	0	0	0	0	0	0	0	0	0	0	0	1	0	0	0	0	0	0	0	0	0	0	0	1	0	0	0	0	0	0	0
YPL114W	998	1547	1107	748	1113	1403	1178	1243	1136	1749	951	1296	2	1916	1031	1364	945	1762	978	1291	1498	1830	1379	1111	1436	1668	1084	1291	1125	1193	886	1145	751	33	923	1256	862	1188	983	1643	1205	1324
YER079W	737	1114	855	457	875	952	744	731	987	1001	792	712	0	1173	688	872	626	953	674	795	775	950	769	615	760	794	991	632	797	739	729	765	703	22	706	775	647	820	977	769	822	781
YER024W	702	1038	860	468	741	762	718	729	992	1063	722	805	0	1001	632	970	643	920	714	789	671	814	1085	758	736	726	1212	885	1014	878	643	695	673	28	668	824	700	640	947	1010	765	805
YOR230W	1688	131	1543	19	1747	59	1689	14	2170	62	1641	15	1	7	1441	17	1335	14	1640	31	2138	11	2278	14	1921	12	2502	79	1777	9	1245	2	1549	2	1454	37	1290	5	2103	5	1671	2
YGR234W	948	1344	1315	812	1245	1275	1320	1236	1842	1913	1294	1195	2	1867	1039	1162	1089	1651	1065	1376	1451	1555	1742	1193	1425	1345	1752	1464	1264	1086	891	979	1103	36	916	1159	1042	936	1795	1599	1291	1072
YMR178W	1224	1779	1150	651	1366	1453	1434	1403	1547	1659	1544	1406	0	2039	1159	1624	1208	1580	1220	1396	1736	2075	1421	1138	1849	1808	1701	1204	1274	1184	1096	1275	1198	45	1251	1497	1185	1192	1475	1395	1310	1407
YPR037C	1185	2193	1799	986	1553	1674	1770	1810	1744	2004	1361	1390	1	2607	1402	1654	1258	2087	1559	1848	1850	2309	2028	1482	1777	2165	2186	1658	1776	1806	1160	1539	1455	38	1182	1473	1248	1402	1874	1769	1397	1512
YEL068C	0	933	1	540	0	787	0	766	1	857	1	836	0	904	0	828	1	856	0	666	1	1056	2	623	0	874	2	732	0	873	0	654	0	21	0	639	0	646	1	686	0	838
YNL090W	0	0	0	0	0	0	0	0	0	0	0	0	0	0	0	0	0	0	2	0	0	0	0	0	0	0	0	0	2	0	0	0	0	0	0	0	0	0	0	0	0	0
YOR307C	859	1212	1416	670	1095	1095	1303	1057	998	1221	1102	975	0	1609	959	967	572	1437	1015	1245	1406	1297	1256	951	1367	1056	1006	925	1192	1068	956	1042	609	19	862	1090	940	934	841	1139	1194	1113
YMR225C	716	1025	748	508	926	1111	741	787	1045	1144	779	888	1	1441	879	997	860	1067	747	767	1034	1169	986	668	988	1056	980	747	918	775	766	908	854	28	677	891	784	846	1036	942	910	849
YBR095C	497	799	174	117	1448	1433	173	179	610	638	193	153	0	890	528	623	469	660	180	219	564	778	206	138	571	618	259	200	219	171	1047	1218	500	25	1002	1301	1076	1139	602	598	190	225
YDR036C	1141	1486	1085	638	771	820	1150	1164	1390	1513	1270	1010	1	1543	1249	1507	899	1235	1109	1183	1238	1544	1499	1053	1315	1390	1754	1217	1182	1032	570	686	926	23	693	687	689	788	1441	1358	1044	1113
YGR043C	0	946	7	455	2	1101	4	741	3	1244	1	691	0	1039	4	781	3	785	2	701	63	1023	2	654	3	1000	1	872	0	789	1	566	0	23	0	1096	4	708	1	873	2	809
YPL223C	1	2255	0	1111	0	1868	0	1795	0	2214	0	1314	0	2314	0	1794	0	2006	0	1809	0	2298	0	1315	0	2084	0	1643	0	1559	0	1465	1	56	0	1696	0	1400	0	1710	0	1506
YPL272C	0	1817	0	917	0	1555	0	1262	0	1696	0	1652	0	2031	0	1590	0	1657	0	1390	0	2185	0	1115	0	2014	0	1310	0	1509	0	1375	0	59	0	1513	0	1330	0	1477	0	1644
YOL002C	1956	2634	1864	1083	2563	2617	2097	2171	2387	2440	1875	1806	1	2969	1824	2421	1727	2396	2091	2261	2228	2712	2550	1776	2279	2463	3189	2108	2034	1778	2046	2126	1840	66	1956	2289	2041	2134	2300	2452	1777	1940
YFL005W	0	0	0	0	0	0	0	0	0	0	0	0	0	0	0	0	0	0	0	0	0	0	0	0	0	0	0	0	0	0	0	0	0	0	0	0	0	0	0	0	0	0
YCR010C	451	771	748	316	667	655	764	363	794	747	619	237	2	438	638	417	468	414	748	576	692	343	784	448	643	427	954	599	804	368	604	213	727	18	574	675	575	241	717	149	669	170
YCL046W	473	997	407	253	1151	1309	348	389	793	894	377	377	0	1041	621	760	523	787	372	451	743	885	427	364	680	803	544	417	394	389	1037	1089	520	20	822	1221	957	1085	726	794	267	377
YMR152W	595	1208	528	487	738	1231	668	858	569	1034	653	788	1	1214	581	1002	495	1032	634	918	781	1247	683	674	764	1138	757	747	641	747	670	1081	637	33	751	1204	634	961	661	909	667	797
YDR154C	1131	0	1129	0	897	0	1227	0	1488	0	1244	0	1	0	993	0	880	0	1197	0	1266	0	1525	0	1387	0	1782	0	1191	0	750	0	1126	0	759	0	769	0	1325	0	1088	0
YMR125W	0	0	0	0	0	0	0	0	0	0	0	0	0	0	0	0	0	0	0	0	0	0	0	0	0	0	0	0	0	0	0	0	0	0	0	0	0	0	0	0	0	0
YJR031C	584	1219	710	576	982	1134	914	1051	877	1042	828	968	2	1177	615	1129	622	1068	837	1032	914	1486	956	746	1000	1166	999	881	692	878	887	948	628	23	674	953	827	905	1018	997	889	1010
YCL026C-A	602	0	779	0	673	0	676	0	778	0	766	0	1	0	616	0	641	0	749	0	842	0	815	0	635	0	1111	0	759	0	622	0	641	0	707	0	625	0	792	0	902	0
YGL180W	0	0	0	0	0	0	0	0	0	0	0	1	0	0	0	0	0	0	0	1	0	0	0	0	0	0	0	0	0	0	0	0	0	0	0	0	0	0	0	0	0	0
YGR118W	227	0	335	0	723	0	290	0	312	0	284	0	0	0	184	0	181	0	332	0	269	0	364	0	265	0	500	0	405	0	582	0	230	0	671	0	569	0	288	0	302	0
YJL055W	32	47	41	24	33	52	5	2	44	32	78	91	0	51	39	32	48	77	2	5	47	45	70	57	46	64	89	48	36	21	29	38	54	0	57	45	38	36	45	48	75	88
YNL334C	0	2107	0	1202	0	1814	0	1761	0	1890	0	1764	0	2191	0	1863	0	2175	0	1845	0	2022	0	1653	0	1875	0	1944	0	1770	0	1742	0	50	0	1792	0	1562	0	1744	0	1776
YGL123W	0	0	0	0	0	0	0	0	0	0	0	0	0	0	0	0	0	0	0	0	0	0	0	0	0	0	0	0	0	0	0	0	0	0	0	0	0	0	0	0	0	0
YDR303C	0	0	0	0	0	0	0	0	0	0	0	0	0	0	0	0	0	0	1	0	0	0	0	0	0	0	0	0	0	0	0	0	0	0	0	0	0	0	0	0	0	0
YPL086C	164	0	201	0	879	0	222	0	204	0	267	0	0	0	161	0	141	0	190	0	232	0	299	0	224	0	312	0	198	0	641	0	185	0	617	0	703	0	213	0	241	0
YDR238C	0	0	0	0	0	0	0	0	0	0	0	0	0	0	0	0	0	0	0	0	0	0	0	0	0	0	0	1	0	0	0	0	0	0	0	0	0	0	0	0	0	0
YPR153W	2442	6355	3185	3693	1913	4900	2854	5629	1651	7065	1917	5173	3	8776	2209	5793	1572	7450	1969	5242	4532	7140	2467	4813	2749	6540	1714	5499	2566	5248	1777	4254	1131	167	1508	4548	1497	4377	1316	6709	2091	5017
YKR066C	179	253	269	29	126	133	129	26	72	166	81	30	0	24	191	46	70	45	70	125	717	38	80	100	181	45	41	205	113	37	93	19	43	5	73	133	83	19	36	21	136	21
YLL003W	0	0	0	0	0	0	0	0	0	0	0	0	0	0	0	0	0	0	0	0	0	0	0	0	0	0	0	0	0	0	0	0	0	0	0	0	0	0	0	0	0	0
YER042W	591	1047	1007	680	925	932	945	958	996	1110	801	820	0	1226	704	869	648	1058	833	1038	878	1092	1149	838	886	945	1416	976	1015	943	762	800	717	26	634	833	724	689	1036	1065	864	900
YDR109C	762	976	874	534	1020	778	923	805	1272	1044	963	685	1	1298	848	868	926	1034	851	691	1229	1045	1117	597	1127	875	1315	642	905	708	770	724	984	18	726	634	866	639	1376	872	1071	708
YDR221W	0	1168	0	670	0	810	0	969	0	1329	0	861	0	1525	0	1049	0	1246	0	1073	0	1439	0	851	0	1314	0	964	0	932	0	598	0	25	0	690	0	697	0	1064	0	838
YLR109W	785	1084	1077	599	787	911	1030	705	885	1079	846	505	0	765	848	661	507	749	835	1077	1327	851	1061	828	1146	948	1181	1053	968	674	669	365	647	30	702	821	763	411	768	352	806	444
YKR009C	682	1085	994	574	1272	1284	1000	1052	944	993	888	949	1	1275	790	866	659	1110	840	995	968	1071	1005	766	912	1090	1165	1033	982	945	971	1142	749	42	1044	1305	1023	1141	873	913	861	990
YMR078C	0	0	0	0	0	0	0	0	0	0	0	0	0	0	0	0	0	0	0	0	0	0	0	0	0	0	0	0	0	0	0	0	0	0	0	0	0	0	0	0	1	0
YLR094C	124	1218	260	652	88	1346	133	1217	103	1492	47	1066	0	1467	126	1149	66	1360	73	1188	646	1538	71	823	143	1379	31	840	90	843	98	989	22	42	70	986	59	1119	52	1465	111	1134
YDL154W	1121	1486	1478	914	1156	979	1268	1191	2059	1859	1237	1071	0	1336	1251	1234	847	1218	1205	1104	1575	1619	1714	1004	1542	1522	1770	1150	1689	1271	882	704	1008	31	830	934	876	811	1938	1616	1226	1188
YLR041W	776	719	936	170	1083	548	813	163	1148	665	768	122	2	182	795	211	707	214	733	385	997	189	927	314	1006	216	1091	500	916	171	823	89	706	18	758	568	900	117	1148	99	717	65
YJR060W	0	0	0	0	0	0	0	0	0	0	0	0	0	0	0	0	0	0	4	0	0	0	1	0	1	0	0	0	0	0	0	0	0	0	0	0	0	0	0	0	0	0
YNL161W	0	0	0	0	0	0	0	0	0	0	0	0	0	0	0	0	0	0	0	0	0	0	0	0	0	0	0	0	0	0	0	0	0	0	0	0	0	0	0	0	0	0
YIL146C	548	817	924	572	828	1054	765	817	966	1124	945	1014	0	1452	697	807	695	1144	728	821	794	952	1300	988	793	903	1313	1198	861	875	627	894	738	45	732	934	670	881	955	1014	891	1041
YLR195C	0	0	0	0	0	0	0	0	0	0	0	0	0	0	0	0	0	0	0	0	0	0	0	0	0	0	0	0	0	0	0	0	0	0	0	0	0	0	0	0	0	0
YJL202C	0	0	0	0	0	0	0	0	0	0	0	0	0	0	0	0	0	0	0	0	0	0	0	0	0	0	0	0	0	0	0	0	0	0	0	0	0	0	0	0	0	0
YAL066W	573	0	1030	0	1034	0	981	0	1132	0	795	0	0	0	852	0	645	0	824	0	1091	0	957	0	965	0	880	0	888	0	885	0	596	0	717	0	975	0	1189	0	880	0
YLR231C	0	0	0	0	0	0	0	0	0	0	0	0	0	0	0	0	0	0	0	0	0	0	0	0	0	0	0	0	0	0	0	0	0	0	0	0	0	0	0	0	0	0
YKL016C	0	69	0	9	0	162	0	35	0	53	0	26	0	48	0	31	0	38	0	22	0	97	0	21	0	100	0	26	0	12	0	160	0	1	0	167	0	128	0	55	0	31
YPL111W	976	1646	1303	875	1323	1388	1315	1352	1451	1645	1305	1328	1	2166	1162	1493	1155	1778	1139	1297	1627	1978	1559	1225	1656	1792	1685	1385	1286	1359	1136	1193	1067	41	888	1235	1115	1158	1558	1462	1225	1363
YKL174C	707	417	650	49	1639	558	798	67	1084	460	569	55	0	95	767	72	731	71	749	218	968	88	876	166	919	110	907	295	730	68	1289	55	675	11	1163	626	1241	77	1175	55	597	17
YKL121W	711	176	675	94	819	139	779	164	823	155	887	172	0	166	637	150	563	163	768	131	871	175	767	64	877	120	889	90	967	156	651	139	743	5	714	87	710	92	848	129	886	167
YLR380W	1485	2320	1443	1010	2193	2317	1378	1441	2414	2645	1533	1421	2	2768	1542	2069	1467	2122	1282	1538	2134	2721	1594	1222	2109	2519	1747	1424	1454	1394	1601	1878	1552	52	1658	2036	1551	1896	2477	2365	1356	1602
YMR012W	1199	0	1412	0	1534	0	1657	0	1652	0	1564	0	3	0	1170	0	1215	0	1291	0	1824	0	1666	0	1741	0	1751	0	1669	0	1185	0	1199	0	1068	0	1231	0	1732	0	1299	0
YER093C	0	0	0	0	0	0	0	0	0	0	0	0	0	0	0	0	0	0	0	0	0	0	0	0	0	0	0	0	0	0	0	0	0	0	0	0	0	0	0	0	0	0
YDL201W	570	1034	640	528	687	1053	552	1026	843	1197	530	919	0	1315	508	1032	765	1094	572	987	870	1376	1008	921	798	1393	1080	1043	735	961	509	892	633	32	532	1058	575	784	704	1138	565	1045
YDR468C	0	0	0	0	0	0	0	0	0	0	0	0	0	0	0	0	0	0	0	0	0	0	0	0	0	0	0	0	0	0	0	0	0	0	0	0	0	0	0	0	0	0
YFR003C	0	0	0	0	0	0	0	0	0	0	0	0	0	0	0	0	0	0	0	0	0	0	0	0	0	0	0	0	0	0	0	0	0	0	0	0	0	0	0	0	0	0
YIL033C	0	0	0	0	0	0	0	0	0	0	0	0	0	0	0	0	0	0	0	0	0	0	0	0	0	0	0	0	0	0	0	0	0	0	0	0	0	0	0	0	0	0
YOR368W	946	1365	1283	724	1246	1240	1358	1288	1493	1358	1001	1135	2	1511	934	1228	821	1433	1257	1289	1419	1577	1451	939	1272	1285	1719	993	1399	1105	1027	1074	1000	29	1027	1183	1045	1113	1403	1274	1138	970
YGR128C	0	0	0	0	0	0	0	0	0	0	0	0	0	0	0	0	0	0	0	0	0	0	0	0	0	0	0	0	0	0	0	0	0	0	0	0	0	0	0	0	0	0
YIL048W	0	0	0	0	0	0	0	0	0	0	0	0	0	0	0	0	0	0	0	0	0	0	0	0	0	0	0	0	0	0	0	0	0	0	0	0	0	0	0	0	0	0
YLR337C	673	979	753	516	405	556	634	716	547	947	673	807	0	974	631	612	546	864	574	737	711	860	652	474	600	806	605	622	694	752	333	388	512	18	393	509	323	435	562	824	751	885
YOL056W	1363	2153	1619	1179	1436	1643	1455	1595	1604	2034	1349	1528	0	2078	1392	1815	1372	1881	1435	1650	1542	1851	1736	1515	1483	1857	2142	1702	1873	1815	1068	1449	1289	58	1231	1487	1140	1426	1738	1841	1522	1687
YFR052W	0	0	0	0	0	0	0	0	0	0	0	0	0	0	0	0	0	0	0	0	0	0	0	0	0	0	0	0	0	0	0	0	0	0	0	0	0	0	0	0	0	0
YOR026W	0	0	0	0	0	0	0	0	0	0	0	0	0	0	0	0	0	0	0	0	0	0	0	0	0	0	0	0	0	0	0	0	0	0	0	0	0	0	0	0	0	0
YGL073W	0	0	0	0	0	0	0	0	0	0	0	0	0	0	0	0	0	0	0	0	0	0	0	0	0	0	0	0	0	0	0	0	0	0	0	0	0	0	0	0	0	0
YGL259W	918	1304	951	439	1254	722	949	594	1703	964	957	591	2	1056	1036	887	1172	965	862	547	1303	979	1230	511	1318	944	1387	679	1006	601	1007	655	1264	32	884	579	1009	651	1740	665	1032	690
YGR022C	525	689	572	351	1033	888	697	619	940	891	549	436	0	941	559	756	609	729	623	597	803	894	830	495	786	824	847	523	606	448	754	705	628	18	759	957	834	796	984	692	537	408
YGR106C	909	3687	1752	1545	956	3203	1023	2440	703	3499	573	2115	0	3710	1192	3088	630	3275	512	2635	2445	3708	832	2169	1109	3271	321	2645	743	2390	853	2698	267	94	595	2962	688	2750	433	3294	875	2247
YIL168W	1685	2176	1945	1051	2711	2629	1900	1718	2510	2322	1843	1708	1	2527	1519	1795	1615	2271	1716	1777	2057	2447	2413	1613	2218	2091	2703	1762	2138	1706	2324	2232	1740	65	2181	2443	2253	2378	2178	2126	1964	1894
YGL086W	1177	1518	1141	654	1377	1299	1180	1017	1549	1434	1160	1035	2	1526	1033	1279	1085	1360	1125	991	1342	1461	1455	898	1496	1375	1683	1116	1190	925	1047	1120	1109	20	1149	1184	1195	1081	1393	1259	1147	1013
YAL044C	2	0	0	0	10	0	12	0	0	0	5	0	0	0	1	0	1	0	14	0	0	0	6	0	0	0	1	0	0	0	16	0	10	0	7	0	15	0	0	0	3	0
YJL206C-A	1022	1231	987	506	1639	1562	1110	840	1505	1439	1005	696	0	973	1017	892	988	970	951	1074	1412	1111	1419	920	1329	1190	1443	1000	956	707	1376	853	1044	48	1122	1502	1341	906	1505	698	922	533
YBR124W	0	0	0	0	0	0	0	0	0	0	0	0	0	0	0	0	0	0	0	0	0	0	0	0	0	0	0	0	0	0	0	0	0	0	0	0	0	0	0	0	0	0
YDR284C	0	3758	0	1957	0	1837	0	3479	0	3898	0	2611	0	3938	0	3244	0	3585	0	3730	0	4077	0	2748	0	3606	0	3033	0	3074	0	1477	0	78	0	1717	0	1510	0	3596	0	3168
YJL097W	0	0	0	0	0	0	0	0	0	0	0	0	0	0	0	0	0	0	0	0	0	0	0	0	0	0	0	0	0	0	0	0	0	0	0	0	0	0	0	0	0	0
YBR018C	1919	2402	67	52	1910	1955	61	44	2430	2467	85	57	1	2763	1800	2205	1686	2071	66	88	1929	2299	85	51	2089	2082	109	80	46	71	1461	1566	2057	34	1590	1701	1621	1551	2218	2239	81	57
YOL019W	1160	1251	1751	767	1359	1071	1525	1132	1560	1260	1722	1197	0	1577	1098	1124	1143	1225	1619	1321	1673	1386	2308	1059	1719	1333	2455	1105	1797	1197	978	881	1271	36	1114	1000	1005	905	1517	1219	1748	1195
YOR048C	0	0	0	0	0	0	0	0	0	0	0	0	0	0	0	0	0	0	0	0	0	0	0	0	0	0	0	0	0	0	0	0	0	0	0	0	0	0	0	0	0	0
YHR143W	1165	0	1251	0	1632	0	1340	0	1744	0	1103	0	0	0	1113	0	1166	0	1305	0	1387	0	1533	0	1430	0	1570	0	1369	0	1457	0	1252	0	1400	0	1330	0	1620	0	1132	0
YCL004W	0	0	0	0	0	0	0	0	0	0	0	0	0	0	0	0	0	0	0	0	0	0	0	0	1	0	0	0	0	0	0	0	0	0	0	0	0	0	0	0	0	0
YPL042C	164	256	70	34	990	1067	81	73	312	316	67	80	0	307	127	150	173	228	86	77	184	236	79	81	162	207	96	71	92	44	761	916	216	11	865	877	778	923	249	265	76	63
YBL044W	923	1436	601	520	957	1209	675	822	1162	1443	562	773	0	1651	707	1211	895	1432	640	935	933	1549	815	680	944	1422	820	774	647	696	665	952	924	28	747	1041	620	894	1067	1227	623	887
YDR430C	1464	2014	2151	1065	2343	2020	1903	1391	2557	2279	2077	1217	0	1914	1603	1377	1424	1509	1686	1936	2209	1778	2474	1427	2053	1965	2516	1803	2194	1647	1811	1174	1675	57	1849	2305	1950	1343	2341	1513	1972	1506
YGL102C	0	0	0	0	0	0	0	0	0	0	0	0	0	0	0	0	0	0	0	0	0	0	0	0	0	0	0	0	0	0	0	0	0	0	0	0	0	0	0	0	0	0
YDR487C	0	0	0	0	0	0	0	0	0	0	0	0	0	0	0	0	0	0	0	0	0	0	0	0	0	0	0	0	0	0	0	0	0	0	0	0	0	0	0	0	0	0
YPR185W	1636	2576	1399	986	1929	1915	1688	1658	2191	2303	1631	1700	4	2941	1519	2339	1450	2301	1492	1876	2131	2372	1839	1406	2032	2227	2158	1459	1669	1459	1439	1555	1663	63	1571	1739	1503	1620	2089	2075	1679	1879
YER065C	921	1697	1149	731	1094	1431	974	835	918	1447	851	1034	1	1715	1040	1359	811	1390	724	993	1189	1434	1156	856	1132	1275	998	1021	1058	1080	996	1245	662	52	1041	1419	1029	1229	747	1213	1024	977
YLR077W	672	1038	809	445	882	980	753	735	1259	1263	635	569	3	1062	796	982	665	1001	687	723	929	1110	850	635	895	973	924	673	766	657	773	770	737	21	714	826	716	779	1116	1113	611	557
YBR056W	295	0	493	0	305	1	307	0	270	0	192	0	0	0	306	0	222	0	206	0	869	0	323	0	378	0	145	0	220	0	325	0	123	0	202	0	194	0	191	0	384	0
YNL219C	0	106	0	45	2	65	0	55	0	94	0	29	0	86	0	76	0	57	0	29	0	99	0	35	0	64	1	38	0	64	0	48	0	1	0	45	0	45	0	61	0	28
YHR034C	65	40	100	74	410	263	140	112	78	45	105	52	0	75	60	32	90	81	132	92	80	73	148	63	74	63	148	65	89	75	294	271	94	0	340	240	304	296	71	45	96	90
YBL019W	1089	1691	1628	994	1127	1217	1180	1280	1491	1833	1342	1479	0	1760	1285	1592	978	1526	982	1396	1532	2093	1589	1105	1537	2085	1612	1468	1341	1528	903	992	1020	41	872	1246	947	1017	1504	1575	1454	1531
YOL070C	1010	895	1255	318	1280	567	1384	393	1435	892	1120	277	0	314	1157	347	968	369	1220	648	1284	354	1632	577	1355	409	1762	767	1262	323	924	238	970	16	886	578	948	205	1398	161	1140	196
YDL062W	0	0	0	0	0	0	0	0	0	0	0	0	0	0	0	0	0	0	0	0	0	0	0	0	0	0	0	0	0	0	0	0	0	0	0	0	0	0	0	0	0	0
YJL085W	0	0	0	0	0	0	0	0	0	0	0	0	0	0	0	0	0	0	0	0	0	0	0	0	3	0	0	0	0	0	0	0	0	0	0	0	0	0	0	0	0	0
YPL200W	1026	0	1308	0	1745	0	1074	0	1448	0	1329	0	1	0	1058	0	1107	0	979	0	1384	0	1177	0	1466	0	1172	0	1320	0	1321	0	1212	0	1149	0	1370	0	1420	0	1294	0
YNR054C	0	0	0	0	0	0	0	0	0	0	0	0	0	0	0	0	1	0	0	0	0	0	0	0	0	0	0	0	0	0	0	0	0	0	0	0	0	0	0	0	0	0
YDR130C	964	1562	1035	820	766	1307	955	1220	914	1794	940	1363	0	2120	932	1578	634	1750	789	1346	1319	1783	1182	1166	1205	1575	996	1248	1041	1245	745	1179	571	48	736	1256	686	1068	749	1672	1045	1472
YIL015W	26	618	12	309	5	569	16	672	7	594	14	482	0	914	25	594	27	775	26	665	24	803	17	444	17	596	11	471	19	431	6	455	22	17	12	501	6	424	6	595	27	527
YEL030W	0	793	0	580	0	935	0	894	0	1083	0	962	0	1090	0	823	0	958	0	867	0	1044	0	709	0	880	0	817	0	820	0	867	0	24	0	986	0	778	0	952	0	977
YBR291C	789	0	1264	0	1554	0	1223	0	1080	0	1201	0	0	0	827	0	685	0	1119	0	928	0	1510	0	989	0	1642	0	1179	0	1244	0	805	0	1206	0	1271	0	1073	0	1099	0
YML114C	0	0	0	0	0	0	0	0	0	0	0	0	0	0	0	0	0	0	0	0	0	0	0	0	0	0	0	0	0	0	0	0	0	0	0	0	0	0	0	0	0	0
YNL299W	567	1465	1246	670	904	1070	1195	1156	961	1169	1004	946	1	1258	959	1130	628	1188	811	1141	991	1276	1024	815	1038	985	736	1048	919	1116	810	1007	497	29	598	1044	812	940	981	1090	1000	976
YGR008C	1572	2366	1278	1082	1527	2308	1185	1888	1720	2469	1260	1740	3	2767	1224	2123	1717	2497	1333	1967	1513	2647	1565	1607	1364	2309	2179	1882	1333	1687	1143	2013	1533	68	1430	2223	1167	1993	1727	2328	1284	1890
YNL311C	807	1144	977	565	930	962	1010	976	1159	1197	1062	954	0	1291	958	973	789	1120	811	934	1119	1201	1151	862	1046	1177	1249	971	1004	896	739	845	711	28	690	893	776	735	1281	1021	1017	1009
YDL215C	1114	1504	1147	567	1538	1288	1126	912	1541	1340	1264	915	0	1545	1442	1365	1358	1310	1030	874	1663	1509	1397	807	1650	1442	1413	980	1160	908	1141	944	1221	23	1010	1060	1205	949	1448	1166	1174	888
YPR170C	689	0	661	0	1424	0	639	0	813	0	629	0	1	0	565	0	559	0	592	0	817	0	814	0	832	0	978	0	876	0	1009	0	725	0	1093	0	1113	0	758	0	608	0
YJL030W	428	736	582	352	1188	1345	532	517	668	586	472	425	0	841	512	670	458	690	459	502	586	662	570	437	585	693	693	432	509	529	1078	1134	494	30	893	1311	1082	1117	576	568	577	600
YGR248W	1105	32	976	18	1288	44	940	20	1372	54	750	17	0	35	1195	28	899	28	951	16	1514	32	1155	23	1251	34	1388	20	1064	26	1089	14	1053	1	1162	27	1154	22	1490	16	949	12
YBR074W	0	0	0	0	0	0	0	0	0	0	0	0	0	0	0	0	0	0	0	0	0	0	0	0	0	0	0	0	0	0	0	0	0	0	0	0	0	0	0	0	0	0
YOR150W	187	0	119	0	660	0	107	0	324	0	102	0	0	0	238	0	162	0	90	0	398	0	143	0	291	0	156	0	92	0	537	0	185	0	536	0	524	0	279	0	102	0
YDR055W	121	1401	226	726	124	1131	146	1169	71	1587	79	1138	0	1557	120	1240	43	1322	86	1207	715	1486	109	1029	133	1479	40	1186	98	1141	75	867	31	32	61	1023	59	895	45	1341	165	1216
YML036W	714	1426	958	530	1992	1926	973	809	1274	1329	889	794	1	1653	987	1107	1037	1209	716	913	1314	1373	1170	792	1342	1253	1246	755	936	848	1591	1505	994	23	1412	1811	1635	1387	1323	1158	1021	900
YDL088C	698	1304	1187	773	1042	1309	1262	1471	855	1148	1034	1115	0	1363	764	1048	650	1230	1276	1503	1100	1356	1254	964	1090	1280	1390	1072	1261	1296	840	1005	751	37	844	1130	871	1013	898	984	970	1119
YLR113W	657	1060	633	472	1193	1155	822	801	1106	1105	816	790	0	949	719	705	550	827	726	773	790	996	932	645	820	910	1204	669	712	629	891	992	686	22	996	998	862	960	1070	1013	699	779
YLR142W	585	783	873	529	878	802	817	808	841	914	730	756	1	1109	538	700	552	951	857	816	780	903	1065	672	816	803	1208	701	904	757	583	648	705	23	744	757	624	701	858	792	814	740
YNL207W	0	0	0	0	0	0	0	0	0	0	0	0	0	0	0	0	0	0	0	0	0	0	0	0	0	0	0	0	0	0	0	0	0	0	0	0	0	0	0	0	0	0
YDL197C	0	1056	0	645	0	856	0	936	0	1308	0	796	0	1264	0	915	0	1004	0	888	0	1191	0	708	0	1030	0	837	0	922	0	715	0	29	0	770	0	586	0	1197	0	943
YER130C	1	997	0	405	1	780	2	774	1	932	3	539	0	1093	1	812	0	862	3	727	0	1094	5	558	1	935	41	671	7	582	1	666	59	17	4	772	1	629	1	836	1	537
YER165W	0	0	0	0	0	0	0	0	0	0	0	0	0	0	0	0	0	0	0	0	0	0	0	0	0	0	0	0	0	0	0	0	0	0	0	0	0	0	0	0	0	0
YMR106C	1674	1995	2178	1211	2246	2063	2380	1949	2528	2322	2383	2021	1	2472	1634	1872	1468	2369	2093	2037	2079	2237	2453	1593	2210	2075	2846	1700	2335	1731	1771	1656	1780	55	1788	1904	1792	1808	2397	2169	1889	1964
YER187W	1332	1753	1563	1023	1526	1632	1564	1627	1901	1916	1602	1805	3	2146	1415	1528	1156	1733	1461	1558	1531	1855	1912	1320	1618	1650	2301	1574	1625	1525	1252	1458	1408	39	1384	1583	1341	1500	1844	1822	1597	1686
YGL112C	0	0	0	0	0	0	0	0	0	0	0	0	0	0	0	0	0	0	0	0	0	0	0	0	0	0	0	0	0	0	0	0	0	0	0	0	0	0	0	0	0	0
YMR244W	884	1361	756	578	1084	1326	870	877	983	1223	814	880	3	1297	703	1161	708	1116	723	926	1038	1386	1222	916	1151	1225	1336	1083	808	852	905	1076	709	42	886	1359	898	1078	901	1134	699	941
YDL008W	0	0	0	0	0	0	0	0	0	0	0	0	0	0	0	0	0	0	0	0	0	0	0	0	0	0	0	0	0	0	0	0	0	0	0	0	0	0	0	0	0	0
YBL050W	0	0	0	0	0	0	0	0	0	0	0	0	0	0	0	0	0	0	0	0	0	0	0	0	0	0	0	0	0	0	0	0	0	0	0	0	0	0	0	0	0	0
YJR014W	242	0	379	0	290	0	345	0	393	0	390	0	0	0	274	0	256	0	338	0	381	0	502	0	333	2	574	0	456	0	277	0	283	0	293	0	254	0	364	0	374	0
YLR281C	113	1112	226	458	92	977	118	550	64	1231	56	449	0	655	127	568	32	533	50	847	662	708	56	654	146	817	38	934	72	597	71	324	28	40	59	1086	64	440	48	433	97	325
YPL018W	1001	2067	1298	1125	519	1344	975	1709	350	1804	576	1385	1	2277	874	1591	540	1942	601	1638	2091	2192	634	1298	1018	1901	386	1437	760	1505	604	1285	320	33	419	1181	355	1136	220	1514	873	1662
YPL185W	979	1385	1572	1043	1370	1533	1485	1610	1440	1925	1186	1541	1	2289	1071	1561	1408	2366	1483	1581	1635	2225	1507	1263	1311	1938	1666	1109	1445	1344	1027	1289	1442	37	1010	1131	1045	1225	1636	1751	1297	1912
YJR041C	0	0	0	0	0	0	0	0	0	0	0	0	0	0	0	0	0	0	0	0	0	0	0	0	0	0	0	0	0	0	0	0	0	0	0	0	0	0	1	0	0	0
YKR028W	920	1520	1210	754	1269	1208	1214	1405	1311	1469	992	1112	0	1488	1021	1263	984	1320	1283	1507	1445	1484	1419	955	1055	1451	1675	988	1365	1199	1074	1171	1023	43	1059	1296	1060	1195	1333	1367	1236	1299
YKL037W	600	802	30	26	580	570	8	22	951	835	25	26	0	982	652	628	537	791	35	27	794	930	18	28	921	878	42	35	25	25	503	485	707	13	522	537	497	484	906	749	55	24
YMR286W	57	354	28	56	121	982	18	125	35	382	26	113	0	417	63	331	33	291	5	132	218	319	18	106	70	379	9	137	17	89	126	727	11	13	86	891	90	766	14	318	19	135
YDL175C	0	0	0	0	0	0	0	0	0	0	0	0	0	0	0	0	0	0	0	0	1	0	0	0	0	0	0	0	0	0	0	0	0	0	0	0	0	0	0	0	0	0
YKL168C	23	4	42	0	25	1	30	2	13	3	20	0	0	2	30	2	12	4	12	0	204	1	17	2	24	0	4	2	13	2	29	2	7	0	15	0	14	3	14	5	46	2
YFL026W	0	0	0	0	0	0	0	0	0	0	0	0	0	0	0	0	0	0	0	0	0	0	0	0	0	0	0	0	0	0	0	0	0	0	0	0	0	0	0	0	0	0
YDL102W	0	0	0	0	0	0	0	0	0	0	0	0	0	0	0	0	0	0	0	0	0	0	0	0	0	0	0	0	0	0	0	0	0	0	0	0	0	0	0	0	0	0
YGL029W	468	580	635	421	1142	1230	518	589	618	653	510	564	1	684	395	543	409	702	525	617	463	575	649	490	525	620	777	551	710	616	820	1030	435	38	908	1022	908	1024	599	584	636	708
YDL128W	337	1515	106	641	40	1054	118	1276	21	1279	95	954	0	1588	134	1245	84	1378	127	1268	93	1450	121	891	120	1250	115	940	191	1086	67	923	91	29	91	1107	48	972	33	1184	42	866
YPL098C	380	601	578	339	741	821	593	563	666	793	493	514	0	732	511	546	479	715	428	615	717	810	567	452	651	775	675	468	541	613	656	681	324	18	532	822	690	712	674	725	522	617
YMR033W	0	0	0	0	0	0	0	0	0	0	0	0	0	0	0	0	0	0	0	0	0	0	0	0	0	0	0	0	0	0	0	0	0	0	0	0	0	0	0	0	0	0
YPR003C	1911	2371	1743	1057	1757	1838	2109	1983	2322	2457	1735	1699	1	3002	1807	2051	1554	2276	2048	2141	1951	2392	2147	1654	1965	1995	2661	1914	1757	1753	1348	1564	1869	63	1545	1639	1426	1535	2245	2271	1669	1782
YGR262C	7	62	6	10	22	127	2	7	2	31	2	13	0	45	9	30	3	33	3	17	10	28	0	10	2	26	2	18	1	22	13	98	1	1	9	110	13	111	5	39	1	20
YDR202C	1015	639	1048	305	885	363	912	357	630	647	467	217	1	692	989	666	602	525	524	326	1796	644	636	225	1170	491	349	258	741	358	715	438	295	10	633	315	689	290	508	517	574	285
YGR215W	33	221	25	41	31	437	8	86	25	285	9	81	0	286	29	176	18	219	6	77	150	226	14	60	19	250	5	71	8	94	47	367	7	6	30	426	24	325	10	258	6	66
YNL013C	758	1444	1135	687	948	1087	1016	1051	1047	1396	1167	1021	0	1498	868	1189	630	1227	862	1055	1001	1386	1152	988	1027	1162	1231	975	1005	1098	810	1076	753	32	682	946	792	942	1022	1149	1065	1116
YDR253C	961	1577	1232	864	926	1052	1124	1318	1217	1556	1104	1128	1	1642	947	1342	923	1500	968	1328	1378	1619	1208	908	1275	1467	1367	1201	1417	1269	779	848	946	36	832	1120	850	849	1313	1432	1104	1275
YCR082W	690	0	1158	0	676	0	1089	0	535	0	804	3	0	1	683	1	482	1	613	1	1396	0	919	1	841	0	497	0	858	0	599	1	268	0	453	0	523	0	395	1	1229	0
YOR001W	310	471	576	393	1279	1429	584	664	534	529	622	651	0	655	419	510	312	615	560	594	489	553	691	516	388	546	762	573	668	641	1076	1268	436	29	1115	1340	1095	1238	385	464	592	612
YKL088W	0	0	0	0	0	1	0	0	0	0	0	0	0	0	0	0	0	0	0	0	0	0	0	0	0	0	0	0	0	0	0	0	0	0	0	0	0	3	0	0	0	0
YLR276C	0	0	0	0	0	0	0	0	0	0	0	0	0	0	0	0	0	0	0	0	0	0	0	0	0	0	0	0	0	0	0	0	0	0	0	0	0	0	0	0	0	0
YDL222C	0	2005	0	1129	0	1827	0	1596	0	2333	0	1447	0	2288	0	1747	0	2161	0	1516	0	2165	1	1320	0	1989	0	1402	0	1602	0	1390	0	41	0	1456	0	1399	0	2113	0	1471
YNL140C	691	33	599	0	837	32	758	0	1230	37	745	1	1	5	982	2	850	1	619	12	1066	0	786	4	971	2	851	23	605	2	630	0	806	1	663	19	755	1	1147	1	816	0
YOL095C	0	0	0	0	0	0	0	0	0	0	0	0	0	0	0	0	0	0	0	0	0	0	0	0	0	0	0	0	0	0	0	0	0	0	0	0	0	0	0	0	0	0
YNR022C	806	1184	1196	614	1197	1117	1073	997	1190	1191	1147	905	1	1436	744	1092	817	1194	960	1035	1073	1282	1363	978	1052	1072	1493	1083	1177	921	871	906	918	32	887	1085	984	938	1107	986	1010	965
YDR409W	765	1239	976	616	1005	1085	1248	1172	1371	1259	1140	761	1	1047	866	990	668	909	1105	1326	1232	1266	1379	869	1300	1091	1418	974	1014	995	763	651	838	39	752	997	846	701	1223	1117	1063	1194
YBR221C	0	92	0	62	0	185	0	141	0	52	0	85	0	84	0	85	0	94	0	105	0	70	0	74	0	69	0	145	0	76	0	165	0	6	0	174	0	162	0	67	0	102
YAL005C	384	0	425	0	645	0	522	0	551	0	443	0	0	0	456	0	428	0	465	0	556	0	459	0	532	0	557	0	406	0	565	0	430	0	523	0	547	0	540	0	466	0
YPL158C	50	76	58	43	53	54	34	39	49	47	24	50	0	12	48	41	12	34	24	46	39	58	59	40	33	18	62	58	68	66	27	47	22	0	49	46	46	32	39	29	23	42
YBR174C	460	814	662	606	861	1101	636	716	422	766	669	698	1	818	499	657	389	819	524	726	719	797	719	666	605	761	801	721	789	781	770	741	570	26	673	1104	769	751	491	528	696	701
YJL121C	443	286	185	31	665	360	153	34	597	332	93	20	0	107	419	129	254	77	192	87	432	123	156	48	490	128	272	73	224	37	583	68	344	10	598	420	551	113	583	88	116	12
YKL008C	807	1188	850	504	698	521	962	795	850	876	957	680	0	955	865	786	681	603	758	773	1048	894	1122	579	935	893	1024	741	747	578	679	394	503	17	529	606	626	440	709	464	992	508
YBR103W	0	1219	0	407	0	1807	0	734	0	894	0	683	0	1168	0	1073	0	982	0	696	0	1032	0	472	0	895	0	558	0	545	0	1455	0	45	0	1652	0	1404	0	837	0	760
YNR004W	273	528	416	350	1068	1714	424	437	220	448	367	502	0	490	264	381	201	535	271	507	302	432	410	397	306	423	264	536	438	471	947	1319	293	37	873	1506	865	1148	181	349	406	558
YPL032C	2726	3800	2692	1609	2631	2873	2558	2745	3907	4455	2750	2615	0	4573	2506	3216	2389	3799	2278	2632	3508	4382	3265	2326	3898	3962	3719	2589	2939	2792	2187	2349	2850	90	2259	2603	2074	2422	4008	4098	2675	2890
YHR064C	0	0	0	0	0	0	0	0	0	0	0	0	0	0	0	0	0	0	0	0	0	0	0	0	0	0	0	0	0	0	0	0	0	0	0	0	0	0	0	0	0	0
YKL197C	627	0	1064	0	1114	0	924	0	911	0	1050	0	2	0	584	0	518	0	902	0	758	0	1182	0	792	0	1502	0	1129	0	930	0	633	0	989	0	816	0	789	0	1114	0
YMR020W	1024	0	1020	0	1121	0	1045	0	1436	0	999	0	0	0	1178	0	1018	0	992	0	1416	0	1211	0	1438	0	1362	0	1258	0	883	0	1041	0	949	0	925	0	1554	0	1173	0
YDR377W	107	109	48	33	301	303	31	49	125	110	41	47	0	104	81	97	60	84	39	46	114	118	44	40	86	121	61	30	25	27	195	278	79	3	254	279	231	182	137	119	42	28
YIR007W	525	1043	672	629	617	1054	752	1134	686	1094	648	951	0	1424	768	979	665	1175	703	1171	728	1310	1093	929	652	1291	988	1032	597	856	661	799	562	25	550	1036	485	809	659	1057	740	1043
YPL045W	8	0	5	0	255	6	11	0	6	0	2	0	0	0	10	0	9	0	9	0	7	0	5	0	8	1	9	1	3	0	160	1	5	0	182	10	183	2	8	0	2	0
YLR314C	0	0	0	0	0	0	0	0	0	0	0	0	0	0	0	0	0	0	0	0	0	0	0	0	0	0	0	0	0	0	0	0	0	0	0	0	0	0	0	0	0	0
YFR020W	1442	2078	1733	1113	1792	1860	1757	1617	2203	2462	1584	1670	1	2510	1567	1970	1230	1928	1408	1741	1906	2339	1856	1337	2039	2216	1901	1507	1653	1606	1618	1673	1282	57	1482	1846	1509	1536	2278	2249	1545	1752
YNL126W	0	0	0	0	0	0	0	0	0	0	0	0	0	0	0	0	0	0	0	0	0	0	0	0	0	0	0	0	0	0	0	0	0	0	0	0	0	0	0	0	0	0
YOR327C	1597	2098	2137	1396	2509	2595	2100	2185	2279	2098	2050	1806	0	2023	1424	1709	1230	2102	2104	2210	1725	2052	2331	1601	1805	1742	2986	1804	2403	1969	1976	2229	1481	72	2011	2307	1902	2207	2026	1950	2076	1948
YOL139C	0	0	0	0	0	0	0	0	0	0	0	0	0	0	0	0	0	0	0	0	0	0	0	0	0	0	0	0	0	0	0	0	0	0	0	0	0	0	0	0	0	0
YBR207W	1021	1160	997	691	1071	1168	1033	1112	1112	1198	1091	987	0	1269	831	944	978	1149	882	1122	1054	1475	1295	1113	1167	1343	1675	1114	1191	1098	782	1067	916	38	976	1162	840	915	1047	1046	888	1182
YNL269W	1149	1510	1476	834	1712	1614	1509	1293	1927	1891	1358	1293	1	1865	1304	1427	1161	1588	1315	1421	1319	1453	1779	1078	1367	1452	1810	1321	1499	1281	1295	1268	1307	34	1253	1502	1585	1385	1926	1811	1333	1283
YDR532C	2	9	5	0	67	88	8	5	6	7	12	7	0	5	6	1	4	4	2	3	8	10	6	4	8	10	0	3	5	5	64	65	4	0	54	91	74	109	3	7	8	2
YKL210W	0	0	0	0	0	0	0	0	0	0	0	0	0	0	0	0	0	0	0	0	0	0	0	0	0	0	0	0	0	0	0	0	0	0	0	0	0	0	0	0	0	0
YER146W	0	0	0	0	0	0	0	0	0	0	0	0	0	0	0	0	0	0	0	0	1	0	0	0	0	0	0	0	0	0	0	1	0	0	0	0	0	0	0	0	0	0
YHR159W	0	32	0	13	0	22	0	21	0	25	0	31	0	24	0	39	0	23	0	17	0	29	0	10	0	13	0	16	0	22	0	23	0	0	0	11	0	9	0	21	0	11
YPL132W	171	301	68	70	532	565	78	85	242	301	69	56	0	262	207	303	149	228	81	56	293	310	120	55	269	282	114	84	113	112	373	468	159	6	494	402	432	441	230	209	66	52
YIL114C	513	422	572	251	908	421	625	355	794	449	629	331	0	559	569	370	555	467	606	344	615	444	975	330	663	355	1013	439	661	301	723	528	684	14	862	428	647	401	735	381	603	367
YJL089W	639	0	1111	0	1016	0	1046	0	1204	0	1028	0	2	0	908	0	928	0	1011	0	1076	0	1383	0	1118	0	1619	0	1189	0	871	0	950	0	800	0	911	0	1176	0	1017	0
YMR301C	0	0	0	0	0	0	0	0	0	0	0	0	0	0	0	0	0	0	0	0	0	0	0	0	0	0	0	0	0	0	0	0	0	0	0	0	0	0	0	0	0	0
YBL029W	324	1172	560	596	380	1145	449	895	244	1188	249	957	0	1351	404	1076	286	1102	273	1072	711	1252	434	840	394	1098	194	862	302	880	407	1056	136	37	237	1087	297	1043	185	1102	419	989
YHL028W	45	651	124	222	137	1240	80	448	32	584	34	387	0	567	77	486	24	619	42	552	335	630	32	429	69	643	26	478	42	372	102	1049	23	19	84	1032	83	1036	16	471	55	447
YGR154C	965	1415	912	638	856	1008	955	1104	1035	1223	908	936	0	1730	877	1137	855	1555	898	968	947	1275	1014	760	991	1133	1196	891	1017	853	636	769	936	24	711	859	715	832	993	1115	818	930
YLR130C	845	0	1030	0	1039	0	947	0	1309	0	995	0	1	0	871	0	727	0	749	0	1207	0	975	0	1221	0	973	0	978	0	685	0	848	0	677	0	777	0	1279	0	939	0
YER022W	0	0	0	2	0	0	0	0	0	0	0	0	0	0	0	0	0	0	0	0	0	0	0	0	0	0	0	0	0	0	0	0	0	0	0	0	0	0	0	0	0	0
YKR070W	490	586	676	261	1214	474	704	278	842	360	662	306	1	447	756	439	627	391	525	264	866	432	851	263	960	371	902	329	695	290	1018	505	538	5	983	383	933	362	756	273	662	307
YDL016C	0	0	0	0	0	0	0	0	0	0	0	0	0	0	0	0	0	0	0	0	0	0	0	0	0	0	0	0	0	0	0	0	0	0	0	0	0	0	0	0	0	0
YMR205C	0	0	0	0	0	0	0	0	0	0	0	0	0	0	0	0	0	0	0	0	0	0	0	0	0	0	0	0	0	0	0	0	0	0	0	0	0	0	0	0	0	0
YNL203C	0	1310	0	585	0	1307	0	1002	0	1152	0	848	0	1425	0	954	0	1178	0	1063	0	1323	0	748	0	1226	0	913	0	1069	0	1047	1	38	0	1258	0	1056	0	1002	0	890
YJL185C	874	1451	1138	553	1391	1091	1148	939	1566	1506	1320	928	1	1448	1076	1029	986	1078	1061	1144	1297	1222	1416	800	1307	1235	1331	1008	1191	903	1049	723	984	48	1028	1235	1230	809	1578	1045	1238	956
YML017W	563	0	585	0	584	0	700	0	693	0	578	0	0	0	645	0	598	0	679	0	781	0	762	0	796	0	822	0	673	0	426	0	680	0	407	0	418	0	751	0	646	0
YKR087C	370	971	343	342	252	853	332	621	174	947	198	560	1	890	321	649	234	630	210	770	480	765	309	559	288	775	191	704	258	604	245	513	117	18	235	801	194	473	172	642	313	575
YOR232W	0	0	0	0	0	0	0	0	0	0	0	0	0	0	0	0	0	0	0	0	0	0	0	0	0	0	0	0	0	0	0	0	0	0	0	0	0	0	0	0	0	0
YGR281W	955	1415	1218	741	1183	1167	1047	1105	1373	1430	1042	928	1	1685	865	1242	920	1464	1110	1122	1500	1787	1268	947	1426	1611	1317	1060	1251	1159	838	1036	1118	39	841	1065	977	934	1428	1262	935	1124
YGR236C	1165	1542	1225	739	1304	1200	1284	1132	1693	1715	1085	1061	1	1867	1154	1424	1058	1577	1185	1297	1412	1541	1379	922	1417	1480	1606	974	1352	1133	893	969	1191	34	903	1043	874	1023	1494	1481	919	1039
YKR091W	0	0	0	0	0	0	0	0	0	0	0	0	0	0	0	0	0	0	0	0	0	0	0	0	0	0	0	0	0	0	0	0	0	0	0	0	0	0	0	0	0	0
YHL013C	374	0	393	0	801	0	361	0	430	2	355	0	1	0	416	0	392	0	292	0	474	0	354	0	521	0	434	0	331	0	778	0	363	0	667	0	772	0	527	0	319	0
YOR059C	1118	1887	1599	1037	1466	1603	1824	1908	1766	1824	1445	1375	1	2086	1238	1450	1205	1735	1507	1725	1516	1800	1893	1302	1455	1684	2069	1507	1552	1556	1139	1350	1089	60	1031	1385	1165	1290	1739	1676	1469	1448
YOR309C	174	263	422	199	1012	899	407	323	250	242	412	326	0	264	185	199	219	261	370	373	295	291	502	316	260	284	491	346	437	294	793	725	210	25	750	767	778	757	305	197	432	393
YBR097W	0	0	0	0	0	0	0	0	0	0	0	0	0	0	0	0	0	0	0	0	0	0	0	0	0	0	0	0	0	0	0	0	0	0	0	0	0	0	0	0	0	0
YMR227C	0	0	0	0	0	0	0	0	0	0	0	0	0	0	0	0	0	0	0	0	0	0	0	0	0	0	0	0	0	0	0	0	0	0	0	0	0	0	0	0	0	0
YDR030C	1241	1484	1179	627	1130	910	1358	1067	1687	1448	1091	792	0	1518	1182	1182	999	1356	1220	1061	1344	1376	1356	796	1387	1277	1640	998	1391	1056	795	724	1146	27	834	882	828	795	1670	1340	1129	873
YPL221W	848	1665	1281	766	1183	1337	1130	1320	1248	1657	1185	1103	1	1657	1025	1290	1010	1589	964	1233	1243	1558	1519	1145	1163	1539	1532	1294	1215	1261	879	1107	914	31	784	1175	928	1047	1358	1328	1072	1386
YPL274W	840	1354	1192	780	1616	1777	1142	1108	1543	1599	1119	1178	1	1905	937	1209	1113	1655	1053	1109	1251	1598	1213	877	1401	1507	1230	995	1110	1173	1255	1526	1040	41	1094	1623	1296	1347	1515	1442	1212	1170
YEL051W	1	0	0	0	36	35	1	1	1	0	0	0	0	0	1	0	2	1	0	0	1	0	1	0	1	1	2	2	0	1	24	51	0	0	31	33	28	27	0	1	1	1
YOL004W	73	96	11	23	481	686	26	23	66	113	18	25	0	143	71	92	58	107	24	43	60	132	22	19	62	135	39	31	32	24	362	607	69	11	489	753	393	535	51	77	44	29
YGR014W	905	1662	1368	762	1141	1123	1291	1171	1494	1552	1245	1307	0	1929	1146	1299	1103	1514	1081	1274	1544	1833	1598	1110	1522	1639	1542	1200	1388	1092	944	956	1018	45	819	1129	921	879	1402	1286	1290	1289
YGR041W	0	1415	0	643	0	948	0	877	0	1300	0	847	0	1376	0	906	0	1088	0	1008	0	1099	0	903	0	1202	0	1002	0	1016	0	438	0	42	0	1031	0	566	0	868	0	856
YER179W	456	727	460	201	1750	1465	535	310	678	676	550	283	0	394	651	529	525	396	396	452	719	486	560	390	691	562	432	427	492	336	1252	611	464	25	1083	1363	1385	762	741	240	481	212
YMR150C	242	366	145	71	752	626	78	87	386	372	99	63	0	402	247	361	212	311	80	99	246	323	124	64	306	271	192	105	121	115	521	546	268	15	533	603	563	510	412	329	115	98
YFL007W	393	247	443	114	725	133	495	115	718	158	425	78	1	179	506	160	545	151	469	84	706	179	426	47	716	155	482	62	454	73	683	199	486	3	622	137	630	99	740	117	479	74
YCR012W	0	0	0	0	0	0	0	0	0	0	0	0	0	2	0	0	0	0	0	0	0	0	0	0	0	0	0	0	0	0	0	0	0	0	0	0	0	0	0	0	0	0
YLR341W	0	0	0	0	0	0	0	0	0	0	0	0	0	0	0	0	0	0	0	0	0	0	0	0	0	0	0	0	0	0	0	0	0	0	0	0	0	0	0	0	0	0
YPL084W	0	0	0	0	0	0	0	0	0	0	0	0	0	0	0	0	0	0	0	0	0	0	0	0	0	0	0	0	0	0	0	0	0	0	0	0	0	0	0	0	0	0
YDR354W	12	2	1	2	14	9	6	14	40	26	0	1	0	15	4	3	16	7	11	10	11	18	4	2	23	4	1	5	1	1	3	21	11	1	20	16	9	11	13	8	0	0
YDR301W	0	0	0	0	0	0	0	0	0	0	0	0	0	0	0	0	0	0	0	0	0	0	0	0	0	0	0	0	0	0	0	0	0	0	0	0	0	0	1	0	0	0
YJL053W	451	758	218	140	427	519	247	286	683	768	173	206	0	858	427	638	385	650	203	295	570	737	221	232	551	498	303	278	237	218	283	366	476	11	263	397	368	375	583	623	153	217
YPR104C	0	0	0	0	0	0	0	0	0	0	0	0	0	0	0	0	0	0	0	0	0	0	0	0	0	4	0	0	0	0	0	0	0	0	0	0	0	0	0	0	0	0
YPR151C	55	930	61	394	51	705	61	606	38	933	42	643	0	1019	55	817	62	789	64	647	58	836	69	550	54	789	56	623	84	586	45	554	52	24	43	647	47	601	51	816	57	610
YNL332W	784	1340	1262	727	1267	1214	1229	1221	1350	1427	1211	1180	0	1458	941	1123	924	1266	1056	1152	1215	1359	1305	934	1253	1238	1477	1143	1395	1190	907	1053	935	41	917	1143	1061	930	1364	1289	1157	1203
YML028W	657	0	872	0	1029	0	939	0	871	0	760	0	1	0	640	0	590	0	962	0	736	0	1070	0	736	0	1287	0	886	0	731	0	689	0	784	0	779	0	921	0	853	0
YLL001W	763	1093	900	504	1067	972	925	789	1250	1210	938	769	1	1212	827	1016	684	1121	765	806	1119	1342	1178	737	1124	1222	1277	722	965	744	868	811	843	22	748	737	815	827	1241	1045	984	868
YCL001W	374	544	734	275	589	558	714	487	565	466	558	458	0	707	490	505	491	541	617	593	672	660	645	346	721	581	754	396	804	478	501	454	453	11	543	581	565	479	527	386	524	509
YGL109W	324	2068	195	935	113	1696	150	1502	64	1922	117	1319	0	2367	233	1599	146	2074	128	1504	245	2043	170	1235	214	1803	129	1412	253	1361	168	1405	94	35	104	1521	78	1359	32	1735	187	1432
YDR223W	1644	2184	1475	875	1300	1267	1490	1390	1903	1788	1285	1176	1	2293	1613	1737	1269	1825	1401	1372	1581	1810	1640	1115	1847	1652	2027	1325	1602	1336	1035	1033	1640	49	1131	1120	1057	996	1794	1639	1294	1443
YLR043C	885	174	907	51	1074	61	793	81	1095	134	998	66	1	85	1027	117	664	104	778	68	1244	80	1102	42	1356	83	1191	56	1069	85	768	76	724	3	811	50	813	47	1090	121	981	88
YJR062C	325	550	524	330	493	523	448	492	553	591	518	453	0	694	399	439	402	597	409	501	653	697	579	368	526	595	524	438	575	459	370	392	324	14	354	409	434	434	669	613	592	482
YDL156W	1145	1738	1121	649	1001	1026	1048	1063	1680	1742	1107	1107	1	1833	1237	1481	853	1470	893	1126	1767	1765	1345	989	1523	1587	1416	1029	1171	909	696	772	1023	27	756	854	747	825	1516	1525	1153	1086
YNL167C	820	1346	1345	836	1215	1292	1236	1273	1326	1535	1212	1215	0	1759	882	1262	895	1586	1154	1317	1101	1485	1502	1267	1109	1322	1671	1290	1498	1375	859	1041	1024	33	882	1083	964	1146	1286	1275	1121	1422
YAL060W	742	0	819	0	1083	0	974	0	1124	0	904	0	0	0	793	0	833	0	790	0	925	0	1157	0	914	0	1210	0	794	0	909	0	849	0	850	0	765	0	1054	0	760	0
YIL144W	0	0	0	0	0	0	0	0	0	0	0	0	0	0	0	0	0	0	0	0	0	0	0	0	0	0	0	0	0	0	0	0	0	0	0	0	0	0	0	0	0	0
YIL133C	46	68	98	45	272	238	83	63	93	100	71	109	0	105	74	39	54	86	78	83	63	82	130	78	83	87	121	104	91	72	239	237	69	5	221	251	225	231	100	86	86	120
YLR193C	1010	1345	885	451	1144	1160	826	835	1277	1285	1003	888	2	1349	892	1005	801	1108	869	935	1058	1183	1001	676	1039	1026	1131	843	902	852	871	939	940	34	1048	1071	908	966	1245	1112	890	897
YLR248W	710	1818	694	945	573	1393	737	1308	465	1815	657	1170	1	1977	719	1553	502	1777	641	1365	969	1550	764	1041	803	1438	757	1292	809	1297	570	1230	596	47	547	1368	443	1105	554	1686	794	1408
YBR148W	1190	1684	1190	745	1375	1735	1070	1258	1442	1810	840	947	0	1733	1200	1599	1061	1659	1216	1358	996	1518	1304	950	1072	1400	1397	1173	1295	1243	1170	1337	1110	42	1249	1521	1226	1351	1435	1751	838	1091
YPL113C	1544	2	1424	1	2240	0	1484	0	2516	2	1578	0	0	2	1720	0	1319	3	1274	0	2300	0	1703	0	2289	1	1856	1	1642	1	1833	0	1460	0	1685	1	1862	1	2416	1	1516	0
YKL041W	280	545	167	115	558	605	152	152	338	319	148	191	0	455	372	472	285	416	123	148	320	450	172	94	372	443	175	83	141	79	369	527	276	9	404	553	408	495	268	259	143	126
YNL067W	646	643	442	229	1461	1104	425	322	780	628	444	369	0	698	607	607	573	622	362	280	736	665	489	265	731	581	557	287	464	355	1150	1070	585	33	1246	1062	1159	1020	686	546	388	381
YDR089W	1019	65	1334	14	1483	52	1471	29	1862	78	1280	14	3	30	1102	18	1278	27	1305	49	1785	28	1434	25	1645	37	1627	46	1462	20	1088	17	1315	0	1120	38	1179	18	1850	13	1085	5
YKL014C	0	0	0	0	0	0	0	0	0	0	0	0	0	0	0	0	0	0	0	0	0	0	0	0	0	0	0	0	0	0	0	0	0	0	0	0	3	0	0	0	0	0
YLR237W	1736	2530	1779	1176	1908	2087	1966	1900	2354	2552	1864	1528	2	2473	1709	1963	1499	2015	1736	1932	2181	2356	2468	1685	2128	2480	2719	1881	1860	1672	1334	1497	1772	42	1580	1902	1612	1465	2047	1700	1710	1547
YKL176C	0	788	0	490	0	551	1	698	0	852	0	757	0	1072	0	711	0	916	0	713	4	841	0	663	1	860	0	727	0	767	0	536	0	21	0	558	0	517	0	769	2	851
YDR249C	617	1135	906	714	859	892	991	1227	956	1251	1082	1155	2	1259	710	899	648	1199	962	1217	1192	1514	1235	943	1169	1467	1168	1099	942	908	598	814	580	35	645	800	689	786	857	1276	1044	1169
YER091C	0	0	0	0	0	0	0	0	0	0	0	0	0	0	0	0	0	0	0	0	0	0	0	0	0	0	0	0	0	0	0	0	0	0	0	0	0	0	0	0	0	0
YIR024C	710	903	877	478	1037	1129	768	890	931	1110	790	852	0	1253	624	808	485	1071	732	908	990	1067	939	689	805	1035	995	795	845	865	860	964	651	34	954	1115	718	1001	872	973	776	897
YJR008W	1164	0	1628	0	1436	0	1734	0	1835	0	1230	0	0	0	1335	0	1261	0	1369	0	1504	0	1730	0	1611	0	1956	0	1501	0	1184	0	1283	0	1128	0	1111	0	1862	0	1151	0
YDL203C	574	894	780	422	1095	1053	840	754	1188	1105	750	692	0	911	589	701	560	853	750	746	692	922	1046	722	838	782	1184	789	817	590	754	821	651	13	784	1022	822	934	1089	1017	745	635
YLR087C	206	268	138	126	738	944	189	228	227	220	151	175	0	270	161	206	174	267	178	268	166	213	174	142	160	191	183	141	187	186	568	810	186	9	603	779	651	642	200	195	139	197
YLR215C	0	0	0	0	1	0	0	0	0	0	0	0	0	0	0	0	0	0	0	0	0	0	0	0	0	0	0	0	0	0	0	0	0	0	0	0	0	0	0	0	0	0
YML082W	3355	0	3731	0	2686	0	3995	0	4726	0	3767	0	2	0	3416	0	3279	0	3563	0	4440	0	3826	0	4505	0	4327	0	3650	0	2107	0	3674	0	1994	0	2170	0	4508	0	3551	0
YOL054W	619	704	677	464	796	578	706	661	781	583	518	521	0	839	610	680	705	735	641	586	870	886	772	462	796	781	895	521	686	587	593	628	599	27	531	591	603	502	740	531	580	581
YFR001W	21	36	42	35	560	473	47	32	39	37	50	45	0	28	20	19	39	30	54	38	38	19	56	35	17	38	61	37	58	43	510	466	26	12	518	526	470	391	20	25	56	42
YNL109W	390	838	477	336	689	947	456	525	598	754	545	494	2	750	537	789	438	687	373	571	672	770	507	416	614	684	470	570	481	480	558	715	368	19	537	839	653	656	604	720	545	531
YKR013W	1606	0	1932	0	2200	0	2006	0	2230	0	1689	0	2	0	1513	0	1547	0	1751	0	1805	0	2337	0	1933	0	2683	0	2034	0	1841	2	1630	0	1839	0	1900	0	2083	0	1762	0
YFR054C	599	1113	1103	567	912	1047	821	827	988	1102	989	976	1	1221	804	933	644	1017	685	923	969	1324	1267	860	1029	1232	1298	975	1021	1011	905	902	716	24	750	981	734	849	1027	1068	957	929
YIL031W	0	0	0	0	0	0	0	0	0	0	0	0	0	0	0	0	0	0	0	0	0	0	0	0	0	0	0	0	0	0	0	0	0	0	0	0	0	0	0	0	0	0
YLR104W	0	0	0	0	0	0	1	0	0	0	0	0	0	0	0	0	0	0	2	0	0	0	0	0	0	0	0	0	0	0	0	0	0	0	0	0	0	0	0	0	0	0
YLR342W	0	0	0	0	0	0	0	0	0	0	0	0	0	0	0	0	0	0	0	0	0	0	0	0	0	0	0	0	0	0	0	0	0	0	0	0	0	0	0	0	0	0
YLR335W	788	1150	821	566	1308	1211	948	890	1399	1346	943	956	1	1356	778	861	736	1102	1019	1009	1122	1274	1339	854	1220	1189	1614	984	859	736	852	889	847	31	893	1056	932	860	1341	1295	1005	1026
YJR102C	1036	1458	615	270	1605	1108	501	469	1537	1196	444	345	1	1459	1291	1285	1133	1067	465	415	1510	1331	638	316	1621	1279	659	355	530	371	1119	1080	1064	27	1051	912	1316	950	1503	970	577	397
YOR020C	0	0	0	0	0	0	0	0	0	0	1	0	0	0	0	0	0	0	0	0	0	0	0	0	0	0	0	0	0	0	0	0	0	0	0	0	0	0	0	0	0	0
YJR088C	166	927	385	463	206	632	221	540	110	696	97	602	0	865	244	763	130	778	110	633	900	760	156	529	240	722	68	568	169	619	130	657	59	22	99	575	116	605	80	619	219	623
YGR104C	149	230	229	154	419	442	206	219	261	298	264	304	0	218	140	189	140	256	147	191	162	220	374	327	193	199	385	301	214	238	286	324	119	4	241	411	295	352	216	280	333	382
YLR368W	433	739	675	397	919	907	652	665	748	811	631	610	0	861	501	605	533	763	572	629	662	789	522	409	642	682	605	398	773	683	656	777	500	15	704	825	727	811	802	743	587	659
YBR268W	247	267	80	45	760	488	108	78	276	204	113	65	0	245	287	286	157	173	63	68	257	184	137	42	225	200	123	78	109	64	524	485	196	16	543	418	566	399	234	175	99	87
YPR083W	738	1011	756	493	887	1191	740	825	1170	1499	830	894	0	1183	596	945	431	920	756	786	994	1239	940	695	876	1028	1124	804	823	866	737	921	637	24	841	1052	787	902	1006	1365	874	890
YGL088W	110	111	176	130	440	547	147	135	104	144	202	130	0	152	80	87	89	186	149	170	108	110	281	230	140	105	339	208	229	165	376	398	118	10	361	497	362	395	118	110	161	180
YGR173W	1166	1185	1068	653	1403	1069	1186	838	1678	1393	1262	713	1	1031	847	773	1023	940	1238	1046	1560	1117	1264	899	1566	1136	1587	1080	1281	761	969	583	1135	41	1106	1098	1022	658	1414	548	1264	613
YDR282C	0	8417	0	3355	0	5501	0	4705	0	7946	0	4645	0	6467	0	5732	0	5926	0	4395	0	6531	0	4048	0	6879	0	6249	0	5119	0	3646	0	166	0	5696	0	3824	0	4453	0	3056
YDR009W	1727	2887	292	171	1929	1971	385	354	3197	3236	270	283	0	2909	2122	2358	1741	2100	323	428	2925	3189	364	287	2676	2771	450	349	299	345	1650	1847	1746	36	1550	2043	1710	1827	3339	2944	293	301
YJL095W	64	95	28	19	1109	1017	40	15	88	99	49	30	0	116	86	129	91	95	26	31	83	67	38	27	56	63	67	31	24	25	584	718	68	7	650	738	863	905	83	96	36	43
YBR126C	571	940	1378	817	1354	1257	1239	1143	909	1022	1195	1072	0	1167	740	828	662	1117	1070	1131	961	985	1666	1070	867	894	1735	1210	1317	1111	1016	1027	746	41	1080	1166	1111	998	953	842	1012	1117
YOL149W	0	0	0	0	0	0	0	0	0	0	0	0	0	0	0	0	0	0	0	0	0	0	0	0	0	0	0	0	0	0	0	0	0	0	0	0	0	0	0	0	0	0
YGL202W	0	0	0	0	0	0	0	0	0	0	0	0	0	0	0	0	0	0	0	0	0	0	0	0	0	0	0	0	0	0	0	0	0	0	0	0	0	0	0	0	0	0
YOR046C	0	0	0	0	0	0	0	0	0	0	0	0	0	0	0	0	0	0	0	0	0	0	0	0	0	0	0	0	0	0	0	0	0	0	0	0	0	0	0	0	0	0
YPR187W	0	0	0	0	0	0	0	0	0	0	0	0	0	0	0	0	0	0	0	0	0	0	0	0	0	0	0	0	0	0	0	0	0	0	0	0	0	0	0	0	0	0
YEL018W	0	0	0	0	0	0	0	0	0	0	0	0	0	0	0	0	0	0	0	0	0	0	0	0	3	0	0	0	0	0	0	0	0	0	0	0	0	0	0	0	0	0
YDR432W	0	23	0	12	0	35	0	17	0	21	0	21	0	27	0	18	0	23	0	9	0	29	0	13	0	28	0	10	0	17	0	31	0	0	0	26	0	31	0	17	0	13
YGR195W	0	0	0	0	0	0	0	0	0	0	0	0	0	0	0	0	0	0	0	0	0	0	0	0	0	0	0	0	0	0	0	0	0	0	0	0	0	0	0	0	0	0
YCL006C	339	890	595	436	272	748	359	561	212	981	286	629	1	858	403	596	205	720	231	668	670	659	339	706	297	682	223	848	367	605	281	428	164	23	210	838	204	497	131	540	353	513
YGL104C	0	0	0	0	0	0	0	0	0	0	0	0	0	0	0	0	0	0	0	0	0	0	0	0	0	0	0	0	0	0	0	0	0	0	0	0	0	0	0	0	0	0
YBL046W	772	0	1015	0	648	0	692	0	907	1	823	0	1	0	681	0	921	0	655	0	817	0	1086	0	718	0	1289	0	860	0	502	0	733	0	564	0	522	0	962	0	831	0
YHR036W	0	0	0	0	0	0	0	0	0	0	0	0	0	0	0	0	0	0	0	0	0	0	0	0	0	0	0	0	0	0	0	0	0	0	0	0	0	0	0	0	0	0
YOL072W	14	0	12	0	129	7	11	0	36	0	18	0	0	0	13	0	9	3	13	0	18	0	26	2	25	0	21	0	21	0	117	0	16	0	75	3	98	0	30	0	28	0
YPL202C	716	1023	944	594	1029	1147	894	970	967	1216	795	946	0	1413	717	1021	787	1318	814	974	1087	1304	1155	809	1000	1303	1307	960	961	923	917	947	926	46	868	1139	868	1050	935	984	784	1001
YIL017C	7	414	17	179	24	572	8	311	7	284	5	312	0	430	8	388	6	338	4	289	20	351	0	247	14	361	4	284	7	248	19	489	7	14	9	539	13	481	8	274	20	297
YOL123W	0	0	0	0	0	0	0	0	0	0	0	0	0	0	0	0	0	0	0	0	0	0	0	0	0	0	0	0	0	0	0	0	0	0	0	0	0	0	0	0	0	0
YDR132C	36	1674	26	766	15	1421	40	1442	12	1700	32	1135	0	1858	54	1404	43	1598	36	1407	62	1787	35	1066	43	1791	43	1321	49	1207	25	1161	39	37	21	1327	18	1179	19	1497	53	1263
YML116W	1374	2045	1641	1013	1792	1675	1735	1556	1995	1903	1628	1424	0	2113	1382	1639	1274	1921	1539	1717	1882	2282	1919	1248	2039	1987	2350	1471	1985	1578	1281	1347	1578	52	1453	1515	1418	1378	1785	1581	1553	1549
YNR056C	876	1309	1298	766	1934	1878	1276	1149	1486	1579	1302	1331	0	1492	965	1143	953	1405	1093	1311	1301	1610	1567	1131	1210	1416	1636	1325	1323	1172	1482	1698	1022	48	1440	1739	1538	1579	1431	1392	1387	1357
YDR185C	1911	3023	2117	1408	2701	2958	2423	2770	3054	3390	2223	2186	0	3501	2195	2921	1897	3258	2246	2517	3210	4193	2501	1997	3218	3824	2577	2165	2127	1970	2022	2520	2027	64	1881	2511	2149	2579	2865	3365	2112	2550
YBR084C-A	130	132	168	88	498	621	115	121	137	201	175	123	0	227	107	179	101	180	141	121	155	125	176	147	112	133	195	155	150	134	420	459	99	6	549	597	414	459	127	158	142	132
YHR207C	795	1271	957	529	989	888	980	797	1164	1204	1079	880	2	1217	869	1053	787	1110	823	861	1055	1224	1026	669	1069	1097	1171	765	978	784	756	763	678	15	699	821	885	774	1249	1113	995	954
YNL220W	0	0	0	0	0	0	0	0	0	1	0	0	0	0	0	0	0	0	0	0	0	0	0	0	0	0	0	0	0	0	0	0	1	0	0	0	0	0	0	0	0	0
YGR060W	0	0	0	0	0	0	0	0	0	0	0	0	0	0	0	0	0	0	0	0	0	0	0	0	0	0	0	1	0	0	0	0	0	0	0	0	0	0	0	0	0	0
YJL032W	0	0	0	0	0	0	0	0	0	0	0	0	0	0	0	0	0	0	0	0	0	0	0	0	0	0	0	0	0	0	0	0	0	0	0	0	0	0	0	0	0	0
YNL313C	0	0	0	0	0	0	0	0	0	0	0	0	0	0	0	0	0	0	0	0	0	0	0	0	0	0	0	0	0	0	0	0	0	0	0	0	0	0	0	0	0	0
YGL031C	0	0	0	0	0	0	0	0	0	0	0	0	0	0	0	0	0	0	0	0	0	0	0	0	0	0	0	0	0	0	0	0	0	0	0	0	0	0	0	0	1	0
YOR183W	0	0	0	0	0	0	0	0	0	0	0	0	0	0	0	0	3	0	0	0	0	0	0	1	0	0	0	0	0	0	0	0	0	0	0	0	0	0	0	0	0	0
YGR124W	1124	1428	1097	678	1086	1031	1027	1096	1375	1352	1011	945	0	1433	1084	1213	650	1289	1026	1059	1271	1357	923	791	1136	1158	1295	733	1159	927	773	857	955	22	739	907	770	881	1294	1257	986	1056
YPR172W	150	1878	279	873	109	1489	126	1534	67	1671	88	1381	0	2218	156	1629	66	1708	61	1511	775	1901	84	1255	125	1600	51	1365	83	1556	94	1193	32	44	61	1432	63	1363	43	1435	130	1718
YDR053W	0	0	0	0	0	0	0	0	0	0	0	0	0	0	0	0	0	0	0	0	0	0	0	0	0	0	0	0	0	0	0	0	0	0	0	0	0	0	0	0	0	0
YIR003W	723	1049	1011	542	920	947	1128	1039	1187	1146	1018	829	0	1132	790	921	726	940	902	1020	1039	1162	1180	761	992	1074	1255	835	962	864	827	731	813	21	798	873	765	759	1087	757	944	735
YLR111W	10	0	56	0	20	0	40	0	15	0	11	0	0	0	15	0	7	0	14	0	181	0	17	0	17	0	3	0	12	0	29	0	2	0	21	0	15	0	7	0	14	0
YML034W	0	0	0	0	0	0	0	0	0	0	0	0	0	0	0	0	0	0	0	0	0	0	0	0	0	0	0	0	0	0	0	0	0	0	0	0	0	0	0	0	0	0
YPR023C	500	658	517	317	1108	1165	475	434	727	727	514	447	1	837	446	598	467	662	424	381	574	666	448	249	510	567	488	306	476	457	903	842	513	20	969	993	900	954	681	594	586	518
YPL126W	0	0	0	0	0	0	0	0	0	0	0	0	0	0	0	0	0	0	0	0	0	0	0	0	0	0	0	0	0	0	0	0	0	0	0	0	0	0	0	0	0	0
YLR144C	1376	1923	1310	673	1332	1324	1225	1213	1888	2017	1147	1168	0	2295	1388	1722	1237	1848	1142	1255	1687	2152	1761	1129	1701	1868	1736	1277	1446	1204	1014	1129	1332	45	1029	1307	1079	1153	1943	1921	1198	1197
YEL072W	0	0	0	0	0	0	0	0	0	2	0	0	0	0	0	0	0	0	0	0	0	0	0	0	0	0	0	0	0	0	0	0	0	0	0	0	0	0	0	0	0	0
YPR058W	1638	2333	1790	1135	1660	1614	2106	2068	2550	2449	1757	1591	0	2524	1602	1855	1504	2202	2058	2069	2101	2612	2507	1535	2133	2394	2805	2032	2184	1735	1254	1478	1732	60	1297	1497	1346	1379	2472	2097	1791	1705
YDL020C	611	941	468	470	1311	1781	382	565	675	905	425	516	0	1025	449	861	577	918	445	622	512	893	608	557	565	844	722	606	635	675	956	1412	535	33	1175	1553	1012	1443	630	882	415	582
YML061C	0	0	0	0	0	0	0	0	0	0	0	0	0	0	0	0	0	0	0	0	0	0	0	0	0	0	0	0	0	0	0	0	0	0	0	0	0	0	0	0	0	0
YBR050C	1185	1655	1407	782	1404	1368	1439	1460	1377	1363	1247	1175	2	1421	1159	1352	521	1318	1435	1433	1397	1413	1507	935	1455	1457	1887	1151	1641	1344	1119	1238	1122	39	1262	1332	1083	1212	1296	1177	1224	1234
YDL191W	179	451	268	214	125	314	172	312	110	432	110	291	0	511	203	475	84	381	82	275	290	373	147	269	128	335	68	281	151	277	137	324	55	7	93	352	87	241	66	427	153	305
YHR101C	0	0	0	0	0	0	0	0	0	0	0	0	0	0	0	0	0	0	0	0	0	0	0	0	0	0	0	0	0	0	0	0	0	0	0	0	0	0	0	0	0	0
YER163C	897	1749	1195	781	1230	1538	1346	1322	1607	1911	1216	1157	0	1874	1268	1470	1031	1638	1054	1354	1366	1690	1578	1132	1318	1466	1677	1313	1215	1229	1132	1409	948	48	963	1422	1135	1275	1672	1712	1298	1340
YPL268W	0	0	0	0	0	0	0	0	0	0	0	0	0	0	0	0	0	0	0	0	0	0	0	0	0	0	0	0	0	0	0	0	0	0	0	0	0	0	0	0	0	0
YER132C	966	1215	1056	697	1084	1212	1119	1172	1131	1417	889	935	1	1766	806	1074	894	1533	932	1134	1071	1378	1200	843	1108	1256	1502	1158	1204	1201	783	1038	1059	29	901	1159	894	996	1151	1256	856	1054
[truncated: 3,928 more rows]
