# Supplementary material for: Design and Analysis of Bar-seq Experiments
Source: G3 (Bethesda). 2013 Nov 5;4(1):11–8. doi: 10.1534/g3.113.008565 (PMC3887526; doi:10.1534/g3.113.008565)
Supplement: Supporting Information [file supp_g3.113.008565_FileS1.zip › Reproduction/input/counts/BarNone_3m_counts.txt]

Strain	t_0_2_1_UP	t_0_2_1_DOWN	YPGAL5_1_UP	YPGAL5_1_DOWN	YPD5_2_UP	YPD5_2_DOWN	YPGAL3_2_UP	YPGAL3_2_DOWN	YPD2_2_UP	YPD2_2_DOWN	YPD4_2_UP	YPD4_2_DOWN	YPGAL2_2_UP	YPGAL2_2_DOWN	YPGAL3_1_UP	YPGAL3_1_DOWN	YPGAL4_2_UP	YPGAL4_2_DOWN	YPGAL4_1_UP	YPGAL4_1_DOWN	YPGAL2_1_UP	YPGAL2_1_DOWN	YPD3_2_UP	YPD3_2_DOWN	YPD3_2_DN_UP	YPD3_2_DN_DOWN	t_0_1_2_UP	t_0_1_2_DOWN	YPD4_1_UP	YPD4_1_DOWN	YPGAL5_2_UP	YPGAL5_2_DOWN	YPD5_1_UP	YPD5_1_DOWN	t_0_2_2_UP	t_0_2_2_DOWN	t_0_1_1_UP	t_0_1_1_DOWN	YPD3_1_UP	YPD3_1_DOWN	YPD2_1_UP	YPD2_1_DOWN
YAL008W	667	0	672	0	528	0	1024	0	698	0	831	0	755	0	899	0	704	0	688	0	781	0	611	0	0	0	767	0	691	0	758	0	522	0	711	0	592	0	502	0	673	0
YBR255W	813	944	1115	682	987	1476	1251	921	1153	1424	1220	1312	1014	901	1202	818	1042	1030	942	1133	1040	1087	873	37	0	1432	1033	1104	1132	1510	1184	977	1031	1353	957	1080	947	974	786	1265	1247	1215
YGR164W	5	738	23	591	18	1150	6	699	8	1158	5	1159	1	864	5	696	14	896	2	997	4	876	1	27	0	1294	5	935	108	1331	5	935	14	1026	1	865	2	800	5	1105	2	1218
YGR131W	684	774	1149	776	887	1207	1310	914	1160	1296	1131	1122	945	771	1224	835	1086	1050	1044	1089	816	790	860	22	2	1437	1040	958	1078	1282	1205	948	926	1069	774	793	801	801	831	1146	1234	1091
YNL003C	0	0	0	0	0	0	0	0	0	0	0	0	0	0	0	0	0	0	0	0	0	0	0	0	0	0	0	0	0	0	0	0	0	0	0	0	0	0	0	0	0	0
YBR135W	0	0	0	0	0	0	0	0	0	1	0	0	0	1	0	0	0	0	0	0	0	0	0	0	0	0	0	0	0	0	0	0	0	1	0	0	0	0	0	0	0	0
YBR160W	0	0	0	0	0	0	0	0	0	0	0	0	0	0	0	0	0	0	0	0	0	0	0	0	0	0	0	0	0	0	0	0	0	0	0	0	0	0	0	0	0	0
YJL082W	698	856	1018	595	757	1244	1145	865	1190	1291	1083	1105	969	944	1095	765	991	920	829	1024	873	810	705	28	1	1291	982	936	938	1216	942	981	837	936	655	907	788	795	765	1116	1164	1159
YJL142C	1043	8	772	9	706	88	1347	43	1349	71	1241	11	746	8	1146	21	756	11	665	23	687	1	1015	0	2	13	1277	77	1254	18	795	5	721	11	1031	46	1012	2	846	17	1239	5
YPL191C	4	897	6	718	5	1215	8	1039	2	1370	7	1210	4	980	4	812	3	911	4	1114	4	1042	3	25	0	1449	2	1108	10	1257	10	1019	7	1097	4	888	5	760	4	1093	1	1152
YGL215W	686	644	829	438	940	1248	1051	632	1393	1381	1240	1177	729	623	950	573	816	787	756	809	700	643	1153	24	0	1728	991	910	1125	1390	853	737	954	1255	739	840	822	768	1012	1203	1275	1195
YKL074C	620	768	614	400	461	511	867	556	407	405	377	469	615	669	753	542	622	619	558	634	632	707	338	15	0	501	861	901	442	467	659	548	374	463	720	681	687	722	313	564	364	464
YJL077C	906	910	608	321	761	1134	579	344	942	915	1099	995	718	590	608	374	623	399	511	518	696	565	766	16	2	1076	1177	863	1136	1040	592	504	862	1051	916	992	871	817	767	862	825	698
YKL096W-A	191	513	461	364	222	783	95	635	141	672	277	497	168	601	242	649	362	634	185	745	290	661	68	22	0	564	231	564	639	638	204	576	302	677	119	661	154	434	139	611	89	439
YIL124W	743	791	641	449	584	873	1134	938	887	929	989	1142	725	664	977	798	769	775	686	743	734	689	557	21	0	992	942	899	927	1124	719	631	591	743	618	937	712	767	624	871	769	912
YIL171W	0	0	0	0	0	0	0	0	0	0	0	0	0	0	0	0	0	0	0	0	0	0	0	0	0	0	0	0	0	0	0	0	0	0	0	0	0	0	0	0	0	0
YPL039W	1030	479	1311	661	1149	1857	1900	1406	1827	1740	1554	1063	1527	749	1755	1050	1558	872	1441	1373	1455	490	1241	45	1	968	1336	1140	1465	881	1438	810	1205	934	927	1208	1139	501	1246	877	1858	503
YNL170W	733	784	396	235	401	701	412	355	494	518	522	629	297	293	378	277	280	362	262	329	344	350	307	26	0	558	905	1085	459	677	446	413	445	638	657	992	789	832	302	469	483	480
YGL141W	36	1216	43	549	45	1208	32	845	19	1224	62	1162	28	824	19	746	30	722	27	724	39	832	30	36	0	1306	21	1465	64	1197	55	850	64	1100	21	1290	24	1046	33	1208	20	983
YJL179W	0	0	0	0	0	0	0	0	0	0	0	0	0	0	0	0	0	0	0	0	0	0	0	1	0	0	0	0	0	0	0	0	0	0	0	0	0	0	0	0	0	0
YKL083W	0	0	0	0	0	0	0	0	0	0	0	0	0	0	0	0	0	0	0	0	0	0	0	0	0	0	0	0	0	0	0	0	0	0	0	0	0	0	0	0	0	0
YBR152W	0	0	0	0	0	0	0	0	0	0	0	0	0	0	0	0	0	0	0	0	0	0	0	0	0	0	0	0	0	0	0	0	0	0	0	0	0	0	0	0	0	0
YKL029C	672	823	915	492	752	960	1096	705	1171	1173	951	1070	787	798	948	646	806	834	762	976	759	792	820	33	0	1276	823	885	938	1084	871	738	655	894	809	952	647	780	711	1116	1048	989
YPL166W	813	867	862	538	583	900	970	700	1184	1198	889	993	744	804	911	604	729	722	653	811	768	819	661	28	1	1169	1007	1000	885	1116	840	853	638	799	777	886	799	795	687	1073	1231	1156
YKL052C	0	0	0	0	0	0	0	0	0	0	0	0	0	0	0	0	0	0	0	0	0	0	0	0	0	0	0	0	0	0	0	0	0	0	0	0	0	0	0	0	0	0
YHR025W	3	0	0	0	0	0	0	0	0	0	0	1	0	0	0	0	0	0	0	0	0	0	0	0	0	0	0	4	0	0	0	0	0	0	0	0	2	0	0	0	0	0
YOL034W	0	0	0	0	0	0	0	0	0	0	0	0	0	0	0	0	0	0	0	0	0	0	0	0	0	2	0	0	0	0	0	0	0	0	0	0	0	0	0	0	0	0
YBL008W	799	353	604	231	543	669	832	535	739	655	691	396	568	305	749	448	521	268	507	436	590	179	660	23	1	416	1094	1020	644	381	549	327	652	336	894	789	852	359	632	388	767	189
YIL062C	0	0	0	0	0	0	0	0	0	0	0	0	0	0	0	0	0	0	0	0	0	0	0	0	0	0	0	0	0	0	0	0	0	0	0	0	0	0	0	0	0	0
YCL023C	0	1058	0	559	0	830	0	557	0	1171	0	1097	0	633	0	539	0	839	0	886	0	783	0	32	0	1330	0	1408	0	1317	0	746	0	863	0	1248	0	1123	0	984	0	1109
YOL116W	1075	381	1473	418	1099	608	1880	381	1750	520	1364	357	1458	354	1653	298	1514	515	1589	354	1436	419	1277	8	0	515	1450	320	1284	445	1617	465	1179	507	1159	297	1152	250	1204	496	1658	332
YDR196C	0	0	0	0	0	0	0	0	0	0	0	0	0	0	0	0	0	0	0	0	0	0	0	0	0	0	0	0	0	0	0	0	0	0	0	0	0	0	0	0	0	0
YNL255C	1320	1319	522	297	546	823	854	546	844	932	794	891	577	500	783	554	639	640	570	647	532	475	654	41	2	833	1733	1593	816	907	641	424	650	788	1462	1555	1390	1402	556	759	897	738
YNR032W	0	737	0	383	0	612	0	508	0	680	0	663	0	514	0	488	0	502	0	535	0	647	0	22	0	710	0	919	0	692	0	565	0	601	1	760	0	620	0	657	0	566
YNR045W	558	0	89	0	163	0	130	0	346	1	318	0	80	0	122	0	93	0	76	0	101	0	191	0	0	0	747	1	268	0	81	0	259	0	525	0	581	1	198	0	339	0
YML105C	0	0	0	0	0	0	0	0	0	0	0	0	0	0	0	0	0	0	0	0	0	0	0	0	0	0	0	0	0	0	0	0	0	0	0	0	0	0	0	0	0	0
YNL288W	1068	1029	859	530	762	1165	1093	648	1284	1259	1158	1216	938	891	1005	617	991	881	859	847	805	845	848	20	0	1308	1364	1292	1130	1300	959	714	845	985	1015	1118	1084	999	863	1186	1252	1104
YIL059C	26	1013	68	1039	49	1810	67	1340	20	1842	72	1445	75	1629	77	1283	60	1569	71	1449	93	1930	57	56	0	1983	24	1201	84	1743	94	1639	86	1607	35	1136	33	975	63	1687	36	1521
YIL004C	0	0	0	0	0	0	0	0	0	0	0	0	0	0	0	0	0	0	0	0	0	0	0	0	0	0	0	0	0	0	0	0	0	0	0	0	0	0	0	0	0	0
YNR018W	914	1269	813	592	823	1174	1248	1006	974	1403	975	1353	683	802	1201	888	772	1063	916	971	757	910	826	38	0	1605	1281	1538	1124	1405	692	818	873	1198	966	1456	1152	1115	869	1266	1006	1206
YPL144W	1054	813	601	284	532	598	577	348	806	591	841	630	447	304	631	278	461	372	466	324	451	335	583	14	0	626	1292	868	763	768	637	397	514	466	929	727	1054	695	572	596	884	531
YFR047C	998	1282	1036	702	864	1549	1553	1168	1265	1490	1249	1532	1127	1156	1361	1071	1194	1125	943	1114	1205	1189	987	48	0	1730	1214	1482	1310	1660	1201	1077	949	1190	972	1374	1012	1165	849	1411	1200	1383
YHR078W	605	606	612	400	653	1295	685	572	751	873	640	728	479	533	774	529	706	636	576	730	463	569	613	26	1	967	762	741	697	813	607	576	655	929	546	672	607	591	603	855	731	741
YJR115W	702	1001	808	690	783	1320	1178	1025	877	1280	952	1224	909	965	1073	818	872	1219	819	1160	1053	1096	773	33	0	1282	960	1164	1045	1369	932	986	951	1180	784	1115	812	964	719	1215	985	1140
YLR355C	0	0	0	0	0	0	0	0	0	0	0	0	0	0	0	0	0	0	0	0	0	0	0	0	0	0	0	0	0	0	0	0	0	1	0	0	0	0	0	0	0	1
YGR099W	0	0	0	0	0	0	0	0	0	0	0	0	0	5	0	0	0	0	0	0	0	0	0	0	0	0	0	0	0	0	0	0	0	0	0	0	0	0	0	0	0	0
YLR300W	331	378	560	327	412	734	733	640	636	863	569	675	523	513	740	565	726	673	482	690	517	619	305	17	0	731	373	495	591	728	465	581	485	642	280	484	345	485	345	608	647	734
YCL028W	1194	135	1172	127	998	196	1883	98	1304	175	1228	112	1251	121	1645	86	1416	167	1319	100	1346	110	1153	4	3	193	1307	110	1317	183	1334	95	1130	204	1299	95	1198	91	1019	181	1352	123
YJR140C	590	616	280	197	319	477	411	272	570	546	545	604	315	238	388	223	317	331	271	300	290	245	420	14	0	680	714	710	595	657	295	310	384	464	460	697	558	582	404	579	483	516
YOR033C	0	0	0	0	0	0	0	0	0	0	0	0	0	0	0	0	0	0	0	0	0	0	0	0	0	0	0	0	0	0	0	0	0	0	0	0	0	0	0	0	0	0
YOR062C	1029	1100	1282	700	1084	1423	1698	1198	1520	1435	1403	1385	1068	851	1559	962	1174	1178	1155	1268	995	932	898	39	1	1649	1229	1231	1393	1479	1221	974	1157	1384	940	1149	1073	992	949	1423	1418	1337
YBR043C	763	1015	971	746	755	1364	1358	1399	783	1339	1238	1621	1051	1238	1368	1083	1122	1296	1083	1361	1130	1380	876	46	1	1816	877	1334	1301	1673	1164	1179	736	1194	676	1119	762	898	873	1513	854	1238
YHR112C	579	755	663	502	505	902	787	710	568	879	776	984	658	888	704	624	683	774	609	747	598	802	619	18	1	1259	707	860	714	1133	739	838	574	775	557	906	530	642	528	991	697	909
YLR011W	853	900	1110	624	937	1177	1391	1015	1483	1429	1269	1307	976	921	1278	939	1309	1182	1104	1229	903	935	990	31	1	1625	1107	1079	1176	1361	1110	986	921	1204	701	955	852	835	1005	1326	1396	1407
YHR007C	0	0	0	0	0	0	0	0	0	0	0	0	0	0	0	0	0	0	0	0	0	0	0	0	0	0	0	0	0	0	0	0	0	0	0	0	0	0	0	0	0	0
YHR126C	570	395	580	368	597	973	963	766	860	980	556	625	533	457	1032	653	629	565	668	759	625	316	553	25	0	543	804	844	623	547	601	492	690	612	653	881	561	439	553	527	763	372
YKR084C	711	911	556	338	557	882	918	684	684	809	700	754	636	571	787	661	837	813	691	823	581	567	547	28	1	985	973	1024	620	946	561	539	594	676	733	951	785	823	537	877	725	801
YER121W	2270	2488	3116	1836	2465	3776	4564	2944	3877	4015	3311	3325	2895	2685	4090	2808	3349	3109	3209	3288	3087	2700	2514	68	3	3823	3137	2827	3305	3458	3462	2844	2671	3128	2430	2722	2422	2470	2215	3294	4015	3358
YCR046C	459	0	65	1	135	5	60	0	194	6	169	0	69	0	58	0	52	0	37	0	60	0	145	0	0	0	515	2	180	1	59	0	193	0	415	8	454	1	139	0	183	0
YNL144C	873	0	786	0	862	0	1606	0	1157	0	1051	0	901	0	1383	0	806	0	729	0	874	0	893	0	1	0	1152	0	1145	0	848	0	899	0	952	0	993	0	679	0	1118	0
YKL204W	319	343	47	41	33	62	74	47	61	65	58	59	67	55	61	31	38	67	54	36	72	53	68	2	0	78	414	381	45	91	48	56	50	63	305	299	342	357	83	103	108	81
YOR266W	244	501	325	546	491	1328	462	830	396	1239	496	1163	304	778	509	739	415	901	556	1016	459	866	377	19	1	1311	289	736	560	1304	374	863	442	1132	297	701	274	617	542	1081	410	1080
YDR421W	1954	1922	2507	1438	2201	3041	3457	2188	3448	3218	3217	2983	2620	1814	2967	2068	2607	2255	2331	2491	2503	2441	2183	74	1	3167	2790	2634	3098	3554	2942	2159	2244	2572	2166	2404	2065	1949	2016	2643	3315	3122
YGL171W	0	0	0	0	0	0	0	0	0	0	0	0	0	0	0	0	0	0	0	0	0	0	0	0	0	0	0	0	0	0	0	0	0	0	0	0	0	0	0	0	0	0
YPR194C	0	1046	0	270	0	628	0	341	0	600	0	520	0	339	0	255	0	345	0	358	0	306	0	32	0	915	0	1239	0	481	0	470	0	500	0	1143	0	1064	0	618	0	587
YGR019W	764	723	1148	717	1039	1312	1830	1137	1384	1399	1481	1442	1038	896	1302	925	1148	1045	952	1070	1112	935	1191	40	1	1598	962	1092	1388	1533	1352	1137	1034	1070	866	1023	795	836	766	1383	1393	1212
YOR382W	1226	786	1562	707	1142	1325	1795	1022	1820	1291	1720	1292	1522	1004	1710	982	1568	1086	1296	1114	1444	1033	1226	34	1	1552	1581	1094	1627	1406	1433	1059	1291	1124	1198	951	1165	893	1172	1246	1873	1079
YJL188C	0	431	0	8	0	21	0	16	0	16	0	28	0	19	0	10	0	32	0	16	0	20	0	7	0	18	0	449	0	17	0	21	0	22	0	515	0	323	0	16	0	12
YLL057C	1142	0	1761	0	1310	0	2049	0	2076	2	2068	0	1475	0	1859	0	1762	0	1473	0	1394	0	1423	0	1	0	1481	0	1944	0	1815	0	1426	0	1218	0	1083	0	1176	0	1943	0
YNL229C	319	320	83	64	75	110	153	90	145	146	101	132	100	94	109	93	75	69	84	75	98	99	143	6	0	168	382	403	124	115	104	65	89	110	373	400	389	324	125	133	117	94
YNL277W	0	0	0	0	0	0	0	0	0	0	0	0	0	0	0	0	0	0	0	0	0	0	0	0	0	0	0	0	0	0	0	0	0	0	0	0	0	0	0	0	0	0
YMR040W	908	0	1333	0	966	0	1500	0	1344	0	1370	0	1208	0	1391	0	1343	0	1248	0	1076	0	799	0	0	0	1090	0	1442	0	1380	0	937	0	940	0	925	0	726	0	1214	0
YDR077W	0	1152	0	464	0	1003	0	741	0	1167	0	1062	0	663	0	589	0	799	1	717	0	615	0	36	0	1012	0	1434	0	1259	0	631	0	874	0	1270	0	1095	0	815	0	945
YMR266W	0	0	0	0	0	0	0	0	0	0	0	0	0	0	0	0	2	0	0	0	0	0	0	0	0	0	0	0	0	0	0	0	0	0	0	0	0	0	0	0	0	0
YKR064W	58	1230	150	803	73	1419	13	1408	26	1387	74	1369	50	1321	73	1145	105	1181	35	1380	111	1202	20	47	0	1579	49	1334	572	1566	51	1399	67	1251	34	1277	45	1190	30	1250	22	1305
YPL089C	1669	2690	1408	1319	1713	2773	2350	1909	1962	2815	1562	2440	1458	2232	1869	1694	1402	2172	1475	2290	1521	2208	1544	61	1	3312	2177	3275	1467	2752	1447	1942	1302	2339	2010	2875	1597	2571	1958	2755	1935	2564
YGR277C	0	0	0	0	0	0	0	0	0	0	0	0	0	0	0	0	0	0	0	0	0	0	0	0	0	0	0	0	0	0	0	0	0	0	0	0	0	0	0	0	0	0
YDL139C	1	0	0	0	0	0	0	0	0	0	0	0	0	0	0	0	0	0	0	0	0	0	0	0	0	0	0	0	0	0	0	0	0	0	0	0	1	0	0	0	0	0
YDR246W	0	0	0	0	0	0	0	0	0	0	1	0	0	0	0	0	0	0	0	0	0	0	0	0	0	0	0	0	0	0	0	0	0	0	0	0	0	0	0	0	0	0
YOR288C	1017	1193	1274	850	1110	1561	1748	1176	1417	1233	1485	1653	1479	1295	1754	1105	1433	1351	1233	1429	1532	1500	1261	39	2	1835	1362	1342	1456	1819	1431	1111	1154	1437	1011	1212	1059	1091	1072	1724	1277	1208
YCR028C	331	789	149	165	69	233	76	271	50	227	57	203	70	250	121	225	131	263	102	337	158	254	38	25	0	239	379	853	109	277	102	236	69	203	305	936	210	642	66	245	43	195
YML054C	944	0	1096	0	1184	0	1587	0	1324	0	1429	0	1059	0	1412	0	1080	0	1063	0	1152	0	1349	0	1	0	1313	0	1402	0	1095	0	1089	0	1075	0	1020	0	1052	0	1319	0
YPR070W	1789	1711	599	314	437	667	765	643	679	593	596	537	622	555	876	597	527	505	485	614	674	669	458	44	2	696	2411	2163	559	667	495	447	519	595	1565	1975	1890	1873	458	617	661	535
YOR141C	295	219	24	15	21	42	62	46	47	51	86	81	26	24	39	28	39	34	23	38	43	32	27	4	0	36	350	373	69	81	20	18	34	28	260	288	291	299	28	54	42	31
YBL106C	758	1055	420	330	356	845	394	452	416	805	483	762	362	545	434	475	430	513	333	593	368	457	305	33	1	914	906	1461	642	795	323	496	376	571	749	1303	865	1142	333	752	415	681
YGL044C	0	0	0	0	0	0	0	0	0	0	0	0	0	0	0	0	0	0	0	0	0	0	0	0	0	0	0	0	0	0	0	0	0	0	0	0	0	0	0	0	0	0
YER107C	0	0	0	0	0	0	0	0	0	0	0	0	0	0	0	0	0	2	0	0	0	0	0	0	0	0	0	0	0	0	0	0	0	0	0	0	0	0	1	0	0	0
YBR038W	0	0	0	0	0	0	0	0	0	0	0	0	0	0	0	0	0	0	0	0	0	0	0	0	0	1	0	0	0	0	0	0	0	0	0	0	0	0	0	0	0	0
YJL021C	1692	1903	1767	1101	1596	1977	2460	1348	2085	2195	1605	1994	1447	1379	2181	1338	1633	1610	1659	1562	1509	1499	1453	53	0	2439	2365	2265	1942	2185	1901	1508	1422	2010	2016	2025	1539	1857	1384	2084	2001	2025
YGR259C	1540	1625	1976	1200	1534	2539	2629	1958	2545	2900	2303	2274	2029	1823	2306	1795	1928	1928	1672	1939	1998	2032	1821	62	1	3015	1990	2054	2154	2605	1842	1758	1645	2003	1394	1904	1572	1733	1339	2353	2328	2477
YEL047C	812	944	1164	551	819	1217	1257	1020	1238	1351	1153	1203	1147	1104	1252	915	1268	1134	901	1119	1221	1197	833	37	1	1412	907	1112	1035	1319	1080	1016	813	1086	727	1030	853	825	854	1264	1257	1247
YPR016C	0	0	0	0	0	0	0	0	0	0	0	0	0	0	0	0	0	0	0	0	0	0	0	0	0	0	0	0	0	0	0	0	0	0	0	0	0	0	0	0	0	0
YOR208W	895	749	1055	539	1135	1390	1844	866	1378	965	1361	1111	1093	724	1415	744	1098	819	1181	824	1016	869	1065	18	1	1047	1172	826	1461	1246	1127	820	1091	1063	905	658	981	623	988	969	1358	778
YDL055C	0	0	0	0	0	0	0	0	0	0	0	0	0	0	0	0	0	0	0	0	0	0	0	0	0	0	0	0	1	0	0	0	0	0	0	0	0	0	0	0	0	0
YML009C	1624	175	999	70	1295	473	1196	197	1554	520	1646	340	949	106	1046	154	791	103	784	204	971	98	1251	14	0	246	1873	745	1704	263	1002	118	1342	243	1618	724	1600	257	1205	181	1733	220
YML072C	861	788	981	596	792	978	1401	809	931	874	952	930	977	801	1104	712	961	845	808	885	878	962	762	34	0	1033	1005	1059	935	1008	1151	881	804	833	869	928	949	838	547	974	850	924
YDR142C	576	763	808	762	672	2013	703	1126	642	1793	1050	1441	939	1058	810	974	963	1301	813	1476	931	861	591	47	1	1055	608	1261	1004	1319	784	962	899	1189	486	1086	629	669	561	1033	682	797
YFL044C	653	508	726	355	688	667	1076	516	912	675	813	784	752	554	922	450	770	629	700	580	714	659	699	9	1	828	737	556	967	828	784	428	567	654	630	433	614	536	595	727	797	683
YKL019W	0	0	0	0	0	0	0	0	0	0	0	0	0	0	0	0	0	0	0	0	0	0	0	0	0	0	0	0	0	0	0	0	0	0	0	0	0	0	0	0	0	0
YJL130C	108	952	83	536	79	753	132	927	24	675	84	715	129	892	111	756	121	1034	131	1130	107	1044	66	28	0	840	77	1307	91	807	153	821	84	650	79	1034	56	963	58	778	29	662
YBL085W	1523	1363	1383	841	1305	1604	1974	1278	1700	1629	1701	1596	1392	1199	2012	1084	1523	1225	1320	1249	1458	1294	1449	44	0	1803	1795	1531	1561	1754	1640	1302	1251	1321	1567	1459	1487	1425	1240	1540	1693	1351
YBR116C	835	962	1211	822	939	1591	1467	1109	1401	1769	1201	1439	1141	1374	1266	978	1166	1329	1006	1341	1240	1459	935	42	0	1914	1151	1337	1282	1628	1343	1242	990	1297	918	1152	941	1030	808	1677	1378	1502
YKL031W	90	665	297	499	141	749	49	670	72	824	141	854	99	825	111	659	164	866	88	816	174	874	34	24	0	872	133	866	643	995	111	702	170	813	71	776	75	736	50	933	50	815
YDR082W	0	0	0	0	0	0	0	0	0	0	0	1	0	0	0	0	0	0	0	0	0	0	0	0	0	0	0	0	0	0	0	0	0	0	0	0	0	0	0	0	0	0
YDR348C	194	1016	302	775	272	1339	276	1156	82	1144	304	1307	207	1214	286	964	263	1225	302	1185	244	1146	169	47	0	1446	164	1189	265	1431	348	1180	226	1075	200	1116	111	992	105	1139	90	1035
YKL182W	0	0	0	0	0	0	0	0	0	0	0	0	0	0	0	0	0	0	0	0	0	0	0	0	0	0	0	0	0	0	0	0	0	0	0	0	0	0	0	0	0	0
YDR333C	1041	96	2390	141	1591	347	2694	193	2659	295	2807	214	2057	190	2502	132	2019	189	1805	154	2055	204	1816	10	2	249	1480	122	2769	395	2311	252	1920	242	1039	103	1188	98	1952	247	2864	248
YPL027W	813	1313	1125	938	994	2254	1652	1780	1082	2037	1358	1981	1211	1722	1484	1494	1047	1675	973	1691	1292	1800	851	35	3	2170	1061	1530	1215	2342	1106	1582	995	1990	824	1380	881	1348	933	1956	1124	1945
YKL135C	0	0	0	0	0	0	0	0	0	0	0	0	0	0	0	0	0	0	0	0	0	0	0	0	0	0	0	0	0	0	0	0	0	0	0	0	0	0	0	0	0	0
YLR363C	1136	1114	1410	861	1070	1698	1561	1146	1941	1993	1620	1656	1025	907	1494	1006	1369	1396	1233	1451	1130	1103	1265	46	2	2314	1356	1411	1679	1911	1377	1342	1128	1502	917	1250	1023	1107	1378	1844	1796	1796
YDR179C	0	117	0	103	0	252	0	109	0	186	0	170	0	100	0	91	0	138	0	113	0	104	0	3	0	198	0	109	0	183	0	115	0	189	0	96	0	78	0	165	0	148
YML089C	972	0	1008	0	796	0	1243	0	1663	0	1341	0	943	0	1226	0	1234	0	1139	0	913	0	1157	0	0	0	1295	0	1370	0	1166	0	942	0	1021	0	1030	0	949	0	1571	0
YLR431C	257	0	185	0	123	0	238	0	198	0	147	0	167	0	195	0	98	0	85	0	129	0	165	0	0	0	267	0	136	0	169	0	163	0	197	0	239	0	116	0	180	0
YKR046C	649	875	865	614	778	1009	1356	1040	1038	1334	837	937	677	869	1236	859	716	874	760	949	659	908	743	18	0	1289	801	989	801	1114	915	999	577	861	809	966	704	867	632	1149	978	1206
YJR005W	655	730	924	588	882	1096	1389	893	828	955	818	1097	751	910	1101	716	748	874	818	914	866	836	699	23	0	1183	789	811	942	1149	926	843	872	926	700	790	682	678	618	989	854	807
YJL116C	774	896	990	632	855	1305	1585	1223	1290	1387	1138	1319	883	812	1492	1065	1188	1143	1109	1221	870	892	883	41	1	1427	1031	1105	1183	1384	1027	979	907	1172	811	1006	902	863	757	1287	1332	1373
YER030W	458	0	607	0	674	0	773	0	876	0	901	0	589	0	698	0	662	0	612	0	534	0	625	0	1	0	642	0	745	0	757	0	506	0	528	0	434	0	534	0	698	0
YIR026C	0	0	0	0	0	0	0	0	0	0	0	0	0	0	0	0	0	0	0	1	0	0	0	0	0	0	0	0	0	0	0	0	0	0	0	0	0	0	0	0	0	0
YJR072C	0	0	0	0	0	0	0	0	0	0	0	0	0	0	0	0	0	0	0	0	0	0	0	0	0	0	0	0	0	0	0	0	0	0	0	0	0	0	0	0	0	0
YDR047W	0	0	0	0	0	1	0	0	0	0	0	0	0	0	0	0	0	0	0	0	0	0	0	0	0	0	0	0	0	0	0	0	0	0	0	0	0	0	0	0	0	0
YKR039W	742	2	971	0	705	3	755	0	1080	4	1047	12	771	0	792	1	693	2	596	4	843	0	651	0	1	8	861	3	1112	19	1020	0	885	9	669	0	658	5	574	7	1010	3
YGL003C	1424	1914	1291	927	522	849	1616	1386	823	949	714	876	1219	1240	1615	1203	1604	1707	1321	1648	1140	1411	550	62	2	922	1814	2193	672	844	1290	1521	592	768	1503	2025	1581	1823	563	976	745	933
YPL009C	1178	1247	1559	810	1316	1689	1893	1331	1874	1902	1820	1746	1637	1326	1632	1155	1563	1517	1400	1535	1416	1372	1305	40	0	1919	1561	1585	1731	2019	1583	1337	1248	1551	1312	1301	1153	1299	1119	1684	1770	1758
YDR268W	369	455	52	53	136	218	130	95	220	167	257	223	95	68	127	45	75	97	71	98	66	90	182	7	0	325	490	536	204	216	46	80	190	241	350	510	351	422	208	176	168	175
YDL117W	30	713	31	268	27	793	3	445	19	823	45	966	13	457	15	453	26	433	14	421	30	469	8	28	0	898	33	791	37	987	12	431	29	756	16	684	26	694	15	793	12	800
YMR131C	0	0	0	0	0	0	0	0	0	0	0	0	0	0	0	0	0	0	0	0	0	0	0	0	0	0	0	0	0	0	0	0	0	0	0	0	0	0	0	0	0	0
YMR293C	149	235	41	17	53	90	44	21	123	113	50	53	26	27	46	21	24	23	22	17	34	33	75	2	0	124	231	234	33	63	27	32	55	70	171	229	197	198	53	93	92	93
YJL214W	969	3	850	4	707	6	1193	1	1127	6	1094	1	1001	4	1138	4	860	3	736	1	1069	4	829	0	0	5	1214	4	1064	4	878	4	831	9	964	3	1053	1	741	3	1167	1
YIL105C	1089	0	1532	0	858	0	1721	0	1503	0	1477	0	1587	0	1778	0	1419	0	1130	0	1392	0	1097	0	2	0	1453	0	1357	0	1585	0	1129	0	1090	0	1128	0	1126	0	1373	0
YML126C	0	0	0	0	0	0	0	0	0	0	0	0	0	0	0	0	0	0	0	0	0	0	0	0	0	0	0	0	0	1	0	0	0	0	0	0	0	0	0	0	0	0
YLR189C	461	323	544	265	443	584	168	209	258	329	559	354	181	145	298	175	355	255	214	181	243	191	151	9	0	347	460	330	1052	390	240	230	533	397	271	270	317	207	250	319	193	239
YIL150C	0	0	0	0	0	0	0	0	0	0	0	0	0	0	0	0	0	0	0	0	0	0	0	0	0	0	0	0	0	0	0	0	0	0	0	0	0	0	0	0	0	0
YLR349W	1783	800	2044	821	1730	1887	2569	1533	2510	2248	2428	1952	1785	1089	2387	1326	1972	1307	1854	1671	1949	1107	1835	47	1	2130	2306	1865	2406	1813	2204	1327	1705	1321	1763	1749	1813	895	1741	1572	2670	1256
YHL046C	0	1684	0	740	0	1494	0	1055	0	1473	0	1529	0	1053	0	850	0	907	0	1050	0	1075	0	45	0	1574	0	1989	0	1617	0	1168	0	1294	0	1830	0	1634	0	1337	0	1369
YBR212W	856	935	1018	645	977	1232	1524	989	1132	1264	1036	1088	1226	1163	1358	849	1031	1047	996	1172	1098	1196	1006	31	0	1475	1131	1049	952	1180	1220	983	854	1165	949	1049	849	877	881	1321	1209	1091
YJR109C	0	0	0	0	0	0	0	0	0	0	0	0	0	0	0	0	0	0	0	0	0	1	0	0	0	0	0	0	0	0	0	0	0	0	0	0	0	0	0	0	0	0
YLR254C	1034	512	1150	589	1113	1433	1415	876	1749	1381	1422	1020	1144	675	1371	691	1294	885	1162	1023	1244	479	1075	37	0	882	1217	1025	1531	1055	1211	677	1097	957	923	981	1048	536	1100	822	1617	596
YGR085C	522	594	104	71	113	221	137	115	145	189	158	206	121	163	118	119	147	170	120	156	176	147	122	14	0	260	503	804	201	232	119	149	118	202	465	740	531	660	186	229	171	191
YPL105C	943	1093	699	450	962	1301	946	647	1234	1313	883	1107	749	650	883	548	748	757	768	764	743	752	862	29	1	1250	1316	1387	1040	1146	763	621	862	977	1070	1173	1142	1148	707	1106	1182	1202
YGR145W	0	0	0	0	0	0	0	0	0	0	0	0	0	0	0	0	0	0	0	0	0	0	0	0	0	0	0	0	0	0	0	0	0	0	0	0	0	0	0	0	0	0
YGR110W	121	0	200	0	135	0	48	0	74	0	132	0	72	0	64	0	120	0	70	0	133	0	38	0	0	0	127	0	866	0	72	0	148	0	69	0	88	0	66	0	57	0
YDR248C	824	370	1065	384	957	797	1131	393	1198	558	970	444	762	322	1067	333	937	422	789	362	733	349	1099	9	2	763	1045	422	945	449	1060	482	990	591	821	351	851	314	972	648	1129	455
YGL154C	0	0	0	0	0	0	0	0	0	0	0	0	0	0	0	0	0	0	1	0	1	0	0	0	0	0	0	0	0	0	0	0	0	0	0	0	0	0	0	0	0	0
YBR129C	738	856	1101	703	1104	1531	1846	1095	1648	1701	1414	1269	1144	1196	1412	1047	1085	1073	1169	1145	1172	1049	1089	33	0	1782	1023	1019	1335	1454	1155	1025	953	1381	846	909	818	808	1038	1311	1578	1379
YMR322C	865	923	1355	780	1052	1894	1724	1249	1684	1831	1349	1408	1328	1118	1547	1148	1276	1253	1106	1308	1159	1256	942	38	1	1756	1037	1159	1412	1592	1273	1332	1250	1352	829	984	842	986	1016	1479	1761	1587
YKL099C	0	0	0	0	0	0	0	0	0	0	0	0	0	0	0	0	0	0	0	0	0	0	0	0	0	0	0	0	0	0	0	0	0	0	0	0	0	0	0	0	0	0
YDR315C	1802	1539	1774	881	1697	2325	2713	1754	2398	2456	1941	1415	1668	1083	2214	1579	1947	1172	1692	1693	1605	1301	1754	50	1	1595	2403	2176	1967	1397	1843	1234	1561	1417	1965	2132	1936	1207	1543	1469	2224	1353
YLR394W	372	1098	399	573	288	991	322	721	503	1312	451	1247	252	740	317	627	280	720	242	695	255	792	351	42	0	1398	590	1496	404	1317	355	936	275	996	442	1243	456	1111	345	1240	409	1171
YNL104C	383	444	673	530	591	984	898	723	822	888	724	747	701	514	772	594	584	670	581	591	702	677	554	18	0	942	565	593	653	838	808	677	616	852	421	578	347	406	446	730	796	711
YNL151C	0	0	0	0	0	0	0	0	0	0	0	0	0	0	0	0	0	0	0	0	0	0	0	0	0	0	0	0	0	0	0	0	0	0	0	0	0	0	0	0	0	0
YNR066C	1108	1194	1292	1006	978	1580	1854	1392	1625	1844	1212	1679	1259	1416	1465	1239	1197	1297	1092	1396	1242	1429	991	39	0	1885	1209	1526	1390	1759	1490	1380	1050	1331	1073	1291	944	1328	841	1612	1510	1785
YLR220W	1048	717	1325	690	1405	1571	1997	1236	2107	1724	1827	1549	1238	1077	1656	972	1450	1146	1289	1300	1304	1031	1385	33	1	1697	1423	1296	1750	1819	1500	985	1445	1412	1187	1159	1078	720	1148	1292	1871	1462
YIL045W	968	1195	1188	787	869	1316	1624	1048	1332	1413	1003	1283	1215	1129	1389	1017	1313	1305	1144	1356	1192	1265	969	42	0	1409	1208	1356	913	1295	1254	1060	895	1130	1199	1241	1032	1099	790	1226	1264	1254
YMR232W	1011	1130	1214	714	1181	1903	1962	1507	1658	1799	1938	1982	1534	1445	1849	1186	1360	1478	1280	1491	1302	1533	1286	41	3	2046	1350	1374	1829	2290	1280	1148	1226	1664	1032	1352	1078	1149	1142	1721	1711	1788
YNL083W	0	0	0	0	0	0	0	0	0	0	0	0	0	0	0	0	0	0	0	0	0	0	1	0	0	0	0	0	0	0	0	0	0	0	0	0	0	0	0	0	0	0
YER168C	0	0	0	0	0	0	0	0	0	0	0	0	0	0	0	0	0	0	0	0	0	0	0	0	0	0	0	0	0	0	0	0	0	0	0	0	0	0	0	0	0	0
YPL265W	1694	117	1443	156	1295	922	1668	951	1556	1023	1769	260	1575	151	1587	393	1723	203	1318	742	1643	125	1092	33	0	230	1926	869	2081	254	1418	211	1513	196	1450	861	1608	167	1363	235	1779	135
YOR227W	0	1405	0	1008	0	2355	0	1655	0	2144	0	1931	0	1542	0	1323	0	1558	0	1459	0	1561	0	38	0	2332	0	1494	0	2265	0	1622	0	2197	0	1418	0	1205	0	1995	0	1866
YOR081C	1768	1707	1911	997	1727	2334	2397	1447	2350	2378	2031	2087	1715	1498	2179	1297	1765	1479	1535	1535	1782	1583	1567	71	1	2412	2361	2091	2342	2397	1906	1678	1711	2007	1926	1931	1941	1703	1395	1911	2266	1996
YEL026W	0	0	0	0	0	0	0	0	0	0	0	0	0	0	0	0	0	0	0	0	0	0	0	0	0	0	0	0	0	0	0	0	0	0	0	0	0	0	0	0	0	0
YGR050C	992	2137	589	790	560	1708	566	1069	534	2090	838	2032	542	1092	534	874	544	1234	586	1305	516	1211	572	54	2	2072	974	2877	773	2078	633	1284	557	1517	786	2458	836	2214	468	1803	514	2034
YDR021W	0	0	0	0	0	0	0	0	0	0	0	0	0	0	0	0	0	0	0	0	0	0	0	0	0	0	0	0	0	0	0	0	0	0	0	0	0	0	0	0	0	0
YGL063W	1603	330	1890	524	1346	769	2368	538	2051	571	1817	498	1659	401	2195	347	1483	361	1354	327	1582	253	1463	13	3	480	1871	460	1821	500	2162	549	1585	505	1382	489	1615	376	1325	507	1930	268
YPL212C	802	862	580	335	695	1143	925	747	979	1114	865	1003	600	482	787	602	504	588	483	598	651	585	618	21	0	938	943	1107	844	982	606	514	739	892	796	1023	813	798	600	846	959	824
YOR345C	719	795	1063	766	483	1144	1055	1066	958	1399	1191	1396	997	1126	1186	987	1019	1064	749	1072	946	1132	689	26	0	1491	680	918	1111	1434	946	1003	815	1099	433	840	678	820	830	1370	1297	1298
YPR095C	2691	2691	3571	1998	2636	3311	4990	3019	3615	3425	3772	3625	3520	2930	4592	2788	3660	3425	3553	3306	3379	3159	2679	79	3	3482	3559	3504	3647	4059	3838	3064	2761	3077	2886	2826	2756	2780	2026	3294	3481	2982
YOR310C	0	0	0	0	0	0	0	0	0	0	0	0	0	0	0	0	0	0	0	0	0	0	0	0	0	0	0	0	0	0	0	0	0	0	0	0	0	0	0	0	0	0
YDR188W	0	0	0	0	0	0	0	0	0	0	0	0	0	0	0	0	0	0	0	0	0	0	0	0	0	0	0	0	0	0	0	0	0	0	0	0	0	0	0	0	0	0
YAL027W	608	0	771	0	463	0	710	0	666	0	483	0	589	0	773	0	773	0	563	0	534	0	408	0	0	0	643	0	588	0	673	0	459	0	537	0	506	0	410	0	603	0
YGL236C	1118	155	821	102	941	590	1184	403	1436	641	1329	281	912	174	1118	294	926	169	861	363	881	169	903	16	1	254	1415	458	1283	260	977	185	838	182	960	578	1044	212	924	225	1320	210
YHR133C	736	824	933	561	738	1094	1060	723	1015	1037	1123	1147	922	821	994	621	952	889	780	920	889	839	776	25	0	1467	916	926	1119	1169	968	774	737	1122	619	862	723	865	781	1141	958	978
YDR017C	327	378	54	21	73	69	49	47	59	73	75	56	43	33	55	35	31	45	51	53	27	39	47	4	0	95	423	425	69	82	34	38	61	77	299	418	304	383	59	60	56	70
YIL090W	608	500	252	165	198	209	371	209	292	251	230	212	301	172	382	191	377	259	315	292	253	195	218	12	0	325	757	638	271	242	315	221	178	143	647	559	652	561	195	314	263	216
YBR183W	951	898	1266	822	1019	1310	1969	1115	1546	1422	1346	1329	1267	1033	1693	940	1499	1398	1469	1272	1194	1033	1082	33	1	1291	1204	1010	1435	1404	1466	1123	980	1048	961	858	969	916	913	1296	1448	1241
YOL048C	0	0	0	0	0	0	0	0	0	0	0	0	0	0	0	0	0	0	0	0	0	0	0	1	0	0	0	0	0	0	0	0	0	0	0	2	0	0	0	0	0	0
YCR007C	265	340	559	393	351	822	266	649	182	790	289	695	249	477	458	532	347	474	233	637	310	447	134	21	0	638	300	696	605	598	328	617	287	445	246	751	214	470	228	576	130	482
YDR540C	1310	1596	1667	1048	1713	2163	2500	1753	1985	2342	1928	2378	1905	1763	1996	1595	1407	1644	1436	1692	1799	1965	1593	56	1	2678	1762	2096	1852	2544	1617	1758	1589	1841	1553	1713	1361	1652	1761	2221	2065	2005
YEL004W	0	0	0	0	1	0	0	0	0	0	0	0	0	0	0	0	1	0	0	0	0	0	0	0	0	0	0	0	0	0	0	0	0	0	0	0	0	1	0	0	0	0
YPR057W	629	728	835	624	456	910	859	969	767	962	591	852	726	946	801	851	783	920	635	1021	723	916	446	22	0	1013	802	1021	634	901	847	1050	416	699	538	949	589	823	516	988	778	764
YMR167W	638	148	463	76	526	155	589	112	790	181	623	117	413	57	632	88	424	90	399	67	430	87	410	5	0	132	931	130	543	170	467	78	466	119	774	108	775	96	418	109	770	138
YDR116C	26	0	4	0	18	0	8	0	3	0	21	0	6	0	16	0	8	0	8	0	9	0	13	0	0	0	14	0	28	0	2	0	23	0	21	0	12	0	17	0	8	0
YHR130C	1205	1369	683	459	658	807	934	641	948	969	752	880	646	642	684	602	834	883	721	850	660	669	657	39	0	1100	1529	1708	833	987	757	755	619	772	1214	1505	1060	1364	673	913	864	838
YLR030W	1049	1222	1244	814	1180	1893	1941	1557	1822	2031	2135	2196	1217	1265	1815	1407	1363	1502	1252	1625	1247	1321	1264	41	0	2064	1253	1407	1956	2478	1272	1227	1306	1656	947	1243	1076	1126	1184	1805	1966	1864
YDR122W	3433	432	3540	369	2995	1569	4731	1341	4929	1592	4722	888	3599	479	4321	809	3911	516	3339	1106	3721	390	3350	32	2	779	4241	1416	4985	618	3584	578	3493	486	2876	1663	3428	543	3238	625	4976	439
YKL071W	840	1094	1121	637	931	1232	1472	1040	1284	1436	1221	1270	1102	1093	1227	856	1121	1142	1046	1067	1134	1333	913	41	0	1414	1090	1111	1145	1385	1159	1006	771	1069	892	1058	814	977	818	1347	1251	1251
YOL062C	782	974	1116	763	939	1326	1662	1202	1162	1248	1311	1374	1167	1088	1556	1002	1256	1222	1160	1228	1082	1194	1191	39	0	1873	1085	1117	1215	1791	1399	1215	945	1185	799	883	830	1002	886	1350	1122	1165
YNL234W	829	893	1405	772	807	1088	1877	1359	1437	1395	1379	1550	1359	1305	1649	1103	1462	1417	1258	1416	1229	1293	972	43	1	1442	1168	1089	1378	1592	1340	1182	983	1020	783	993	840	905	817	1281	1328	1182
YJL194W	0	0	0	0	0	0	0	0	0	0	3	0	0	0	0	0	0	0	0	0	0	0	0	0	0	0	0	0	0	0	0	0	0	0	0	0	0	0	0	0	0	0
YOL015W	2	1674	4	1166	12	2406	6	1787	0	2514	5	2362	6	1809	8	1581	3	1933	11	1934	13	1971	6	66	0	2594	1	1870	8	2909	13	1957	10	2296	2	1755	0	1694	5	2237	3	2112
YDL070W	847	552	1311	716	1073	1750	1687	1187	1833	1692	1642	1435	1525	1159	1545	1012	1390	1059	1218	920	1502	1127	1335	42	1	1580	1150	978	1554	1398	1391	1119	1165	1139	958	1124	959	675	1172	1232	1800	1215
YOR241W	0	0	0	0	0	0	0	0	0	0	0	0	0	0	0	0	0	0	0	0	0	0	0	0	0	0	0	0	0	0	0	0	0	0	0	0	0	0	0	0	0	0
YLR056W	229	0	131	0	190	1	173	0	159	0	237	0	108	0	111	0	194	0	187	2	104	0	165	0	0	0	280	0	237	0	143	0	215	0	220	0	191	0	145	0	162	0
YPR039W	952	1051	1304	911	1292	1705	2231	1638	1532	1732	1176	1577	1047	1142	1950	1346	1339	1570	1441	1627	1325	1218	1192	38	1	1821	1287	1239	1480	1587	1446	1424	1218	1586	1190	1214	1043	1072	1061	1572	1737	1559
YKL110C	521	525	183	141	152	204	276	155	241	227	202	221	205	197	279	161	254	223	224	213	185	148	184	16	1	269	579	681	185	215	230	188	145	163	447	602	458	560	158	206	243	205
YML100W-A	833	92	1077	193	1079	880	1674	702	1464	878	1189	211	1040	127	1498	420	1122	200	1154	556	1064	77	1116	24	1	125	1114	660	1179	196	1417	195	982	177	956	681	785	90	989	195	1323	69
YBR280C	0	149	0	63	0	119	0	81	0	128	0	93	0	63	0	78	0	41	0	70	0	85	0	5	0	46	0	82	0	64	0	66	0	67	0	77	0	48	0	87	0	54
YLR204W	1094	1026	324	175	505	793	435	292	792	837	843	835	300	275	368	285	348	309	271	294	284	318	537	19	0	813	1193	1282	803	869	341	287	524	622	1182	1249	1088	1140	519	615	794	675
YML097C	606	621	102	67	307	335	151	72	473	570	414	443	105	128	139	93	157	98	136	86	97	86	366	17	1	630	796	874	392	464	88	97	286	363	633	691	651	695	272	370	456	501
YKR007W	515	788	376	313	513	829	716	651	599	930	481	677	402	585	594	526	425	624	443	602	395	597	455	30	0	953	640	983	461	727	402	443	452	812	612	911	444	696	472	736	570	850
YDL096C	378	385	289	150	320	390	504	332	592	531	386	365	297	347	450	289	362	337	359	311	370	278	344	5	0	418	463	438	437	494	322	229	327	375	394	387	413	325	278	443	516	394
YHR193C	284	1039	388	484	240	1126	85	789	96	972	253	878	136	738	232	711	269	851	133	797	228	865	70	39	0	1272	276	1187	584	947	203	863	277	966	173	1053	193	974	158	1023	87	825
YBL099W	249	221	35	17	33	86	50	44	114	99	96	76	32	41	52	40	20	21	24	29	24	38	56	8	0	102	316	400	75	99	49	44	60	64	220	287	212	263	49	79	97	97
YOR126C	1090	1323	1044	853	1309	1923	1659	1277	1657	1929	1602	1991	1253	1382	1539	1030	1163	1438	1145	1317	1200	1253	1397	39	0	2511	1502	1556	1493	2035	1162	1263	1068	1650	1278	1456	1105	1372	1256	2165	1720	1780
YMR023C	498	0	698	0	492	0	656	0	500	0	804	0	486	0	542	0	757	0	520	0	513	0	414	0	0	0	522	0	796	0	605	0	622	0	417	0	500	0	479	0	506	0
YOR119C	0	0	0	0	0	0	0	0	0	0	0	0	0	0	0	0	0	0	0	0	0	0	0	0	0	0	0	0	0	0	0	0	0	0	0	0	0	0	0	0	0	0
YNL187W	1	741	8	339	2	721	0	606	1	1108	2	704	2	592	3	526	2	715	4	822	1	628	1	24	0	913	3	850	3	832	3	565	3	616	0	790	2	741	4	750	1	947
YMR141C	809	230	1009	324	1035	1070	1531	906	1212	999	1313	581	1096	343	1329	592	1216	424	1093	959	1011	225	1074	23	0	496	984	754	1250	487	1046	364	1144	542	870	759	785	292	675	476	1204	252
YLL014W	810	89	1122	196	903	709	1477	483	1478	756	1313	233	842	136	1299	291	899	137	905	294	861	63	991	4	1	165	1136	488	1379	241	1277	194	910	235	904	485	895	119	824	210	1476	116
YBL062W	833	513	843	393	794	641	1158	420	1159	520	835	646	755	447	1096	252	815	383	726	328	832	315	897	9	1	609	958	386	1061	571	862	543	731	580	738	404	832	411	917	629	1274	388
YCR061W	0	0	0	0	0	0	0	0	0	0	0	0	0	0	0	0	0	0	0	0	0	0	0	0	0	0	0	0	0	0	0	0	0	0	0	0	0	0	0	0	0	0
YOR199W	69	820	20	122	56	603	25	204	26	610	63	552	27	209	32	182	17	170	24	222	28	200	71	9	0	667	51	1055	72	520	29	207	68	537	83	1021	54	843	35	505	25	544
YPR115W	1205	0	994	0	1158	0	1360	0	1573	0	1693	0	1074	1	1340	0	941	0	900	0	1014	0	1063	0	1	0	1642	0	1588	0	1027	0	1277	0	1099	0	1426	0	1099	0	1725	0
YHR088W	0	0	0	0	0	0	0	0	0	0	0	0	0	0	0	0	0	0	0	0	0	0	0	0	0	0	0	0	0	0	0	0	0	0	0	0	0	0	0	0	0	0
YBR017C	0	0	0	0	0	0	0	0	0	0	0	0	0	0	0	0	0	0	0	0	0	0	0	0	0	0	0	0	0	0	0	0	0	0	0	0	0	0	0	0	0	0
YPR162C	0	0	0	0	0	0	0	0	0	0	0	0	0	0	0	0	0	0	0	0	0	0	0	0	0	0	0	0	0	0	0	0	0	0	0	0	0	0	0	0	0	0
YGR166W	6	422	0	40	0	171	0	56	0	194	2	178	1	59	0	47	1	52	0	71	1	46	0	10	0	138	1	494	19	169	0	57	2	161	4	427	1	338	1	127	1	155
YDL161W	795	598	1252	593	940	1227	1292	690	1757	1170	1551	952	1100	613	1270	604	1153	790	936	738	1121	698	1139	21	0	1325	1194	595	1498	1132	1209	744	1121	912	741	517	781	502	1045	1025	1724	880
YKL050C	725	810	838	539	729	974	1011	799	968	946	868	1048	890	855	955	703	1046	1004	835	863	844	781	672	32	1	1106	903	840	936	1083	936	806	783	943	631	833	708	714	662	979	912	824
YJR055W	400	489	45	36	37	39	80	53	47	36	61	56	33	40	81	47	71	40	52	46	35	48	36	6	0	39	501	439	60	48	52	38	24	24	408	423	386	350	51	59	43	49
YGL099W	0	0	0	0	0	0	0	0	0	0	0	0	0	0	0	0	0	0	0	0	0	0	0	0	0	0	0	0	0	0	0	0	0	0	0	0	0	0	0	0	0	0
YFL030W	949	946	1121	642	854	1359	1487	1042	1147	1347	1145	1196	1181	905	1456	827	1160	1050	1019	970	1128	1055	1001	32	0	1652	1151	1105	1126	1186	1066	909	920	1091	966	1137	940	867	984	1292	1279	1191
YIL119C	513	788	658	529	570	968	875	784	483	898	608	785	573	730	810	828	786	874	606	948	556	825	351	29	0	1167	697	907	700	875	648	744	533	869	551	982	571	741	397	979	445	938
YPL193W	303	355	44	18	27	31	35	23	59	44	42	44	28	23	33	23	14	19	15	14	42	28	23	6	0	41	463	444	32	60	43	39	14	16	297	400	303	320	34	40	35	35
YNL005C	218	224	39	15	59	88	82	55	60	105	74	103	40	38	102	60	38	38	44	43	48	52	50	2	0	96	233	283	81	67	32	25	78	62	200	287	228	244	43	94	54	76
YGL217C	924	1129	1117	665	596	1159	1323	1095	1010	1177	1046	1278	1038	1060	1182	921	1206	1259	1027	1153	1068	1099	722	27	0	1298	1109	1344	920	1148	1103	932	655	837	958	1089	877	1004	677	1122	928	1030
YJL144W	726	1	898	0	633	0	991	1	1148	1	1243	1	988	0	819	1	863	0	870	1	914	0	790	0	0	0	954	0	984	1	970	2	651	2	703	2	692	0	721	1	1125	0
YLR379W	0	0	0	0	0	0	0	0	0	0	0	0	0	0	0	0	0	0	0	0	0	0	0	0	0	0	0	0	0	0	0	0	0	0	0	0	0	0	0	0	0	0
YJR139C	0	0	0	0	0	0	0	0	0	0	0	0	0	0	0	0	0	0	0	0	0	0	0	0	0	0	0	0	0	0	0	0	0	0	0	0	0	0	0	0	0	0
YBR133C	0	0	0	0	0	0	0	0	0	0	0	0	0	0	0	0	0	0	0	0	0	0	0	0	0	0	0	0	0	0	0	0	0	0	0	0	0	0	0	0	0	0
YBR162C	552	830	301	301	486	1093	474	512	206	867	518	823	462	592	448	506	318	503	329	501	331	575	546	17	0	949	379	1095	533	869	368	437	560	849	533	1106	497	931	472	837	370	719
YNL331C	0	0	0	0	0	0	0	0	0	0	0	0	0	0	0	0	0	0	0	0	0	0	0	0	0	0	0	0	0	0	0	0	0	0	0	0	0	0	0	0	0	0
YJL079C	863	829	1128	714	861	1106	1551	1017	1340	1280	931	935	1091	938	1350	832	1069	1019	1022	969	1085	1030	724	40	3	1191	1174	1122	1085	1035	1264	914	819	980	890	1011	869	837	729	1135	1385	1290
YGL019W	0	444	0	296	0	750	0	406	0	871	0	689	0	536	0	360	0	415	0	511	0	423	0	16	0	920	0	572	0	714	0	468	0	703	0	555	0	451	0	719	0	762
YGR201C	123	186	241	203	216	360	105	216	129	308	224	238	176	250	191	195	212	253	110	183	265	232	70	6	0	357	148	189	376	318	160	201	187	287	100	162	127	169	109	310	98	201
YNL172W	0	0	0	0	0	0	0	0	0	0	0	0	0	0	0	0	0	0	0	0	0	0	0	0	0	0	0	0	0	0	0	0	0	0	0	0	0	0	0	0	0	0
YNL058C	105	762	308	577	196	1414	52	887	55	1197	171	1191	98	1137	118	751	198	1111	97	1125	188	1257	42	30	0	1443	92	982	693	1363	78	854	245	1312	70	883	72	756	80	1161	68	1039
YPL160W	0	0	0	0	0	0	0	0	0	0	0	0	0	0	0	0	0	0	0	0	0	0	0	0	0	0	0	0	0	0	0	0	0	0	0	0	0	0	0	0	0	0
YNL023C	879	986	554	419	702	874	689	524	728	797	817	840	624	622	596	410	591	597	556	616	555	591	651	29	0	927	1155	1116	767	982	612	539	621	815	1004	1054	885	935	557	891	737	755
YDR214W	203	985	636	836	463	2088	138	1165	181	1897	462	2120	244	1415	260	1045	414	1498	224	1420	372	1424	147	36	0	2214	245	1275	1588	2317	326	1388	529	1983	161	1115	166	963	211	1882	140	1732
YIL126W	0	0	0	0	0	0	1	0	0	0	0	0	0	0	0	0	0	0	0	0	0	0	0	0	0	0	0	0	0	0	0	0	0	0	0	0	0	0	0	0	0	0
YLR295C	0	0	0	0	0	0	0	0	0	0	0	0	0	0	0	0	0	0	0	0	0	0	0	0	0	0	0	0	0	0	0	0	0	0	0	0	0	0	0	0	0	0
YHR168W	154	0	59	0	50	0	14	0	37	0	73	0	23	0	27	0	22	0	7	0	21	0	23	0	0	0	131	0	214	0	20	0	50	0	104	0	101	0	54	0	23	0
YOR064C	934	889	1217	679	889	1014	1416	719	1205	893	1385	1142	980	744	1231	660	1137	879	944	793	1009	871	842	12	1	1142	1189	930	1411	1189	1262	897	990	975	944	728	971	713	841	1157	1238	795
YOR159C	0	0	0	0	0	0	0	0	0	0	0	0	0	0	0	0	0	0	0	0	0	0	0	0	0	0	0	0	0	0	0	0	0	0	0	0	0	0	0	0	0	0
YOL081W	1157	522	68	50	368	375	99	88	385	420	389	339	70	42	87	37	54	28	43	51	99	37	298	22	0	233	1417	1229	481	329	60	56	310	200	1122	1261	1153	584	253	170	414	130
YOL036W	884	1200	976	733	1086	2021	1509	1228	1821	1776	1566	1856	1160	1099	1331	1043	1193	1274	1128	1272	1059	1109	1198	46	3	2129	1290	1316	1544	1868	1132	1077	1306	1686	908	1192	1062	1077	1070	1730	1644	1624
YGL148W	4	2	0	0	0	0	0	0	0	0	0	0	0	0	0	0	0	0	0	0	0	0	0	0	0	0	1	0	0	0	0	0	0	0	1	0	3	3	0	0	0	0
YOR031W	99	720	237	792	136	1388	43	1187	67	1470	167	1295	103	1094	121	1011	191	1153	84	1195	180	898	36	32	0	1410	96	1004	150	1359	139	1164	134	1142	58	1071	68	920	101	1272	56	1085
YBR282W	125	92	34	14	60	42	38	21	85	65	98	108	14	28	20	19	28	20	21	20	17	9	53	4	0	78	168	132	126	124	23	34	46	27	110	144	144	147	63	53	69	64
YDR194C	0	0	0	0	0	0	0	0	0	0	0	0	0	0	0	0	0	0	0	0	0	0	0	0	0	0	0	0	0	0	0	0	0	0	0	0	0	0	0	0	0	0
YOL114C	926	884	1120	670	1024	1518	1782	1318	1646	1749	1333	1442	1222	1093	1557	1041	1104	1034	955	1028	1218	1184	1100	45	2	1898	1285	1345	1294	1576	1296	1057	1030	1210	916	1253	951	1039	1059	1378	1618	1385
YNL257C	1027	1167	1135	646	1008	1228	1761	1078	1202	1364	1197	1310	890	959	1492	973	1096	1079	1022	1051	875	808	1000	31	1	1545	1225	1345	1185	1428	1161	941	1072	1302	1082	1367	1071	1121	906	1271	1139	1206
YIR006C	0	0	0	0	0	0	0	0	0	0	0	0	0	0	0	0	0	0	0	0	0	0	0	0	0	0	0	0	0	0	0	0	0	0	0	0	0	0	0	0	0	0
YKL076C	700	462	567	275	448	616	546	378	599	557	690	566	514	338	542	345	474	380	386	481	548	288	432	11	1	506	785	852	672	532	567	414	555	488	639	799	780	515	443	483	578	278
YDR466W	10	2376	9	1166	10	3011	4	1884	8	2956	11	2766	5	1902	9	1753	9	2169	10	2292	11	2090	0	54	0	3487	7	2867	47	2987	3	1724	7	2583	8	2560	5	2433	3	2876	6	2583
YFR045W	0	0	0	0	0	0	0	0	0	0	0	0	0	0	0	0	0	0	0	0	0	0	0	0	0	0	0	0	0	0	0	0	0	0	0	0	0	0	0	0	0	0
YIL002C	694	636	813	386	712	967	1348	814	947	835	908	925	782	694	1334	732	931	742	819	721	794	729	690	29	0	1050	798	698	974	1003	957	663	775	777	685	643	662	618	670	912	968	831
YGR159C	548	503	49	25	48	54	57	41	38	52	36	34	59	35	63	34	41	50	55	40	35	38	27	14	0	60	651	534	33	35	46	42	34	29	532	506	514	485	38	59	37	33
YGL089C	1092	1518	1354	1083	1209	2082	1423	1518	1115	2288	1620	2006	1308	1601	1401	1219	1479	1717	1317	1761	1289	1773	1151	49	0	2663	1203	1913	1494	2418	1477	1574	1115	1866	883	1664	1083	1538	1140	2204	1137	2072
YFR032C	751	784	1062	581	606	951	1068	675	996	1008	945	900	910	864	1048	627	965	886	810	856	805	849	632	23	0	1127	888	895	941	1001	914	891	638	889	716	969	734	727	658	975	958	939
YNL118C	0	0	0	0	0	0	0	0	0	0	0	0	0	0	0	0	0	0	0	0	0	0	0	0	0	0	0	0	0	0	0	0	0	0	0	0	0	0	0	0	0	0
YGL228W	761	70	1029	84	1098	162	893	67	941	116	1392	107	929	100	1075	58	1272	128	933	70	1028	73	562	2	1	128	913	59	1498	197	1035	105	902	143	721	46	823	47	683	111	722	108
YJR117W	0	0	0	0	0	0	0	0	0	0	0	0	0	0	0	0	0	0	0	0	0	0	0	0	0	0	0	0	0	0	0	0	0	0	0	0	0	0	0	0	0	0
YLR357W	291	282	33	15	54	76	37	53	58	64	62	50	33	25	43	31	21	42	31	33	25	37	38	4	0	92	267	336	56	94	35	30	54	77	230	281	201	267	42	74	74	52
YER127W	0	0	0	0	0	0	0	0	0	0	0	0	0	0	0	0	0	0	0	0	0	0	0	0	0	0	0	0	0	0	0	0	0	0	0	0	0	0	0	0	0	0
YJR093C	0	0	0	0	0	0	0	0	0	0	0	0	0	0	0	0	0	0	0	0	0	0	0	0	0	0	0	0	0	0	0	0	0	0	0	0	0	0	0	0	0	0
YLR017W	899	868	1046	656	697	1093	1264	926	1244	1439	1214	1285	978	983	1044	786	987	1055	923	1050	1019	951	981	33	0	1663	995	1154	1154	1339	1096	1067	874	987	697	956	891	944	980	1284	1227	1149
YHR110W	1154	1177	949	615	982	1350	1344	894	1483	1769	1367	1489	909	921	898	733	860	849	687	833	996	1002	980	39	0	1535	1294	1385	1506	1513	1124	1001	1063	1321	1068	1317	1005	1160	694	1338	1456	1443
YBR041W	1413	1770	349	270	320	412	407	343	467	487	414	462	309	326	384	280	369	372	339	379	333	343	309	35	0	503	1753	1916	440	493	376	365	313	392	1531	1884	1513	1584	309	553	397	402
YCR044C	835	0	774	0	467	0	1314	0	587	0	701	0	662	0	1082	0	646	0	608	0	474	0	574	0	2	0	1242	0	627	0	853	0	433	0	974	0	839	0	462	0	547	0
YDL039C	814	813	1063	638	1033	1354	1678	1081	1678	1713	1466	1554	1151	1157	1446	1099	1021	1014	1045	939	1081	1245	1124	28	1	1744	1062	1005	1417	1606	1068	991	1078	1445	846	959	943	847	999	1417	1620	1490
YKL202W	1043	1169	470	400	615	924	726	434	764	764	600	823	367	565	635	455	427	568	607	502	564	608	599	20	1	1026	1362	1528	759	985	425	586	636	773	1233	1343	1111	1270	512	741	648	767
YGR122C-A	965	972	1407	769	1124	1713	1465	1166	1615	1593	1549	1615	1387	1252	1558	1111	1559	1510	1248	1495	1428	1411	1099	33	0	2041	1154	1265	1618	1698	1419	1175	1288	1587	897	1098	1107	1122	1214	1769	1615	1662
YOR264W	821	706	1089	635	1224	1606	1430	748	1234	1029	1079	959	920	764	1319	799	901	742	939	877	1033	836	803	14	0	1226	1069	899	1070	1115	1166	924	1129	1347	871	849	869	661	919	890	1319	953
YOR188W	946	1244	1309	902	1215	1991	1748	1448	1365	2084	1612	1859	1425	1355	1614	1296	1428	1450	1229	1464	1345	1476	1289	43	0	2279	1150	1699	1530	1941	1385	1519	1369	1739	1041	1425	960	1301	1193	1761	1525	1703
YGR184C	768	0	776	0	680	0	740	0	1238	0	927	0	776	0	794	1	785	0	639	0	710	0	705	0	0	0	858	0	1047	0	727	0	901	1	630	0	772	0	730	0	1340	0
YOR366W	730	8	945	23	759	201	1242	127	1093	191	1009	35	1005	18	1092	67	977	28	803	82	952	11	818	3	1	27	786	92	957	23	999	29	910	27	591	100	704	13	628	25	1097	9
YNL275W	1326	1535	239	151	534	847	287	212	1001	1003	864	821	310	261	280	155	301	202	236	269	268	259	599	33	0	1160	1748	1695	865	947	222	217	660	820	1201	1601	1508	1307	576	739	994	878
YAR015W	0	0	0	0	0	0	0	0	0	0	0	0	0	0	0	0	0	0	0	0	0	0	0	0	0	0	0	0	0	0	0	0	0	0	0	0	0	0	0	0	0	0
YOR384W	1605	1765	1052	657	1188	1811	1506	1086	1864	1733	1934	2138	1268	1234	1316	904	1336	1230	1065	1217	1166	1285	1171	41	0	1960	1943	1958	1804	2258	1081	992	1315	1525	1562	1821	1550	1747	1062	1606	1641	1671
YLL051C	1210	27	1080	22	1002	71	1258	21	1697	56	1505	31	1053	38	1275	9	1225	37	986	17	1086	23	947	1	2	41	1486	31	1640	45	930	35	1091	35	949	22	1281	25	1119	35	1750	48
YDR427W	0	0	0	0	0	0	1	0	0	0	0	0	0	0	0	0	0	0	0	0	0	1	0	0	0	0	0	0	0	0	0	1	0	0	0	0	0	1	2	1	0	1
YAR040C	455	0	570	0	224	0	672	0	531	0	452	0	514	0	559	0	397	0	374	0	447	0	376	0	1	0	618	0	444	0	587	0	311	0	499	0	492	0	360	0	485	0
YLR079W	445	387	80	33	68	94	134	66	112	83	170	111	51	51	99	82	60	76	101	74	67	53	112	8	0	128	528	419	143	165	75	78	68	93	472	276	430	327	83	118	117	62
YLR408C	1779	1846	1641	1028	1508	2524	1684	1352	2880	2866	2466	2594	1516	1478	1965	1031	1651	1556	1371	1491	1659	1697	1600	53	1	2815	2420	2411	2520	2815	1604	1326	1667	2085	1583	2065	1836	1828	1658	2316	2589	2448
YMR093W	0	0	0	0	0	0	0	0	0	0	0	0	0	0	0	0	0	0	0	0	0	0	0	0	0	0	0	0	0	0	0	0	0	0	0	0	0	0	0	0	0	0
YMR042W	1058	0	1131	0	1046	0	1255	0	1396	0	1585	0	1328	0	1343	0	1262	0	1003	0	1292	0	980	0	0	0	1420	0	1842	0	1256	0	1223	0	1050	0	1227	0	1066	0	1398	0
YDR079W	376	541	78	54	192	289	97	102	171	242	233	374	71	78	96	71	71	95	81	90	114	109	251	12	1	479	538	654	305	379	69	105	198	297	417	628	466	537	258	358	168	207
YMR268C	0	0	0	0	0	0	0	0	0	0	0	0	0	0	0	0	0	0	0	0	0	0	0	0	0	0	0	0	0	0	0	0	0	0	0	0	0	0	0	0	0	0
YOR169C	0	0	0	0	0	0	0	0	0	0	0	0	0	0	0	0	0	0	0	0	0	0	0	0	0	0	0	0	0	0	0	0	0	0	0	0	0	0	0	0	0	0
YML070W	560	3	287	2	258	28	365	24	395	16	410	4	309	3	315	5	283	3	279	14	351	3	272	1	1	3	848	55	357	6	312	2	296	7	566	58	637	5	240	2	319	0
YPR072W	0	0	0	0	0	0	0	0	0	0	0	0	0	0	0	0	0	0	0	0	0	0	0	0	0	0	0	0	0	0	0	0	0	0	0	0	0	0	0	0	0	0
YMR108W	0	0	0	0	0	0	0	0	0	0	0	0	0	0	0	0	0	0	0	0	0	0	0	0	0	0	0	0	0	0	0	0	0	0	0	0	0	0	0	0	0	0
YCR091W	1702	0	1811	0	1109	0	2307	0	1645	0	1529	0	1752	0	1975	0	1804	0	1469	0	1579	0	1121	0	1	0	2046	0	1617	0	1840	0	1128	0	1695	0	1667	0	1094	0	1539	0
YER062C	37	1429	82	769	111	1552	69	868	43	1457	123	1629	51	1184	59	739	61	1290	81	1170	61	971	73	31	1	1632	43	1636	135	1686	98	1096	115	1346	52	1315	33	1237	70	1313	34	1394
YDR244W	898	1040	623	391	362	522	812	569	594	642	551	656	648	651	675	472	572	615	538	616	689	674	452	28	0	695	1321	1253	575	658	646	561	419	555	931	1127	982	1175	412	641	590	629
YJL009W	0	0	0	0	0	0	0	0	0	0	0	0	0	0	0	0	0	0	0	0	0	0	0	0	0	0	0	0	0	0	0	0	0	0	0	0	0	0	0	0	0	0
YDL137W	0	1200	0	931	0	1784	0	1502	0	1902	0	1962	0	1350	0	1366	0	1419	0	1499	0	1393	0	36	0	2412	0	1294	0	2205	0	1596	0	1615	0	1290	0	1201	0	2108	0	1668
YGR271W	1010	1152	1153	650	1196	1523	1366	881	1252	1191	1416	1416	1164	1055	1240	806	1037	974	976	914	1147	1185	1217	34	0	1679	1262	1211	1406	1562	1270	1067	1071	1229	1109	1210	986	1051	946	1434	1277	1126
YDR233C	1198	1372	1157	721	1189	1746	1955	1346	1856	1955	1638	1978	1207	1242	1737	1157	1245	1408	1200	1410	1256	1225	1176	47	0	2065	1513	1811	1610	2063	1264	1128	1144	1682	1262	1655	1220	1367	1179	1629	1923	1705
YGL046W	1617	1722	1983	1236	1376	2858	2531	1986	2165	2309	2087	2288	1662	1616	2369	1740	2217	2290	1939	2412	1727	1755	1743	52	0	3121	2101	2186	2003	2689	2151	1865	1601	2117	1466	1913	1704	1858	1533	2618	2121	2122
YGR071C	806	945	966	616	845	1109	1294	811	1550	1321	1077	998	901	853	1119	775	996	834	868	1000	1009	1013	823	27	0	1235	1242	1029	1147	1129	1065	892	920	995	818	1010	999	932	766	1057	1430	1239
YCR106W	1190	1391	1076	703	919	1384	1221	1165	1027	1241	1087	1172	1046	1210	1174	876	1160	1177	910	1167	1142	1231	912	35	3	1664	1325	1495	1179	1513	950	996	964	1278	1061	1432	1120	1177	931	1458	984	1129
YBL100C	191	185	18	2	47	48	27	29	41	50	38	69	14	15	49	39	19	13	10	18	15	23	31	7	0	43	222	263	45	48	24	9	43	38	186	221	175	208	50	40	36	45
YER109C	0	0	0	0	0	0	0	0	0	0	0	0	0	0	0	0	0	0	0	0	0	0	0	0	0	0	0	0	0	0	0	0	0	0	0	0	0	0	0	0	0	0
YDR489W	0	0	0	0	0	0	0	0	0	0	0	0	0	0	0	0	0	0	0	0	0	0	0	0	0	0	0	0	0	0	0	0	0	0	0	0	0	0	0	0	0	0
YPR049C	66	43	11	5	21	40	3	25	7	68	5	15	9	6	6	13	12	4	4	15	9	5	4	3	0	10	78	209	50	15	4	10	15	6	53	203	43	40	6	12	3	4
YDL057W	812	868	1018	671	861	1245	1345	929	1444	1557	1394	1374	944	979	1266	908	1082	1045	889	995	951	1024	903	25	0	1578	983	939	1264	1664	1041	932	960	1195	690	810	873	791	880	1254	1645	1496
YPR014C	1120	464	1071	453	1106	1348	1138	956	1339	1180	1291	964	1052	642	1269	781	1002	615	946	894	1170	610	934	30	3	1002	1347	1088	1277	943	1091	618	1172	892	1133	1112	1044	531	905	720	1251	758
YGR257C	216	2	57	1	68	12	61	1	140	10	157	5	69	1	50	3	57	1	32	2	69	0	90	1	0	1	327	24	161	2	46	1	95	1	224	32	202	1	75	2	102	1
YEL045C	9	149	3	10	1	12	0	16	2	13	1	12	1	22	0	7	6	10	0	10	2	13	0	3	0	12	13	190	4	21	2	9	2	12	12	125	14	160	2	17	1	14
YPL235W	0	0	0	0	0	0	0	0	0	0	0	0	0	0	0	0	0	0	0	0	0	0	0	0	0	0	0	0	0	0	0	0	0	0	0	0	0	0	0	0	0	0
YLR122C	746	0	814	0	658	0	1034	0	1142	0	1088	0	668	0	857	0	815	0	723	0	641	1	658	0	1	0	1021	0	1098	0	799	0	709	0	753	0	813	0	563	0	1091	0
YBL087C	0	0	0	0	0	0	0	0	0	0	0	0	0	0	0	0	0	0	0	0	0	0	0	0	0	0	0	0	0	0	0	0	1	0	0	0	0	0	0	0	0	0
YJL132W	867	934	1314	832	834	1134	1444	1069	1205	1261	1406	1434	963	930	1326	774	1048	1042	949	1071	917	948	893	34	5	1375	1123	1101	1293	1455	1263	1075	779	1047	835	1108	944	823	876	1305	1177	1098
YBR110W	0	0	0	0	0	0	0	0	0	0	0	0	0	0	0	0	0	0	0	0	0	0	0	0	0	0	0	0	0	0	0	0	0	0	0	0	0	0	0	0	0	0
YDR144C	600	745	675	363	674	928	841	641	937	1008	875	999	606	626	803	555	574	600	513	541	602	544	652	19	0	1029	802	891	974	1013	777	600	681	851	671	812	646	652	531	863	937	890
YFL046W	639	0	780	0	733	0	1054	0	1058	0	982	0	798	0	895	0	937	0	713	0	749	0	679	0	1	0	753	0	1066	0	813	0	783	0	686	0	654	0	734	0	1152	0
YOR103C	0	0	0	0	0	0	0	0	0	0	0	0	0	0	0	0	0	0	0	0	0	0	0	0	0	0	0	0	0	0	0	0	0	0	0	0	0	0	0	0	0	0
YKL137W	0	0	0	0	0	0	0	0	0	0	0	0	0	0	0	0	0	0	0	0	0	0	0	0	0	0	0	0	0	0	0	0	0	0	0	0	0	0	0	0	0	0
YDR447C	1059	1025	695	423	546	872	1036	624	739	728	722	669	870	781	941	630	701	642	703	718	820	808	536	36	1	776	1190	1301	708	854	835	671	521	700	1107	1291	1016	1023	561	680	683	659
YGL009C	0	0	0	0	0	0	0	0	0	0	0	0	0	0	0	0	0	0	0	0	0	0	0	0	0	0	0	0	0	0	0	0	0	0	0	0	0	0	0	0	0	0
YNL324W	1143	1274	902	605	635	894	902	825	845	959	826	929	896	830	1015	698	863	808	669	781	876	949	635	27	0	1271	1346	1532	876	976	948	815	687	876	986	1291	1231	1207	636	1109	879	875
YPR145W	3446	4007	2845	1802	2579	3878	3359	2094	3922	3959	3699	3815	2760	2699	2946	2045	2643	2617	2618	2828	2617	2931	2622	83	2	4365	4655	4509	3680	4094	3099	2649	2702	3567	3578	4300	3581	3828	2498	3563	3854	3772
YJL063C	393	539	41	26	115	161	85	65	183	193	128	170	40	64	90	53	46	58	50	88	59	52	106	15	0	259	622	736	181	164	37	40	86	184	473	660	483	577	82	167	204	206
YPL021W	3120	3763	3207	2186	2730	4471	4127	3211	4189	4601	4102	4777	2776	2747	3838	2511	3422	3742	3204	3559	2646	2980	3099	114	4	5593	3964	4355	4107	5211	3557	3348	2781	4316	3117	4043	3276	3537	3014	4561	4008	3877
YIR010W	0	0	0	0	0	0	0	0	0	0	0	0	0	0	1	0	0	0	0	0	0	0	0	0	0	0	0	0	0	0	0	0	0	0	0	0	0	0	0	0	0	0
YDR331W	0	0	0	0	0	0	0	0	0	0	0	0	0	0	0	0	0	0	0	0	0	0	0	0	0	0	0	0	0	0	0	0	0	0	0	0	0	0	0	0	0	0
YML056C	821	0	500	0	638	0	786	0	1039	0	858	0	712	0	697	0	556	0	537	0	687	0	698	0	1	0	986	0	896	0	456	0	695	0	754	0	804	0	606	0	1032	0
YKR044W	1484	0	1571	0	1251	0	2511	0	1702	0	1452	0	1400	0	2361	1	1616	1	1675	0	1327	0	1273	0	1	0	1801	0	1410	0	1671	0	1298	0	1539	1	1419	0	1086	0	1684	1
YLR433C	491	464	801	452	429	780	813	697	1003	1112	792	834	848	835	963	612	679	640	683	687	969	933	509	18	0	966	604	615	858	998	766	732	617	786	463	559	512	536	549	814	1057	1039
YMR068W	104	521	221	468	141	684	50	450	67	608	153	604	85	409	106	329	171	551	65	488	156	403	31	14	0	779	116	435	569	692	91	502	162	663	59	420	93	347	80	637	48	426
YNL164C	854	0	1239	0	936	0	1696	0	1321	0	1167	0	1304	0	1487	0	1112	0	1166	0	1238	0	1206	0	0	0	1207	0	1134	0	1519	0	761	0	940	0	969	0	1018	0	1280	0
YER032W	471	558	465	291	312	671	535	486	517	866	679	694	414	528	483	435	582	574	438	549	449	484	359	12	0	874	539	664	633	806	409	575	402	584	435	679	500	541	305	645	583	735
YJR070C	0	1186	0	264	0	670	0	408	0	786	0	680	0	327	0	344	0	393	0	428	0	409	0	30	0	881	0	1379	0	766	0	361	0	613	0	1171	0	1173	0	691	0	751
YGL005C	689	0	708	0	676	1	793	0	996	0	847	0	606	0	811	1	749	0	692	1	582	0	597	0	2	1	1028	0	889	0	708	2	768	0	664	0	759	0	637	2	910	0
YHR043C	861	1085	1079	737	806	1246	1517	948	1175	1221	1170	1281	1201	1116	1399	959	1131	1085	1090	1117	1154	1184	1060	32	0	1795	1194	1173	1199	1380	1198	1117	846	1113	955	1146	892	952	899	1401	979	1058
YDL111C	0	0	0	0	0	0	0	0	0	0	0	0	0	0	0	0	0	0	0	0	0	0	0	0	0	0	0	0	0	0	0	0	0	0	0	0	0	0	0	0	0	0
YMR133W	1020	1114	1000	692	809	1334	1315	1026	1177	1290	1248	1291	1073	1022	1257	803	821	918	786	922	998	1004	832	36	2	1536	1234	1436	1285	1606	1190	999	956	1132	868	1163	1061	1070	858	1344	1264	1132
YPL007C	0	0	0	0	0	0	0	0	0	0	0	1	0	0	0	0	0	0	0	0	0	0	0	0	0	0	0	0	0	0	0	0	0	0	0	0	0	0	0	0	0	0
YKL159C	3	1021	6	706	3	1281	1	1094	5	1319	0	1314	0	1077	3	1047	3	985	2	1113	6	1149	3	36	0	1439	3	1155	14	1417	0	1034	3	1145	0	1081	1	925	1	1309	1	1210
YDR059C	634	684	998	734	872	1399	1597	1112	1220	1336	1002	1142	735	883	1369	883	905	839	834	879	788	953	812	20	0	1404	771	865	1114	1309	1056	965	889	1211	703	834	652	650	680	1103	1286	1098
YBR101C	0	0	0	0	0	0	0	0	0	0	0	0	0	0	0	0	0	0	0	0	0	0	0	0	0	1	0	0	0	0	0	0	0	0	0	0	0	0	0	0	0	0
YLR396C	0	0	0	0	0	0	0	0	0	0	1	0	0	0	0	0	0	0	0	0	0	0	0	0	0	1	0	0	2	0	0	0	0	0	0	0	0	0	0	0	0	0
YBR245C	789	665	672	339	404	498	664	367	590	507	679	564	527	375	615	348	535	375	517	447	436	375	411	15	0	634	960	814	641	585	696	520	506	487	724	698	738	599	413	449	685	490
YJL216C	1249	1430	790	554	673	1129	894	740	1027	1125	1100	1063	690	719	958	624	823	826	793	864	651	736	803	35	1	1421	1520	1712	1003	1305	780	703	731	1049	1143	1595	1314	1443	761	1216	1008	1045
YBR210W	894	1067	963	708	1137	1644	1111	1088	970	1537	1207	1371	875	1151	1245	949	1196	1168	1112	1298	1145	1175	700	32	0	1468	1008	1264	1325	1624	1019	1093	1037	1390	898	1181	801	944	809	1489	847	1385
YPL103C	827	1038	961	615	1189	1645	1516	1091	1258	1286	1223	1276	957	936	1363	924	1012	1009	987	977	885	1033	951	27	0	1492	1105	1158	1177	1476	985	955	1049	1387	1015	1139	823	1098	587	1303	1158	1213
YIL103W	1	476	1	335	1	549	1	544	0	432	1	492	0	494	0	406	0	427	0	400	1	325	0	26	0	448	0	517	0	364	0	396	3	393	0	642	1	457	0	472	0	242
YIL152W	638	676	384	247	359	461	467	248	498	540	469	526	305	293	395	285	366	436	464	458	305	279	439	15	0	618	840	775	513	650	438	396	388	457	753	766	689	617	426	533	465	437
YJR096W	879	954	1302	678	714	1185	1482	1013	1254	1411	1150	1083	1032	853	1286	819	1312	1171	1060	1147	933	1008	1129	36	2	1680	1191	1142	1141	1253	1104	1153	727	996	944	1131	1019	907	940	1382	1182	1184
YAL010C	0	0	0	0	0	0	0	0	0	0	0	0	0	0	0	0	0	0	0	0	0	0	0	0	0	0	0	0	0	0	0	0	0	0	0	0	0	0	0	0	0	0
YGR143W	1289	1726	1310	873	1081	1903	1024	1287	1030	1898	1446	1892	1021	1170	1198	1203	1280	1418	954	1642	1099	1212	769	48	0	2212	1414	2133	1635	2020	1184	1345	1204	1752	1068	1873	1321	1670	1068	1827	997	1611
YGR112W	611	807	110	109	350	540	213	201	518	690	486	616	184	169	217	145	166	176	150	194	160	192	387	17	0	724	860	1005	499	673	205	165	366	521	595	803	674	782	402	580	557	628
YOR012W	1020	1189	1627	1009	1224	1695	1956	1438	1770	1716	1700	1647	1611	1364	1759	1303	1848	1745	1463	1669	1387	1428	1308	43	0	1965	1383	1234	1675	1827	1606	1406	1365	1608	977	1278	1173	942	1262	1758	1975	1614
YIR001C	957	35	1173	36	876	70	1738	54	1345	67	1185	27	1306	73	1327	30	1339	51	1056	26	1437	54	828	0	0	58	1111	23	1093	83	1339	59	1016	45	875	25	941	15	927	45	1252	47
YDL213C	0	0	0	0	0	0	0	0	0	0	0	0	0	0	0	0	0	0	0	0	0	0	0	0	0	0	0	0	0	0	0	0	0	0	0	0	0	0	0	0	0	0
YDR317W	3244	3212	2930	1568	2491	3601	3314	2379	3701	3877	3667	3583	2561	2402	3026	1945	3018	2630	2592	2917	2559	2379	2646	89	3	4038	4224	4453	3544	3699	3016	2654	2670	3013	3414	4128	3629	3223	2473	3397	3684	3180
YDR478W	0	0	0	0	0	0	0	0	0	0	0	0	0	0	0	0	0	0	0	0	0	0	0	0	0	0	0	0	0	0	0	0	0	0	0	1	0	0	0	0	0	1
YKL097C	813	173	1034	234	611	709	1002	560	1035	719	1051	328	769	207	1012	362	978	322	900	500	724	131	728	20	1	323	1069	671	1015	379	1080	332	664	233	789	686	785	194	695	313	1109	223
YNL106C	639	0	660	0	597	0	884	0	1013	0	829	0	975	0	826	0	751	0	714	0	774	0	530	0	0	0	851	0	881	0	680	0	602	0	649	0	681	0	588	0	928	0
YOR378W	1443	1558	2168	1289	1647	2378	2128	1856	2101	2580	2274	2452	2148	2039	2422	1618	2109	2110	1726	2082	2267	2240	1384	65	1	2742	1676	1888	2403	2825	1965	1724	1804	2265	1336	1641	1434	1545	1523	2294	1838	2339
YFR015C	1457	1644	2295	1441	1581	2374	3349	2383	2389	2623	2313	2465	2391	2262	3060	2225	2440	2397	2240	2497	2416	2524	1877	75	5	3154	1634	1862	2250	2689	2430	2267	1666	2141	1446	1821	1320	1468	1642	2633	2181	2403
YMR230W	714	866	447	267	286	447	702	513	432	461	362	382	475	454	569	388	450	399	367	421	436	518	321	24	0	494	948	995	339	402	486	392	271	387	686	886	742	787	280	427	379	361
YIL092W	1273	1790	677	766	702	1639	1114	1126	1148	1938	962	1692	930	1445	984	956	702	1420	743	1330	906	1651	751	61	0	2034	1478	1890	939	1933	757	1151	582	1378	1281	1919	1207	1784	617	1860	1028	1735
YLR453C	500	480	748	473	595	944	1136	802	947	980	943	815	758	694	1025	639	624	567	584	515	703	701	604	25	0	838	633	580	1007	960	762	689	734	764	487	582	517	555	562	944	1064	846
YBR004C	0	0	0	0	0	0	0	0	0	0	0	0	0	0	0	0	0	0	0	0	0	0	0	0	0	0	0	0	0	0	0	0	0	0	0	0	0	0	0	0	0	0
YGR052W	933	1167	1386	793	1061	1735	1840	1388	1628	1771	1469	1651	1145	1195	1766	1162	1466	1541	1282	1530	1068	1206	1004	47	0	1722	1282	1451	1412	1997	1341	1284	1186	1424	918	1366	1033	1116	1059	1501	1493	1494
YOR278W	0	0	0	0	0	0	0	0	0	0	0	0	0	0	0	0	0	0	0	0	0	0	0	0	0	0	0	0	0	0	0	0	0	0	0	0	0	0	0	0	0	0
YNL085W	814	570	1058	254	798	315	1268	186	1216	304	1082	392	984	463	1147	136	1086	392	1046	199	893	178	909	9	1	377	1080	194	1054	308	1156	346	782	384	862	290	924	476	840	748	1323	379
YGL061C	0	0	0	0	0	0	0	0	0	0	0	0	0	0	0	0	0	0	0	0	0	0	0	0	0	0	0	0	0	0	0	0	0	0	0	0	0	0	0	0	0	0
YPL210C	0	0	0	0	0	0	0	0	0	0	0	0	0	0	0	0	0	0	0	0	0	0	0	0	0	0	0	0	1	0	0	0	0	0	0	0	0	0	0	0	0	0
YOR087W	0	0	0	0	0	0	0	0	0	0	0	0	0	0	0	0	0	0	0	0	0	0	0	0	0	0	0	0	0	0	0	0	0	0	0	0	0	0	0	0	0	0
YGL234W	0	0	0	0	0	0	0	0	0	0	0	0	0	0	0	0	0	0	0	0	0	0	0	0	0	0	0	0	0	0	0	0	0	0	0	0	0	0	0	0	0	0
YOR347C	790	965	611	496	447	1178	753	856	902	1347	794	1154	556	570	670	731	641	747	460	758	526	694	522	32	1	1282	691	1100	871	1265	595	845	739	947	497	940	825	901	649	980	1270	1368
YPR093C	1523	1577	1810	978	1530	1905	2553	1449	2017	1890	1833	1871	1495	1314	2273	1277	1764	1683	1655	1679	1378	1279	1613	52	1	2324	1872	1810	1905	2022	1926	1634	1552	1698	1565	1707	1477	1506	1334	2047	1948	1583
YAL029C	697	0	831	0	590	0	1079	0	1101	0	797	0	1062	0	1110	0	944	0	917	0	928	0	689	0	2	0	970	0	726	0	923	0	583	0	692	0	689	0	685	0	818	0
YOL155C	732	851	980	657	735	1264	1435	953	1323	1384	1274	1354	979	936	1217	804	1078	903	836	968	928	953	952	25	0	1551	960	995	1226	1404	937	881	821	1096	794	890	711	834	757	1334	1311	1297
YDR393W	720	837	668	477	535	914	997	716	778	841	691	860	826	906	903	593	843	871	775	795	875	841	569	28	3	919	859	911	731	884	747	639	588	734	664	881	702	748	496	814	668	738
YGR186W	0	0	0	0	0	0	0	0	0	0	0	0	0	0	0	0	0	0	0	0	0	0	0	0	0	0	0	0	0	0	0	0	0	0	0	0	0	0	0	0	0	0
YDR294C	677	853	935	528	972	1636	650	704	1388	1773	1306	1438	805	924	843	575	896	1003	767	938	874	1034	743	25	1	1937	902	904	1470	1516	906	818	1171	1437	679	855	685	729	706	1434	1173	1676
YHR135C	800	857	766	536	559	954	877	699	815	924	786	908	766	803	891	646	709	754	721	745	698	919	506	38	0	1135	880	855	809	1016	763	755	617	871	649	920	694	808	535	941	821	759
YDR015C	671	612	940	410	776	934	1026	606	1407	912	1430	971	982	656	928	580	992	593	755	653	936	678	840	17	0	1115	1021	814	1284	1079	919	604	868	791	748	715	821	608	800	931	1274	842
YBR181C	467	494	177	89	79	126	193	102	127	153	134	142	205	163	163	109	182	165	194	235	217	204	102	8	0	139	578	620	187	120	211	173	101	111	499	599	548	457	89	144	118	117
YOR078W	808	0	261	0	104	0	421	0	138	0	148	0	314	0	278	0	267	0	266	0	322	0	132	0	0	0	1081	0	114	0	276	0	99	0	814	0	821	0	129	0	135	0
YOR243C	893	983	656	367	608	1011	840	606	1012	1011	1004	805	712	623	879	486	812	677	730	681	716	578	757	25	0	1155	1124	1011	1009	1067	665	569	806	876	860	941	987	854	671	844	1115	821
YMR165C	0	0	0	0	0	0	0	0	0	0	0	0	0	0	0	0	0	0	0	0	0	0	0	0	0	0	0	0	0	0	0	0	0	0	0	0	0	0	0	0	0	0
YCR005C	275	302	497	222	262	351	485	316	424	413	387	386	280	311	442	308	400	372	339	383	329	290	248	11	0	399	331	346	359	367	452	343	281	343	240	318	309	301	234	401	442	351
YPR055W	0	0	0	0	0	0	0	0	0	0	0	0	0	0	0	0	0	0	0	0	0	0	0	0	0	0	0	0	0	0	0	0	0	0	0	0	0	0	0	0	0	0
YHR037W	653	37	955	100	730	470	1225	317	1066	412	901	110	839	107	1241	255	905	92	838	247	777	39	728	6	0	78	832	281	889	87	1078	115	747	117	695	364	614	38	677	101	998	39
YLR032W	626	792	667	411	497	956	1073	689	820	829	767	707	671	628	837	633	705	639	664	752	662	578	590	20	1	850	927	892	726	801	592	617	648	778	774	791	791	751	597	754	857	806
YDR114C	286	256	88	57	87	155	57	46	140	142	181	145	49	35	81	43	49	46	46	33	42	45	98	9	0	160	324	260	178	140	60	43	175	149	251	239	325	210	125	115	162	77
YLL030C	947	1015	1338	719	1436	1571	2030	1329	1671	1475	1381	1322	1173	1046	1661	1089	1388	1137	1265	1146	1275	1140	1325	34	1	1757	1260	1256	1398	1387	1428	1092	1294	1554	1105	1097	1034	1062	1099	1529	1700	1431
YLR089C	286	347	346	256	353	505	548	402	657	608	695	673	316	359	433	344	480	444	373	453	325	335	503	12	2	898	433	413	655	790	355	314	344	501	309	321	345	415	450	720	658	605
YBR099C	674	861	759	550	606	1051	850	699	751	943	849	1008	719	873	772	627	586	723	704	765	823	1026	548	22	0	946	1006	972	936	1119	700	765	651	1011	652	930	774	887	571	792	829	825
YEL020C	797	1030	1000	709	849	1219	1297	995	898	1206	806	1088	808	993	1038	903	824	1015	892	1012	986	1098	669	21	0	1264	999	1069	1039	1235	854	1055	857	1073	933	1032	711	956	690	1241	976	1094
YOL060C	0	811	0	683	0	1231	0	938	0	1258	0	1251	0	923	0	825	0	962	0	963	0	1163	0	27	0	1344	0	1009	0	1367	0	1071	0	1100	0	903	0	895	0	1279	0	1144
YBL033C	0	0	0	0	0	0	0	0	0	0	0	0	0	0	0	0	0	0	0	0	0	0	0	0	0	0	0	0	0	0	0	0	0	0	0	0	0	0	0	0	0	0
YNL232W	0	0	0	0	0	0	0	0	0	0	0	0	0	0	0	0	0	0	0	0	0	0	0	0	0	0	0	0	0	0	0	0	0	0	0	0	0	0	0	0	0	0
YDL076C	310	351	395	251	229	603	149	393	253	795	303	519	184	277	258	357	308	443	187	484	235	228	120	9	0	462	326	677	609	522	205	421	221	294	202	616	223	421	178	441	159	361
YOR225W	759	807	901	588	784	1331	1437	1027	1254	1378	1119	1204	952	1022	1278	976	951	1030	806	1037	1033	997	995	22	2	1609	982	1017	1106	1366	968	871	924	1126	744	991	727	812	884	1344	1281	1281
YDR120C	1906	1934	1785	943	1485	1973	2377	1277	2046	2099	1731	1796	1587	1538	1998	1385	1617	1582	1650	1699	1727	1728	1565	54	0	2380	2322	2540	1590	1991	1914	1479	1408	1933	2021	2121	1893	1996	1503	1943	1904	1729
YJL192C	2250	2199	1011	591	935	1362	1336	897	1463	1412	1571	1563	953	835	1171	782	1075	921	755	960	926	897	1065	58	1	1744	2772	2546	1434	1617	1099	953	1082	1264	2084	2451	2082	2187	1047	1428	1337	1349
YLR054C	0	0	0	0	0	0	0	0	0	0	0	0	0	0	0	0	0	0	0	0	0	0	0	0	0	0	0	0	0	0	0	0	0	0	0	0	0	0	0	0	0	0
YLR009W	1	0	0	0	0	0	0	0	0	0	0	0	1	0	0	0	0	0	0	0	0	0	0	0	0	0	0	0	0	0	0	0	0	0	0	0	0	0	0	0	0	0
YDR063W	447	1121	1255	1109	575	2017	204	1586	395	2014	723	1906	433	1705	524	1432	672	1660	345	1730	678	1745	189	56	0	2301	372	1314	1555	2117	507	1726	670	1783	263	1224	292	1163	369	2118	310	1777
YOR352W	0	955	0	406	0	997	0	497	0	1029	0	1109	0	481	0	484	0	601	0	633	0	519	0	25	0	1199	0	1165	0	1201	0	638	0	903	0	1030	0	864	0	984	0	888
YGR238C	1001	915	1230	729	1100	1539	1562	983	1609	1543	1501	1708	1225	1169	1298	987	1053	1022	850	1008	1330	1031	906	34	3	1408	1260	1096	1589	1479	1347	1112	1307	1368	891	1065	934	1058	764	1215	1594	1155
YER044C	0	0	0	0	0	0	0	0	0	0	0	0	0	0	0	0	0	0	0	0	0	0	0	0	0	0	0	0	0	0	0	0	0	0	0	0	0	0	0	0	0	0
YDR278C	1973	2286	2116	1571	1524	2416	2068	1707	2121	2392	2204	2462	1731	1799	2064	1517	1921	2113	1745	2089	1659	1827	1634	68	5	3004	2446	2489	2238	2716	2230	2145	1821	2241	1889	2358	1999	2286	1732	2600	2045	2227
YLR105C	0	0	0	0	0	0	0	0	0	0	0	0	0	0	0	0	0	0	0	0	0	0	0	0	0	0	0	0	0	0	0	0	0	0	0	0	0	0	0	0	0	0
YML091C	0	0	0	0	1	0	1	0	0	0	0	0	0	0	0	0	0	0	0	0	0	0	0	0	0	0	0	0	0	0	0	0	0	0	0	0	1	0	0	0	0	0
YHR191C	333	0	163	0	76	0	112	0	199	0	134	0	125	0	153	1	122	0	144	0	114	0	122	0	0	0	534	0	139	0	137	0	93	0	369	0	365	0	99	0	197	0
YDL098C	0	0	0	0	0	0	1	0	0	0	0	0	0	0	0	0	0	0	0	0	0	0	0	0	0	0	0	0	0	0	0	0	0	0	0	0	0	0	0	0	0	0
YLR202C	44	760	11	67	16	371	11	98	15	519	39	496	8	121	9	86	7	110	7	101	9	114	8	18	0	492	60	752	165	516	6	123	29	299	28	645	39	641	13	353	21	427
YKR005C	107	910	176	572	121	1570	84	922	94	1243	150	1207	61	856	79	823	123	858	66	887	155	932	86	30	0	1759	163	1122	157	1411	92	881	148	1314	114	1046	115	985	84	1323	65	1063
YMR143W	0	0	0	0	0	0	0	0	0	1	0	0	0	0	0	0	0	0	0	0	0	0	0	0	0	0	0	0	0	0	0	0	0	0	0	0	0	0	0	0	0	0
YCR063W	528	599	50	42	72	74	60	50	101	92	101	69	40	42	52	63	67	60	95	56	65	84	90	9	0	84	712	647	96	117	44	37	76	87	462	603	528	509	61	101	104	77
YNL189W	0	0	0	0	0	0	0	0	0	0	0	0	0	0	0	0	0	0	0	0	0	0	0	0	0	0	0	0	0	0	0	0	0	0	0	0	0	0	0	0	0	0
YCL047C	0	762	0	430	0	937	0	659	0	916	0	958	0	709	0	574	0	738	0	819	0	800	0	21	0	1124	0	759	0	1083	0	670	0	884	0	773	0	700	0	942	0	795
YGL122C	0	0	0	0	0	0	0	0	0	0	0	0	0	0	0	0	0	0	1	0	0	0	0	0	0	0	0	0	0	0	0	0	0	0	0	0	0	0	0	0	0	0
YDL018C	879	1062	1112	713	1002	1467	1519	1069	1774	1836	1462	1574	1058	1014	1371	941	1051	1013	969	1087	1112	1151	1050	47	0	1843	1229	1329	1584	1754	1020	921	1062	1297	958	1097	1031	994	1029	1476	1707	1655
YOR120W	0	716	0	434	0	1026	0	611	0	1100	0	1053	0	817	0	588	0	876	0	834	0	801	0	22	0	1222	0	890	0	1179	0	623	0	840	0	788	0	711	0	1081	0	1021
YPR160W	2213	2392	2591	1547	2226	3060	3607	2529	3116	3318	3069	3257	2526	2347	2889	2111	2534	2675	2407	2617	2363	2580	2364	94	4	3856	2819	3096	2957	3702	2868	2740	2057	2690	2317	2803	2313	2500	2079	3174	2992	3082
YBL060W	1779	1861	1580	917	1293	2089	2024	1301	1734	1767	1710	1699	1570	1536	1883	1247	1460	1368	1298	1312	1707	1766	1415	47	0	1824	2249	2190	1663	1809	1707	1276	1354	1592	1783	2044	1764	1561	1278	1598	1728	1378
YBR019C	850	1033	27	32	800	1272	41	40	1128	1261	1023	1161	40	32	44	26	26	18	26	51	43	33	743	25	1	1410	1048	1073	1040	1323	20	38	803	1173	859	999	897	977	674	966	1071	1135
YKL056C	272	406	119	106	89	221	187	130	70	159	125	137	185	176	143	119	149	198	143	211	96	166	82	16	0	251	196	418	89	149	168	207	89	198	241	402	172	418	70	184	105	160
YGR160W	284	339	47	29	21	87	63	48	45	74	30	40	81	90	59	67	66	57	54	55	74	61	61	4	0	77	381	440	32	42	81	69	70	45	285	356	303	362	64	71	49	61
YDL163W	0	0	0	0	0	0	0	0	0	0	0	0	0	0	0	0	0	0	0	0	0	0	0	0	0	0	0	0	0	0	0	0	0	0	0	0	0	0	0	0	0	0
YPL068C	0	1566	0	972	0	1623	0	1823	0	1432	0	1535	0	1731	0	1551	0	1931	0	1825	0	1986	0	55	0	1917	0	1988	0	1689	1	1581	0	1264	0	1864	0	1716	0	1690	0	1315
YJR057W	0	0	0	0	0	0	0	0	0	0	0	0	0	0	0	0	0	0	0	0	0	0	0	0	0	0	0	0	0	0	0	0	0	0	0	0	0	0	0	0	0	0
YKL178C	778	0	1082	0	997	0	1418	0	1156	0	989	0	882	0	1390	0	973	0	901	0	940	0	970	0	2	0	983	0	927	0	1161	0	918	0	844	0	803	0	833	0	1139	0
YFL032W	338	740	319	269	238	615	134	498	138	694	270	670	175	451	205	384	221	417	142	420	279	470	105	16	0	780	334	837	533	736	219	402	231	464	299	946	279	727	179	607	93	512
YLR377C	1409	0	1598	0	1361	0	2260	0	1895	0	1640	0	1665	0	2018	0	1658	0	1600	0	1692	0	1412	0	0	0	1777	0	1889	0	1705	0	1472	0	1386	0	1462	0	1364	0	2009	0
YCL044C	0	247	0	279	0	461	0	483	0	518	0	522	0	331	0	420	0	350	0	303	0	335	0	11	0	545	0	215	0	506	0	336	0	376	0	221	0	224	0	457	0	343
YAL059W	814	0	480	0	382	0	578	0	479	0	456	0	521	0	542	0	478	0	433	0	434	0	394	0	1	0	824	0	459	0	572	0	379	0	734	0	600	0	322	0	513	0
YNL007C	0	0	0	0	0	0	0	0	0	0	0	0	0	0	0	0	0	0	0	0	0	0	0	0	0	0	0	0	0	0	0	0	0	0	0	0	0	0	0	0	0	0
YPL148C	0	0	0	0	0	0	0	0	0	0	0	0	0	0	0	0	0	0	0	0	0	0	0	0	0	0	0	0	0	0	0	0	0	0	0	0	0	0	0	0	0	0
YJR137C	44	68	46	19	32	97	77	59	55	68	89	73	61	55	71	61	54	86	80	77	46	56	24	2	0	60	75	60	45	99	34	35	55	51	48	65	87	68	21	51	42	46
YDR397C	0	0	0	0	0	0	0	0	0	0	0	0	0	0	0	0	0	0	0	0	0	0	0	0	0	0	0	0	0	0	0	0	0	0	0	0	0	0	0	0	0	0
YMR021C	342	0	34	0	49	0	43	0	82	0	55	0	36	0	35	0	48	0	25	0	24	0	53	0	0	0	504	0	53	0	27	0	50	0	363	0	371	0	55	0	57	0
YMR074C	684	809	904	733	578	1073	1000	863	838	1067	845	1048	802	912	976	793	862	876	675	925	948	919	830	18	2	1416	807	1027	940	1196	1033	976	677	948	726	946	767	882	809	1240	913	1006
YIL015C-A	2693	2035	3148	993	2284	1830	4002	1396	3192	1823	3287	1764	3288	1655	3600	1277	3485	1550	2733	1456	3455	1564	2269	59	2	2066	3347	2506	3468	2154	3138	1399	2413	1587	2469	2225	2873	1906	2392	1963	3104	1563
YDR378C	535	676	152	108	45	118	206	213	56	78	32	102	226	261	191	177	150	189	97	188	197	262	53	12	0	69	609	908	68	71	167	170	43	73	500	757	535	743	46	138	33	86
YJR039W	1509	282	867	223	1029	858	1317	615	1213	800	1149	342	1003	198	1102	366	1005	247	917	433	981	140	840	22	1	287	1907	979	1121	313	958	297	824	305	1544	1091	1620	272	831	282	1176	165
YDL158C	0	0	0	0	0	0	0	0	0	0	0	0	0	0	0	0	0	0	0	0	0	0	0	0	0	0	0	0	0	0	0	0	0	0	0	0	0	0	0	0	0	0
YNL323W	40	1026	33	478	58	871	36	525	17	783	62	752	35	559	33	452	42	701	41	664	52	581	37	29	0	888	30	1176	18	839	69	654	55	792	32	983	30	948	19	885	19	737
YFL009W	0	0	0	0	0	0	0	0	0	0	0	0	0	0	0	0	0	0	0	0	0	0	0	0	0	0	0	0	0	0	0	0	0	0	0	0	0	0	0	0	0	0
YLR297W	0	0	0	0	0	0	1	0	0	0	0	0	0	0	0	0	0	0	0	0	1	0	0	0	0	0	0	0	0	0	1	0	0	0	0	0	0	0	0	0	0	0
YLR279W	911	499	861	440	870	1312	1192	744	1281	1192	1208	970	911	613	1141	690	839	657	848	796	1098	540	1080	29	2	1056	1066	930	1255	885	807	580	913	833	911	914	896	574	897	979	1355	561
YDR216W	68	333	198	420	130	647	28	331	49	635	133	775	53	510	64	257	99	594	54	395	107	341	30	17	0	796	54	350	619	799	63	511	140	619	61	392	35	368	48	571	36	477
YIL120W	1084	1278	1367	870	1107	1659	1918	1318	1504	1655	1415	1423	1631	1412	1836	1211	1200	1372	1394	1329	1516	1652	1218	30	1	1830	1576	1350	1269	1685	1489	1280	1305	1390	1154	1328	1070	1114	992	1602	1443	1287
YPL162C	893	10	1055	11	1073	15	1665	9	1361	12	1384	17	835	1	1523	9	1322	15	1180	6	910	7	1131	0	0	9	1091	6	1275	11	1126	8	995	5	893	8	804	8	842	8	1245	7
YGR095C	0	0	0	0	0	0	0	0	0	0	0	0	0	0	0	0	0	0	0	0	0	0	0	0	0	0	0	0	0	1	0	0	0	2	0	0	0	0	0	0	0	0
YCL027W	123	1444	200	649	144	1415	44	991	55	1506	92	1467	63	1066	69	925	115	1080	62	1033	81	1037	40	42	0	1834	136	1528	659	1533	66	1027	111	1365	69	1583	59	1323	55	1488	55	1354
YHR029C	0	333	0	266	0	924	0	579	0	731	0	567	0	378	0	487	0	386	0	699	0	358	0	17	0	582	0	657	0	509	0	371	0	485	0	755	0	392	0	447	0	376
YAL033W	0	0	0	0	0	0	0	0	0	0	0	0	0	0	0	0	0	0	0	0	0	0	0	0	0	0	0	0	0	0	0	0	0	0	0	0	0	0	0	0	0	0
YNL130C	668	786	754	468	704	1003	1148	828	1106	1237	822	940	964	814	1027	708	916	877	780	868	937	907	956	27	1	1509	929	857	823	1081	881	768	752	930	799	841	707	758	792	1192	1174	1125
YNR036C	0	0	0	0	0	0	0	1	0	0	0	0	0	0	0	0	0	0	0	0	1	0	0	0	0	0	1	0	0	0	0	0	0	1	0	0	0	0	0	0	0	0
YNR049C	1029	0	1394	0	1408	0	2019	0	1790	0	1660	0	1118	0	1681	0	1452	0	1294	0	1256	0	1440	0	1	0	1345	0	1613	0	1739	0	1443	0	1208	0	965	0	1080	0	1646	0
YDR192C	1198	1338	1460	795	1347	2113	1895	1384	1967	2009	1767	1971	1379	1329	1709	1144	1316	1390	1273	1331	1177	1363	1204	42	3	2129	1556	1539	1651	2066	1412	1430	1526	1797	1149	1482	1227	1354	1225	1740	1893	1719
YOL112W	915	952	1626	975	1012	1685	2354	1866	1756	1910	1358	1548	1509	1327	2041	1522	1625	1637	1270	1679	1585	1479	1159	42	1	2057	1137	1132	1497	1718	1648	1543	1243	1458	855	1120	899	1017	1054	1736	1747	1522
YML109W	1226	348	1318	369	1174	651	2199	343	1834	419	1528	347	1623	344	1902	266	1641	386	1483	340	1535	353	1285	7	0	465	1580	273	1472	507	1660	342	1196	540	1081	213	1178	221	1196	432	1753	272
YOL083W	1151	1602	1297	1062	1004	1953	1626	1467	1342	2074	1532	2362	1270	1352	1581	1319	1422	1847	1383	1796	1108	1426	1248	39	2	2558	1497	1948	1663	2267	1394	1537	1180	1678	1215	1865	1140	1560	992	2146	1362	1857
YNL251C	0	0	3	0	0	0	0	0	0	0	0	0	0	0	0	0	0	0	1	0	0	0	0	0	0	0	0	0	0	0	0	0	0	0	0	0	0	0	0	0	0	0
YBR266C	576	532	39	21	25	20	42	32	41	47	41	36	36	25	38	20	39	39	38	42	32	44	37	8	0	41	676	662	45	58	36	25	25	22	509	529	531	471	34	44	24	24
YBL004W	0	0	0	0	0	0	0	0	0	0	0	0	0	0	0	0	0	0	0	0	0	0	0	0	0	0	0	0	0	0	0	0	0	0	0	0	0	0	0	0	0	0
YBR164C	956	1157	520	344	645	1145	681	637	778	1122	844	852	495	492	645	545	654	699	539	714	545	646	502	33	0	1063	1187	1448	723	1048	494	610	706	999	937	1438	1051	1173	634	958	827	899
YHR074W	0	0	0	0	0	0	0	0	0	0	0	0	0	0	0	0	0	0	0	0	0	0	0	0	0	0	0	0	0	0	0	0	0	0	0	0	0	0	0	0	0	0
YDR464W	0	0	0	0	0	0	0	0	0	0	0	0	0	0	0	0	0	0	0	0	0	0	0	0	0	0	0	0	0	0	0	0	0	0	0	0	0	0	0	0	0	0
YFR030W	0	0	0	0	0	0	0	0	0	0	0	0	0	0	0	0	0	0	0	0	0	0	0	0	0	0	0	0	0	0	0	0	0	0	0	0	0	0	0	0	0	0
YJL146W	866	785	1223	667	838	1207	1264	936	1250	1181	1236	1112	960	802	1171	787	1019	925	887	852	1005	873	742	14	0	1195	1175	1013	1032	1138	1365	994	913	1037	822	1002	833	805	695	1071	1258	1047
YKL078W	0	0	0	0	0	0	0	0	0	0	2	0	0	0	0	0	0	0	0	0	0	0	0	0	0	0	0	0	0	0	0	0	0	0	0	0	0	0	0	0	0	0
YIL055C	792	814	767	526	693	964	1016	878	733	977	687	911	800	768	1100	755	900	934	762	893	851	888	572	30	0	1090	837	888	823	1016	789	748	657	908	701	963	702	796	515	926	742	889
YPL053C	1804	11	1778	8	1583	19	2350	10	2571	15	2615	13	1848	14	2070	4	2078	9	1786	9	2003	14	1873	2	2	16	2268	11	2782	24	1846	18	1848	25	1686	13	1988	5	1906	16	2602	12
YLR351C	592	798	854	643	693	1306	1229	1066	946	1268	1166	1491	754	858	1151	926	968	1154	866	1141	683	935	778	36	0	1575	689	872	1027	1688	921	1057	765	1092	516	763	541	795	847	1261	981	1182
YJR111C	489	658	552	336	424	737	508	450	421	809	622	738	439	501	414	385	534	549	508	634	399	501	446	14	1	843	516	808	568	792	483	524	450	627	475	748	510	652	320	743	464	735
YER125W	0	0	0	0	0	0	0	0	0	0	0	0	0	0	0	0	0	0	0	0	0	0	0	0	0	0	0	0	0	0	0	0	0	0	0	0	0	0	0	0	0	0
YER152C	1760	1633	1684	1073	1750	2188	3057	1837	2085	2213	1826	2092	1788	1682	2525	1566	2216	2054	2159	2139	1777	1933	1949	59	1	2982	2185	2225	1925	2422	2013	1670	1739	2126	1933	1920	1655	1713	1496	2208	1953	1746
YLR015W	623	705	770	529	764	1029	745	850	931	1337	976	1102	545	607	839	674	768	745	686	849	622	786	506	22	2	1422	675	938	1044	1300	742	772	693	948	607	765	630	757	627	1176	784	1233
YHR116W	1077	1344	273	219	607	817	409	303	874	1116	735	886	257	310	346	310	271	330	234	342	253	305	527	26	0	1172	1201	1461	880	1177	284	301	617	851	991	1376	940	1163	508	807	894	990
YPL259C	1488	1098	1616	913	1295	2067	2084	1426	1962	1707	1566	1417	1200	955	1964	1193	1632	1380	1420	1413	1201	804	1477	46	1	1793	1787	1624	1678	1472	1685	1293	1439	1484	1308	1661	1494	1227	1281	1677	1901	1133
YKL200C	6	0	11	0	7	1	3	0	6	0	10	1	2	0	3	0	8	0	6	0	7	0	1	0	0	0	7	0	39	0	3	0	13	0	5	1	2	0	1	0	1	0
YGR093W	340	1874	589	1104	357	2478	141	2054	256	2815	478	2625	237	1822	448	1733	364	1834	239	1809	489	1889	93	73	0	3293	395	2472	649	2648	239	1640	434	2234	222	2077	307	1984	259	2498	200	2405
YDL037C	1387	2046	2327	1782	1814	3530	3081	2642	2723	3754	2684	3602	2459	2746	2846	2456	2420	2786	2097	2882	2493	3001	2012	91	6	4281	1887	2412	2861	3718	2633	2777	2069	3182	1312	2220	1613	2074	1882	3673	2796	3533
YLR442C	0	0	0	0	0	0	0	0	0	0	0	0	0	0	0	0	0	0	0	0	0	0	0	0	0	0	0	0	0	0	0	0	0	0	0	0	0	0	0	0	0	0
YHL043W	718	773	698	412	650	633	917	464	1022	752	926	680	688	546	861	489	677	526	632	571	737	613	602	20	0	711	982	638	933	888	667	460	666	641	685	525	771	539	624	676	1068	607
YOR364W	668	792	774	567	823	956	1012	655	891	1256	1009	971	670	619	928	552	834	875	775	811	642	741	710	31	0	1316	715	889	994	1256	766	818	736	822	669	776	646	754	588	1134	793	1208
YOR386W	1462	1096	735	370	835	1124	1260	758	1229	1043	1345	1179	638	536	993	543	828	698	798	638	671	433	953	49	0	1059	1849	1437	1222	1126	844	615	846	802	1663	1682	1395	988	477	799	1109	620
YCL011C	399	0	272	0	317	0	417	0	148	0	273	0	224	0	278	0	303	0	304	0	336	0	283	0	1	0	326	0	349	0	312	0	300	0	386	0	264	0	294	0	214	0
YPR198W	2319	3004	1646	1081	973	1987	1531	1326	1583	1725	1529	1866	1443	1548	1415	1044	1457	1740	1390	1685	1459	1712	1231	66	2	2124	3201	3673	1531	2022	1563	1743	1169	1582	2289	3236	2555	2974	1119	1747	1594	1644
YHL038C	311	453	44	33	133	251	97	61	176	208	144	158	59	47	54	59	72	52	33	47	50	48	145	10	0	185	387	523	116	176	43	40	171	199	331	520	346	464	110	155	202	150
YGL053W	1944	2152	1947	1258	1740	2628	2923	1991	2674	3051	2253	2460	2218	2279	2662	1867	2354	2330	1968	2437	2198	2209	1702	76	1	2959	2464	2428	2181	2667	1895	2052	1928	2598	1871	2403	2062	2300	1801	2655	2890	2715
YLL053C	1120	1174	1103	764	1306	1941	1612	1192	1605	1763	1534	1774	1159	1116	1347	931	1124	1248	1088	1359	1136	1242	1173	33	1	2046	1396	1523	1661	1941	1221	1232	1250	1655	1128	1442	1073	1316	642	1689	1478	1583
YDR425W	199	210	305	126	183	294	283	183	394	363	300	298	312	226	217	194	343	296	280	319	297	248	204	12	0	369	237	246	252	315	325	325	186	277	225	256	198	197	186	296	358	352
YOR331C	85	481	299	486	110	1057	41	943	73	980	129	998	70	991	105	717	138	956	91	984	190	1161	48	33	0	1351	83	668	607	1128	87	683	165	858	60	600	62	510	80	1062	65	962
YML076C	97	1099	138	649	124	1529	121	893	48	1260	203	1312	147	1055	129	852	117	992	132	892	203	1077	133	37	0	1558	59	1155	253	1539	175	1123	184	1236	102	1136	78	1064	166	1413	73	1188
YKR060W	852	0	1085	0	881	0	1244	0	963	0	1092	0	1242	0	1118	0	1248	0	1162	0	1057	0	974	0	2	0	1136	0	1142	0	1246	0	802	0	939	0	973	0	777	0	884	0
YER069W	0	0	0	0	0	0	0	0	0	0	0	0	0	0	0	0	0	0	0	0	0	0	0	0	0	0	0	0	1	0	0	0	0	0	0	0	0	0	0	0	0	0
YMR091C	0	0	0	0	0	0	0	0	0	0	0	0	0	0	0	0	0	0	0	0	0	0	0	0	0	0	0	0	0	0	0	0	0	0	0	0	0	0	0	0	0	0
YER012W	0	0	0	0	0	0	0	0	0	0	0	0	0	0	0	0	0	0	0	0	0	0	0	0	0	0	0	0	0	0	0	0	0	0	0	0	0	0	0	0	0	0
YDL135C	0	0	0	0	0	0	0	0	0	0	0	0	0	0	0	0	0	0	0	1	0	0	0	0	0	0	0	0	0	0	0	0	0	0	0	0	0	1	0	0	0	0
YCR093W	0	0	0	0	0	0	0	0	0	0	0	0	0	0	0	0	0	0	0	0	0	0	0	0	0	0	0	0	0	0	0	0	0	0	0	0	0	0	0	0	0	0
YGR273C	965	207	1348	222	1210	400	1692	223	1585	380	1824	305	1253	281	1734	202	1240	231	1114	199	1184	252	1246	4	2	420	1216	229	1960	437	1313	267	1229	350	942	184	961	175	938	325	1493	280
YBR069C	568	475	817	432	598	904	633	762	622	767	887	963	639	603	786	619	790	672	679	786	634	494	382	20	0	828	699	733	795	838	777	566	662	772	528	630	604	529	554	719	574	550
YGL040C	0	0	0	0	0	0	0	0	0	0	0	0	0	0	0	0	0	0	0	0	0	0	0	0	0	0	0	0	0	0	0	0	0	0	0	0	0	0	0	0	0	0
YDR512C	420	227	92	47	138	232	174	106	242	233	249	204	207	80	151	79	117	99	108	101	155	79	124	11	0	158	568	546	296	186	109	64	192	152	379	452	447	255	144	122	242	84
YPR012W	0	217	0	120	0	696	0	169	0	756	0	569	0	205	0	170	0	152	0	187	0	216	0	19	0	596	0	801	0	623	0	154	0	555	0	790	0	243	0	249	0	563
YGR255C	429	473	75	36	196	253	107	88	292	347	327	335	106	99	127	102	88	54	68	78	88	109	211	8	0	271	608	584	334	349	106	68	213	300	437	553	454	473	167	280	278	250
YDL051W	964	292	1411	374	1049	608	1860	385	1573	570	1701	557	1473	356	1597	310	1421	458	1416	414	1286	237	1346	12	3	444	1186	316	1735	586	1458	449	1129	487	911	384	976	281	1050	538	1601	288
YBL102W	820	818	921	550	793	1327	1096	820	1265	1267	1136	1208	1018	897	1185	650	936	853	799	943	975	986	771	34	0	1306	1068	1129	1198	1312	1202	1000	964	1103	728	916	876	871	813	1066	1315	1036
YPL237W	0	0	0	0	1	0	1	0	0	0	0	0	0	0	0	0	0	0	0	0	0	0	0	0	0	0	0	0	0	0	0	0	0	0	0	0	0	0	0	0	0	0
YLR120C	615	863	571	372	547	964	896	671	893	1144	856	947	589	692	713	563	563	612	482	626	585	718	519	24	0	931	800	948	790	1028	662	667	480	753	718	914	688	767	423	805	823	993
YEL043W	586	230	745	174	620	264	868	172	1018	270	826	220	587	166	879	143	806	192	815	207	546	177	776	5	0	322	796	204	710	288	737	190	642	202	681	217	606	227	664	323	929	280
YNL068C	1786	1	1126	0	1159	1	1506	1	1373	1	1402	0	1088	0	1164	0	1091	0	1012	1	1029	1	1141	0	1	0	2327	1	1293	0	1208	0	1063	0	2128	0	1846	1	969	0	1440	0
YJL169W	991	994	536	323	421	528	516	317	587	585	551	637	450	426	435	299	376	414	391	436	475	425	376	30	0	667	1157	1197	667	747	497	409	399	468	891	990	937	1079	430	571	602	596
YAL043C-A	51	0	51	0	55	0	17	0	11	0	55	0	34	0	37	0	45	0	30	0	45	0	19	0	0	0	41	0	90	0	48	0	61	0	34	0	39	0	29	0	20	0
YDR146C	0	0	0	0	0	0	0	0	0	0	0	0	0	0	0	0	0	0	0	0	1	0	0	0	0	0	0	0	0	0	0	0	0	0	0	0	0	0	0	0	0	0
YBR112C	0	0	0	0	0	0	1	0	0	0	0	0	0	0	0	0	0	0	0	0	0	0	0	0	0	0	0	0	0	0	0	0	0	0	0	0	0	0	0	0	0	0
YBL081W	475	266	519	208	540	384	635	468	351	339	625	346	639	277	607	279	545	316	631	373	686	345	485	11	0	399	436	291	630	434	736	378	502	353	460	296	371	293	431	393	398	346
YFL040W	784	353	937	332	638	700	980	557	1015	703	944	625	934	498	1018	408	998	520	771	663	894	464	857	16	0	746	975	561	987	576	790	461	743	528	763	679	718	418	776	592	972	462
YNL326C	653	798	427	293	445	680	620	546	828	977	669	750	462	545	728	425	464	483	451	487	467	554	541	22	0	1021	811	1084	670	743	476	563	451	662	623	850	695	807	520	758	798	938
YDR337W	0	0	0	0	0	0	0	0	0	0	0	0	0	0	0	0	0	0	0	0	0	0	0	0	0	0	0	0	0	0	0	0	0	0	0	0	0	0	0	0	0	0
YJL061W	0	0	0	0	0	0	0	0	0	0	0	0	0	0	0	0	0	0	0	0	0	0	0	0	0	0	0	0	0	0	0	0	1	0	0	0	0	0	0	0	0	0
YPR147C	1926	2234	3168	1886	2112	3455	3744	2912	3383	3369	3435	3568	3153	3078	3431	2571	3366	3284	3012	3229	2968	3313	2571	86	3	4156	2539	2707	3308	3822	3314	2947	2285	3129	2049	2472	2043	2064	2435	3553	3449	3093
YKL131W	41	937	164	766	81	1328	34	980	52	1111	61	1150	54	1008	62	787	92	1142	43	1153	109	1025	35	33	0	1544	74	1133	458	1259	75	1188	70	1118	43	1027	42	907	44	1365	24	1158
YDR441C	1462	0	1116	0	1555	0	1686	0	1793	0	1519	0	891	0	1511	0	1286	0	1202	0	918	0	1296	0	1	0	1787	0	1643	0	1297	0	1463	0	1535	0	1309	0	1082	0	1689	0
YPL094C	0	0	0	0	0	0	0	0	0	0	0	0	0	0	0	0	0	0	0	0	0	0	0	0	0	0	0	0	0	0	0	0	0	0	0	0	0	0	0	0	1	0
YPL023C	2983	2973	4588	2542	3827	5251	6076	3983	5030	5033	5074	5074	4825	4084	5699	3753	4709	4335	4086	4587	4355	4340	3953	119	4	6137	3782	3744	4848	5433	4669	3793	4035	4723	3017	3210	3119	3059	3785	5208	4994	4701
YDR231C	987	1003	141	101	328	546	196	167	559	520	477	418	143	107	199	110	140	128	173	135	130	131	276	29	0	438	1199	1239	451	544	143	134	302	390	921	1254	934	1008	300	431	541	451
YJL112W	624	901	791	704	649	975	1081	756	625	854	646	1017	678	834	925	791	638	1069	686	853	833	1082	703	34	0	1259	758	1031	700	1129	851	946	604	1024	762	887	635	796	729	1053	686	791
YNL193W	975	1176	957	567	949	1490	1254	954	1298	1442	1157	1246	946	1005	1232	840	931	931	789	960	1000	1083	1089	29	1	1773	1161	1303	997	1316	1114	1016	825	1167	895	1255	996	1075	1036	1490	1241	1299
YML058W	844	0	1003	0	820	0	1300	0	1112	0	1169	0	846	0	1069	0	754	0	691	0	749	0	972	0	1	0	1032	0	1169	0	1047	0	843	0	904	0	927	0	959	0	1081	0
YBR188C	674	862	779	642	690	1390	1040	1068	870	1304	759	1094	779	1043	991	853	832	1175	817	1092	740	1032	669	36	0	1426	833	1100	747	1146	899	1118	661	1113	663	1079	692	910	645	1245	942	1050
YER034W	834	1000	948	656	614	954	1090	815	1017	1025	966	972	803	785	988	702	922	792	768	813	761	801	603	27	1	1060	1094	1094	904	1085	1026	882	780	862	841	1063	922	966	676	967	946	914
YJR076C	0	0	0	0	0	0	0	0	0	0	0	0	0	0	0	0	0	0	0	0	0	0	0	0	0	0	0	0	0	0	0	0	0	0	0	0	0	0	0	0	0	0
YKL157W	0	0	0	0	1	0	2	0	1	0	0	0	0	0	1	0	0	0	0	0	1	0	1	0	0	0	0	0	0	0	0	0	0	0	0	0	0	0	0	4	0	0
YBR003W	63	0	18	0	46	0	7	0	19	0	23	0	10	0	13	0	10	0	9	0	10	0	12	0	0	0	61	0	172	0	8	0	37	0	32	0	56	0	17	0	8	0
YPR129W	1665	2	2143	2	2411	10	2965	1	2768	9	2404	8	2146	6	2507	1	2066	1	2033	12	2099	4	2215	0	0	10	2320	8	2502	7	2210	2	2184	1	1893	6	1758	6	1783	6	2771	2
YDL113C	0	0	0	0	0	0	0	0	0	0	0	0	0	0	1	0	0	0	0	0	0	0	0	0	0	0	0	0	0	0	0	0	0	0	0	0	0	0	0	0	0	0
YMR135C	916	1053	1042	721	997	1536	1452	1342	1328	1426	1100	1309	976	1125	1351	1039	1164	1173	936	1289	968	1246	944	35	1	1821	952	1243	1140	1437	970	1067	1070	1235	746	1083	926	1008	908	1599	1392	1415
YGL007W	217	0	244	0	406	0	381	0	498	0	615	0	151	0	279	0	276	0	224	0	178	0	531	0	0	0	261	0	589	0	308	0	467	0	204	0	243	0	442	0	490	0
YPL005W	613	1	106	0	173	1	126	0	308	0	318	0	139	0	119	0	93	0	120	0	123	0	221	0	0	0	841	0	318	0	100	0	223	0	578	0	632	0	210	1	324	0
YBR247C	0	0	0	0	0	0	0	0	0	0	0	0	0	0	0	0	0	0	0	0	0	0	0	0	0	0	0	0	0	0	0	0	0	0	0	0	0	0	0	0	0	0
YLR185W	6	6	0	0	0	8	0	0	2	0	1	0	0	0	1	0	15	9	6	3	4	0	0	0	0	0	13	10	0	8	0	0	14	14	5	3	10	14	1	0	0	0
YJL210W	1408	457	874	278	678	238	1561	232	902	228	836	207	845	214	1307	179	975	273	907	219	1033	200	757	12	0	247	1979	389	887	253	987	252	623	205	1658	267	1661	232	727	250	818	159
YLR398C	1014	1220	979	600	687	1063	1008	888	944	1138	837	979	858	801	840	705	837	921	771	877	795	954	730	30	1	1151	1281	1608	901	1157	971	912	620	881	1065	1339	1115	1188	661	1087	963	1049
YIL154C	0	0	0	0	0	0	0	0	0	0	0	0	0	0	0	0	0	0	0	0	0	0	0	0	0	0	0	0	0	0	0	0	0	0	0	0	0	0	0	0	0	0
YIL101C	67	1230	80	595	81	1226	78	991	51	1379	95	1246	96	1246	76	862	70	1010	72	1129	136	1471	49	25	0	1614	84	1300	115	1351	76	1005	66	1125	87	1160	59	1041	46	1379	53	1280
YKL004W	0	0	0	0	0	0	0	0	0	0	0	0	0	0	0	0	0	0	0	0	0	0	0	0	0	0	0	0	0	0	0	0	0	0	0	0	0	0	0	0	0	0
YPL154C	1173	1388	1253	776	959	1565	1690	1285	1367	1543	1226	1503	1054	1103	1550	1026	1204	1377	1189	1273	1045	1150	963	64	2	1558	1533	1603	1236	1697	1250	1181	1127	1503	1087	1573	1076	1302	886	1449	1302	1382
YPL101W	521	563	171	131	94	191	229	127	182	213	241	250	172	161	227	156	163	148	165	220	224	195	125	8	0	237	569	609	224	241	175	118	123	119	372	540	501	501	152	207	213	155
YLR258W	368	1049	631	859	622	1597	311	1134	276	1585	580	1722	384	1202	504	1065	466	1060	353	1128	562	1152	242	38	1	1998	394	1209	1092	1771	558	1296	597	1325	301	1182	285	988	395	1716	253	1465
YBR178W	54	0	57	0	80	5	78	3	37	6	75	1	82	1	106	3	81	0	88	6	91	0	72	0	0	0	44	10	99	1	97	3	68	1	77	3	41	1	82	1	33	1
YJR098C	929	1038	1270	736	905	1275	1319	1082	1155	1319	1203	1266	1190	1056	1203	945	1371	1326	1129	1404	1048	1245	782	32	0	1476	1108	1316	1203	1404	1099	1187	891	1225	842	1123	945	1003	743	1213	1157	1225
YHR176W	0	763	0	537	0	1023	0	932	0	1165	0	1061	0	790	2	792	0	835	0	874	0	835	0	27	0	1071	0	910	0	1121	0	848	0	916	0	915	0	649	0	971	0	1042
YJR018W	0	0	0	0	0	0	0	0	0	0	0	0	0	0	0	0	0	0	0	0	0	0	0	0	0	0	0	0	0	0	0	0	0	0	0	0	0	0	0	0	0	0
YMR326C	62	1207	95	595	60	1112	16	657	26	1462	74	1211	25	722	33	612	53	797	17	784	47	792	18	39	0	1372	54	1469	517	1299	55	810	65	1071	40	1313	32	1254	27	1213	23	1286
YDR319C	1549	657	1899	636	1342	1038	788	460	1409	730	1941	795	1076	477	1429	404	1569	601	948	482	1484	496	577	11	0	792	1732	628	2545	960	1219	569	1615	840	1159	478	1376	457	1170	862	1126	564
YKL095W	0	0	0	0	0	0	0	0	0	0	0	0	0	0	0	0	0	0	0	0	0	0	0	0	0	0	0	0	0	0	0	0	0	0	0	0	0	0	0	0	0	0
YOL099C	972	30	1551	68	1043	139	1906	92	1609	97	1528	103	1343	77	1759	56	1589	95	1400	69	1101	37	1178	3	3	105	1301	82	1448	97	1497	97	1172	93	914	82	1094	53	1099	77	1597	53
YIL094C	0	0	0	0	0	0	0	0	0	0	0	0	0	0	0	0	0	0	0	0	0	0	0	0	0	0	0	0	0	0	0	0	0	0	0	0	0	0	0	0	0	0
YLR451W	119	138	207	149	214	244	308	199	232	268	193	184	214	193	274	129	83	93	100	84	182	204	123	6	0	214	149	143	128	196	236	180	218	272	115	133	101	127	105	220	180	239
YFR017C	1434	1619	1408	862	996	1717	1636	1282	1325	1645	1451	1662	1508	1236	1629	1047	1525	1560	1290	1583	1393	1547	1064	48	1	2075	1582	1902	1484	1721	1350	1185	1112	1470	1309	1794	1395	1428	1080	1668	1230	1467
YGR084C	687	869	759	506	558	997	1125	814	1163	1118	1126	1211	845	820	984	710	887	857	761	846	863	1027	701	32	0	1397	926	941	955	1302	727	701	653	888	639	961	711	836	670	1120	1089	1030
YIL076W	1245	1497	231	155	347	545	417	269	451	509	515	479	281	240	383	250	325	327	302	313	295	304	311	29	0	655	1618	1903	428	518	253	210	359	420	1215	1765	1353	1527	413	549	433	496
YOL044W	462	1163	560	581	346	903	278	926	214	854	324	880	358	985	395	681	439	932	264	957	509	1053	155	35	0	900	525	1364	641	886	355	825	346	738	397	1196	376	1142	115	903	149	698
YLR323C	0	0	0	0	0	0	0	0	0	0	4	0	0	0	0	0	0	0	0	0	0	0	0	0	0	0	0	0	0	0	0	0	0	0	0	0	0	0	0	0	0	0
YOR085W	657	642	607	315	409	331	822	428	502	510	407	328	588	450	607	383	666	605	733	588	585	501	325	15	1	410	978	840	330	370	601	478	310	297	711	742	685	726	249	402	567	433
YGL067W	1366	1566	1257	777	1388	2025	1537	1099	2040	2015	2087	1947	1355	1112	1531	1000	1214	1206	1104	1282	1319	1313	1421	51	0	2280	1732	1815	1889	2119	1360	1227	1554	1787	1429	1699	1525	1454	1194	1877	1895	1823
YOR050C	931	1009	1033	678	1123	1548	1527	1038	1244	1479	1191	1385	880	896	1383	1029	1199	1165	1037	1120	865	979	1001	45	0	1595	1125	1205	1193	1450	1142	947	1037	1254	918	1032	854	949	861	1409	1255	1317
YNL087W	604	867	778	613	639	1189	872	893	685	1256	918	1182	815	995	981	766	911	1127	858	1023	902	1061	619	28	1	1240	745	1052	1028	1265	842	951	690	1106	603	931	623	826	647	1154	673	1157
YGR114C	0	0	0	0	0	0	0	0	0	0	0	0	0	0	0	0	0	0	0	0	0	0	0	0	0	0	0	0	0	0	0	0	0	0	0	0	0	0	0	0	0	0
YLR318W	353	434	107	49	31	70	100	110	90	95	124	101	72	58	90	76	122	100	80	113	98	90	45	12	0	73	507	446	125	99	121	80	66	80	299	469	408	455	64	99	76	75
YBR278W	88	846	105	672	139	1324	158	1054	45	1432	157	1289	146	1019	120	1035	113	1148	152	1141	199	1326	110	23	0	1576	43	989	196	1359	173	1016	147	1065	63	904	49	893	129	1344	73	1285
YNL024C-A	10	0	16	0	16	0	20	0	23	0	16	0	12	0	19	0	15	0	21	0	26	0	22	0	0	0	23	0	21	0	12	0	23	0	11	0	17	0	16	0	34	0
YDR296W	489	575	103	76	147	256	141	115	229	249	236	269	98	105	141	116	147	146	150	128	146	118	164	12	1	241	778	674	256	277	116	124	210	293	500	695	585	561	203	216	237	217
YGL232W	1394	1537	1512	926	1216	1743	2352	1441	1876	1968	1743	1979	1553	1480	2156	1394	1558	1633	1432	1659	1697	1529	1383	70	1	2339	1854	1751	1840	2156	1513	1282	1338	1585	1419	1446	1625	1482	1338	1861	1812	1533
YPR091C	1087	1360	1490	1008	1005	1729	1467	1443	1743	2044	1650	1841	1388	1408	1558	1156	1234	1303	1046	1370	1532	1584	1010	48	1	2089	1517	1436	1710	2188	1621	1484	1220	1571	976	1345	1146	1240	1087	1666	1706	1840
YGR141W	624	761	618	445	691	1035	960	639	1062	1156	1020	1093	655	740	965	632	626	581	493	572	668	764	723	22	0	1389	804	936	1006	1284	612	569	657	1064	634	732	574	681	594	1089	949	1180
YAR030C	875	0	877	0	627	0	1103	0	1186	0	1079	0	738	0	953	0	835	0	772	0	736	0	910	0	3	0	1051	0	1041	0	992	0	761	0	865	0	824	0	779	0	1018	0
YHR137W	351	454	369	204	286	466	409	374	414	505	350	419	432	481	388	324	396	336	326	400	503	507	294	12	0	580	350	455	335	501	347	464	326	511	294	446	336	368	340	547	419	463
YFL011W	803	0	817	0	701	0	1159	0	759	0	984	0	816	0	1051	0	889	0	691	0	799	0	775	0	0	0	783	0	1040	0	703	0	736	0	643	0	669	0	805	0	797	0
YMR198W	494	421	391	191	140	109	404	187	208	149	175	129	331	202	357	168	346	216	302	225	292	247	162	11	0	213	810	553	182	121	397	307	166	133	535	591	553	417	142	179	178	154
YCR003W	367	358	81	27	184	308	75	63	209	173	242	206	100	69	56	56	81	76	51	67	83	69	143	7	0	201	403	420	201	203	45	68	169	183	307	458	309	356	115	138	201	187
YMR316C-B	189	704	312	552	188	1016	112	939	129	1143	268	1198	118	683	151	764	250	1025	143	1032	173	755	70	24	0	1182	163	832	809	1240	191	878	182	881	128	794	140	662	85	1119	83	979
YMR316C-A	276	1377	302	997	306	1501	371	1216	144	1610	370	1770	293	1232	321	1131	332	1523	312	1505	344	1343	268	31	0	1869	236	1480	432	1969	404	1291	356	1591	237	1250	193	1323	227	1672	212	1634
YMR163C	1673	1730	739	458	1087	1325	1173	779	1191	1089	1227	1355	866	812	997	681	836	815	802	757	934	879	946	44	0	1509	2116	2083	1251	1299	878	672	1064	1116	1766	1859	1728	1758	628	1137	1036	1052
YEL008W	513	1242	687	588	530	1154	351	970	257	1095	470	1087	378	980	470	756	602	1160	394	1193	448	1017	206	31	1	1328	513	1506	700	1209	495	1010	402	1040	463	1462	391	1268	334	1105	143	933
YBR020W	420	861	71	64	655	1083	77	97	1053	1173	580	1111	37	77	91	68	61	92	62	65	65	97	660	13	0	1436	675	997	755	1274	72	96	526	1039	584	832	537	778	753	1010	999	1050
YLR418C	701	757	393	250	243	556	399	337	510	610	354	443	331	400	402	331	373	406	356	391	328	390	252	18	0	522	828	903	397	521	320	394	309	475	584	951	599	729	233	453	479	522
YDR112W	270	252	403	210	280	383	584	351	557	538	286	270	347	339	479	345	384	360	343	439	394	391	322	14	0	397	344	291	288	348	371	364	302	424	313	323	273	270	241	388	541	544
YER059W	1276	1317	957	595	895	1309	1326	1061	1341	1574	1134	1273	868	850	1207	880	1003	1060	802	1108	903	950	946	43	1	1919	1521	1577	1134	1454	1048	873	1047	1372	1173	1514	1268	1360	1151	1459	1631	1408
YPL153C	0	0	0	0	0	0	0	0	0	0	0	0	0	0	0	0	0	0	0	0	0	0	0	0	0	0	0	0	0	0	0	0	0	0	0	0	0	0	0	0	0	0
YBL025W	0	0	0	0	0	0	0	0	0	0	0	0	0	0	0	0	0	0	0	0	0	0	0	0	0	0	0	0	1	0	0	0	0	0	0	0	0	0	0	0	0	0
YOL066C	0	0	0	0	0	0	0	0	0	0	2	0	0	0	0	0	0	0	0	0	0	0	0	0	0	0	0	0	0	0	0	0	0	0	0	0	0	0	0	0	0	0
YDR126W	396	22	350	6	379	21	391	5	672	20	537	19	270	10	324	3	247	12	209	6	269	7	342	1	0	25	526	11	564	25	363	9	400	18	387	8	373	5	441	22	731	20
YGL167C	0	382	0	18	0	118	0	45	0	150	0	107	0	25	0	24	0	19	0	40	0	30	0	11	0	86	0	529	0	110	0	53	0	87	0	568	0	418	0	95	0	82
YOR223W	2683	3112	3635	2316	3997	5102	5041	3262	4850	5160	4739	5213	3473	3605	4251	2900	3645	3678	3707	3838	3519	3608	3825	108	2	5776	3612	3585	4879	5903	3926	3834	3553	4561	3099	3634	2859	3088	3231	4825	4963	4669
YHR072W	0	0	0	0	0	0	0	0	0	0	0	0	0	0	0	0	0	0	0	0	0	0	0	0	0	0	0	0	0	0	0	0	0	0	0	0	0	0	0	0	0	0
YDL074C	157	501	113	147	56	206	44	238	67	307	135	236	42	121	88	161	127	260	38	192	90	161	23	6	0	382	155	553	245	392	85	188	64	174	105	523	150	459	50	345	44	288
YJL190C	1920	0	496	0	845	0	776	0	1136	0	1282	0	606	0	776	0	599	0	513	0	613	0	948	0	1	0	2461	0	1283	1	602	0	856	0	1853	0	2003	0	782	0	1051	1
YMR218C	0	0	0	0	0	0	0	0	0	0	0	0	0	0	0	0	0	0	0	0	0	0	0	0	0	0	0	0	0	0	0	0	0	0	0	0	0	0	0	0	0	0
YLR052W	0	0	0	0	0	0	0	0	0	0	0	0	0	0	0	0	0	0	0	0	0	0	0	0	0	0	0	0	1	0	0	0	0	0	0	0	0	0	0	0	0	0
YNL230C	1592	1666	2181	1157	1712	2250	3152	1997	2529	2322	2334	2098	1982	1680	2824	1724	2071	1949	2085	1951	1807	1703	1958	64	2	2767	2199	1941	2287	2381	2408	1865	1779	1915	1836	1824	1707	1693	1730	2317	2350	2116
YLL049W	715	802	412	200	515	650	559	306	662	636	613	687	436	364	485	310	436	427	379	436	391	420	467	14	0	800	1015	989	638	684	423	394	508	659	733	733	777	853	408	657	618	561
YPR166C	0	0	0	0	0	0	0	0	0	0	0	0	0	0	0	0	0	0	0	0	0	0	1	0	0	0	0	5	0	0	0	0	0	0	0	0	0	0	4	3	0	0
YJL042W	1103	1296	1350	940	1165	1694	2308	1710	1490	1787	1641	1940	1443	1398	2057	1538	1348	1475	1296	1652	1301	1510	1151	49	0	2094	1480	1633	1638	2055	1384	1435	1289	1546	1240	1475	1150	1349	1149	1901	1608	1643
YNL301C	807	1259	1144	801	871	1459	1631	1432	1299	1580	1177	1542	1081	1463	1486	1249	1132	1433	1131	1479	1226	1354	968	36	0	1821	1220	1465	1285	1858	1132	1418	1094	1362	855	1424	844	1221	1154	1747	1249	1476
YDR445C	1603	1703	1430	876	1308	2035	1817	1364	2080	2388	1796	2079	1575	1459	1602	1259	1670	1648	1431	1757	1494	1693	1299	49	2	2277	2018	2184	1853	2181	1612	1352	1295	1759	1731	1888	1546	1803	1257	1980	2221	2257
YMR058W	715	577	178	83	605	587	228	115	934	603	896	588	312	173	251	117	165	129	150	135	282	168	566	13	0	650	1012	590	881	655	177	87	668	509	692	468	748	466	597	466	828	482
YDR061W	797	817	895	638	988	1332	1415	897	1240	1305	1214	1304	979	901	1109	746	1045	902	1063	1045	1020	944	1071	39	1	1518	1029	1017	1278	1447	1016	892	837	1070	811	868	771	945	767	1302	1186	1201
YOR290C	286	285	16	4	35	79	42	9	50	42	30	44	11	8	13	7	23	21	33	27	9	13	44	2	0	60	405	417	61	52	14	4	50	62	371	297	277	339	45	47	45	47
YKL114C	1079	1126	1035	671	892	1224	1332	937	1166	1196	1175	1072	1100	935	1183	825	1109	1045	983	1082	1040	1126	838	28	0	1352	1450	1441	1088	1337	1289	1009	865	1045	1232	1253	984	1113	823	1193	1111	1062
YML024W	538	0	89	0	47	0	86	0	76	0	71	0	82	0	119	0	91	0	70	0	56	0	59	0	0	0	632	0	55	0	102	0	64	0	540	0	568	0	56	0	56	0
YML093W	0	0	1	0	0	0	0	0	1	0	0	0	0	0	0	0	0	0	0	0	0	0	0	0	0	0	0	0	0	0	0	0	1	0	0	0	0	0	0	0	0	0
YHR197W	0	0	0	0	0	0	0	0	0	0	0	0	0	0	0	0	0	0	0	0	0	0	0	0	0	0	0	0	0	0	0	0	0	0	0	0	0	0	0	0	0	0
YDR276C	511	509	152	127	233	292	284	161	268	258	284	252	159	166	208	126	177	182	187	180	150	160	168	12	0	292	591	704	288	334	168	156	156	221	578	594	519	593	144	210	204	266
YLR200W	482	411	27	13	52	105	67	23	115	92	79	91	39	43	44	35	44	40	41	37	40	39	86	13	0	136	450	465	96	111	30	27	58	68	431	501	349	440	101	118	95	104
YKR003W	174	218	170	115	201	168	303	204	188	209	188	269	179	217	247	206	247	337	294	325	212	248	194	5	0	283	226	252	256	264	191	171	200	213	244	272	199	219	129	239	194	196
YLR107W	1031	1402	1736	1179	1645	2335	2444	1678	2300	2710	2188	2397	1489	1403	1998	1356	1727	1851	1638	1862	1507	1714	1605	57	3	2470	1439	1567	2003	2574	1887	1930	1492	1943	1204	1473	1063	1393	1087	2193	2282	2427
YER175C	1322	97	1760	183	1366	368	2131	263	1600	282	1488	254	1579	238	2079	159	1571	248	1395	174	1621	121	1377	11	0	277	1544	216	1487	221	1714	238	1226	183	1201	254	1180	130	1144	218	1536	144
YIR012W	0	0	0	0	0	0	0	0	0	0	0	0	0	0	0	0	0	0	2	0	0	0	0	0	0	0	0	0	0	0	0	0	0	0	0	0	0	0	0	0	0	0
YDL183C	383	60	184	17	237	55	107	15	128	54	254	31	129	20	173	15	168	38	102	14	177	30	78	0	0	59	396	49	394	51	95	22	184	31	284	37	296	43	143	36	98	21
YMR118C	1594	1981	1622	938	1875	2455	2641	1490	2157	2198	2085	2088	1775	1664	2163	1570	1672	1593	1622	1842	1735	1727	1804	40	0	3002	2278	2178	2023	2501	1729	1573	1654	2312	1658	1989	1798	1766	1620	2563	1945	1989
YCL049C	609	619	618	308	626	917	1058	561	946	768	772	747	757	636	904	572	851	671	841	756	902	628	587	9	0	755	681	649	797	678	596	437	668	684	631	687	571	533	481	665	816	631
YBL066C	550	0	551	0	344	0	589	0	652	0	491	0	483	0	495	0	451	0	436	0	437	0	403	0	1	0	611	1	487	0	539	0	438	0	533	0	551	0	387	0	661	0
YGL120C	0	0	0	0	0	0	0	0	0	0	0	0	0	0	1	0	0	0	0	0	0	0	0	0	0	0	0	0	0	0	0	0	0	0	0	0	0	0	0	0	0	0
YDR169C	2066	2223	2331	1429	2225	3472	2887	2042	3221	3535	2969	3234	2419	2328	2599	1875	2531	2578	2254	2547	2591	2551	2381	65	2	3919	2503	2716	3032	3518	2339	2013	2407	2891	1936	2505	2124	2173	2203	3463	3311	3083
YMR183C	956	1013	1176	683	795	1314	1220	929	1248	1500	1188	1464	1120	1073	983	815	1036	1071	810	1142	993	1190	732	33	0	1396	1226	1241	1280	1598	1078	1197	971	1157	853	1202	1013	1085	849	1178	1347	1292
YLR169W	700	956	510	335	521	801	556	485	624	667	504	684	407	363	598	389	521	501	467	506	381	413	497	27	0	903	918	975	593	735	585	444	543	657	679	1014	705	846	487	714	600	593
YMR272C	226	2	510	8	237	90	99	47	132	66	272	7	180	9	223	33	264	5	138	34	303	3	65	1	0	6	217	60	1378	10	166	6	307	7	168	43	166	8	163	4	87	4
YPR108W	0	0	0	0	0	0	0	0	0	0	0	0	2	0	0	0	0	0	0	0	0	0	0	0	0	0	0	0	0	0	0	0	0	0	0	0	0	0	0	0	0	0
YKL054C	144	84	40	7	40	52	17	6	34	29	54	41	33	29	12	16	31	32	21	30	24	18	28	1	0	28	202	168	40	43	49	27	29	48	98	160	123	125	16	27	37	11
YGR162W	486	544	308	182	167	227	338	237	256	235	255	265	257	230	292	231	333	228	238	232	222	215	186	16	0	207	639	680	181	268	306	243	164	160	543	618	567	532	156	217	261	174
YDL165W	0	0	0	0	0	0	0	0	0	0	0	0	0	0	0	0	0	0	1	0	0	0	0	0	0	0	0	0	0	0	0	0	0	0	0	0	0	0	0	0	0	0
YDR032C	21	0	49	0	51	0	4	0	19	0	49	0	20	0	40	0	41	0	22	0	36	0	5	0	0	0	12	0	47	0	33	0	34	0	12	0	10	0	33	0	14	0
YKL023W	794	851	862	468	690	1056	1090	819	1012	1010	1017	1026	852	755	1190	759	914	826	752	912	876	830	721	21	0	1228	946	1056	962	1098	902	698	734	855	669	967	726	829	706	1030	876	911
YJR051W	0	0	0	0	0	0	0	0	0	0	0	0	0	0	2	0	0	0	0	0	0	0	0	0	0	0	0	0	0	0	0	0	0	0	0	0	0	0	0	0	0	0
YNL009W	1069	572	1229	587	1008	1284	1620	1008	1350	1218	1096	882	982	624	1355	811	1055	722	1074	979	1004	463	898	35	0	781	1368	1142	1140	771	1245	806	927	793	968	1124	1040	610	631	848	1268	510
YFL034W	603	543	774	417	410	593	962	473	760	669	872	666	696	498	822	441	655	522	573	589	658	549	569	6	0	754	757	645	786	597	719	561	515	530	586	599	678	540	529	643	781	623
YKL164C	763	838	901	517	766	1107	1450	1025	981	1130	929	940	741	736	1267	877	930	936	722	858	832	904	796	35	0	1410	917	1000	901	1162	947	732	785	999	736	850	813	754	766	1163	1021	1016
YJR135C	280	35	432	32	266	29	308	24	178	29	325	31	278	34	353	25	352	39	286	20	263	25	236	1	0	15	200	28	309	38	408	32	291	35	221	19	169	25	207	24	141	20
YGL213C	630	791	569	329	472	784	668	493	605	872	586	665	564	571	521	419	617	602	585	659	555	613	436	23	1	859	874	1033	574	661	556	555	478	576	720	878	719	864	372	590	552	664
YMR076C	0	0	0	0	0	0	0	0	0	0	0	0	0	0	0	0	0	0	0	0	0	0	0	0	0	0	0	0	0	0	0	0	0	0	0	0	0	0	0	0	0	0
YGR205W	1847	1984	1862	1164	2329	2739	2641	1597	2428	2258	2430	2320	1978	1721	2158	1312	1859	1727	1661	1686	1813	1779	2259	62	1	3243	2384	2247	2395	2610	2116	1647	1977	2566	1965	2169	2200	1889	2025	2631	2201	2005
YJR037W	1340	310	1881	563	1447	1520	2550	1137	1804	1524	1580	835	1615	563	2180	854	1977	890	1913	1388	1724	347	1587	36	1	704	1664	1156	1663	744	1751	819	1461	664	1282	1190	1395	308	1369	743	1745	299
YNL027W	987	1339	1389	987	1082	1968	1635	1369	1850	1803	1591	1787	1379	1556	1608	1213	1406	1600	1235	1621	1347	1703	1170	49	1	2171	1429	1567	1527	1920	1449	1478	1113	1622	1078	1445	1025	1346	1122	1903	1688	1794
YLR291C	0	0	0	0	0	0	0	0	0	0	0	0	0	0	0	0	0	0	0	0	0	0	0	0	0	0	0	0	0	0	0	0	0	0	0	0	2	0	0	0	0	0
YDR210W	1156	0	1328	0	1276	0	2058	1	1746	0	1712	1	1124	0	1735	0	1345	0	1311	2	1214	3	1235	0	0	1	1478	2	1913	1	1403	0	1398	0	1177	1	1264	0	1198	0	1709	1
YIL122W	839	1509	862	847	928	1938	1116	1217	1255	2049	1143	1985	841	1540	1127	1180	873	1459	780	1530	812	1520	1073	51	2	2409	922	1574	1173	2292	997	1229	913	1689	913	1539	825	1424	1112	2261	1166	1963
YDL230W	1034	998	1453	761	962	1430	2073	1384	1905	1780	1593	1529	1411	1430	2025	1209	1375	1237	1152	1245	1340	1302	1187	58	2	1920	1376	1381	1563	1702	1563	1254	1082	1284	975	1199	991	1163	1302	1731	1855	1615
YJR113C	326	186	44	17	123	109	86	72	133	112	93	89	53	24	107	49	45	58	79	50	54	22	67	10	0	47	455	416	140	90	77	46	67	112	399	454	361	181	60	54	113	44
YGL075C	0	0	0	0	0	0	0	0	0	0	0	0	0	0	0	0	0	0	0	0	0	0	0	0	0	0	0	0	0	0	0	0	0	0	0	0	0	0	0	0	0	0
YHR041C	463	0	147	0	99	0	248	0	162	0	163	0	126	0	220	0	158	0	204	0	148	0	84	0	0	0	534	0	222	0	188	0	102	0	452	0	441	0	95	0	106	0
YLR416C	1915	0	2170	0	2462	0	3361	0	3346	0	3027	0	2218	0	2975	0	2235	0	2288	0	2374	0	2513	0	5	0	2445	0	3643	0	2435	0	2477	0	2097	0	1962	0	2879	0	3353	0
YGR097W	318	25	692	76	465	298	190	244	227	286	453	106	340	62	399	129	429	48	333	215	446	41	184	5	0	61	355	219	1039	79	409	91	422	60	234	207	233	33	229	62	171	45
YIL068C	0	0	0	0	0	0	0	0	1	0	0	0	0	0	0	0	0	0	0	0	0	0	0	0	0	0	0	0	0	0	0	0	0	0	0	0	0	0	0	0	0	0
YCL025C	96	1477	98	661	145	1727	158	1303	40	1408	139	1514	130	1161	129	1076	132	1388	130	1302	145	1419	92	53	0	1908	100	1549	159	1687	119	957	139	1441	100	1558	92	1485	105	1603	64	1262
YNR034W	599	822	1082	763	954	1028	1596	813	1083	927	903	1228	1018	1398	1296	624	1087	1314	1273	830	1060	871	964	18	1	1165	859	586	1287	1132	1233	1207	879	1018	725	610	654	844	948	1489	1179	1042
YOL085C	807	932	962	573	875	1307	1411	1010	1317	1204	1105	1080	1045	911	1248	915	1219	1132	912	1161	1242	1047	784	26	0	1369	970	1052	1085	1213	834	851	856	979	760	947	941	847	847	1159	1399	1342
YNL282W	0	0	0	0	0	0	0	0	0	0	0	0	0	0	0	0	0	0	0	0	0	0	0	0	0	0	0	0	0	0	0	0	0	0	0	0	0	0	0	0	0	0
YBR286W	975	950	1324	728	1267	1714	2301	1504	1620	1693	1674	1679	1402	1225	2111	1272	1520	1603	1549	1355	1260	1271	1430	33	0	2101	1257	1167	1616	1921	1422	1173	1300	1619	887	1065	996	1035	1233	1671	1695	1461
YGL144C	1188	1213	1391	904	1282	1908	1840	1349	1685	1805	1723	1851	1387	1403	1747	1226	1711	1559	1571	1562	1594	1516	1352	56	0	2473	1464	1601	1685	2145	1355	1334	1492	1686	990	1410	1277	1225	1468	1978	1729	1587
YDR190C	0	0	0	0	0	0	0	0	0	0	0	0	0	0	0	0	0	0	0	0	0	0	0	0	0	0	0	0	0	0	0	0	0	0	0	0	0	0	0	0	0	0
YAL031C	513	0	452	0	451	0	552	0	643	0	535	0	320	0	438	0	382	0	396	0	386	0	498	0	0	0	690	0	539	0	518	0	612	0	620	0	610	0	367	0	641	0
YBL006C	0	0	0	0	0	0	0	0	0	0	0	0	0	0	0	0	0	0	0	0	0	0	0	0	0	0	0	0	0	0	0	0	0	0	0	0	0	0	0	0	0	0
YNL132W	0	0	0	0	0	0	0	0	0	0	0	0	0	0	0	0	0	0	0	0	1	0	0	0	0	0	0	0	0	0	0	0	0	0	0	0	0	0	0	0	0	0
YBR264C	0	1053	0	751	1	1498	1	1157	1	1626	2	1387	0	1146	0	976	0	1279	0	1290	0	1346	0	33	0	1636	0	1254	1	1421	0	1034	0	1397	0	1291	1	1055	0	1396	0	1383
YBR231C	855	751	367	213	352	661	618	417	546	530	646	614	536	451	528	318	404	360	373	382	589	538	439	15	1	692	1035	1013	613	571	457	362	452	518	772	897	754	817	423	637	538	504
YPL197C	578	147	518	97	504	167	531	64	520	75	475	97	369	58	482	65	339	96	323	44	423	59	346	6	0	101	739	113	586	145	573	100	455	131	636	113	595	90	369	130	559	84
YHR076W	116	80	156	78	132	231	173	185	103	125	140	135	147	84	198	162	103	88	81	122	171	85	118	12	0	110	134	189	117	124	143	125	106	107	122	159	122	89	102	125	134	43
YDR462W	0	0	0	0	0	0	0	0	0	0	0	0	0	0	0	0	0	0	0	0	0	0	0	0	0	0	0	0	0	0	0	0	0	0	0	0	0	0	0	0	0	0
YJL148W	758	708	808	379	555	841	1185	773	925	833	767	593	882	751	1028	629	724	603	746	684	751	801	526	30	0	823	858	753	718	735	960	678	613	685	668	778	746	610	427	718	832	784
YIL057C	43	824	103	401	64	1023	14	723	29	825	56	784	49	782	48	565	52	637	22	728	69	914	24	36	0	1033	57	901	468	922	51	637	82	840	32	827	34	705	38	910	13	757
YPL055C	642	685	282	162	386	502	404	240	516	563	462	418	299	196	360	259	365	334	322	351	304	275	399	17	0	706	742	806	390	506	286	267	405	496	676	733	631	645	361	556	529	442
YLR353W	721	1109	921	781	1374	1928	1470	1097	1534	1925	1234	1668	919	1317	1236	1021	877	1189	925	1310	1074	1320	815	42	0	1411	1114	1366	1250	2016	1069	1134	1072	1859	1084	1257	794	1151	870	1409	1604	1789
YIL020C	0	0	0	0	0	0	0	0	0	0	0	0	0	0	1	0	0	0	0	0	0	0	2	0	0	1	0	0	0	0	0	0	0	0	0	0	0	0	0	0	0	0
YIL148W	0	0	0	0	0	0	0	0	0	0	0	0	0	0	0	0	0	0	0	0	0	0	0	0	0	0	0	0	0	0	0	0	0	0	0	0	0	0	0	0	0	0
YNR016C	0	0	0	0	0	0	0	0	0	0	0	0	0	0	0	0	0	0	0	0	0	0	0	0	0	0	0	0	0	0	0	0	0	0	0	0	0	0	0	0	0	0
YFR036W	134	715	287	387	125	862	63	763	96	970	135	829	95	650	153	669	168	886	82	876	187	684	34	24	0	777	127	800	518	884	75	642	182	756	99	923	96	679	77	733	67	713
YHR114W	828	869	851	458	848	1086	1139	686	1367	1161	1100	942	848	825	1078	594	1178	927	1087	982	889	908	945	22	1	1439	1066	837	1067	1093	1028	772	741	919	748	958	772	727	821	1067	1339	1130
YGR028W	1854	1374	2123	1019	1556	1977	2547	1550	2570	2206	2516	2172	1809	1233	2299	1336	2241	1494	1950	1736	1717	1184	1700	53	0	1869	2345	2071	2422	2030	2112	1562	1710	1563	1705	1911	1869	1532	1556	1739	2581	1529
YER150W	947	1107	1253	728	1065	1546	1563	950	1383	1693	1329	1494	1179	1171	1308	888	1180	1205	1103	1399	1151	1271	985	33	0	1794	1236	1232	1388	1779	1324	1106	992	1434	960	1041	954	1027	713	1517	1352	1487
YNL279W	1038	238	1411	253	1115	357	1721	239	1604	378	1280	269	1536	272	1664	183	1354	320	1362	239	1457	343	1160	7	0	453	1351	228	1255	342	1629	277	1096	286	1112	216	1044	176	1033	334	1563	339
YCL034W	0	1094	0	511	0	1013	0	754	0	1409	0	1204	1	919	0	799	0	1079	0	1006	0	956	0	35	0	1329	0	1066	0	1385	0	751	0	1012	0	1154	0	947	0	1180	0	1267
YAR044W	627	0	698	0	480	0	882	0	786	0	711	0	653	0	823	0	886	0	639	0	716	0	528	0	0	0	781	0	699	0	713	0	577	0	670	0	757	0	551	0	818	0
YDL068W	0	1242	0	132	0	723	0	234	0	666	0	622	0	188	0	182	0	146	0	213	0	182	0	31	0	577	0	1341	0	799	0	182	0	665	0	1242	0	1304	0	478	0	612
YOL027C	441	20	327	13	261	34	463	3	475	18	571	15	253	16	435	1	321	10	300	11	290	15	248	1	0	17	636	7	472	35	326	16	314	17	421	13	557	12	315	6	481	17
YPL257W	2458	3007	2877	1941	2417	3649	4095	3066	3132	4112	3256	3407	3119	3148	3556	2611	3169	3245	2905	3405	2771	3109	2391	101	2	3911	3055	3727	3162	3892	3162	2954	2574	3239	2792	3496	2541	3105	2101	3719	3349	3833
YPL120W	708	780	265	169	451	574	432	276	559	594	449	592	278	284	373	244	342	337	253	352	289	312	401	13	0	597	923	918	463	545	307	283	394	493	722	817	654	762	380	575	467	541
YJL099W	105	702	190	350	137	985	25	686	72	942	154	994	77	692	78	679	104	764	78	777	107	669	36	24	0	945	119	885	608	1065	63	576	119	787	74	864	70	769	61	885	41	813
YDR395W	948	1160	1280	833	942	1361	1364	1002	1340	1401	1171	1204	895	780	1212	883	1022	1027	969	1123	861	788	939	30	1	1484	1366	1475	1173	1297	1252	1199	895	1111	1026	1287	1090	1224	858	1342	1331	1342
YOL110W	1	1586	12	589	6	1793	6	892	4	1803	8	1849	1	900	3	771	4	975	5	1015	9	1009	1	40	0	1958	7	1967	50	2026	2	944	7	1517	0	1717	0	1625	1	1652	4	1545
YDR005C	242	1245	222	434	86	833	53	500	124	1044	163	848	64	528	101	402	116	585	70	604	167	552	62	32	0	1044	408	1551	209	984	106	569	137	721	190	1514	240	1220	94	918	70	883
YMR311C	1246	798	985	627	1238	1464	1647	981	1706	1321	1730	1442	1052	760	1499	759	1249	868	1192	941	1140	806	1329	18	1	1514	1570	1210	1769	1450	1353	894	1254	1196	1239	1118	1255	914	1195	1196	1675	1063
YHL041W	0	612	0	356	0	917	0	517	0	732	0	783	1	498	0	481	0	545	0	483	1	499	0	19	0	904	1	689	5	870	1	541	0	727	1	658	0	634	0	756	0	630
YBL039C	0	0	0	0	0	0	1	0	0	0	0	0	0	0	0	0	0	0	0	0	0	0	0	0	0	0	0	0	0	0	0	0	0	0	0	0	0	0	0	0	0	0
YGR188C	342	353	164	110	166	189	181	94	201	169	189	175	143	137	123	95	137	160	146	136	116	110	136	7	0	174	479	536	172	213	200	171	106	126	388	445	319	390	83	160	147	167
YOR362C	0	0	0	0	0	0	0	0	0	0	0	0	0	0	0	0	0	0	0	0	0	0	0	0	0	0	0	0	0	0	0	0	0	0	0	0	0	0	0	0	0	0
YLR126C	577	670	423	234	496	711	455	360	845	728	700	686	464	361	433	275	437	424	420	468	451	504	566	11	0	845	789	778	686	754	480	337	543	591	630	726	649	645	524	715	700	687
YDL053C	0	0	0	0	0	0	0	0	0	0	0	0	0	0	0	0	0	0	0	0	0	0	0	0	0	0	0	0	0	0	0	0	0	0	0	0	0	0	0	0	0	0
YML074C	1617	0	2201	0	1390	0	2406	1	1924	0	1706	0	1686	0	2345	0	2083	0	1922	1	1853	0	1600	0	3	1	2111	2	1857	0	2227	0	1643	0	1559	1	1782	0	1595	0	1969	1
YKR062W	0	0	0	0	0	0	0	0	0	0	0	0	0	0	0	0	0	0	0	0	0	0	0	0	0	0	0	0	0	0	0	0	0	0	0	0	0	0	0	0	0	0
YBR235W	1090	216	1300	168	962	320	1572	162	1560	247	1258	190	1215	204	1423	161	1360	257	1261	171	1144	235	1124	4	2	275	1415	176	1271	245	1273	207	1149	247	1156	145	1120	136	968	232	1459	222
YER010C	806	880	705	362	354	413	1029	696	490	483	456	405	656	565	980	588	839	772	703	779	650	567	351	30	3	587	951	851	418	456	701	621	351	392	777	876	787	747	364	540	443	454
YML003W	1504	0	554	0	488	0	769	0	887	0	740	0	612	0	830	0	660	0	527	0	622	0	552	0	1	0	1907	0	851	0	567	0	572	0	1460	0	1673	0	547	0	838	0
YMR097C	503	626	82	41	172	240	95	107	246	287	216	292	90	72	113	100	66	85	74	93	66	66	155	10	1	260	736	781	265	274	109	87	182	211	581	714	537	629	156	231	249	265
YDL133W	0	776	0	470	0	1212	0	766	0	1204	0	1413	0	638	0	657	1	876	0	1024	0	676	0	25	0	1123	0	961	1	1350	0	794	0	1065	0	916	0	841	0	1033	0	980
YOR131C	728	719	803	549	720	959	1187	825	1144	1188	1042	1131	942	940	1132	661	884	924	782	954	904	957	767	27	0	1254	924	956	1089	1216	848	797	657	904	694	848	682	702	650	1023	1156	1092
YGR228W	846	1096	1016	685	804	1428	1241	1139	1031	1542	1060	1340	1092	1208	1248	1012	860	954	734	1022	1100	1308	816	30	0	1521	1084	1296	1050	1443	900	1041	881	1249	767	1144	871	1104	672	1423	1100	1515
YHR096C	73	175	169	152	74	251	23	166	46	261	87	155	45	153	67	149	86	168	32	171	90	182	21	10	0	247	93	170	560	230	64	174	118	220	51	128	50	118	52	173	31	180
YGL249W	638	736	1027	563	764	1092	1090	842	1255	1208	1068	1093	810	800	1153	735	1037	868	825	897	844	928	719	23	1	1182	879	846	1005	1169	1118	920	826	960	710	838	760	778	788	1085	1110	1136
YMR253C	1173	1307	1317	781	1163	1706	1314	1023	1804	2047	1394	1501	1090	1196	1179	820	1111	1118	942	1207	1225	1133	1300	35	1	2265	1472	1559	1446	1709	1289	1139	1216	1471	1174	1467	1267	1280	1073	1727	1733	1782
YCR102C	1271	0	1120	0	810	0	1557	0	1446	0	1338	0	1046	0	1523	0	1184	0	1080	0	1153	0	1210	0	1	0	1408	0	1379	0	1094	0	959	0	1160	0	1176	0	1131	0	1321	0
YOR257W	0	0	0	0	0	0	0	0	0	0	0	0	0	0	0	0	0	0	0	0	0	1	0	0	0	0	0	0	0	0	0	0	0	0	0	0	0	0	0	0	0	0
YGR002C	0	0	0	0	0	0	0	0	0	0	0	0	0	0	0	0	0	0	0	0	0	0	0	0	0	0	0	0	0	0	0	0	0	0	0	0	0	0	0	0	0	0
YEL041W	0	0	0	0	0	0	0	0	0	0	0	0	0	0	0	0	0	0	0	0	0	0	0	0	0	0	0	0	0	0	0	0	0	0	0	0	0	0	0	0	0	0
YGR075C	0	0	0	0	0	0	0	0	0	0	0	0	0	0	0	0	0	0	0	0	0	0	0	0	0	0	0	0	0	0	0	0	0	0	0	0	0	0	0	0	0	0
YGR253C	0	0	0	0	0	0	0	0	0	0	0	0	0	0	0	0	0	0	0	0	0	0	0	0	0	0	0	0	0	0	0	0	0	0	0	0	0	0	0	0	0	0
YDR510W	0	0	0	0	0	0	0	0	0	0	0	0	0	0	0	0	0	0	0	0	0	0	0	0	0	0	0	0	0	0	0	0	0	0	0	0	0	0	0	0	0	0
YEL014C	883	1078	778	545	912	1159	1201	938	1040	1253	844	1114	700	744	1099	790	774	936	806	1029	719	898	917	23	0	1292	1139	1287	1000	1286	816	746	817	994	953	1300	868	1036	1036	1175	958	1113
YPL050C	0	0	0	0	0	0	0	0	0	0	0	0	0	0	0	0	0	0	0	0	0	0	0	0	0	0	0	0	0	0	0	0	0	0	0	0	0	0	0	0	0	0
YPR045C	0	0	0	0	0	0	0	0	0	0	0	0	0	0	0	0	0	0	0	0	0	0	0	0	0	0	0	0	0	0	0	0	0	0	0	0	0	0	0	0	0	0
YPR010C	0	0	0	0	0	0	0	0	0	0	0	0	0	0	0	0	0	0	0	0	0	0	0	0	0	0	0	0	0	0	0	1	0	0	0	0	0	0	0	0	0	0
YPL231W	0	0	0	0	0	0	0	0	0	0	0	0	0	0	0	0	0	0	0	0	0	0	0	0	0	0	0	0	0	0	0	0	0	0	0	0	0	0	0	0	0	0
YLR148W	0	0	0	0	0	0	0	0	0	0	0	0	0	0	0	0	0	0	0	0	0	0	0	0	0	0	0	0	0	0	0	0	0	0	0	0	0	0	0	0	0	0
YMR137C	1068	1174	695	379	480	868	587	410	1093	1084	885	896	723	621	524	410	748	651	523	695	741	723	609	25	0	1038	1295	1381	886	919	612	529	674	716	998	1249	1056	1174	622	954	1184	999
YDL082W	514	569	381	221	177	357	521	323	313	326	243	251	385	409	434	308	309	282	301	335	338	357	203	9	0	289	816	762	280	274	376	296	216	201	611	686	642	648	210	330	301	208
YKL155C	60	40	0	1	19	23	2	1	13	33	28	17	1	0	4	3	0	0	0	0	0	0	12	1	0	38	61	61	26	20	0	5	29	48	30	43	52	39	18	27	27	36
YBR162W-A	1128	1337	1120	768	1138	1620	1487	1258	1683	1925	1294	1824	1162	1258	1439	1085	1124	1176	1143	1267	1292	1312	1080	39	1	1821	1373	1531	1573	1946	1137	1229	1232	1439	1121	1434	1138	1222	1047	1495	1912	1853
YFL042C	0	0	0	0	0	0	0	0	0	0	0	0	0	0	0	0	0	0	0	0	0	0	0	0	0	0	0	0	0	0	0	0	0	0	0	0	0	0	0	0	0	0
YBL083C	424	505	206	175	452	704	204	230	406	586	554	720	257	292	257	183	263	306	264	318	217	257	271	10	0	763	595	605	556	745	201	223	440	689	389	550	404	527	368	538	298	499
YDR148C	617	9	274	13	611	61	375	9	617	33	507	34	225	9	310	9	219	6	236	10	276	5	494	1	0	46	706	28	484	31	267	17	466	30	684	41	615	17	515	23	690	21
YPL096W	1097	1035	1759	1055	1449	2220	2197	1529	2144	2138	1961	2062	1483	1307	2010	1424	1783	1616	1599	1740	1429	1397	1473	52	0	2069	1536	1320	1895	2273	1888	1538	1555	1874	1153	1487	1203	1150	1413	1840	2159	1688
YDR335W	640	0	279	0	369	0	477	0	677	0	694	0	324	0	424	0	402	0	329	0	368	0	571	0	1	0	842	0	721	0	293	0	397	0	713	0	723	0	445	0	697	0
YPR141C	0	0	0	0	0	0	0	0	0	0	0	0	0	0	0	0	0	0	0	0	0	0	0	0	0	0	0	0	0	0	0	0	0	0	0	0	0	0	0	0	0	0
YJL067W	687	1012	822	572	473	887	884	775	720	1219	892	1191	779	827	739	735	739	915	638	967	830	915	627	30	0	1387	704	1033	941	1338	900	1016	549	798	666	1017	617	909	671	1116	815	1088
YMR039C	469	0	369	0	283	0	310	0	477	0	412	0	300	0	330	0	410	0	339	0	235	0	330	0	0	0	593	0	378	0	427	0	280	0	460	0	525	0	310	0	410	0
YNL320W	1172	1335	817	544	762	1232	1097	739	1042	1176	1046	1098	840	906	955	661	931	983	780	930	867	916	830	42	0	1172	1465	1562	962	1209	962	823	717	1062	1210	1436	1192	1300	732	1072	1068	1033
YPL078C	425	87	100	7	177	10	74	3	236	10	262	11	92	16	85	1	69	3	81	0	87	4	159	0	0	5	661	10	206	8	99	4	268	12	422	14	519	41	183	19	271	16
YCR095C	704	44	563	20	440	164	741	185	663	218	596	27	574	23	636	114	472	25	457	94	547	26	352	4	0	26	910	232	515	21	670	23	443	24	880	258	638	27	340	30	515	14
YLL011W	0	0	0	0	0	0	0	0	0	0	0	0	0	0	0	0	0	0	0	0	0	0	0	0	0	0	0	0	0	0	0	0	0	0	0	0	0	0	0	0	1	0
YCL053C	0	0	0	0	0	0	0	0	0	0	0	0	0	0	0	0	0	0	0	0	0	0	0	0	0	0	0	0	0	0	0	1	0	0	0	0	0	0	0	0	0	0
YLR437C	758	372	1253	444	882	1127	1280	688	1298	1106	1516	685	1129	474	1172	606	1229	585	959	827	1206	347	804	24	2	611	962	745	1322	701	1098	619	1028	525	739	684	817	382	864	514	1271	355
YNL191W	0	16	0	28	0	49	0	22	0	32	0	19	0	44	0	16	0	45	0	19	0	28	0	2	0	26	0	19	0	49	0	37	0	58	0	8	0	15	0	32	0	16
YDR237W	45	646	2	99	27	425	21	87	6	306	31	265	17	84	8	48	8	93	12	76	15	79	23	6	0	331	26	578	29	329	16	66	25	370	45	519	30	451	21	245	9	205
YJL110C	803	790	677	382	799	1000	1184	733	1089	1063	988	1027	645	559	969	636	842	813	730	778	667	596	823	22	0	1304	878	949	1142	1201	779	678	869	865	783	752	848	841	846	1008	1182	1042
YKR048C	849	951	959	551	677	972	1146	784	864	894	792	901	940	858	1007	766	810	773	735	808	917	976	767	34	1	1342	1141	1159	869	923	1006	932	682	918	792	1088	860	973	757	1169	868	792
YBR001C	845	862	1179	684	867	1232	1708	1125	1180	1230	1246	1226	1116	981	1520	900	1373	1322	1281	1334	938	1023	1069	40	1	1577	1084	1095	1214	1266	1230	930	973	1058	889	1020	808	894	892	1284	1138	1039
YPL003W	2056	2427	2417	1498	2217	3523	2692	2344	3368	3570	3146	3408	2618	2404	2593	2016	2508	2512	2200	2575	2513	2556	2317	102	1	4188	2622	2953	3213	3789	2459	2348	2421	3022	2068	2607	2337	2576	2263	3547	3478	3221
YKL108W	0	0	0	0	0	0	0	0	0	0	0	0	0	0	0	0	0	0	0	0	0	0	0	0	0	0	0	0	0	0	0	0	0	0	0	0	0	0	0	0	0	0
YJR094C	875	976	969	617	738	1141	1230	1007	1001	1238	980	1158	1080	1049	1212	917	985	1088	838	1045	926	1081	697	33	1	1577	1032	1242	973	1318	1001	982	795	1109	759	1086	863	932	765	1306	963	1123
YJR074W	0	114	0	13	0	2	0	12	0	18	0	17	0	10	0	9	0	6	0	7	0	18	0	1	0	28	0	89	1	13	0	2	0	10	1	62	0	64	0	8	0	4
YPR127W	0	1290	0	598	0	1959	0	1093	0	1988	0	1843	0	979	0	906	0	1090	0	995	0	998	0	35	0	2149	0	1567	0	1946	0	873	0	2010	0	1231	0	1141	0	1873	0	1886
YDL148C	0	0	0	0	0	0	0	0	0	0	0	0	0	0	0	0	0	0	0	0	0	0	0	0	0	0	0	0	0	0	0	0	1	0	0	0	0	0	0	0	0	0
YAL012W	686	752	1378	779	554	878	1657	1000	837	928	867	989	1447	1323	1460	948	1439	1327	1226	1344	1311	1440	717	33	1	1287	806	778	894	1056	1466	1152	623	700	620	823	715	724	743	1288	781	789
YMR288W	0	0	0	0	0	0	1	0	0	0	0	0	0	0	0	0	0	0	0	0	0	0	0	0	0	0	0	0	0	0	0	0	0	0	0	0	0	0	0	0	0	0
YIL156W	881	0	923	0	856	0	1423	0	1124	0	956	0	809	0	1316	0	941	0	907	0	948	0	923	0	0	0	1142	0	1140	0	1137	0	909	0	894	0	938	0	905	0	1064	0
YBR241C	1485	1465	1849	1049	1624	2031	2387	1648	2101	1953	1987	1967	1580	1357	2228	1346	1826	1620	1645	1659	1575	1457	1495	65	1	2117	1892	1774	2112	2099	1961	1533	1575	1753	1572	1655	1372	1402	1086	1888	1982	1729
YKL006W	363	0	61	0	34	0	92	0	104	0	58	0	89	0	79	0	68	0	68	0	83	0	55	0	0	0	421	0	52	0	85	0	38	0	318	0	298	0	46	0	67	0
YPL156C	1277	1508	1610	1103	1261	2413	1973	1779	1777	2253	1830	2324	1568	1704	1888	1509	1721	2016	1455	2002	1630	1839	1258	47	1	2568	1572	1881	2021	2474	1649	1864	1494	2040	1089	1619	1391	1490	1297	2120	1756	1768
YOR153W	75	97	187	108	128	250	189	155	122	137	129	194	202	212	145	144	98	108	102	140	212	208	123	6	1	269	78	122	147	169	134	182	178	275	76	97	90	117	103	215	109	141
YLR187W	432	1361	1013	1066	564	2091	195	1519	325	2216	755	2319	422	1590	456	1306	597	1658	299	1625	547	1558	193	61	0	2841	388	1594	1704	2530	459	1738	705	1911	251	1473	254	1444	417	2209	242	1968
YDR099W	1114	1471	1223	804	1289	1946	1499	1357	1312	1895	1318	1694	1037	1065	1583	1129	1211	1409	1043	1390	1082	1165	1019	47	3	2052	1295	1621	1574	2109	1279	1298	1051	1696	1164	1497	1136	1419	925	1776	1241	1629
YKL133C	686	473	946	505	805	1035	1206	767	1024	914	990	919	926	724	1114	534	880	879	917	862	890	674	862	35	0	1121	898	858	905	914	1058	835	888	820	829	902	734	432	703	751	953	706
YKL188C	1488	0	1325	0	1037	0	1799	0	1728	0	1631	0	1388	0	1738	0	1454	0	1233	0	1452	0	1234	0	1	0	1956	0	1531	0	1339	0	1113	0	1374	0	1450	0	1106	0	1697	0
YHR170W	0	0	0	0	0	0	0	0	0	0	0	0	0	0	0	0	0	0	0	0	0	0	0	0	0	0	0	0	0	0	0	0	0	0	0	0	0	0	0	0	0	0
YDR259C	811	940	679	443	762	1037	761	510	1026	1071	966	1196	694	657	698	551	596	630	500	622	599	618	616	21	0	994	1013	1075	1013	1363	692	683	643	873	900	1008	903	927	531	938	1025	969
YKL068W	564	187	541	262	458	483	759	418	509	439	540	385	456	286	610	396	529	285	422	331	547	175	420	18	0	374	670	409	623	341	440	316	419	320	484	439	604	252	420	331	450	202
YGR098C	0	0	0	0	0	0	0	0	0	0	0	0	0	0	0	0	0	0	0	0	0	0	0	0	0	0	0	0	0	0	0	0	0	0	0	0	0	0	0	0	0	0
YKL093W	671	739	752	527	691	1037	948	610	935	772	887	914	742	714	855	708	715	715	684	625	857	768	675	18	0	1289	891	758	821	943	765	751	746	843	647	771	725	720	624	969	861	778
YMR002W	934	0	1058	0	846	0	1235	0	1305	0	1071	0	1027	0	1174	0	950	0	900	0	980	0	814	0	0	0	1202	0	1086	0	1195	0	904	0	770	0	903	0	813	0	1260	0
YLR261C	408	414	139	80	224	371	140	125	290	292	262	207	64	75	142	74	110	125	124	153	78	112	244	14	0	427	631	599	234	275	126	148	255	287	401	477	478	493	207	289	300	264
YER081W	579	664	440	287	442	798	484	445	992	1080	743	911	582	490	556	339	463	535	372	508	522	643	489	21	0	1016	715	780	706	861	397	472	522	843	456	717	623	685	520	785	905	1010
YPL178W	0	0	0	0	0	0	0	0	0	0	0	0	0	0	0	0	0	0	0	0	0	0	0	0	0	0	0	0	0	0	0	0	0	0	0	0	0	0	0	0	0	0
YMR172C-A	889	213	1118	200	1061	322	1451	158	1344	272	1216	259	1132	194	1456	160	1326	233	1205	173	1124	254	1011	1	1	439	1241	168	1110	314	1101	226	1143	312	831	161	910	136	1044	259	1415	260
YIL096C	530	56	533	58	588	117	892	56	790	91	663	55	685	73	754	42	733	88	563	56	780	67	544	0	0	74	604	41	727	86	575	66	615	100	491	30	558	45	522	83	791	69
YOL046C	1099	1042	973	545	951	1394	1015	744	1574	1535	1346	1349	929	816	983	638	910	795	803	908	939	894	893	33	1	1590	1367	1200	1356	1506	922	803	1149	1205	900	1196	1042	1055	1027	1197	1703	1388
YFR011C	779	932	817	529	858	1213	1244	909	886	1267	868	1206	795	903	984	870	899	961	779	1115	725	929	716	34	0	1301	978	1122	933	1180	892	827	777	1031	823	1158	604	921	537	1166	745	1101
YIL074C	783	210	1002	169	846	290	1309	196	1113	270	888	188	1058	243	1280	129	1187	293	1124	250	1047	274	846	13	0	291	1048	185	962	229	958	180	784	212	777	169	906	113	891	221	1114	232
YNR021W	0	913	0	900	0	1585	0	1317	0	1518	0	1306	0	1161	0	1065	0	1328	0	1298	0	1276	0	53	0	1580	0	1174	0	1352	0	1414	0	1327	0	1020	0	885	0	1365	0	1377
YHR015W	1	1146	1	546	3	971	33	756	0	1143	1	1103	1	902	2	639	0	895	2	942	1	853	40	29	0	1364	1	1391	1	1272	5	941	1	855	4	1245	1	1043	0	1031	0	1078
YLR457C	0	0	0	0	0	0	0	0	0	0	0	0	0	0	0	0	0	0	0	0	0	0	0	0	0	0	0	0	0	0	0	0	0	0	0	0	0	0	0	0	0	0
YNL249C	1251	1391	1745	960	1387	1782	2553	1606	1742	1886	1788	1761	1726	1511	2150	1390	1783	1662	1862	1746	1685	1626	1435	32	2	1894	1608	1759	1623	1885	1952	1487	1282	1765	1498	1412	1247	1227	1027	1801	1780	1828
YGR056W	362	480	81	63	134	155	127	114	103	107	89	107	73	66	122	81	80	82	69	91	95	93	84	7	0	139	555	500	105	132	80	79	88	156	390	522	337	435	79	156	86	103
YGL065C	0	0	0	0	0	0	0	0	0	0	0	0	0	0	0	0	0	0	0	0	0	0	0	0	0	0	0	0	0	0	0	0	0	0	0	0	0	0	0	0	0	1
YOR052C	1537	1782	1481	909	1430	2123	1849	1391	1767	1997	1916	2139	1241	1194	1642	1172	1303	1444	1276	1448	1283	1287	1545	46	0	2373	1921	2169	1896	2383	1605	1328	1515	1855	1546	1977	1492	1745	1341	1916	1789	1865
YBR012C	0	38	1	27	1	63	6	38	2	49	1	37	1	45	2	29	4	50	3	31	2	23	0	1	0	49	1	40	2	62	3	50	3	62	2	24	5	29	2	44	2	34
YGR116W	0	0	0	0	0	0	0	0	0	0	0	0	0	0	0	0	0	0	0	0	0	0	0	0	0	0	0	0	0	0	0	0	0	0	0	0	0	0	0	0	0	0
YOR343C	1323	1474	2027	1278	1451	2290	2639	1961	2177	2356	2428	2368	1880	1852	2501	1624	2325	2109	1966	2288	1712	1829	1632	54	1	2895	1839	1790	2133	2646	2072	1783	1565	2132	1399	1662	1396	1529	1645	2342	2287	2133
YGL230C	1462	0	1938	0	1198	0	2619	0	1952	0	1898	0	1721	0	2251	0	1734	0	1602	0	1637	0	1625	0	2	0	1855	0	1872	0	1879	0	1359	0	1342	0	1564	0	1490	0	1977	0
YOL159C	924	1039	1311	840	871	1516	1365	1044	1484	1784	1147	1610	906	948	1391	821	945	1161	1065	1146	908	1110	977	42	3	1724	1063	1217	1326	1622	1371	1388	861	1283	921	1210	1032	1040	945	1539	1416	1511
YBR185C	1512	983	853	360	1132	1515	1133	717	1622	1417	1630	1341	915	603	1038	604	879	596	901	718	863	586	1258	34	2	1225	1988	1578	1577	1369	913	643	1149	1065	1467	1657	1581	1062	1143	960	1589	912
YOR010C	1108	910	561	253	585	681	673	321	807	516	945	587	592	249	617	308	569	349	454	337	483	315	634	31	0	486	1534	952	866	611	483	324	606	514	1140	821	1326	749	606	538	816	344
YDR290W	661	0	100	0	692	0	98	0	1115	0	929	0	107	0	108	0	111	0	75	0	82	0	605	0	0	0	940	0	843	0	68	0	694	0	729	0	763	0	613	0	1028	0
YDR019C	848	827	1082	694	1034	1457	1838	1126	1492	1419	1399	1501	1009	904	1436	1101	1286	1240	1087	1299	920	985	1253	31	0	1867	984	1102	1315	1583	1198	1110	1046	1276	851	998	808	827	1130	1496	1403	1324
YBR150C	0	1020	5	654	1	1527	0	1036	0	1851	0	1642	1	1093	0	983	1	1236	1	1275	1	1210	0	35	0	1534	1	1210	13	1856	1	1081	7	1382	1	1122	2	1021	2	1295	0	1756
YER119C	1175	1265	997	534	898	1181	1069	783	1284	1294	1522	1556	1180	1187	1068	695	1072	968	943	995	1124	1104	881	40	0	1354	1322	1397	1401	1580	1074	902	947	1107	1027	1289	1166	1260	844	1244	1177	1219
YMR196W	1	827	2	541	1	1393	0	1066	3	1214	1	1221	0	964	7	910	1	1040	2	1037	1	978	1	30	0	1499	0	1008	2	1358	0	883	0	1238	0	966	0	915	2	1251	3	963
YMR161W	873	936	585	300	640	905	744	516	957	941	903	846	577	526	756	452	658	560	538	557	497	591	607	14	0	744	1155	1055	950	1029	574	572	728	797	798	970	905	830	531	771	978	857
YCR001W	123	573	218	402	114	548	87	446	78	633	162	660	121	667	136	543	155	632	106	612	182	668	56	19	0	929	134	667	328	849	172	496	102	633	104	516	95	523	91	803	51	626
YCR054C	0	0	0	0	0	0	0	0	0	0	0	0	0	0	0	0	0	0	0	0	0	0	0	0	0	0	0	0	0	0	0	0	0	0	0	0	0	0	0	0	0	0
YBL093C	0	0	0	0	0	0	0	0	0	0	0	0	0	0	0	0	0	0	0	0	0	0	0	0	0	0	0	0	0	0	0	0	0	0	0	0	0	0	0	0	0	0
YJR123W	0	0	0	0	0	0	0	0	0	0	0	0	0	0	0	0	0	0	0	0	0	0	3	0	0	0	0	0	0	0	0	0	0	0	0	0	0	0	0	0	0	0
YJR120W	388	400	133	91	218	393	190	88	450	549	364	392	105	76	133	103	94	105	120	114	100	83	243	8	0	344	465	515	337	411	108	112	218	296	398	470	401	424	183	301	368	437
YLL061W	1310	1844	1221	1125	984	2322	1547	1260	1700	2589	1708	1979	1182	1313	1249	1122	1355	1685	1178	1599	1169	1408	1210	40	0	2357	1546	2091	1805	2419	1336	1502	1366	1922	1190	1956	1390	1757	1133	2136	1932	2389
YDR110W	1509	1716	1003	548	669	1143	1191	965	1294	1420	975	1057	724	667	1166	905	856	796	730	861	752	785	704	38	0	1462	1774	2030	1107	1177	883	1012	788	1019	1407	1844	1568	1624	706	1083	1297	1250
YDR419W	0	920	0	609	0	1587	0	881	0	1249	0	1258	0	836	0	913	0	919	0	967	0	1209	0	41	0	1171	0	1180	0	1308	0	1125	0	1248	0	1248	0	963	0	1069	0	1075
YOR221C	106	120	85	66	30	39	121	83	66	45	106	90	37	40	97	72	103	96	89	67	38	43	49	2	0	49	127	162	77	103	96	79	27	24	131	111	123	131	30	89	57	61
YPL214C	602	1996	1332	1453	682	2118	366	2171	429	2145	749	2298	476	2130	704	1914	788	1852	430	1952	783	2160	257	53	2	2615	650	2359	1616	2428	681	2022	650	2175	512	2169	434	2069	333	2326	270	1939
YGL165C	1969	1627	2487	1177	2471	2492	3025	1687	3164	2512	2846	2169	2152	1452	2604	1410	2266	1756	2096	1592	2183	1759	2493	50	0	2633	2464	1775	2991	2591	2584	1785	2570	2467	2157	1500	2024	1531	2122	2346	3094	2110
YOL064C	0	8	0	32	0	5	0	5	0	12	0	39	0	18	0	3	0	26	0	13	0	9	1	0	0	6	0	6	0	13	0	48	0	3	0	6	0	10	0	25	0	21
YBL023C	0	0	0	0	1	0	0	0	0	0	0	0	0	0	0	0	0	0	0	0	0	0	0	0	0	0	0	0	0	0	0	0	0	0	0	0	0	0	0	0	0	0
YOR274W	0	0	0	0	0	0	0	0	0	0	0	0	0	0	0	0	0	0	0	0	0	0	0	0	0	0	0	0	0	0	0	0	0	0	0	0	0	0	0	0	1	0
YOR329C	0	0	0	0	0	0	0	0	1	0	1	0	1	0	1	0	0	0	0	0	0	0	0	0	0	0	0	0	0	0	0	0	0	0	0	0	0	0	0	0	0	0
YLR005W	0	0	1	0	0	0	0	0	0	0	0	0	0	0	0	0	0	0	0	0	0	0	0	0	0	0	0	0	0	0	0	0	0	3	0	0	0	0	0	0	0	0
YDR124W	1225	787	1437	733	1320	1691	1938	1484	1831	1805	1912	1861	1395	1178	1848	1150	1681	1421	1432	1556	1348	1132	1270	43	0	2060	1591	1434	1936	1998	1549	1178	1357	1573	1168	1452	1347	832	1272	1277	1990	1426
YNL267W	0	0	0	0	0	0	0	0	0	0	0	0	0	0	0	0	0	0	0	0	0	0	0	0	0	0	0	0	0	0	0	0	0	0	0	0	0	0	0	0	0	0
YJL143W	0	0	0	0	0	0	0	0	0	0	0	0	0	0	0	0	0	0	0	0	0	0	0	0	0	0	0	0	0	0	0	0	0	1	0	0	0	0	0	0	0	0
YLL047W	1400	4	655	2	732	66	991	21	1238	39	1146	11	502	1	803	16	577	1	539	19	593	0	731	0	0	3	1779	58	1273	5	726	4	830	2	1491	36	1354	6	691	7	1287	0
YLR461W	2076	2058	2185	1472	1909	2856	2856	2157	2821	3229	2572	2789	2092	1961	2616	1837	2364	2546	2075	2580	2085	2066	2216	59	2	3482	2493	2723	2450	3170	2336	2262	2145	2698	1906	2321	2099	2188	2116	3218	2911	2799
YLR050C	1289	6	1985	3	1540	15	2730	16	2440	22	2237	8	1996	5	2536	9	1956	5	1801	8	1670	13	1745	3	2	6	1715	14	2044	8	2439	10	1654	10	1462	14	1441	18	1449	8	2230	8
YNL307C	979	0	171	0	594	0	227	0	818	0	556	0	179	0	213	0	149	0	131	0	231	0	603	0	1	0	1450	0	558	0	139	0	573	0	1198	0	1136	0	558	0	781	0
YDR067C	1107	639	554	224	607	428	900	307	1144	531	888	440	464	242	831	284	671	318	642	304	518	296	599	8	0	553	1446	691	920	605	589	298	685	364	1086	500	1141	582	694	426	1005	539
YOR296W	746	1224	766	580	617	1546	1020	1344	1083	1536	980	1345	754	1058	1297	1139	947	1376	805	1338	812	1256	644	44	1	1755	1036	1450	878	1648	730	959	752	1340	570	1348	743	1169	808	1364	1163	1416
YJL044C	469	439	686	371	452	650	1124	681	651	669	628	619	689	554	1077	645	736	660	556	772	603	588	537	21	1	779	551	509	640	634	731	607	472	461	499	533	459	468	509	661	632	489
YPR164W	707	324	332	138	316	406	562	347	467	400	476	274	427	193	514	282	398	240	308	294	383	116	271	10	0	202	947	876	502	248	303	190	301	230	747	888	747	357	279	210	442	140
YEL060C	0	779	0	491	0	861	0	762	0	918	0	894	0	847	0	676	0	718	0	806	0	930	0	23	0	1022	0	923	0	976	0	721	0	829	0	860	0	704	0	1008	0	818
YHR195W	468	1039	499	657	571	1450	947	908	268	1408	621	1330	749	1048	734	952	636	1280	564	1267	412	1102	563	37	1	1501	244	1159	590	1432	732	1000	586	1211	497	1123	380	988	445	1131	418	1305
YLR101C	0	0	0	0	0	0	0	0	0	0	0	0	0	0	0	0	0	0	0	0	0	0	0	0	0	0	0	0	0	0	0	0	0	0	0	0	0	0	0	0	0	0
YML026C	806	0	319	0	195	0	507	0	290	0	237	0	398	0	397	0	306	0	298	0	366	0	197	0	0	0	1033	0	227	0	343	0	207	0	914	0	783	0	162	0	268	0
YPR066W	787	40	478	138	335	322	441	227	556	296	484	214	332	96	419	156	387	172	408	271	371	109	358	10	2	210	958	487	547	226	447	167	337	145	660	527	761	60	378	110	505	191
YDR229W	399	412	570	349	777	981	1033	685	978	906	930	929	550	460	782	563	654	582	507	503	537	523	765	18	1	993	633	609	940	1200	785	592	642	843	454	547	437	447	512	835	876	800
YDL181W	0	0	0	0	0	0	0	0	0	0	0	0	0	0	0	0	0	0	0	0	0	0	0	0	0	0	1	0	0	0	0	0	0	0	0	0	0	0	0	0	0	0
YBR022W	703	518	1000	468	701	895	1439	577	1001	645	867	598	1053	636	1211	575	994	662	875	608	1031	687	737	18	0	760	907	484	911	768	1038	653	785	674	658	461	674	412	690	719	969	546
YER177W	975	1045	151	88	601	1024	175	112	850	950	704	735	194	210	169	156	117	112	150	122	222	166	602	24	1	923	1134	1380	822	880	181	151	676	873	881	1211	890	1061	491	653	849	807
YML048W	367	0	777	0	599	0	1110	0	982	0	856	0	744	0	1001	0	713	0	757	0	685	0	591	0	1	0	485	0	970	0	772	0	627	0	426	0	355	0	532	0	994	0
YBL064C	855	541	1058	630	805	1267	1382	933	1100	1149	1217	878	940	746	1172	786	935	730	928	939	1098	593	812	29	1	853	956	1037	1119	881	1118	809	926	843	823	963	694	629	777	868	1166	525
YHR006W	1514	1372	1641	938	874	1517	1828	1361	1471	1607	1502	1534	1397	1156	1662	1159	1587	1447	1234	1438	1453	1334	982	52	3	1808	1550	1693	1631	1733	1528	1455	1072	1420	1229	1629	1230	1329	1136	1496	1467	1475
YKL221W	0	0	0	0	0	0	0	0	1	0	0	0	0	0	1	0	0	0	0	0	0	0	0	0	0	0	0	0	1	0	0	0	0	0	0	1	0	0	0	0	1	0
YGL126W	508	538	779	463	615	887	839	620	931	927	868	758	741	668	746	500	812	682	695	744	686	720	715	20	2	1064	632	523	741	917	776	701	649	803	491	521	490	526	735	968	922	798
YLR167W	0	0	0	0	0	0	0	0	0	0	0	0	0	0	0	0	0	0	0	0	0	0	0	0	0	0	0	0	0	0	0	0	0	0	0	0	0	0	0	0	0	0
YMR270C	0	0	0	0	0	0	0	0	0	0	0	0	0	0	0	0	0	0	0	0	0	0	0	0	0	0	0	0	0	0	0	0	0	0	0	0	0	0	0	0	0	0
YLR293C	0	0	0	0	0	0	0	0	0	0	0	0	0	0	0	0	0	0	0	0	0	0	0	0	0	0	0	0	0	0	0	0	0	0	0	0	1	0	0	0	0	0
YLR228C	1023	0	1407	0	1396	0	1921	0	1661	0	1717	0	1375	0	1641	0	1479	0	1502	0	1432	0	1174	0	0	0	1311	0	1648	0	1470	0	1284	0	1056	0	1026	0	1080	0	1715	0
YJR053W	80	637	135	455	55	778	17	565	45	775	69	698	40	554	68	553	87	732	50	704	79	621	16	29	0	840	87	772	324	760	64	679	68	670	33	788	46	645	46	637	24	742
YJL171C	1029	1250	1175	794	983	1641	1389	1242	1336	1422	1370	1533	1120	1352	1292	1110	1127	1204	974	1271	1220	1283	937	42	1	1756	1173	1389	1325	1683	1141	1191	959	1344	1029	1316	983	1155	957	1594	1280	1257
YPL031C	118	25	8	1	17	8	6	1	23	7	27	1	0	0	2	0	6	2	12	3	7	1	14	0	0	4	165	25	10	5	7	1	20	4	116	12	121	22	24	3	31	9
YIR002C	1018	552	981	444	938	1107	1323	855	1267	1172	1230	725	1131	512	1146	707	986	582	974	817	981	402	944	42	1	695	1271	1066	1228	768	1000	522	923	559	1000	1224	999	446	939	725	1092	405
YDL167C	2067	2238	2579	1473	1901	2838	2821	2124	2676	2949	2928	3217	2012	2108	2958	2049	2671	2666	2137	2628	2118	2118	1685	57	1	3471	2610	2750	3383	3360	2524	2423	1882	2354	2103	2410	2342	2263	1858	2919	2428	2775
YLR388W	1051	998	477	222	249	435	596	419	368	291	321	334	505	440	576	305	424	392	383	398	494	494	336	33	0	401	1229	1175	313	392	407	436	309	363	840	1178	1071	919	322	404	392	290
YLR373C	575	652	134	103	65	115	145	167	124	193	122	111	171	196	209	158	210	216	141	226	164	204	78	8	0	208	678	775	122	158	126	118	90	85	433	711	513	702	106	174	164	148
YJR035W	924	962	934	704	689	1014	1185	894	962	1127	795	897	926	853	1025	759	916	1060	919	1060	847	992	860	33	0	1186	1210	1263	761	957	952	966	639	776	952	1173	933	934	703	1127	970	1017
YKR054C	1	0	0	0	0	0	0	0	0	0	0	0	0	0	0	0	0	0	0	0	0	0	0	0	0	0	0	0	0	0	0	0	0	0	0	0	0	0	0	0	0	0
YIR034C	0	0	0	0	0	0	0	0	0	0	0	0	0	0	0	0	0	0	0	0	0	0	0	0	0	0	0	0	0	0	0	0	0	0	0	0	0	0	0	0	0	0
YGL013C	209	301	509	430	432	1000	135	560	163	743	403	817	204	537	266	503	358	628	248	710	326	448	165	20	0	703	257	493	1046	885	332	615	448	747	184	521	184	328	185	645	129	509
YJR068W	0	0	0	0	0	0	0	0	0	0	0	0	0	0	0	0	0	0	0	0	0	0	0	0	0	0	0	0	0	0	0	0	0	0	0	0	0	0	0	0	0	0
YGR207C	962	1102	1528	904	1091	1557	1619	1118	1733	1750	1557	1707	1214	1284	1467	1046	1276	1222	1067	1173	1433	1253	1211	45	0	2168	1354	1265	1663	2013	1486	1491	1321	1412	918	1191	1045	993	1294	1822	1817	1567
YDR212W	0	0	0	0	0	0	0	0	0	0	0	0	0	0	0	0	0	0	0	0	0	0	0	0	0	0	0	0	0	0	0	0	0	0	0	0	0	0	0	0	0	0
YNL052W	2	855	1	207	5	767	25	462	0	1067	2	836	0	449	0	363	1	346	1	350	1	448	47	19	0	945	1	918	0	1029	3	321	2	793	3	924	0	803	1	859	2	950
YDR514C	0	746	0	490	0	1259	0	823	0	1242	0	1236	0	862	0	744	0	948	0	975	0	926	0	32	0	1464	0	872	1	1318	1	823	0	1142	0	886	0	772	0	1165	0	1160
YNL025C	187	167	24	21	68	48	43	22	18	56	62	52	32	11	33	8	24	11	22	15	24	16	54	3	0	41	128	185	53	40	33	16	64	57	220	129	165	136	57	36	31	29
YGR091W	0	0	0	0	0	0	0	0	0	0	0	0	0	0	0	0	0	0	0	0	0	0	0	0	0	0	0	0	0	0	0	0	0	0	0	0	0	0	0	0	0	0
YDL232W	0	0	1	0	0	0	0	0	0	0	0	0	0	0	0	0	0	0	0	0	0	0	0	0	0	0	0	0	0	0	0	0	0	0	0	0	0	0	1	0	1	0
YPL119C	1053	1246	1474	770	1093	1891	2160	1431	1751	1746	1410	1619	1323	1183	1826	1352	1601	1655	1506	1669	1344	1227	1385	31	0	1987	1274	1427	1442	1644	1409	1443	1099	1321	1101	1284	1141	1136	1220	1562	1782	1613
YLR242C	105	84	29	11	30	21	60	29	20	13	18	23	30	24	65	22	16	13	14	14	45	13	17	1	0	23	106	75	24	17	33	22	19	13	116	62	100	64	14	16	21	12
YMR031W-A	61	0	165	0	77	0	16	0	43	0	98	0	38	0	70	0	102	0	59	0	75	0	22	0	0	0	100	0	707	0	53	0	88	0	36	0	36	0	55	0	27	0
YJR148W	1224	1010	1443	689	1046	1511	2126	1319	1456	1402	1429	1385	1522	1159	1916	1172	1460	1258	1534	1416	1358	975	993	45	0	1188	1582	1303	1406	1350	1479	1213	1051	1272	1237	1346	1318	1036	872	1263	1584	852
YEL010W	111	1230	272	672	138	1785	43	1091	83	1813	139	1557	57	1210	85	1002	140	1368	67	1238	111	1182	32	42	0	1678	143	1750	873	1571	83	1044	202	1488	89	1696	59	1444	48	1389	51	1386
YJR082C	1605	0	2763	0	2153	0	4332	0	2437	0	2565	0	3468	0	3434	0	2828	0	2615	0	3255	0	2012	0	0	0	2211	0	2493	0	2793	0	1988	0	1812	0	1732	0	1673	0	2452	0
YOL087C	266	1022	207	418	231	913	343	591	244	1017	333	1046	221	609	303	569	242	775	232	887	248	689	274	27	0	1235	346	1128	316	1271	219	680	210	912	281	1165	296	978	249	1065	262	972
YNL134C	835	1076	684	441	748	868	1215	550	1330	1101	1077	1085	547	571	1038	644	630	627	586	567	647	593	776	18	1	1110	1280	1040	929	1157	815	566	826	977	988	956	1043	1025	655	982	1117	1233
YAL037W	718	0	973	0	640	0	1107	0	1018	0	950	0	933	0	1179	0	1037	0	759	0	927	0	621	0	0	0	998	0	960	0	1004	0	663	0	808	0	886	0	740	0	954	0
YGL146C	104	1065	336	779	164	1787	68	1228	97	1838	180	1637	107	1111	122	925	147	1360	76	1430	145	1344	47	47	0	1871	139	1351	845	1731	141	1290	163	1618	73	1148	91	1094	106	1767	61	1680
YCR051W	443	488	410	242	263	397	426	292	505	535	416	421	411	347	418	256	436	342	364	338	362	361	376	10	0	563	572	585	371	460	481	332	397	391	511	528	406	428	312	577	474	452
YBR262C	1125	0	1388	0	1195	0	2032	0	1533	0	1347	0	1435	0	1830	0	1553	0	1361	0	1286	0	1315	0	4	0	1322	0	1331	0	1440	0	1117	0	1117	0	1136	0	885	0	1608	0
YPL199C	669	961	920	710	742	1450	733	1187	689	1532	880	1351	772	1102	997	1022	894	1386	698	1231	878	1263	448	42	0	1767	743	1220	979	1426	838	975	710	1246	635	1144	583	865	655	1478	590	1294
YFL036W	0	212	0	18	0	140	0	28	0	167	0	125	0	26	0	25	0	37	0	50	0	26	0	6	0	191	0	258	0	133	0	29	0	177	0	259	0	149	0	107	0	141
YDL209C	0	0	0	0	0	0	0	1	0	0	0	0	0	0	0	0	0	0	0	0	0	0	0	0	0	0	0	0	0	0	0	0	0	0	0	0	0	1	0	0	0	0
YIL051C	0	0	0	0	0	0	0	0	0	0	0	0	0	0	0	1	0	0	0	0	0	0	0	0	0	0	0	0	0	0	0	0	0	0	0	0	0	0	0	0	0	0
YPL057C	1031	2702	1612	1449	1026	2700	485	2306	554	2818	986	2642	597	2116	807	1883	1255	2797	766	2778	994	2178	423	87	0	3421	1054	3121	2183	3052	922	2406	1049	2295	807	2800	712	2408	625	3216	406	2486
YNR010W	623	727	164	84	145	230	173	167	275	297	250	341	228	201	198	151	228	200	168	233	191	184	233	14	0	393	777	845	305	402	162	162	182	242	520	720	622	661	268	296	223	264
YDR365C	0	0	0	0	0	0	0	0	0	0	0	0	0	0	1	0	0	0	0	0	0	0	0	0	0	0	0	0	0	0	0	0	0	0	0	0	0	0	0	0	0	0
YLR308W	0	0	0	0	0	0	0	0	0	0	0	0	0	0	0	0	0	0	0	0	0	0	0	0	0	0	0	0	0	0	0	0	0	0	0	0	0	0	0	0	0	0
YNL169C	869	0	506	0	362	0	581	0	778	0	533	0	426	0	605	0	591	0	497	0	428	0	463	0	0	0	1147	0	487	0	432	0	482	0	783	0	904	0	488	0	714	0
YFR034C	0	868	0	106	0	137	0	157	0	168	0	150	0	181	0	155	0	129	0	179	0	146	0	15	0	175	0	910	0	161	0	129	0	117	0	863	0	759	0	157	0	143
YHR070W	0	0	0	0	0	0	0	0	0	0	0	0	0	0	0	0	0	0	0	0	0	0	0	0	0	1	0	0	0	0	0	0	0	0	0	0	0	0	0	0	0	0
YDR460W	0	0	0	0	0	0	0	0	0	0	0	0	0	0	0	0	0	0	0	0	0	0	0	0	0	0	0	0	0	0	0	0	0	0	0	0	0	0	0	0	0	0
YNL112W	0	0	0	0	0	0	0	0	0	0	0	0	0	0	0	0	0	0	0	0	0	0	0	0	0	0	0	0	0	0	0	0	0	0	0	0	0	0	0	0	0	0
YHL047C	1381	928	1242	555	1135	976	1484	564	1299	811	1354	811	877	580	1145	444	1028	701	976	588	1056	505	990	21	0	813	1661	977	1353	1065	1252	659	1065	774	1339	829	1398	796	986	873	1443	638
YOR360C	11	1913	3	465	6	1378	8	736	8	1360	8	1132	3	830	5	704	1	821	8	984	3	906	2	41	0	1683	8	2234	4	1255	7	783	4	1192	7	1872	6	1803	4	1252	6	1198
YOR335C	0	0	0	0	0	0	0	0	0	0	0	0	0	0	0	0	0	0	0	0	0	0	0	0	0	0	0	0	0	0	0	0	0	0	0	0	0	0	0	0	0	0
YGL251C	622	0	889	0	634	0	713	0	591	0	740	1	649	0	840	0	720	0	523	0	814	0	417	0	0	0	798	0	1199	0	607	0	633	0	466	0	639	0	423	0	477	0
YER156C	505	562	462	302	292	372	779	469	425	403	387	364	493	508	706	412	391	399	341	456	539	444	336	19	0	495	728	730	326	384	559	393	298	265	549	686	543	544	249	426	389	317
YPL255W	0	0	0	0	0	0	0	0	0	0	0	0	0	0	0	0	0	0	0	0	0	0	0	0	0	0	0	0	0	0	0	0	0	0	0	0	0	0	0	0	0	0
YOR095C	0	0	0	0	0	0	0	0	0	0	0	0	0	0	0	0	0	0	0	0	0	0	0	0	0	0	0	0	0	0	0	0	0	0	0	0	0	0	0	0	0	0
YEL038W	965	0	1206	0	941	0	1597	0	1211	0	1327	0	1344	0	1501	0	1175	0	958	0	1320	0	933	0	3	0	1210	0	1290	0	1181	0	1055	0	908	0	1052	0	923	0	1205	0
YDR420W	0	864	0	649	0	1604	0	757	0	1369	0	1161	0	759	0	608	0	1131	0	1289	0	1012	0	27	0	1430	0	1032	0	1239	0	1034	0	1311	0	1037	0	794	0	1168	0	1252
YOL025W	1053	1359	1247	855	1198	1690	1972	1366	1539	1613	1314	1397	1157	1197	1538	1194	1242	1277	1200	1335	1182	1243	1019	38	1	1637	1484	1539	1264	1628	1432	1287	1091	1486	1206	1466	1093	1315	861	1481	1331	1400
YPL208W	1649	1733	2291	1373	1534	2394	2117	1638	2374	2412	2371	2671	1703	1840	1914	1402	2082	2025	1666	1876	1822	2024	1545	68	2	2708	2173	2103	2310	2776	2281	1962	1694	2176	1568	1970	1713	1803	1626	2637	2576	2158
YOL147C	1158	1233	965	593	985	1568	1537	1142	1316	1265	1184	1128	1173	1073	1547	1064	905	872	773	868	1170	1129	1024	40	1	1723	1432	1558	1085	1363	1002	945	1085	1396	1066	1218	1237	1281	941	1412	1228	1208
YNL280C	0	0	0	0	0	0	0	0	0	0	0	0	0	0	0	0	0	0	0	0	0	0	0	0	0	0	0	0	0	0	0	0	0	0	0	0	0	0	0	0	0	0
YDR007W	0	0	0	0	0	0	0	0	0	0	0	0	0	0	0	0	0	0	0	0	0	0	0	0	0	0	0	0	0	0	0	0	0	0	0	0	0	0	0	0	0	0
YIL160C	1215	1275	1238	694	1006	1551	1599	1081	1633	1661	1320	1452	1548	1470	1386	943	1354	1263	1125	1271	1639	1429	956	24	1	1747	1393	1485	1461	1569	1181	1219	1101	1385	1066	1393	1128	1203	911	1466	1629	1381
YPR089W	0	0	0	0	0	0	0	0	0	0	0	0	0	0	0	0	0	0	0	0	0	0	0	0	0	0	0	0	0	0	0	0	0	0	0	0	0	0	0	0	0	0
YBR233W	0	904	0	600	0	1192	0	908	0	1263	0	896	0	743	0	737	0	881	0	925	0	715	0	19	0	1130	0	1096	0	1068	0	798	0	1136	0	939	0	806	0	1092	0	1134
YPL122C	0	0	0	0	0	1	0	0	0	0	0	0	0	0	0	0	0	0	0	0	0	0	0	0	0	0	0	1	0	0	0	0	0	0	0	0	0	0	0	1	0	0
YDL086W	925	1022	1239	797	888	1653	1648	1459	1508	1647	1324	1632	1318	1335	1666	1248	1212	1385	1216	1348	1433	1495	1183	28	0	2004	1248	1254	1422	1557	1335	1107	1021	1442	832	1188	996	1006	1066	1607	1508	1664
YMR313C	1355	1511	1315	924	1261	1979	1810	1326	1717	1790	1699	1979	1390	1381	1638	1161	1421	1439	1231	1398	1511	1462	1173	44	0	2105	1708	1722	1772	2265	1345	1299	1462	1891	1257	1504	1385	1496	1203	1825	1892	1774
YGL179C	951	0	1575	5	1331	26	1843	18	1834	9	1660	3	1553	3	1663	6	1296	1	1277	4	1400	0	1419	0	3	5	1332	9	1614	3	1737	5	1494	3	986	12	1126	1	1294	3	1779	2
YGR120C	0	0	0	0	0	0	0	0	0	0	0	0	0	0	0	0	0	0	0	0	0	0	0	0	0	0	0	0	0	0	0	0	0	0	0	0	0	0	0	0	0	0
YML001W	1484	0	542	0	575	0	637	0	991	0	922	0	514	0	641	0	450	0	377	0	474	0	705	0	0	0	1837	0	918	0	498	0	683	0	1245	0	1612	0	629	0	1081	0
YLL028W	1628	1043	2015	931	1540	1624	2245	947	2690	1514	2189	1412	1779	769	2149	832	1869	1130	1596	1019	1616	940	1623	32	3	1499	1960	1048	2502	1600	1829	997	1690	1328	1361	916	1630	806	1636	1289	2666	1084
YER016W	4	0	0	0	3	0	5	0	0	0	0	0	2	0	10	0	3	0	2	0	1	0	4	0	0	0	8	0	3	0	3	0	1	0	2	0	11	0	4	0	2	0
YDR386W	837	765	739	496	735	1082	1453	923	1297	1402	957	1185	954	782	1315	900	928	900	853	1056	1005	847	760	27	0	1186	978	1098	1073	1196	762	738	788	882	877	1015	887	817	659	977	1226	1108
YNL211C	2	1031	3	755	2	1228	4	1113	5	1558	2	1395	3	1165	3	933	4	1229	5	1348	1	1284	3	22	0	1517	6	1187	4	1392	0	1127	3	1137	4	1133	2	1019	3	1430	0	1372
YLR124W	0	230	0	252	0	456	0	332	0	413	0	391	0	340	0	260	0	347	0	282	0	327	0	10	0	438	0	240	0	564	0	311	0	381	0	238	0	210	0	360	0	353
YLR026C	0	0	0	0	0	0	0	0	0	0	0	0	0	0	0	1	0	0	0	0	0	0	0	0	0	0	0	0	0	0	0	0	0	0	0	0	0	0	0	0	0	0
YJR065C	0	0	0	0	0	0	0	0	0	0	0	1	0	0	1	1	0	0	0	0	0	0	0	0	0	1	0	0	0	1	0	1	0	1	0	1	0	1	0	1	0	0
YHR094C	1048	1141	850	424	919	1136	1086	846	1093	1242	1199	1267	1080	879	1056	681	1000	977	928	918	948	910	749	29	0	1203	1236	1302	1070	1389	947	685	753	1073	1091	1240	986	943	720	1070	969	943
YMR095C	963	1386	1200	931	987	1642	1028	1253	941	1490	1190	1779	929	1279	1311	1126	1097	1471	908	1433	1049	1482	761	39	0	2241	1272	1526	1264	1753	1034	1482	995	1701	826	1479	1059	1375	993	1904	772	1415
YDL033C	0	0	0	0	0	0	0	0	0	0	2	3	0	1	0	0	0	0	0	0	0	0	0	0	0	0	0	3	3	1	0	0	0	0	7	7	2	0	0	0	0	0
YMR255W	1384	1597	1576	988	1305	2077	2073	1472	1613	1755	2109	2179	1341	1353	1797	1232	1868	1703	1464	1788	1342	1349	1250	50	1	2243	1770	1832	2004	2389	1524	1409	1488	1792	1283	1678	1540	1479	1311	1825	1766	1694
YHR209W	790	892	1016	549	668	795	1490	842	1116	1020	957	991	978	900	1123	819	1104	1005	1150	946	955	837	1098	23	0	1485	1047	849	986	1097	1198	875	620	723	867	975	770	729	835	1249	981	932
YGL247W	0	0	0	0	0	0	0	0	0	0	0	0	0	0	0	0	0	0	0	0	0	0	0	0	0	0	0	0	0	0	0	0	0	0	0	0	0	0	0	0	0	0
YCR100C	1565	1041	1561	207	1179	348	1965	175	1835	226	1794	386	1498	586	1842	98	1667	372	1276	116	1625	179	1206	4	0	348	1820	161	1736	280	1566	299	1392	314	1463	282	1570	512	1266	795	1913	357
YDR516C	683	759	876	575	866	1419	1443	1060	1566	1643	1188	1408	904	891	1229	934	1218	1116	1079	1236	895	839	899	26	1	1466	974	945	1241	1403	937	827	979	1230	614	907	696	768	696	1259	1521	1471
YPL233W	1	0	0	0	0	0	0	0	0	0	0	0	0	0	0	0	0	0	0	0	0	0	0	0	0	0	0	0	0	0	0	0	0	0	0	0	0	0	0	0	0	0
YOR255W	922	1	1225	0	1042	0	1668	0	1250	1	1201	0	1311	0	1547	0	992	1	889	0	1376	0	1139	0	1	2	1075	0	1347	0	1253	0	1110	1	869	0	883	0	984	0	1463	0
YIL063C	0	0	0	0	0	0	0	0	0	0	0	0	0	0	0	0	0	0	0	0	0	0	0	0	0	0	0	0	0	0	0	0	0	0	0	0	0	0	0	0	0	0
YOR200W	0	0	0	0	0	0	0	0	0	0	0	0	0	0	0	0	0	0	0	0	0	0	0	0	0	0	0	0	0	0	0	0	0	0	0	0	0	0	0	0	0	0
YGR251W	0	0	0	0	0	0	0	0	0	0	0	0	0	0	0	0	0	0	0	0	0	0	0	0	0	0	0	0	0	0	0	0	0	0	0	0	0	0	1	0	0	0
YPR047W	842	102	176	10	302	14	200	5	487	16	540	25	167	20	194	2	177	3	117	6	190	8	330	0	1	17	1092	20	521	29	142	8	384	20	764	20	896	81	329	32	494	35
YDR044W	0	0	0	0	0	0	0	0	0	0	0	0	0	0	0	0	0	0	0	0	0	0	0	0	0	0	0	0	0	0	0	0	0	0	0	1	0	0	0	0	0	0
YEL016C	1239	1275	1199	640	799	1318	1495	1086	1382	1362	1241	1237	1045	873	1197	892	1215	1057	1003	1171	1061	1024	918	36	0	1563	1358	1478	1225	1435	1066	951	917	1037	1140	1379	1273	1334	896	1332	1339	1260
YOL128C	1201	13	1228	28	1030	288	1160	180	1582	291	1746	54	1330	28	1158	87	1354	22	1048	103	1355	13	1088	9	1	30	1436	226	1795	42	1157	23	1300	41	1164	234	1444	21	1092	47	1719	19
YKL153W	0	0	0	0	0	0	0	0	0	0	0	0	0	0	1	0	0	0	0	0	0	0	0	0	0	0	0	0	0	0	0	0	0	0	0	0	1	0	0	0	0	0
YFL019C	541	857	651	549	490	1065	1003	945	481	931	765	888	739	917	919	769	645	834	659	908	771	903	542	31	1	1190	601	831	876	1146	699	731	561	851	496	849	603	780	561	1002	505	915
YMR139W	541	605	561	336	415	746	657	413	799	721	742	775	603	471	506	409	479	504	420	536	520	515	574	21	0	1000	774	754	721	888	535	493	544	618	498	623	646	663	590	801	798	674
YNL296W	0	0	0	0	0	0	0	0	0	0	0	0	0	0	0	0	0	0	0	0	0	0	0	0	0	0	0	0	0	0	0	0	0	0	0	0	0	0	1	0	0	0
YOR172W	1684	899	1601	743	1570	1544	1939	727	2186	1118	1922	1001	1615	694	1764	604	1710	960	1381	762	1665	828	1411	30	2	1218	1954	779	1874	1181	1637	784	1706	1229	1440	772	1763	744	1552	1114	2292	907
YOR105W	189	714	293	398	276	1240	106	727	140	1209	232	1138	148	705	192	709	244	822	118	880	232	838	96	28	0	1521	187	980	437	1237	162	706	263	1110	136	834	129	768	214	1207	107	1152
YDR541C	1791	2166	1875	1164	2000	3234	2611	1895	2590	2981	2532	2897	1938	1944	2222	1692	2242	2491	2137	2504	1863	1799	1830	75	3	2959	2319	2658	2689	3138	1956	1915	2110	2728	1859	2356	1980	2051	1826	2572	2581	2597
YPR143W	0	0	0	0	0	0	0	0	0	0	0	0	0	0	0	0	0	0	0	0	0	0	0	0	0	0	0	0	0	0	0	0	0	0	0	0	0	0	0	0	0	0
YDR340W	0	1055	0	859	0	1570	0	1195	0	1681	0	1390	0	1218	0	1092	0	1307	0	1333	0	1232	0	30	0	1545	0	1430	0	1568	0	1243	0	1372	0	1288	0	1178	0	1393	0	1416
YNL322C	637	729	162	87	161	225	165	142	253	321	170	290	128	115	159	123	116	103	102	152	141	164	184	20	0	390	817	966	251	250	102	102	136	163	608	781	641	688	199	291	249	249
YPL090C	370	490	75	65	281	462	96	96	540	516	442	432	96	121	118	62	79	109	65	82	118	131	300	10	0	577	551	632	465	658	102	68	321	416	412	482	365	465	244	387	531	538
YPR078C	850	877	1043	639	1002	1424	1632	1081	1630	1603	1381	1412	1304	1185	1380	935	1300	1172	1350	1241	1211	1222	1227	52	2	1684	1136	1081	1355	1535	1160	928	999	1351	893	974	831	967	1024	1453	1552	1507
YCR075C	1004	1051	1332	654	1026	1539	1951	1286	1521	1583	1381	1319	1610	1364	1747	1038	1460	1307	1284	1372	1495	1366	1045	45	0	1852	1341	1168	1317	1407	1396	1129	1093	1201	999	1214	1051	1046	978	1359	1353	1319
YNL197C	0	0	0	0	0	0	0	0	0	0	0	0	0	0	0	0	0	0	0	0	0	0	0	0	0	0	0	0	0	0	0	0	0	0	0	0	0	0	0	0	0	0
YLR439W	494	521	55	47	154	212	102	60	177	173	197	177	67	65	84	71	92	42	62	71	82	66	133	14	0	249	565	630	133	204	71	76	147	183	488	561	490	555	141	190	161	153
YCR020C	41	215	56	153	56	248	79	180	19	212	61	181	48	206	70	130	53	185	73	145	75	188	64	8	0	209	33	193	70	209	77	199	50	193	49	177	28	145	61	230	38	182
YCL051W	744	0	995	0	596	0	1282	0	938	0	786	0	942	0	1083	0	952	0	872	0	973	0	805	0	1	0	934	0	736	0	1127	0	756	0	910	0	795	0	622	0	832	0
YDR235W	0	0	0	0	0	0	0	0	0	0	0	0	0	0	0	0	0	0	0	0	0	0	0	0	0	0	0	0	0	0	0	0	0	0	0	0	0	0	0	0	0	0
YER038C	0	0	0	0	0	0	0	0	0	0	0	0	0	0	0	0	0	0	0	0	0	0	0	0	0	0	0	0	0	0	0	0	0	0	0	0	0	0	0	0	0	0
YPR125W	2983	3039	3460	1870	2382	3481	4062	2743	3915	3651	3740	3556	3431	2794	3903	2409	3378	2901	2945	2901	3233	3099	3017	86	2	4244	3691	3570	3693	4003	3427	2920	2901	3226	2781	3144	3046	2949	2764	3708	3646	3433
YHR049W	546	619	493	340	456	795	507	460	818	849	639	758	533	445	559	442	460	472	397	489	489	621	561	17	0	888	646	734	682	919	489	427	585	702	510	651	555	545	580	819	823	844
YBR007C	865	956	1142	588	891	1425	1675	1093	1240	1335	1175	1203	1309	1046	1371	1051	882	914	944	1008	1112	1060	861	43	0	1338	1115	1153	1211	1399	1191	1116	1047	1318	840	955	900	958	785	1135	1274	1226
YPL001W	2234	2538	3423	2234	2712	4053	3701	2680	4140	4340	3729	3723	3615	3391	3559	2432	3748	3680	3394	3583	3467	3429	2932	92	1	4507	3059	3085	3485	4148	4001	3215	2833	3642	2468	2599	2537	2518	2458	3970	4322	3842
YJL038C	790	1010	1294	759	770	1176	1395	1109	1315	1350	1246	1296	1118	1135	1357	981	1106	1100	1076	1122	1130	1197	885	39	0	1487	1160	1152	1198	1465	1343	1182	908	1107	845	1046	908	957	891	1347	1257	1243
YNL319W	1022	1047	1117	623	1094	1408	1775	1125	1633	1505	1083	1108	1397	1155	1489	1059	1410	1281	1229	1316	1239	1219	941	35	0	1477	1350	1260	1083	1166	1120	985	988	1288	997	1129	1119	1017	919	1234	1626	1410
YPR178W	0	0	0	0	0	1	0	0	0	0	0	0	0	0	0	0	0	0	0	0	0	0	0	0	0	0	0	0	0	0	0	0	0	0	0	0	0	0	0	0	0	0
YDR475C	0	0	0	0	0	0	0	0	0	0	0	0	0	0	0	0	0	0	0	1	0	0	0	0	0	0	0	0	0	0	0	0	0	0	0	0	0	0	0	0	0	0
YNL159C	856	1009	659	518	702	1109	955	804	1214	1265	979	1089	912	860	819	655	744	791	647	783	822	880	793	29	1	1482	949	989	974	1165	772	722	801	1072	788	1037	798	970	811	1160	1117	1111
YAL014C	1035	0	1399	0	1007	0	1864	0	1256	0	1389	0	1667	0	1725	0	1529	0	1372	0	1459	0	865	0	0	0	1144	0	1351	0	1325	0	1002	0	1008	0	982	0	906	0	1232	0
YCR020W-B	0	0	0	0	0	0	0	0	0	0	0	1	0	0	0	0	0	0	0	0	0	0	0	0	0	0	0	0	0	0	0	0	0	0	0	0	0	0	0	0	0	0
YBR243C	0	0	0	0	0	0	0	0	0	0	0	0	0	0	0	0	0	0	0	0	0	0	0	0	0	0	0	0	0	0	0	0	0	0	0	0	0	0	0	0	0	0
YLR181C	598	557	614	360	735	736	1032	450	1115	846	938	667	826	473	932	470	726	538	656	451	699	533	637	22	0	734	806	529	926	830	778	416	656	662	659	454	670	445	457	602	1097	689
YCR073C	0	1060	1	637	0	1215	2	1182	2	1248	0	1089	0	982	1	932	0	1055	0	1215	0	998	1	42	0	1714	1	1340	0	1218	0	917	0	1168	0	1204	0	964	0	1307	0	1129
YNL075W	0	0	0	0	0	0	0	0	0	0	0	0	0	0	0	0	0	0	0	0	0	0	0	0	0	0	0	0	0	0	0	0	0	0	0	0	0	0	0	0	0	0
YPL150W	405	659	360	446	347	902	518	614	579	1161	498	988	339	464	462	514	352	646	337	673	280	512	386	28	0	1150	496	798	519	1056	428	601	330	656	439	860	449	601	633	955	603	978
YJL012C	0	0	0	0	0	0	0	0	0	0	0	0	0	0	0	0	0	0	0	0	0	0	0	0	0	0	0	0	0	0	0	0	0	0	0	0	0	0	0	0	0	0
YJL065C	866	862	919	539	698	1155	1513	876	1144	1271	1050	956	983	895	1244	865	1044	856	945	915	961	920	894	27	0	1299	1154	1067	1118	1180	956	883	757	946	931	1034	861	809	743	1104	1226	994
YKR020W	688	776	309	258	383	534	439	251	563	677	367	529	158	157	395	201	359	386	404	386	176	162	412	21	0	575	917	958	394	523	346	261	402	562	694	890	703	743	401	565	495	495
YMR053C	975	0	1190	0	1051	0	1598	0	1818	0	1396	0	1255	0	1439	0	1365	0	1322	0	1206	0	995	0	1	0	1210	0	1243	0	1236	0	1133	0	886	0	932	0	898	0	1753	0
YKL066W	839	0	866	0	905	0	1416	0	907	0	994	0	684	0	1113	0	918	0	846	0	691	0	814	0	1	0	857	0	886	0	1048	0	761	0	747	0	752	0	772	0	919	0
YMR004W	746	907	849	550	788	1247	1054	777	1170	1424	1152	1365	852	953	935	735	764	840	760	928	811	951	791	34	0	1196	1019	1016	1112	1477	935	871	787	1062	794	913	720	948	725	1131	1128	1206
YER083C	372	345	131	95	191	261	191	143	175	164	147	126	131	123	217	127	152	131	118	147	103	111	168	12	0	329	499	404	115	187	178	127	175	235	301	426	389	361	210	224	150	159
YPL176C	498	649	635	368	768	1115	725	522	883	1073	798	1060	543	623	621	515	515	636	463	591	561	715	570	18	0	1054	643	836	769	1180	659	707	691	1059	579	667	554	709	619	834	824	928
YHR172W	0	0	0	0	0	0	0	0	0	0	0	0	0	0	0	0	0	0	0	0	0	0	0	0	0	0	0	0	0	0	0	0	0	0	0	0	0	0	0	0	0	0
YLR263W	673	869	1022	771	769	1163	1452	1092	1256	1402	1178	1330	726	877	1411	930	959	1094	898	1107	871	825	829	26	0	1622	935	1125	1184	1658	993	1111	925	1249	686	950	732	880	1002	1569	1253	1520
YDL240W	383	0	644	0	519	0	170	0	327	0	436	0	286	0	319	0	488	0	272	0	465	0	141	0	0	0	433	0	837	0	318	0	445	0	307	0	242	0	254	0	213	0
YDR401W	0	62	0	114	0	932	0	1122	0	881	0	165	0	73	0	303	0	126	0	441	0	62	0	19	0	118	0	563	0	133	0	152	0	170	0	546	0	69	0	113	0	47
YFR013W	884	1016	1202	666	872	1223	1524	1015	1104	1074	1125	1187	1024	923	1383	879	1074	958	999	1088	1047	986	896	35	1	1344	1159	1090	1065	1234	1115	1002	861	1038	1009	1145	990	926	729	1113	1004	937
YHR013C	116	111	71	39	57	51	115	77	78	68	24	49	65	47	95	71	49	31	59	30	65	62	39	5	0	69	167	169	45	28	55	60	53	70	97	152	130	142	28	45	61	84
YOL040C	0	0	0	0	0	0	0	0	0	0	0	0	0	0	0	0	0	0	0	0	0	0	0	0	0	0	0	0	0	0	0	0	0	0	0	0	0	0	0	0	0	0
YGR072W	622	629	577	286	554	697	926	609	790	700	703	631	605	572	833	489	659	603	604	674	583	559	592	24	0	879	855	803	753	795	697	522	597	676	578	712	672	612	563	673	717	772
YCL035C	1269	1178	1368	736	838	1342	1831	1340	1179	1162	1281	1384	1395	1252	1716	1162	1417	1457	1204	1206	1318	1214	929	50	0	1741	1356	1439	1274	1435	1373	1106	1092	1338	1158	1472	1217	1170	1021	1466	1059	1001
YIL023C	1135	0	990	0	1129	0	1185	0	1839	0	1548	0	984	0	1145	0	831	0	828	0	965	0	1149	0	1	0	1368	0	1644	0	1034	0	1252	0	1095	0	1052	0	1113	0	1729	0
YNR073C	0	1131	0	898	0	1498	0	1148	0	1507	0	1418	0	1149	0	1011	0	1321	0	1243	0	1138	0	34	0	1714	0	1357	0	1427	0	1311	0	1299	0	1235	0	1197	0	1630	0	1321
YPR200C	1040	1198	1658	1041	1167	1814	2210	1615	1603	1658	1589	1719	1363	1209	2015	1422	1714	1881	1559	1771	1294	1512	1103	41	4	1740	1228	1327	1568	1920	1799	1597	1200	1611	914	1145	921	1110	1005	1647	1546	1512
YIL072W	1125	112	1053	111	1109	190	1930	123	1408	167	1229	120	1214	123	1540	89	1290	130	1154	110	1237	141	1119	2	0	141	1337	133	1316	195	1252	134	966	179	1148	107	1057	119	917	153	1389	157
YLR327C	2087	0	2444	0	2245	0	2937	0	2978	0	2728	0	2072	0	2788	0	2353	0	2154	0	1907	0	2216	0	1	0	2676	0	2816	0	2575	0	2312	0	2071	0	2153	0	2154	0	3189	0
YBR229C	925	826	445	208	535	689	525	295	621	584	637	570	355	240	500	263	422	372	409	379	287	250	524	25	1	593	1216	945	625	615	421	317	576	543	963	896	1015	728	395	475	610	528
YMR100W	1335	0	348	0	694	1	460	0	794	0	1023	0	439	0	402	0	349	0	317	0	435	0	641	0	0	0	1647	0	826	0	410	0	770	0	1167	0	1238	1	382	0	803	0
YLR455W	796	887	1176	860	854	1652	1133	1035	1337	1747	1196	1340	1012	1054	1042	859	1075	989	790	1091	1087	1163	767	42	1	1545	930	1113	1200	1419	1052	1240	1101	1503	729	962	867	906	807	1401	1491	1513
YNL247W	0	1	0	0	0	0	0	0	0	0	0	0	0	0	0	0	0	0	0	0	0	0	0	0	0	0	0	0	0	0	0	0	0	0	0	0	0	0	0	0	0	0
YOR054C	910	460	440	174	826	1055	501	305	1149	957	1168	708	500	252	499	237	473	233	401	348	467	241	829	19	1	696	1100	859	1115	671	516	243	904	547	898	717	852	576	781	507	1008	504
YFR028C	0	0	0	0	0	0	0	0	0	0	0	0	0	0	0	0	0	0	0	0	0	0	0	0	0	0	0	0	0	0	0	0	0	0	0	0	0	0	0	0	0	0
YGR290W	0	1125	0	692	0	1663	0	1450	0	1684	0	1334	0	1178	0	1294	0	1401	0	1423	0	1095	0	44	0	1772	0	1427	0	1644	0	1146	0	1567	0	1272	0	1101	0	1546	0	1463
YOR009W	1199	1030	1383	836	1151	1397	1888	988	1945	1657	1403	1073	1120	882	1557	901	1375	1020	1374	1183	1119	902	1378	25	1	1754	1470	1240	1355	1261	1478	1108	1227	1352	1276	1170	1150	1148	1161	1504	1876	1487
YOR072W	818	1140	438	393	328	806	685	550	496	778	602	704	543	605	711	571	471	601	442	594	530	711	544	30	1	1072	1095	1432	534	795	442	553	475	690	723	1225	901	1045	560	928	558	622
YDR292C	0	0	0	0	0	0	0	0	0	0	0	0	0	0	0	0	0	0	0	0	0	0	0	0	0	0	0	0	0	0	0	0	0	0	0	0	0	0	0	0	0	0
YKR103W	1215	1279	1866	1254	2077	2761	2735	1890	2293	2544	2043	2432	1672	1702	2143	1578	1907	1912	1839	1943	1840	1733	2022	43	1	2998	1602	1541	2179	2547	2039	1901	1968	2145	1449	1557	1336	1314	1833	2509	2418	2134
YMR194W	600	713	399	258	207	349	526	402	303	359	268	379	370	395	564	400	342	337	341	382	426	360	250	22	0	333	731	754	264	338	407	454	218	257	578	852	606	651	261	358	328	318
YLL032C	1137	1437	1384	859	1450	1866	1794	1262	2181	2198	1940	2040	1296	1219	1638	1069	1677	1531	1515	1587	1264	1215	1341	45	1	2175	1524	1561	1902	2295	1323	1246	1400	1626	1252	1416	1221	1274	1181	1897	1943	1954
YOR249C	0	0	0	0	0	0	0	0	0	0	0	0	0	0	0	0	0	0	0	0	0	0	0	0	0	0	0	0	0	0	0	0	0	0	0	0	0	0	0	0	1	0
YER117W	0	0	0	0	0	0	0	0	0	0	0	0	0	0	0	0	0	0	0	0	0	0	0	0	0	0	0	0	0	0	0	0	0	0	0	0	0	0	0	0	0	0
YOR301W	1256	1477	1291	915	1170	1807	1841	1377	1615	1861	1429	1776	1200	1197	1577	1147	1236	1346	1145	1302	1230	1259	1475	44	1	2156	1534	1836	1530	1707	1267	1345	1081	1506	1368	1569	1329	1416	984	2008	1685	1798
YKL218C	0	1217	0	768	0	1300	0	1301	0	1430	0	1362	0	1360	0	1258	0	1377	0	1425	0	1382	0	34	0	1876	1	1416	0	1383	0	1113	0	1285	0	1397	0	1109	0	1479	0	1392
YBL107C	1548	1871	1635	1156	1681	2363	2447	1772	2144	2276	1786	2027	1757	1848	2053	1535	1880	1946	1931	1983	1733	1862	1593	49	0	2385	2021	1865	1854	2037	1830	1716	1627	1874	1587	2058	1540	1714	1268	2149	2191	2307
YLL063C	723	183	710	237	644	829	723	424	1031	817	1149	474	734	217	668	272	798	295	734	486	661	127	803	20	0	333	850	653	1158	377	803	286	786	317	687	590	763	219	726	342	1039	154
YOR276W	596	144	717	203	525	551	843	490	784	566	647	290	631	131	754	369	679	284	652	513	684	160	486	13	0	322	793	536	763	258	706	309	557	226	518	541	652	162	568	251	836	178
YMR309C	0	0	0	0	0	0	0	0	0	0	0	0	0	0	0	0	0	0	0	0	0	0	0	0	0	0	0	0	0	0	0	0	0	0	0	0	0	0	0	0	0	0
YOR089C	973	1420	1175	872	920	1779	1326	1249	1450	1574	1428	1683	999	1037	1344	998	1173	1317	1013	1294	886	1074	1002	44	0	1981	1414	1683	1404	1757	1171	1172	943	1535	1015	1299	1180	1427	908	1605	1377	1618
YMR180C	701	874	983	541	682	1111	1125	815	1304	1215	1145	1153	811	831	1106	671	760	849	686	801	815	789	795	35	1	1109	965	1040	1131	1253	945	884	742	881	728	888	739	781	752	1176	1136	1097
YGL163C	1024	808	581	309	569	700	831	432	838	638	740	568	581	352	745	384	667	451	556	453	567	392	648	15	0	751	1345	904	735	634	657	431	613	633	1020	773	1004	737	626	663	868	537
YDR417C	450	0	101	0	152	0	110	0	240	0	208	0	87	0	133	0	87	0	92	0	101	0	159	0	0	0	475	0	227	0	96	0	153	0	341	0	432	0	168	0	213	0
YOL131W	482	582	182	156	287	364	178	129	396	397	376	481	129	118	170	110	185	167	140	200	146	154	264	9	0	388	745	799	393	442	204	131	329	417	530	752	543	592	177	321	343	312
YBL021C	735	0	266	0	592	0	552	0	956	0	706	0	171	0	393	0	238	0	275	0	273	0	433	0	1	0	921	0	741	0	381	0	576	0	713	0	806	0	445	0	919	0
YLL045C	1418	1439	1116	777	456	669	1436	1157	699	672	664	631	1088	1010	1359	880	1320	1255	1140	1309	1195	1092	470	55	1	762	1903	1793	690	744	1246	975	459	547	1278	1712	1487	1558	494	788	633	598
YLR007W	1	0	0	0	0	0	0	0	0	0	0	0	0	0	0	0	0	0	0	0	0	0	1	0	0	0	0	0	0	0	0	0	1	0	0	0	0	0	0	0	1	0
YNL261W	0	0	0	0	0	0	0	0	0	0	0	0	0	0	0	0	0	0	0	0	0	0	0	0	0	0	0	0	1	0	0	0	0	0	0	0	0	0	0	0	0	0
YMR054W	1557	116	1761	224	1705	1493	1754	659	2585	1308	2081	348	985	144	1584	502	1634	276	1752	684	982	67	1861	24	1	323	2132	1002	2296	311	1784	270	1812	358	1506	929	1598	178	1562	278	2513	143
YDR065W	70	74	8	7	10	4	19	10	16	24	21	23	8	13	20	10	9	9	8	12	1	7	8	0	0	16	81	80	18	18	9	15	7	13	60	52	57	84	16	13	6	13
YNL305C	1520	0	1846	0	1248	6	1977	3	1880	6	1676	1	1685	0	2014	5	1666	0	1329	2	1754	0	1139	0	2	1	1719	1	1592	1	1698	3	1612	2	1279	2	1690	1	1241	0	1895	0
YJL046W	77	23	17	0	15	12	47	22	22	19	37	18	64	29	45	16	36	6	25	22	56	20	20	1	0	5	86	35	40	22	23	12	17	11	62	57	54	22	11	3	28	6
YKR078W	1014	1059	1411	759	1035	1443	1753	1170	1665	1608	1501	1491	1175	1119	1502	1042	1231	1109	1216	1095	1263	1218	1085	38	1	1588	1350	1204	1473	1559	1477	1045	1162	1254	984	1138	1042	1093	750	1394	1628	1480
YOR191W	988	1105	862	485	844	1203	1113	809	1150	1279	1168	1183	704	679	1171	740	880	951	859	913	746	764	703	27	0	1424	1196	1290	1228	1285	786	775	778	935	1076	1205	1035	1070	764	1171	1047	1072
YDR272W	1013	1226	1475	1089	1088	2252	1657	1605	1583	2020	1645	1946	1259	1341	1541	1423	1456	1643	1242	1793	1309	1428	1174	49	0	2297	1185	1545	1608	2006	1441	1506	1289	1687	936	1426	1006	1266	1081	2035	1615	1767
YGR289C	0	1618	0	1317	0	2416	0	1785	0	2606	0	2509	0	1725	1	1562	0	1915	0	2076	0	1885	1	53	0	2586	0	1996	1	3006	0	1801	0	2165	0	1739	0	1588	0	2374	0	2358
YML020W	1385	0	1697	0	1243	0	1882	0	1794	0	1860	0	1682	0	1792	0	1630	0	1302	0	1732	0	1320	0	4	0	1529	0	1947	0	1575	0	1379	0	1211	0	1408	0	1410	0	1875	0
YLR103C	0	0	0	0	0	0	0	0	0	0	0	0	0	0	0	0	0	0	0	0	0	0	0	0	0	0	0	0	0	0	0	0	0	0	0	0	0	0	0	0	0	0
YOR294W	0	0	0	0	0	0	0	0	0	0	0	0	0	0	0	0	0	0	0	0	0	0	0	0	0	0	0	0	0	0	0	0	0	0	0	0	0	0	0	0	0	0
YEL062W	262	280	299	179	308	566	398	319	488	617	463	572	303	349	404	269	262	370	314	369	330	359	328	15	2	604	357	359	411	637	329	261	341	515	272	349	218	251	365	435	494	533
YPR064W	0	111	0	112	0	219	0	147	0	188	0	125	0	112	0	101	0	178	0	146	0	141	0	7	0	252	0	78	0	144	0	139	0	183	0	77	0	70	0	175	0	136
YPR031W	732	868	1046	589	945	1385	1164	904	1193	1217	1358	1311	1067	1029	1143	746	1067	989	827	948	1098	1020	1013	26	1	1965	854	994	1201	1560	1219	1086	850	1175	646	915	759	812	1063	1513	1077	1104
YLR038C	715	864	306	210	569	915	364	293	888	1068	704	910	254	335	347	238	448	420	311	482	249	373	461	23	1	1004	1003	1077	827	1067	326	310	573	972	690	896	768	925	500	801	973	1166
YNL096C	265	2600	282	917	128	1664	85	1578	92	1506	163	1563	106	1608	122	1388	210	1662	73	1647	232	1694	67	66	0	1849	342	3098	186	1724	141	1430	160	1351	201	3062	188	2518	72	1716	59	1314
YDL187C	992	1128	1168	680	1091	1765	1752	1346	1843	1731	1604	1687	1512	1288	2005	1134	1455	1406	1298	1483	1462	1401	1164	39	0	1968	1268	1184	1533	2001	1240	1035	1256	1474	890	1203	1008	1121	988	1729	1746	1659
YBR024W	720	3	992	0	829	1	1478	0	1044	1	1063	0	946	1	1299	2	1059	1	1005	1	984	0	788	0	0	0	1056	1	1090	1	1131	1	826	0	811	2	779	0	691	1	1043	0
YER171W	0	0	0	0	0	0	2	0	0	0	0	0	0	0	0	0	0	0	0	0	0	0	0	0	0	0	0	0	0	0	0	0	0	0	1	0	0	0	0	0	0	0
YDL047W	128	154	8	15	7	11	7	5	18	12	12	10	2	2	13	3	10	2	0	6	7	11	8	0	0	22	154	184	16	23	7	6	8	24	133	148	164	151	13	9	8	9
YML046W	0	0	0	1	0	0	0	0	0	0	0	0	0	0	0	0	0	0	0	0	0	0	0	0	0	0	0	0	0	0	0	0	0	0	0	0	0	0	0	0	0	0
YGL124C	1392	1387	360	205	365	410	396	289	448	528	537	471	253	264	425	280	381	267	307	292	304	261	334	23	0	456	1501	1580	490	618	374	278	299	323	1378	1216	1217	1288	333	440	425	437
YMR276W	1021	139	1526	260	1229	902	2135	784	1429	758	1388	335	1231	225	2023	541	1446	303	1458	611	1345	100	1199	12	0	239	1263	649	1488	283	1605	295	1307	269	1026	641	1042	160	1104	316	1412	124
YEL059W	494	546	647	334	475	708	919	549	604	601	603	643	683	651	826	513	620	496	660	637	645	683	644	14	0	895	643	600	652	703	701	508	448	580	537	635	553	524	545	717	607	497
YMR149W	0	0	0	0	0	1	0	0	0	0	1	0	0	0	0	0	0	0	0	0	0	0	0	0	0	0	0	0	0	0	0	0	0	0	0	0	0	0	0	0	0	0
YLR165C	590	657	358	204	451	595	407	250	892	836	626	644	338	337	385	220	424	360	307	374	407	367	398	17	0	622	822	753	652	752	465	327	578	527	557	674	573	571	257	498	862	794
YCR069W	531	531	556	283	451	660	651	458	621	721	632	662	606	582	624	370	545	599	519	567	590	586	474	17	0	914	663	656	596	730	572	481	451	631	555	628	478	522	444	747	566	586
YLR138W	639	796	842	494	727	1047	1142	809	1321	1418	1074	1125	1013	952	1118	762	993	985	874	890	919	953	1029	24	1	1580	833	879	1029	1188	922	799	667	913	617	878	660	775	846	1257	1309	1235
YKL027W	1020	1164	519	292	618	940	627	405	895	776	808	870	510	448	572	340	510	424	444	434	550	568	619	25	0	977	1326	1227	892	861	509	475	744	818	974	1205	1035	1091	596	890	796	739
YJL173C	0	0	0	0	0	0	0	0	0	0	0	0	0	0	0	0	0	0	0	0	0	0	0	0	0	0	0	0	0	0	0	0	0	0	0	0	0	0	0	0	0	0
YDR152W	797	1064	729	553	763	1015	879	812	1055	1386	889	1025	733	814	893	653	714	757	611	737	742	897	694	33	2	1369	1004	1161	1005	1245	805	784	755	964	857	958	775	953	470	1139	1013	1182
YKL127W	120	1588	290	830	146	1929	42	1310	57	1567	129	1660	52	1534	112	1203	107	1267	64	1562	113	1641	38	62	0	2020	129	1882	998	1799	77	1382	165	1548	79	1950	60	1567	57	1601	38	1455
YDR309C	732	1247	1309	956	1033	2457	422	1437	713	2014	1374	2190	670	1375	856	1275	1051	1703	720	1697	994	1586	334	44	1	2251	821	1640	1992	2422	894	1513	1034	2108	530	1472	588	1278	633	1864	515	1942
YLR386W	374	386	290	194	285	444	395	329	463	468	421	435	221	241	363	257	326	342	345	350	227	226	329	14	1	575	521	475	467	482	269	286	341	369	374	456	434	390	373	417	465	392
YLR371W	0	0	0	0	0	0	0	0	0	0	0	0	0	0	0	0	0	0	0	0	0	0	0	0	0	0	0	0	0	0	0	0	0	0	0	0	0	0	0	0	0	0
YDL169C	752	850	1074	638	1106	1553	1500	1041	1724	1684	1353	1303	1053	880	1371	820	1137	957	1000	1095	926	908	973	23	1	1465	1038	1009	1414	1532	1144	904	1157	1351	761	903	815	774	944	1348	1681	1526
YLR092W	772	1036	766	571	667	1455	1004	843	982	1519	1013	1348	810	855	909	796	963	968	728	1071	747	848	610	25	0	1486	854	1356	1010	1510	675	860	792	1313	720	1176	824	1025	637	1244	1076	1484
YLR423C	0	473	0	416	0	878	1	586	0	972	0	1002	0	650	1	523	1	694	0	743	0	688	0	15	0	1199	0	633	0	1176	0	781	0	754	0	508	0	541	0	951	0	889
YMR072W	0	462	0	33	0	258	0	74	0	260	1	170	0	54	0	75	0	62	0	51	0	57	0	11	0	220	1	467	4	214	0	37	1	274	0	411	1	491	0	133	0	184
YJR033C	247	618	187	212	255	604	80	283	157	540	279	744	107	249	136	253	184	380	107	340	103	309	90	15	0	722	243	969	511	767	117	253	227	506	184	739	194	817	160	557	106	555
YKR056W	605	1362	949	855	574	1529	568	1608	445	1542	613	1471	654	1454	835	1366	789	1676	550	1702	689	1441	296	38	0	1743	652	1582	940	1757	588	1234	609	1494	534	1411	518	1319	312	1536	430	1496
YGL011C	0	0	0	0	0	0	0	0	0	0	0	0	0	0	2	0	0	0	0	0	0	0	0	0	0	0	0	0	1	0	0	0	0	0	0	0	0	0	0	0	0	0
YIR036C	1400	1504	1376	763	1460	1886	2010	1174	1746	1693	1435	1541	1206	1313	1465	1062	1431	1333	1343	1415	1288	1180	1291	44	3	2257	1541	1769	1533	1646	1431	1191	1403	1677	1393	1595	1251	1329	650	1769	1487	1652
YMR123W	7	8	2	0	0	3	7	1	8	10	1	1	1	0	0	0	1	1	0	1	4	2	1	0	0	1	6	3	1	0	3	3	4	0	6	7	7	15	7	2	11	0
YGR073C	0	0	0	0	0	0	0	0	0	0	0	0	0	0	0	1	0	0	0	0	0	0	0	0	0	0	0	0	0	0	0	0	0	0	0	0	0	0	0	0	0	0
YGR209C	920	1088	1328	771	1052	1469	1758	1162	1421	1653	1343	1449	1359	1224	1570	1083	1521	1455	1265	1647	1186	1441	1059	31	0	1649	1131	1377	1360	1697	1388	1128	1068	1443	978	1186	1032	1082	787	1709	1490	1466
YLR183C	1079	1359	691	474	764	1369	977	862	824	1241	773	1045	819	799	788	679	657	768	653	821	585	778	604	42	0	1033	1278	1739	745	1056	759	698	768	1002	1249	1605	1229	1416	550	946	788	1130
YNL050C	848	926	1042	611	884	1269	1339	855	1148	1305	1105	1161	976	760	1134	807	1091	1002	917	972	844	1010	872	22	2	1366	1079	1019	1083	1451	942	851	846	1133	840	963	808	846	772	1055	1158	1197
YMR304C-A	1211	1377	1409	831	973	1915	1793	1457	1549	1667	1803	1793	1509	1516	1746	1287	1495	1450	1305	1418	1402	1496	1241	26	0	2349	1556	1707	1724	2097	1318	1427	1138	1579	1134	1486	1393	1309	1244	1821	1590	1458
YLR240W	671	2	766	4	502	47	880	34	745	31	721	8	610	5	811	17	548	11	496	15	595	3	613	0	1	3	875	27	669	1	739	8	590	7	630	26	669	1	509	3	699	1
YOR039W	437	651	142	138	375	624	221	212	367	503	308	516	109	212	195	150	167	245	223	232	169	282	389	15	1	710	691	770	358	570	123	179	362	489	631	757	491	586	401	499	413	483
YDL234C	0	261	0	327	0	483	0	248	0	362	0	309	1	255	1	236	0	342	0	274	1	231	0	14	0	379	0	253	0	353	0	224	0	329	0	188	1	178	0	378	0	247
YGL080W	97	62	32	19	125	211	103	76	167	143	100	124	57	44	97	57	86	74	76	69	61	52	82	3	0	117	75	88	126	138	29	34	166	239	57	115	66	68	66	105	130	133
YNL136W	680	682	424	211	414	534	481	310	563	576	618	538	362	332	359	290	401	312	357	354	352	286	406	12	0	613	913	883	637	650	392	306	432	446	724	735	736	725	370	441	484	483
YKL049C	0	0	0	0	0	0	0	0	0	0	0	0	0	0	0	0	0	0	0	0	0	0	0	0	0	0	0	0	0	0	0	0	0	0	0	0	0	0	0	0	0	0
YBL002W	753	778	963	545	706	1168	1412	838	1029	948	1007	947	786	899	1095	727	926	854	833	849	858	955	914	16	2	1430	1118	982	1040	1117	1040	834	725	966	869	924	770	777	797	1191	1023	935
YNR038W	0	0	0	0	0	0	0	0	0	0	0	0	0	0	0	0	0	0	0	0	0	0	0	0	0	0	0	0	0	0	1	0	0	0	0	0	0	0	0	0	0	0
YBR037C	968	53	111	10	279	187	227	70	457	240	415	54	104	9	168	26	128	19	134	41	121	7	329	9	0	50	1203	685	488	41	121	11	343	40	946	454	957	45	309	28	452	12
YGL140C	863	897	518	297	400	736	587	515	735	802	560	722	421	484	462	475	545	504	409	561	519	462	475	32	0	784	955	1070	744	785	453	499	541	596	771	1055	811	869	448	700	741	680
YCL029C	557	599	370	222	145	349	509	391	309	316	273	313	521	474	584	363	428	513	450	497	475	660	202	17	0	331	551	670	257	341	337	400	180	236	474	696	557	567	201	291	260	315
YFL038C	0	0	0	0	0	0	0	0	0	0	0	0	0	0	0	0	0	0	0	0	0	0	0	0	0	0	0	0	0	0	0	0	0	0	0	0	0	0	0	0	0	0
YJR131W	865	841	1128	743	917	1550	1541	1199	1431	1669	1134	1255	1178	1140	1452	998	1293	1209	959	1216	1087	1182	953	26	2	1792	1052	1058	1153	1378	1115	1085	1092	1391	714	1116	836	868	906	1390	1541	1282
YNR012W	0	834	0	369	0	1017	0	394	0	1217	0	1150	0	548	0	369	0	563	0	564	0	504	0	29	0	1401	0	1027	0	1405	0	595	0	859	0	936	0	826	0	1055	0	1182
YNL110C	0	0	0	0	0	0	0	0	0	0	0	0	0	0	0	0	0	0	0	0	0	0	0	0	0	0	0	0	0	0	0	0	0	0	0	0	0	0	0	0	0	0
YAL068C	1310	0	1414	0	1075	0	1691	0	1505	0	1538	0	1300	0	1599	0	1320	0	1288	0	1267	0	1359	0	0	0	1461	0	1528	0	1467	0	1178	0	1257	0	1197	0	1061	0	1447	0
YDR367W	0	0	0	0	0	0	0	0	0	0	0	0	1	0	0	0	0	0	0	0	0	0	0	0	0	0	0	0	0	0	0	0	0	0	1	0	0	0	0	0	0	0
YIL053W	932	1133	1027	687	407	721	1148	862	795	776	829	773	876	812	1208	831	1167	1097	946	1165	828	880	492	35	0	771	1120	1261	754	784	1045	993	486	604	829	1213	969	972	493	859	750	670
YPL059W	515	379	1046	630	887	1072	1269	702	1025	814	924	720	1082	766	1149	505	999	748	913	579	989	436	649	20	1	691	707	448	948	725	1005	745	736	811	474	484	647	356	445	800	1103	411
YGL253W	1085	1133	1357	832	1098	1415	1660	1116	1488	1486	1345	1405	1251	1107	1243	806	1178	1141	1102	1085	1169	1164	1284	38	0	1853	1346	1489	1306	1481	1574	1283	942	1228	1182	1177	1067	1056	1055	1610	1434	1335
YHL032C	555	743	473	290	560	789	774	585	739	836	604	730	518	500	741	490	597	634	588	665	513	531	487	18	0	868	678	724	613	783	515	467	502	809	612	888	625	627	467	742	732	770
YJL010C	0	0	0	0	0	0	0	0	0	0	0	0	0	0	0	0	0	0	0	0	0	0	0	0	0	0	0	0	0	0	0	0	0	0	0	0	0	0	0	0	0	0
YHL045W	841	752	715	459	650	1014	846	716	919	1005	917	1046	749	681	890	640	733	695	572	779	811	679	707	28	1	1091	888	965	1014	1093	717	675	718	918	627	963	778	796	657	856	1077	982
YOR337W	797	1014	1212	881	725	1457	1389	1215	1157	1630	1212	1508	908	1064	1286	1151	1329	1508	1096	1598	1040	1216	843	33	0	1790	887	1204	1345	1607	1205	1236	826	1226	853	1146	795	1138	983	1519	1306	1590
YOR097C	1311	1	1274	0	979	4	1405	4	1834	8	1412	3	1117	7	1395	5	1306	3	1082	5	1166	4	1202	0	0	9	1632	7	1489	2	1067	2	1195	5	1139	5	1468	7	1143	7	1681	11
YHR118C	0	0	0	0	0	0	0	0	0	0	0	0	0	0	0	0	0	0	0	0	0	0	0	0	0	0	0	0	0	0	0	0	0	0	0	0	0	0	0	0	0	0
YGR024C	0	0	0	0	0	0	0	0	0	0	0	0	0	0	0	0	0	0	0	0	0	0	0	0	0	0	0	0	0	0	0	0	0	0	0	0	0	0	0	0	0	0
YOL023W	77	743	37	171	57	614	12	288	27	678	65	669	30	257	23	256	40	317	18	349	43	269	17	17	0	792	100	948	274	828	18	227	56	604	34	803	67	819	43	615	26	620
YPL253C	1527	111	1748	167	1385	1048	2552	844	2034	944	1839	268	1575	169	2164	440	1772	195	1596	570	1782	77	1421	29	1	276	2148	988	2068	257	1866	229	1584	204	1597	812	1477	146	1397	233	1917	119
YOR008C-A	4351	5174	6802	4536	5649	9105	8970	6806	7486	8912	6663	8474	5776	6669	8029	6172	6365	7227	6337	7416	5909	6685	4398	167	5	8962	5708	6514	6898	9057	6931	7042	5399	7377	4535	5890	4524	5397	4667	8064	7625	8389
YER154W	318	446	55	57	158	221	52	69	197	273	138	192	66	58	60	51	41	63	50	52	51	65	142	9	0	222	409	529	192	227	50	65	148	211	401	468	402	435	130	199	216	268
YBR300C	0	761	0	662	0	1369	0	885	0	1243	0	1283	0	961	0	764	0	1034	0	1000	0	968	0	30	0	1640	0	870	0	1367	0	1164	0	1084	0	871	0	712	0	1447	0	1244
YEL036C	112	0	4	0	23	0	24	0	19	0	14	0	40	0	15	0	62	0	61	0	42	0	20	0	0	0	208	0	18	0	7	0	19	0	143	0	171	0	25	0	14	0
YBR260C	1375	1612	1068	707	972	1328	1546	1093	1188	1279	1075	1328	979	1058	1330	1029	1057	1202	1146	1192	971	1130	986	43	2	1502	1785	2066	1120	1548	1139	1042	923	1330	1460	1638	1394	1622	805	1392	1137	1258
YPL124W	0	0	0	0	0	0	0	0	0	0	0	0	0	0	0	0	0	0	0	0	0	0	0	0	0	0	0	0	0	0	0	0	0	0	0	0	0	0	0	0	0	0
YAL042W	547	0	601	0	428	0	564	0	674	0	620	0	599	0	592	0	564	0	492	0	612	0	458	0	0	0	692	0	626	0	541	0	524	0	535	0	600	0	465	0	548	0
YAL035W	0	0	0	0	0	0	0	0	0	0	0	0	0	0	0	0	0	0	0	0	0	0	0	0	0	0	0	0	0	0	0	0	0	0	0	0	0	0	0	0	0	0
YNL286W	0	0	0	0	0	0	0	0	0	0	0	0	0	0	0	0	0	0	0	0	0	0	0	0	0	0	0	0	0	0	0	0	0	0	0	0	0	0	0	0	0	0
YDR001C	683	679	782	428	1114	1347	923	747	1033	1160	1180	879	901	715	1095	709	1117	873	839	705	916	865	609	24	0	1235	837	638	1246	1163	852	658	995	1050	663	615	674	620	729	959	900	902
YIL162W	618	664	753	378	491	845	1366	833	937	884	765	801	957	925	1241	735	749	659	760	781	864	814	595	17	2	896	747	699	793	812	796	590	589	625	566	718	602	551	494	820	866	788
YOL141W	1151	1452	418	269	564	691	744	475	800	940	611	832	334	460	652	382	507	507	538	543	453	458	648	22	0	924	1571	1878	730	995	477	420	503	638	1352	1566	1238	1331	575	699	744	785
YBR195C	0	1010	0	459	0	785	0	670	0	813	0	636	0	712	0	583	0	630	0	698	0	786	0	21	0	823	3	1231	0	648	0	660	0	686	0	1137	0	1013	0	826	0	688
YIL039W	868	660	527	231	625	568	820	415	683	579	611	410	603	435	651	337	565	430	539	451	716	529	487	18	0	580	1042	810	482	465	605	430	572	518	966	789	830	746	417	473	583	493
YGR122W	1168	154	1581	240	1186	1297	1475	434	1728	686	1785	361	1163	166	1426	317	1500	279	1313	520	1110	121	1006	13	0	270	1540	499	1741	312	1694	321	1321	275	1219	539	1227	195	1006	260	1769	131
YMR315W	2619	2856	2635	1919	3153	5154	2826	2363	4296	4391	4267	4791	2544	2399	2680	2034	2477	2436	2254	2487	2691	2577	3281	62	1	5315	3366	3502	4895	4909	2679	2473	3515	4266	2553	3245	2912	2966	3037	4208	3913	3457
YGR213C	735	859	915	527	674	1129	1057	909	1339	1269	1115	1128	988	807	1129	690	1074	1023	1015	1006	969	876	863	39	0	1461	955	952	1087	1196	867	771	727	888	746	895	854	750	888	1179	1396	1179
YDR384C	1693	742	2708	1186	2092	2406	3914	2203	3129	2762	3171	2208	2376	1413	3137	1704	2662	1532	2476	2102	2293	1213	2676	55	4	2306	2195	1782	3219	2036	2980	1673	2225	1467	1892	1815	1715	860	1403	1794	3229	1471
YML007W	725	0	1055	0	650	0	1253	0	1090	0	889	0	1164	0	1165	0	979	0	794	0	916	0	694	0	2	0	887	0	889	0	1136	0	779	0	777	0	695	0	568	0	1023	0
YER063W	790	6	1058	16	797	26	1191	8	990	24	995	3	957	5	1052	8	930	3	744	21	1022	3	734	0	1	17	942	17	1010	14	934	7	886	10	705	9	788	3	750	5	1117	8
YDR481C	1536	367	2288	494	1902	1449	2637	925	2900	1569	2532	966	2034	552	2417	742	2133	635	2025	1005	1993	438	2157	24	1	1063	2155	912	2664	916	2304	752	2039	799	1512	1025	1696	491	1911	775	3023	643
YER014W	0	0	0	0	0	0	0	0	0	0	0	0	0	0	0	0	0	0	0	0	0	0	0	0	0	0	0	0	0	0	0	0	0	0	0	0	0	0	0	0	0	0
YPR041W	0	0	0	0	0	0	0	0	0	0	0	0	0	0	0	0	0	0	0	0	0	0	0	0	0	0	0	0	0	0	0	0	0	0	0	0	0	0	0	0	0	0
YNL213C	542	605	89	51	157	311	88	95	324	372	252	300	95	119	83	62	68	87	85	76	59	93	158	6	0	273	841	848	272	312	91	71	225	254	609	652	612	664	155	174	336	277
YKL006C-A	0	0	0	0	0	0	0	0	0	0	0	0	0	0	0	0	0	0	0	0	0	0	0	0	0	0	0	0	0	0	0	0	0	0	0	0	0	0	0	0	0	0
YBR058C	687	814	1024	595	884	1183	1382	831	1058	1031	879	887	842	756	1092	750	1100	1004	980	1033	857	907	738	19	0	1035	984	910	875	1026	1074	829	844	1137	765	878	709	816	502	997	984	977
YLR024C	1023	0	250	0	467	0	319	0	877	0	843	0	231	0	292	0	221	0	265	0	250	0	498	0	0	0	1466	0	828	0	256	0	561	0	1155	0	1214	0	443	0	813	0
YLR071C	0	0	0	0	0	0	0	0	0	0	0	0	0	0	0	0	0	0	0	0	0	0	0	0	0	0	0	0	0	0	0	0	0	0	0	0	0	0	0	0	0	0
YHR092C	586	703	765	486	499	712	1011	653	913	968	736	811	650	636	892	563	657	682	604	635	604	627	570	29	0	814	780	759	804	942	865	645	531	704	671	831	570	639	495	845	778	834
YDL199C	501	499	689	379	557	790	1058	646	960	923	847	805	762	681	754	560	729	689	729	720	716	802	660	18	0	1026	588	643	716	1156	752	623	568	766	476	571	442	533	585	889	910	861
YHL007C	0	0	0	0	0	0	0	0	0	0	0	0	0	0	0	0	0	0	0	0	0	0	0	0	0	0	1	0	0	0	0	0	0	0	0	0	1	0	0	0	0	0
YML013C-A	446	0	83	0	139	0	102	0	210	0	137	0	69	0	97	0	104	0	85	0	55	0	110	0	1	0	549	0	202	0	123	0	129	0	401	0	473	0	95	0	198	0
YER181C	1036	1267	1447	838	1018	1645	1780	1322	1490	1655	1587	1644	1402	1340	1579	1300	1269	1212	1063	1266	1531	1466	1170	38	1	2183	1450	1470	1523	1777	1287	1339	1173	1397	1103	1416	1171	1174	1164	1794	1646	1466
YNL228W	1021	756	378	203	270	341	498	331	367	352	362	302	491	371	543	346	456	375	373	377	474	304	272	20	1	324	1247	1202	331	317	452	321	267	221	1011	1232	925	779	240	319	368	221
YDL064W	0	0	0	0	0	0	0	0	0	0	0	0	0	0	0	0	0	0	0	3	0	0	0	0	0	0	0	0	0	0	0	0	0	0	0	0	0	0	0	0	0	0
YDL031W	0	0	0	0	0	0	0	0	0	0	0	0	0	0	0	0	0	0	0	0	0	0	0	0	0	0	0	0	2	0	0	0	0	0	0	0	0	0	0	0	0	0
YMR257C	0	913	0	67	0	383	0	100	0	472	0	374	0	67	0	98	0	115	0	124	0	102	0	14	0	406	0	910	0	448	0	113	0	393	0	842	0	792	0	298	0	384
YDR046C	513	482	1070	626	999	1390	1626	1083	1646	1372	1599	1468	1418	1194	1386	913	1276	1165	1090	1263	1228	1238	1060	18	0	1474	745	637	1469	1481	1085	831	1100	1236	591	596	601	538	972	1292	1452	1213
YOR253W	1021	0	467	1	466	2	716	0	630	1	630	1	492	0	667	0	542	1	448	0	467	0	461	0	2	1	1338	1	666	0	493	1	498	0	1041	1	1115	0	430	1	606	0
YOR202W	1122	0	1275	0	1190	0	1853	0	1730	0	1612	0	1393	0	1639	0	1810	0	1400	0	1366	0	1327	0	1	0	1312	0	1802	0	1464	0	1463	0	1046	0	1066	0	1405	0	1782	0
YDR521W	0	1300	0	367	0	2039	0	566	0	2219	0	1976	0	554	0	491	0	587	0	607	0	597	0	39	0	2370	0	1620	0	2017	0	639	0	1749	0	1685	0	1333	0	1835	0	1749
YGL245W	0	0	0	0	0	0	0	0	1	0	0	0	0	0	0	0	0	0	0	0	0	0	0	0	0	0	0	0	0	0	0	0	0	0	0	0	0	0	0	0	0	0
YGR006W	342	498	140	117	113	173	157	133	98	140	82	145	182	227	148	110	125	165	129	176	174	221	74	13	0	143	420	637	123	146	150	202	176	168	344	625	326	534	102	220	107	113
YGR079W	1697	0	1968	1	1538	0	2526	2	2415	4	2226	0	1897	0	2523	0	2228	0	1681	0	1952	0	1786	0	2	0	1987	0	2379	1	1974	1	1753	0	1576	1	1709	0	1576	2	2514	1
YDL119C	780	801	888	566	484	696	983	666	744	665	694	720	765	564	991	589	899	834	813	816	686	667	487	24	2	757	1166	1073	720	714	930	909	480	668	809	1002	930	839	485	760	673	600
YKL151C	757	664	678	371	737	1003	1033	621	950	802	945	962	686	628	884	487	741	711	693	733	706	602	666	24	0	810	824	899	974	1030	684	530	663	890	728	806	660	701	549	822	826	831
YGL198W	217	0	549	0	442	0	134	0	287	0	491	0	252	0	327	0	426	0	213	0	416	0	123	0	0	0	262	0	844	0	323	0	402	0	174	0	177	0	235	0	248	0
YKL104C	0	0	0	0	0	0	0	0	0	0	0	0	0	0	0	0	0	0	0	0	0	0	0	0	0	0	0	0	0	0	0	0	0	0	0	0	0	0	0	0	0	0
YBL091C-A	0	0	0	0	0	0	0	0	0	0	0	0	0	0	0	0	0	0	0	0	0	0	0	0	0	0	0	0	2	0	0	0	0	0	0	0	0	0	0	0	0	0
YOR170W	430	1160	395	661	441	1643	504	937	279	1556	639	1489	467	967	452	776	452	993	423	1055	498	912	454	46	0	1667	380	1353	699	1679	485	957	533	1280	427	1469	372	1079	432	1306	386	1155
YIL019W	0	0	0	0	0	0	0	0	0	0	0	0	1	0	0	0	0	0	0	0	0	0	0	0	0	0	0	0	0	0	0	0	0	0	0	0	0	0	0	0	0	0
YML069W	0	0	0	0	0	0	0	0	0	0	0	0	0	0	0	0	0	0	0	0	0	0	0	0	0	0	0	0	0	0	0	0	0	0	0	0	0	0	0	0	0	0
YKR019C	547	495	388	206	321	326	447	354	484	446	544	475	224	219	468	277	283	232	282	267	217	173	337	13	0	448	757	766	459	530	459	304	285	314	633	651	545	538	256	411	378	372
YKR047W	559	1019	623	525	540	954	840	773	693	1079	567	915	609	744	722	676	454	679	461	681	583	835	601	31	1	1163	778	1096	549	981	666	820	505	848	672	1022	592	917	627	1038	783	948
YGR279C	901	922	1096	682	775	1253	1118	860	1147	1213	1267	1316	1042	866	1082	794	982	955	916	919	1033	955	966	28	0	1765	1107	1230	1151	1319	1068	1047	931	1196	860	1060	883	922	1037	1420	1197	1104
YBL056W	1093	1688	1444	1248	1650	2190	2148	1869	1670	2203	1406	2144	1193	1491	2027	1495	1385	1920	1453	2043	1269	1500	1444	60	2	2547	1574	1833	1524	2318	1520	1834	1442	2190	1331	1787	1163	1524	1505	2119	1730	2008
YCR022C	565	574	758	413	463	752	1042	748	846	930	725	695	712	767	924	679	728	672	567	789	726	766	525	27	1	849	622	650	656	784	610	668	538	650	473	671	516	537	549	784	761	704
YLL015W	1009	803	1209	575	1210	1530	2063	1053	1858	1602	1789	1402	1525	1064	1566	991	1684	1094	1416	1442	1519	1180	1263	37	1	1668	1262	991	1698	1588	1318	989	1175	1136	1026	1025	1059	797	1213	1365	1867	1639
YNL195C	1131	1274	1470	860	940	1300	2151	1293	1910	1859	1455	1359	1530	1250	2009	1305	1730	1644	1681	1639	1313	1376	1260	38	1	1788	1557	1545	1353	1445	1478	1277	1023	1363	1297	1320	1255	1206	1168	1606	1729	1603
YFL060C	0	0	0	0	0	0	0	0	0	0	0	0	0	0	0	0	0	0	0	0	0	0	0	0	0	0	0	0	0	0	0	0	0	0	0	0	0	0	0	0	0	0
YDR173C	0	0	0	0	0	0	0	0	0	0	0	0	0	0	0	0	0	0	0	0	0	0	0	0	0	0	0	0	0	0	0	0	0	0	0	0	0	0	0	0	0	0
YBR208C	987	1138	1486	822	1250	1778	2146	1368	1700	1544	1509	1611	1344	1306	1804	1179	1512	1463	1398	1499	1309	1376	1187	38	0	1904	1326	1266	1473	1730	1492	1345	1264	1539	1085	1128	1093	1062	1192	1634	1586	1396
YCL057W	777	934	929	683	661	1023	1231	774	1015	1007	886	1002	1108	881	1047	842	925	890	885	989	1054	1099	663	22	2	1092	845	902	904	1097	1007	958	778	1063	724	886	735	811	629	963	1054	945
YBR072W	679	851	1025	700	830	1342	1524	1043	1227	1358	985	1064	1030	1043	1271	964	1081	1009	1006	1069	928	925	820	37	1	1311	945	988	926	1247	1114	1057	734	951	723	900	662	813	794	1108	1309	1161
YBR005W	580	1	1011	0	715	0	1286	0	1044	0	1047	0	830	0	991	0	784	0	772	0	807	0	761	0	0	0	808	0	1034	0	1039	0	679	0	727	0	618	0	481	0	1076	0
YPR123C	0	0	0	0	0	0	0	0	0	0	0	0	0	0	0	0	0	0	0	0	0	0	0	0	0	0	0	0	0	0	0	0	0	0	0	0	0	0	0	0	0	0
YDL173W	608	655	475	265	538	853	622	360	691	672	804	648	447	374	567	352	607	464	574	553	479	369	581	14	0	881	837	697	727	777	577	417	560	599	649	706	658	548	501	720	639	565
YJR047C	0	209	0	401	0	1261	0	1272	0	1195	0	442	0	378	0	598	0	451	0	1047	0	212	0	23	0	431	0	821	0	406	0	481	0	388	0	974	0	262	0	415	0	250
YMR006C	808	0	942	0	764	0	1003	0	960	0	1099	0	772	0	862	0	721	0	561	0	854	0	792	0	0	0	865	0	1112	0	849	0	819	0	738	0	851	0	761	0	1040	0
YAL016W	0	0	0	0	0	0	0	0	0	0	0	0	0	0	0	0	0	0	0	0	0	0	0	0	0	0	0	0	0	0	0	0	0	0	0	0	0	0	0	0	0	0
YHR011W	169	270	43	16	41	46	33	19	106	124	101	82	36	38	30	22	28	24	24	15	31	42	59	6	0	108	310	302	87	98	21	22	50	73	260	255	184	274	79	73	105	94
YPL152W	953	956	1059	632	1120	1454	1469	1041	1472	1540	1406	1450	1078	955	1298	922	1152	1111	916	1293	875	1041	1150	36	1	1667	1035	1053	1153	1612	1158	1082	852	1376	865	980	835	930	915	1367	1340	1440
YJL150W	1055	1147	1417	720	876	1234	1593	956	1591	1331	1483	1346	1399	1008	1515	950	1501	1099	1246	1178	1169	1036	1067	31	2	1280	1433	1182	1549	1459	1429	1232	827	1043	1020	1108	1148	1008	882	1224	1509	1238
YNL077W	695	831	471	291	524	953	571	429	584	739	828	929	479	546	599	395	505	540	513	565	501	578	534	19	1	957	917	1030	767	814	579	452	609	762	637	1013	698	752	523	625	584	653
YBR109C	0	0	0	0	0	0	0	0	0	0	0	0	0	0	0	0	0	0	0	0	0	0	0	0	0	0	0	0	0	0	0	0	0	0	0	0	0	0	0	0	0	0
YBR172C	127	1156	370	678	192	1255	45	1110	115	1548	246	1298	113	973	157	953	250	1086	89	1251	214	1203	53	32	0	1482	175	1244	756	1454	145	1010	239	1144	114	1146	110	988	100	1349	80	1167
YDR346C	34	0	76	0	47	0	7	0	8	0	40	0	13	0	11	0	25	0	8	0	31	0	7	0	0	0	35	0	318	0	23	0	54	0	14	0	15	0	12	0	8	0
YAR002C-A	600	576	619	306	476	719	585	447	788	833	704	584	618	539	608	423	675	638	561	670	570	525	478	15	1	786	756	715	662	718	584	446	544	713	561	678	598	608	485	557	650	618
YPL092W	1176	1326	1407	888	1211	1660	1803	1269	1712	1748	1499	1667	1330	1361	1652	1117	1480	1533	1482	1515	1245	1292	1165	35	0	1929	1443	1489	1477	1774	1459	1323	1227	1561	1233	1281	1143	1201	1047	1659	1645	1477
YPL029W	298	1313	52	153	126	708	66	173	95	791	169	708	71	248	68	194	55	201	69	220	72	227	148	31	0	847	217	1429	205	792	68	178	180	584	272	1404	207	1171	152	596	119	772
YHR146W	1119	1402	1204	777	759	1359	1406	1274	1266	1832	1236	1586	1220	1343	1430	1008	1156	1277	1009	1191	1151	1188	865	36	0	1792	1140	1474	1188	1507	1115	1256	920	1290	992	1396	1064	1193	886	1458	1408	1544
YDL242W	1083	1236	1714	1080	1543	2022	2075	1314	1978	2002	1938	2259	1408	1346	1629	1154	1423	1562	1462	1624	1373	1372	1670	41	1	2612	1325	1434	2012	2435	1513	1403	1452	1920	1169	1340	1077	1175	1334	2297	1812	1715
YIL070C	101	77	79	22	134	140	82	56	212	187	229	188	71	73	92	66	51	57	41	44	94	86	117	4	1	171	123	126	200	176	76	42	116	116	117	111	88	84	91	140	190	170
YER085C	1242	1363	897	540	667	1059	1237	799	1035	1164	1067	1287	811	1025	1350	856	841	1013	782	971	861	1144	703	38	0	1391	1131	1507	1049	1596	949	771	872	1172	979	1280	1135	1278	810	1246	857	1043
YKL039W	737	818	1162	684	853	1171	1275	779	1069	1022	1010	943	903	906	1102	669	1047	978	1039	1022	911	898	871	27	3	1246	945	917	967	1149	1211	999	869	1099	802	986	878	810	694	1058	1028	852
YKL064W	610	677	669	439	557	721	1216	800	741	785	789	840	772	673	900	677	790	721	639	689	722	781	569	38	1	862	812	881	810	975	788	573	452	614	705	753	595	755	452	844	636	793
YLR265C	1112	1244	1308	830	1244	1766	1895	1335	1757	1877	1485	1586	1168	1217	1754	1175	1468	1660	1489	1779	1174	1502	1254	36	1	1892	1304	1493	1490	1847	1304	1292	1074	1494	1152	1331	1152	1137	1145	1719	1616	1691
YKR022C	0	0	0	0	0	0	0	0	0	0	0	0	0	0	0	0	0	0	0	0	0	0	0	0	0	0	0	0	0	0	0	0	0	0	0	0	0	0	0	0	0	0
YLR287C	811	982	1001	705	870	1386	987	809	1169	1223	1057	1394	880	998	1099	806	936	1102	881	1142	919	1143	1020	12	1	1897	1134	1239	1164	1501	1102	1131	1092	1497	750	996	872	989	968	1530	1193	1282
YPL174C	475	629	147	120	315	417	255	178	458	503	517	579	145	119	235	150	192	211	132	202	162	163	359	10	0	557	763	748	479	597	173	166	284	449	515	690	564	611	272	402	478	486
YKL122C	0	0	0	0	0	0	0	1	0	0	0	0	0	0	0	0	0	0	0	0	0	0	0	0	0	0	0	0	0	0	0	0	0	0	0	0	0	0	0	0	0	0
YOR070C	778	1056	358	253	465	943	242	401	488	885	638	901	299	412	351	284	407	452	325	468	347	396	390	29	0	1098	898	1339	729	978	286	356	485	740	721	1167	758	1179	480	958	449	879
YDR403W	1428	960	1131	706	1203	1593	1723	1009	1719	1860	1681	1679	1362	957	1565	977	1239	1172	1282	1386	1186	1100	1356	44	2	1779	1728	1642	1789	1753	1152	942	1186	1242	1444	1581	1351	1272	1195	1560	1652	1321
YOL093W	1357	1554	1298	795	938	1713	1386	1110	1705	1895	1148	1483	1225	1236	1507	995	1228	1263	1030	1366	1181	1352	1027	46	0	2044	1766	1917	1215	1529	1225	1191	1213	1488	1294	1759	1390	1705	1168	1770	1670	1796
YOL042W	1	1041	3	818	5	1710	1	1233	0	1468	5	1577	3	1041	3	1171	0	1136	0	1087	3	1282	1	30	0	1719	0	1051	6	1617	3	1250	1	1461	0	1029	0	896	0	1530	0	1216
YBR189W	587	0	226	0	124	0	359	0	118	0	123	0	199	0	266	0	147	0	169	0	190	0	132	0	0	0	727	0	119	0	250	0	83	0	580	0	528	0	86	0	96	0
YCL037C	0	0	0	0	0	0	0	0	0	0	0	0	0	0	0	0	0	0	0	0	0	0	0	0	0	0	0	0	0	0	0	0	0	0	0	0	0	0	0	0	0	0
YIL025C	0	961	0	388	0	1025	0	476	0	863	0	1010	0	847	0	436	0	584	0	554	0	762	0	17	0	1217	0	1022	0	1118	0	648	0	918	0	1110	0	831	0	944	0	829
YNR071C	1254	67	1136	102	1175	146	1720	81	1397	104	1383	152	1073	115	1280	74	1218	115	1086	75	1180	59	1241	3	1	136	1546	91	1333	150	1087	102	1129	117	1284	102	1140	75	940	103	1362	86
YML131W	1032	1198	1513	998	1278	2138	1864	1381	1652	1751	1603	1712	1495	1355	1706	1140	1384	1464	1335	1341	1381	1419	1140	44	1	1700	1416	1435	1631	1971	1680	1431	1267	1705	1124	1313	1166	1097	1056	1699	1703	1524
YNL245C	0	0	0	0	0	0	0	0	0	0	0	0	0	0	0	0	0	0	0	0	0	0	0	0	0	0	0	0	0	0	0	0	0	0	0	0	0	0	0	0	0	0
YNR024W	1123	1504	1538	1007	1208	2094	2071	1751	1433	1728	1329	1560	1570	1698	1986	1371	1598	1698	1517	1709	1606	1620	1029	54	1	1954	1524	1671	1333	1637	1586	1555	1277	1708	1169	1567	1267	1444	966	1807	1461	1530
YOL108C	151	170	11	6	10	7	2	2	20	18	8	10	4	5	3	2	9	1	1	13	5	1	6	5	0	4	248	208	13	12	3	7	14	14	137	211	230	161	3	11	18	3
YLR329W	0	0	0	0	0	0	0	0	0	0	0	0	0	0	0	0	0	0	0	0	0	0	0	0	0	0	0	0	0	0	0	0	0	0	0	0	0	0	0	0	0	0
YPL043W	1	0	0	0	0	0	0	0	0	0	0	0	0	0	0	0	0	0	0	0	0	0	0	0	0	0	0	0	0	0	0	0	0	0	0	0	0	0	0	0	0	0
YMR294W-A	1234	297	1355	316	915	527	1882	319	1487	346	1653	510	1376	306	1682	208	1377	376	1235	265	1442	198	1026	14	0	486	1589	306	1569	491	1324	384	1161	396	1208	354	1322	325	1098	394	1525	221
YKL002W	0	0	0	0	0	0	0	0	0	0	1	0	0	0	0	0	0	0	0	0	0	0	0	0	0	0	0	0	0	0	0	0	0	0	0	0	0	0	0	0	0	0
YDR328C	0	0	0	0	0	0	0	0	0	0	1	0	0	0	0	0	0	0	0	0	0	0	0	0	0	0	0	0	0	0	0	0	0	0	0	0	0	0	0	0	0	0
YIR009W	0	0	0	0	0	0	0	0	0	0	1	0	0	0	0	0	0	0	0	0	0	0	0	0	0	0	0	0	0	0	0	0	0	0	0	0	0	0	0	0	0	0
YBR154C	0	0	0	0	0	0	0	0	0	0	0	0	0	0	0	0	0	0	0	0	0	0	0	0	0	0	0	0	0	0	0	0	0	0	0	0	0	0	0	0	0	0
YLR001C	786	799	518	285	615	952	692	548	1012	973	915	952	550	491	617	474	670	671	663	652	541	512	656	14	1	1100	969	1036	846	1032	470	420	701	877	744	987	804	863	713	890	869	829
YKR101W	1409	1718	821	661	891	1520	1082	814	1312	1686	947	1141	731	719	928	691	818	925	821	894	796	853	862	32	3	1564	1707	1808	1050	1278	917	945	886	1213	1415	1811	1389	1598	871	1350	1426	1460
YER115C	1129	1003	1459	753	1243	1347	2434	1419	1714	1451	1650	1465	1870	1346	2140	1232	1564	1270	1385	1299	1597	1393	1329	42	0	1521	1398	1165	1685	1629	1529	1230	1165	1181	1180	1177	1218	1012	1101	1316	1716	1269
YHR124W	759	826	949	694	738	1048	1404	998	955	951	1093	1207	980	899	1233	845	1041	1017	952	1060	1094	991	852	25	0	1296	958	829	1094	1203	980	818	883	1060	774	908	701	770	771	1166	989	876
YER148W	0	0	0	0	0	0	0	0	0	0	0	0	0	0	0	0	0	0	0	0	0	0	0	0	0	0	0	0	0	0	0	0	0	0	0	0	0	0	0	0	0	0
YCR050C	738	94	878	88	759	443	1271	333	937	402	945	107	1061	119	1266	206	1019	126	926	257	979	75	736	10	1	115	835	294	911	121	1076	126	775	120	796	322	721	68	594	95	948	46
YGL033W	0	0	0	0	0	0	0	0	0	0	0	0	0	0	0	0	0	0	0	0	0	0	0	0	0	0	0	0	0	0	0	0	0	0	0	0	0	0	0	0	0	0
YOR303W	721	1032	949	744	98	110	1194	1102	109	149	99	128	968	982	1202	934	1115	1192	1045	1309	894	1113	107	28	0	152	1117	1259	87	120	1130	1121	101	112	827	1152	813	1063	105	419	80	93
YIL087C	689	894	1481	960	877	1331	1864	1329	1441	1525	1148	1252	1226	1120	1591	1118	1172	1188	1120	1222	971	1134	1007	28	0	1568	896	849	1125	1425	1632	1390	898	1199	787	910	701	736	770	1445	1302	1442
YMR192W	658	675	678	418	511	946	863	621	1033	1152	770	896	802	849	749	593	629	704	534	784	741	879	633	18	1	1313	822	1033	793	1097	623	692	609	915	592	773	714	707	634	1006	1062	948
YCL074W	787	2	970	0	561	0	1096	2	1009	3	902	1	973	2	1109	1	976	2	749	1	882	0	686	0	0	4	985	1	862	1	1010	3	646	2	808	2	781	0	755	1	883	2
YMR229C	0	0	0	0	0	0	0	0	0	1	0	0	0	0	0	0	0	0	0	0	0	0	0	0	0	0	0	0	0	0	0	0	0	0	0	0	0	0	0	0	0	0
YLL038C	6	2381	9	1710	13	3629	20	2606	4	3660	15	3063	10	2293	7	2148	14	2934	12	2815	15	2631	23	74	0	4023	8	3004	29	3349	23	2591	22	3199	10	2695	4	2575	8	3486	11	3373
YOR056C	0	0	0	0	0	0	0	0	0	0	0	0	0	0	0	0	0	0	0	0	0	0	0	0	0	0	0	0	0	0	0	0	0	0	0	0	0	0	0	0	0	0
YFL013W-A	1020	1205	690	561	431	821	840	837	606	782	655	857	811	941	817	664	701	823	704	799	859	909	457	44	0	956	1020	1410	636	794	729	751	470	664	870	1307	881	1140	478	878	555	728
YOR270C	348	177	174	73	234	183	298	123	323	218	351	157	178	69	328	98	151	102	177	108	194	109	278	5	1	242	349	196	369	241	166	75	247	196	350	210	419	229	325	222	396	188
YOL068C	748	13	931	15	874	108	1153	63	1119	69	995	18	973	13	1051	33	918	20	819	32	1002	14	837	1	1	20	919	56	965	28	807	17	877	16	816	55	805	15	778	18	1063	11
YMR182C	736	458	773	313	824	737	1148	393	1179	659	1080	588	909	386	1164	419	790	481	791	344	911	524	770	18	0	715	904	486	1062	707	692	437	813	575	677	341	728	342	856	546	1176	495
YBR201W	0	0	0	0	0	0	0	0	0	0	0	0	0	0	0	0	0	0	0	0	0	0	0	0	0	0	0	0	0	0	0	0	0	0	0	0	0	0	0	0	0	0
YLL043W	512	696	972	758	252	450	1479	1318	405	557	305	407	759	1077	1540	1137	1011	1274	909	1361	925	1005	271	45	0	513	719	848	391	492	1086	1196	274	431	589	709	594	740	347	691	425	501
YDR415C	852	669	1085	476	1015	1135	1376	880	1487	1252	1208	1080	1046	750	1230	719	1215	1015	1022	986	946	847	847	23	2	1216	1110	860	1208	1150	1206	814	1077	948	896	841	826	706	765	886	1496	1269
YGL161C	587	0	1053	0	835	0	1145	0	1215	0	1137	0	995	0	1125	0	1136	0	1011	0	992	0	925	0	2	0	861	0	1293	0	1144	0	821	0	648	0	658	0	760	0	1064	0
YOL133W	0	0	0	0	0	0	0	0	0	0	0	0	0	0	0	0	0	0	0	0	0	0	0	0	0	0	0	0	0	0	0	0	0	0	0	0	0	0	0	0	0	0
YNL263C	0	0	0	0	0	0	0	0	0	0	0	0	0	0	0	0	0	0	0	0	0	0	0	0	0	0	0	0	0	0	0	0	0	0	0	0	0	0	0	0	1	0
YDR128W	1024	390	1103	461	1080	1207	1249	561	1346	935	1469	981	914	451	1111	459	1033	616	984	642	925	568	1019	19	0	1065	1199	762	1540	1033	1018	673	1178	996	964	622	1062	362	989	726	1435	725
YOR193W	741	814	740	500	583	861	1117	821	835	898	970	1106	573	596	929	694	759	860	788	778	550	708	777	21	0	1096	1027	992	964	1140	845	820	659	746	791	953	766	786	636	952	826	907
YER028C	1283	949	1750	795	1233	1281	2239	1085	1675	1193	1849	1103	1697	922	2123	926	1614	1042	1379	998	1570	952	1248	31	1	1166	1593	809	1722	1388	1865	1074	1326	1061	1238	877	1213	718	1132	1121	1671	878
YMR052W	571	691	524	304	645	1053	810	607	685	790	760	752	497	486	619	516	549	719	570	604	444	525	583	20	2	888	745	843	666	817	596	611	617	926	634	667	617	681	531	895	625	749
YMR203W	0	0	0	0	0	0	0	0	0	0	0	0	0	0	0	0	0	0	0	0	0	0	0	0	0	0	0	0	0	0	0	0	0	0	0	0	0	0	0	0	0	0
YKR076W	712	839	933	586	596	1002	617	740	953	1246	914	1137	794	771	791	580	760	740	501	742	977	936	548	24	0	1624	883	854	1122	1286	743	731	739	1029	655	822	721	638	691	1124	725	1052
YEL064C	395	1123	544	691	423	1482	224	1298	261	1420	485	1661	294	1334	409	1030	514	1248	286	1244	510	1417	141	33	1	1596	374	1494	978	1649	372	1029	468	1340	296	1231	289	1086	266	1369	189	1228
YDR270W	6	874	6	180	6	768	1	305	2	855	6	859	0	274	2	232	3	254	2	293	2	311	2	19	0	679	10	1080	93	818	1	228	8	687	2	827	6	797	1	664	2	750
YPR033C	0	0	0	0	0	0	0	0	0	0	0	0	0	0	0	0	0	0	0	0	0	0	0	0	0	0	0	0	0	0	0	0	0	0	0	0	0	0	0	0	0	0
YGR230W	2076	0	2587	0	1988	0	3179	0	3129	0	2960	0	2281	0	2810	0	2746	0	2365	0	2384	0	1903	0	2	0	2670	0	2839	0	2418	0	2275	0	2121	0	2213	0	2011	0	3035	0
YPR062W	1962	1948	2192	1325	1953	2871	3524	2085	2956	2695	2415	2344	1974	1921	3058	1934	2464	1917	2278	2234	1973	2048	2146	70	1	3009	2430	2302	2426	2780	2551	2103	2072	2458	1995	2312	1994	1892	1971	2399	2987	2549
YDR528W	1352	1370	1095	595	1051	1743	1741	1168	2116	2046	1785	1836	1420	1168	1549	1126	1373	1294	1306	1327	1280	1356	1405	41	0	2124	1755	1649	1858	2145	1148	1031	1234	1452	1174	1533	1432	1450	1080	1809	2043	1970
YER173W	1323	1503	601	388	548	750	747	513	786	838	757	708	605	603	617	432	636	667	654	675	658	594	642	37	0	994	1739	1794	714	746	745	557	499	568	1486	1490	1300	1484	586	820	696	677
YBR026C	0	163	0	28	0	97	0	66	0	60	0	114	0	119	0	56	0	75	0	87	0	89	0	3	0	57	0	158	0	75	0	68	0	85	0	181	0	155	0	48	0	116
YDL185W	709	774	1641	855	1157	1604	2067	1472	1714	1677	1510	1459	1405	1274	1881	1213	1624	1553	1579	1412	1443	1444	1207	31	2	1705	943	875	1400	1575	1929	1537	1296	1510	711	821	733	718	1158	1480	1710	1502
YBR091C	0	1	0	0	0	1	0	3	0	0	0	3	0	2	0	3	0	1	0	1	0	4	0	0	0	1	0	1	0	1	0	1	0	1	0	0	0	1	0	3	0	0
YNL094W	864	0	770	0	789	0	1149	0	948	0	913	0	597	0	1116	0	660	0	681	0	670	0	854	0	0	0	1206	0	925	0	716	0	733	0	947	0	861	0	722	0	949	0
YGR047C	0	0	0	0	0	0	0	0	0	0	0	0	0	1	0	0	0	0	0	0	0	0	0	0	0	0	0	0	0	0	0	0	0	0	0	0	0	0	0	0	0	0
YPL227C	954	1276	834	580	891	1429	1298	983	1369	1393	1142	1277	869	875	1213	814	817	856	741	800	881	933	866	38	0	1538	1366	1390	1235	1409	891	815	836	1186	980	1289	1125	1188	891	1296	1372	1273
YDL010W	588	289	746	347	718	849	1073	653	1106	1006	1050	808	796	540	1082	583	693	449	681	576	948	488	915	23	2	885	704	479	1101	664	851	499	803	514	520	577	565	272	937	657	1204	536
YML019W	1720	0	1579	0	1585	0	2402	0	2140	0	2205	0	1725	0	2024	0	1802	0	1666	0	1503	0	1792	0	0	0	2332	0	2292	0	1723	0	1633	0	1909	0	1797	0	1419	0	2124	0
YDL045C	0	0	0	0	0	0	0	0	0	0	0	0	0	0	0	0	0	0	0	0	0	0	0	0	0	0	0	0	0	0	0	0	0	0	0	0	0	0	0	0	0	0
YLR163C	0	0	0	0	0	0	0	0	0	0	0	0	0	0	0	0	0	0	0	0	0	0	0	0	0	0	0	0	0	0	0	0	0	0	0	0	0	0	0	0	0	0
YLR178C	852	420	1006	276	778	819	1428	863	1397	971	1251	589	850	392	1346	606	1023	378	900	641	878	450	985	19	0	678	1127	710	1265	587	872	411	920	471	818	724	1002	392	1051	529	1463	510
YJL175W	997	988	90	23	187	311	49	74	303	244	308	319	50	52	79	53	87	57	57	50	62	50	189	11	0	273	1117	921	292	252	95	69	216	227	854	1004	1028	866	168	269	270	163
YBL079W	444	409	25	4	33	41	32	33	54	56	36	46	33	32	54	18	34	30	13	28	45	29	34	13	0	36	540	430	44	48	32	23	27	43	405	415	514	364	28	35	42	40
YNL056W	506	925	186	212	292	622	196	262	380	715	457	725	214	243	224	182	236	360	195	324	215	250	406	22	1	738	628	969	618	818	197	285	306	493	513	820	567	881	345	662	435	692
YFL001W	227	263	84	55	70	144	74	78	73	82	86	112	65	87	95	72	62	106	78	97	82	103	63	4	0	189	249	307	124	150	87	107	96	78	195	297	203	237	78	119	83	141
YDR150W	519	532	194	114	286	529	371	239	445	400	305	280	222	181	358	236	195	193	219	202	220	189	331	16	0	490	698	655	269	285	225	204	377	333	492	525	462	543	308	448	472	357
YKL125W	0	0	0	0	0	0	0	0	0	0	0	0	0	0	0	0	0	0	0	0	0	0	0	0	0	0	0	0	0	0	0	0	0	0	0	0	0	0	0	0	0	0
YKL170W	851	955	156	80	222	468	227	123	439	517	366	388	143	159	191	134	148	135	140	162	186	162	255	12	0	483	1114	1124	335	420	148	139	275	366	760	851	829	905	256	345	390	426
YPR157W	3078	0	3455	0	2768	0	4768	0	4482	0	3852	0	3283	0	4096	0	3968	0	3803	0	3445	0	3424	0	4	0	4403	0	3967	0	4004	0	2909	0	3337	0	3384	0	2892	0	4119	0
YLR384C	0	551	0	45	0	131	0	70	0	156	0	166	0	58	0	56	0	28	0	64	0	42	0	8	0	178	0	729	1	130	0	64	0	94	0	624	0	528	0	104	0	139
YPL060W	806	6	219	2	393	4	362	1	643	7	548	7	341	2	391	1	328	1	270	1	358	2	411	0	0	3	1024	6	619	5	218	5	506	4	713	6	833	6	435	1	629	6
YML099C	169	2	492	6	337	7	70	6	122	2	223	3	119	2	187	1	193	1	123	0	238	3	70	0	0	4	213	0	1395	6	171	2	305	5	135	2	127	1	142	8	90	3
YLR421C	1152	1285	1271	752	1157	1295	1428	904	1724	1673	1666	1687	1027	1158	1364	885	1012	1187	1107	1216	1128	1178	1170	35	0	1686	1557	1479	1685	2077	1426	1016	1175	1388	1281	1197	955	1239	1088	1603	1628	1553
YLR090W	581	1483	1253	1214	763	2053	400	1737	499	2150	939	2047	647	1768	879	1700	947	1763	576	1974	880	1770	231	69	0	2365	651	1819	1592	2297	760	1876	730	1859	478	1574	490	1462	549	2133	378	2036
YJR064W	0	0	0	0	0	0	0	0	0	0	0	0	0	0	0	0	0	0	0	0	0	0	0	0	0	0	0	0	0	0	0	0	0	0	0	0	0	0	0	0	0	0
YML022W	1087	3	1028	6	1145	15	1451	3	1603	7	1344	4	1012	7	1358	1	1054	12	930	4	978	6	1268	0	1	12	1501	5	1457	15	1132	9	1199	13	1096	6	1108	1	1003	12	1589	6
YER046W	314	311	397	321	326	554	615	498	523	568	518	606	332	410	542	424	460	518	423	503	409	490	390	19	0	583	342	379	524	692	431	475	278	410	357	441	269	343	402	536	499	512
YMR029C	1005	0	932	0	775	0	1275	0	1196	0	1308	0	951	0	1080	0	1117	0	1038	0	991	0	1046	0	1	0	1201	0	1273	0	1086	0	951	0	876	0	1064	0	955	0	1281	0
YIR030C	836	589	994	561	642	1102	1082	680	965	888	1020	910	948	735	1043	667	988	765	846	925	1008	880	661	23	1	1200	885	883	1012	915	920	868	772	949	665	812	769	562	657	848	1025	818
YKR050W	913	1	1202	0	872	0	1586	2	1373	2	1409	0	1193	1	1378	3	1193	0	1109	1	1275	0	934	0	1	0	1242	3	1351	3	1312	1	917	0	916	1	928	0	871	2	1450	1
YMR121C	757	941	854	503	1037	1418	1272	886	1118	1497	1073	1308	894	1097	1085	914	914	973	761	1034	1054	1135	768	30	1	1309	1052	1048	1161	1346	932	790	1005	1218	836	949	770	816	746	1143	1029	1291
YGL017W	639	735	922	491	593	937	900	750	863	1079	821	902	802	786	958	789	894	928	801	1046	781	805	602	33	0	1143	878	943	813	993	1035	858	662	876	645	844	710	877	610	1047	887	905
YDL150W	0	0	0	0	0	0	0	0	0	0	0	0	0	0	0	0	0	0	0	0	0	0	0	0	0	0	0	0	0	0	0	0	0	0	0	0	0	0	0	0	0	0
YNL038W	0	0	0	0	0	0	0	0	0	0	0	0	0	0	0	0	0	0	0	0	0	0	0	0	0	0	0	0	0	0	0	0	0	0	0	0	0	0	0	0	0	0
YHR001W-A	456	528	271	181	386	768	451	339	488	599	486	608	357	378	429	327	389	395	316	379	377	385	304	12	0	596	517	519	548	627	283	270	430	582	429	544	483	450	346	483	487	548
YIL139C	13	0	13	0	11	0	8	0	1	0	11	0	10	0	15	0	4	0	7	0	12	0	11	0	0	0	7	0	13	0	14	0	10	0	9	0	2	0	7	0	6	0
YLR246W	2021	2087	2260	1320	2216	3469	2884	1964	3383	3596	3139	3628	2245	2181	2661	1865	2405	2392	1966	2366	2093	2282	2570	67	2	4261	2681	2664	3298	3878	2341	1980	2481	2994	2077	2351	2167	2184	2580	3322	3357	3452
YJR119C	871	807	1000	641	1010	1366	1708	1043	1213	1398	920	1222	816	941	1305	880	1074	1118	1215	1271	1027	913	1134	23	0	1724	1029	1088	1202	1350	1115	941	966	1059	978	908	908	851	1011	1378	1339	1271
YLR359W	0	0	0	0	0	0	0	0	0	0	0	0	0	0	0	0	0	0	0	0	0	0	0	0	0	0	0	0	0	0	0	0	0	0	0	0	0	0	0	0	0	0
YLR199C	947	538	895	468	1019	1288	1380	880	1354	1453	1167	1063	901	591	1179	663	999	711	925	809	878	604	924	28	2	1045	1145	1053	1271	1024	983	639	1101	972	1023	1050	1035	619	893	872	1261	852
YJL206C	1003	1405	1111	764	889	1664	746	1135	919	1599	1237	1542	1094	1321	1174	1050	1374	1542	1051	1524	1002	1350	568	41	0	1884	1131	1679	1261	1750	1118	1240	905	1393	843	1598	924	1252	722	1506	796	1641
YIL142W	0	0	0	0	1	0	0	0	0	0	0	0	0	0	0	0	0	0	0	0	0	0	0	0	0	0	0	0	0	0	0	0	0	0	0	0	0	0	0	0	0	0
YGL082W	1056	1475	1624	1137	1289	2213	1782	1482	1600	2083	1856	1989	1436	1537	1626	1318	1744	1796	1458	1857	1443	1799	1548	48	1	2799	1415	1652	1771	2137	1703	1639	1511	1944	1126	1609	1211	1564	1428	2492	1568	2022
YNL138W	0	0	0	0	0	0	0	0	0	0	0	0	0	0	0	0	0	0	0	0	0	0	0	0	0	0	0	0	0	0	0	0	0	0	0	0	0	0	0	0	0	0
YDL236W	1058	1024	1157	641	942	1582	1415	916	1416	1344	1355	1328	1029	1002	1283	860	1100	978	1014	1043	1057	1001	971	34	0	1670	1329	1332	1240	1556	1167	1036	1056	1247	981	1163	1108	1018	936	1499	1421	1332
YGL142C	0	0	0	0	0	0	0	0	0	0	0	0	0	0	0	0	0	0	0	0	0	0	0	0	0	0	0	0	0	0	0	0	0	0	0	0	0	0	0	0	0	0
YGR179C	0	0	0	0	0	0	0	0	0	0	0	0	0	0	0	0	0	0	0	0	0	0	0	0	0	0	0	0	0	0	0	0	0	0	0	0	0	0	0	0	0	0
YGR102C	0	0	0	0	0	0	0	0	0	0	0	0	0	0	0	0	0	0	0	0	0	0	0	0	0	0	0	1	0	0	0	0	0	0	0	0	0	0	0	0	0	0
YBR139W	0	1462	0	615	0	1097	0	818	0	1068	0	1222	0	1045	0	841	0	918	0	954	0	1062	0	35	0	1626	0	1583	0	1291	0	991	0	864	0	1601	0	1547	0	1431	0	1096
YHR188C	0	0	0	0	0	1	0	0	0	0	0	0	0	0	0	0	0	0	0	0	0	0	0	0	0	0	0	0	0	0	0	0	0	0	0	0	0	0	0	0	0	0
YNL116W	853	946	1126	622	968	1541	1440	1165	1418	1499	1263	1293	1450	1295	1585	1002	1329	1312	1250	1356	1433	1300	897	30	1	1601	1134	1149	1192	1215	1160	953	1060	1262	791	1046	919	950	1040	1293	1393	1183
YJR087W	627	616	691	469	675	970	984	660	782	790	874	888	707	575	893	621	684	660	618	723	702	645	742	19	0	1203	749	727	861	966	759	577	615	695	559	715	593	565	610	852	793	822
YDR361C	0	0	0	0	0	0	0	0	0	0	0	0	0	0	0	0	0	0	0	0	0	0	0	0	0	0	0	0	0	0	0	0	0	0	0	0	0	0	0	0	0	0
YLR445W	0	0	0	0	0	0	0	0	0	0	0	0	0	0	0	0	0	0	0	0	0	0	2	0	0	0	0	0	0	0	0	0	0	0	0	0	0	0	0	0	0	0
YJR080C	1300	592	1255	390	1067	805	1230	331	1362	587	1516	609	1119	366	1177	293	1042	420	847	358	1105	450	932	13	0	661	1443	483	1683	750	1209	455	1126	714	1140	421	1318	358	1012	523	1452	414
YGL255W	106	980	182	729	234	1426	75	1124	63	1555	194	1440	105	1164	142	894	165	1065	125	1105	215	1268	55	46	0	1626	120	1160	159	1506	180	1073	167	1318	111	979	85	985	98	1415	45	1431
YFR007W	1362	1261	1567	910	1235	1717	1835	1158	2050	1879	1656	1781	1364	1159	1658	943	1344	1133	1212	1200	1282	1290	1238	47	1	1988	1561	1393	1867	1954	1654	1177	1163	1530	1277	1436	1220	1174	1274	1646	1819	1673
YLR333C	0	0	0	0	0	1	0	1	0	1	0	1	0	0	0	0	0	1	0	1	0	2	0	0	0	0	0	0	0	0	0	0	0	1	0	0	0	0	0	0	0	0
YHR103W	924	1039	912	589	859	1274	1216	747	1116	1112	1143	1216	914	903	1005	647	1059	1007	981	951	833	813	939	26	1	1407	1163	1338	1196	1473	1020	837	898	1102	959	1133	1027	1000	781	1169	1109	1018
YHL030W	449	31	511	60	523	361	598	171	687	222	595	73	609	42	600	103	563	56	524	136	606	39	512	6	1	60	532	186	645	59	608	60	691	93	381	204	557	27	512	76	717	33
YGL077C	1114	1249	1349	781	957	1756	1538	1232	1407	1631	1511	1496	1242	1224	1521	1044	1478	1457	1222	1550	1207	1375	1000	44	1	1734	1370	1482	1382	1738	1369	1256	1107	1382	1019	1361	1207	1266	962	1575	1382	1437
YPL204W	0	0	0	0	0	0	0	0	0	0	0	0	0	0	0	0	0	0	0	0	0	0	0	0	0	0	0	0	0	0	0	0	0	0	0	0	0	0	0	0	0	0
YPL251W	0	0	0	0	0	0	0	0	0	0	0	0	0	0	0	0	0	0	0	0	0	0	0	0	0	0	0	0	0	0	0	0	0	0	0	0	0	0	0	0	0	0
YIL009C-A	936	1089	513	305	469	684	785	536	609	653	604	623	508	504	783	468	675	586	559	580	489	490	442	24	0	700	1163	1309	638	632	488	507	474	566	882	1240	911	928	374	642	575	465
YOR091W	1364	237	1062	38	973	73	1591	18	1487	54	1262	69	1132	161	1574	26	1141	78	1115	64	1226	24	998	0	1	41	1729	35	1563	74	1179	67	1171	45	1426	44	1579	116	1072	179	1649	90
YGR026W	1070	973	1219	603	1055	1359	1692	843	1580	1347	1840	1343	1256	921	1352	709	1367	964	1171	1120	1115	959	1239	25	1	1699	1405	1151	1582	1499	1339	1013	1048	1136	1140	1088	1178	930	1074	1303	1513	1321
YAL040C	491	0	356	0	434	0	542	0	620	0	526	0	405	0	493	0	471	0	368	0	376	0	491	0	0	0	587	0	607	0	321	0	518	0	566	0	479	0	443	0	598	0
YDR288W	0	0	0	0	0	0	0	0	0	0	0	0	0	0	0	0	0	0	0	0	0	0	0	0	0	0	0	0	0	0	0	0	0	0	0	0	1	0	0	0	0	0
YGL208W	1006	124	1125	83	946	128	1304	80	1441	168	1502	111	1052	85	1121	45	1168	100	1082	81	968	62	1104	1	3	145	1420	136	1339	153	1365	93	998	130	1082	79	975	85	767	148	1414	121
YNL284C	100	415	25	23	24	174	32	86	37	204	58	213	21	67	30	65	36	116	36	110	23	68	30	3	0	160	93	399	78	218	18	88	29	137	86	422	75	375	25	151	39	205
YIL164C	838	1074	890	591	645	1109	1135	901	911	1168	994	1291	951	990	1210	917	817	955	827	1042	930	1048	757	32	0	1547	1011	1165	1132	1387	1032	919	785	1000	835	1102	872	1051	780	1107	904	1054
YOL143C	0	0	0	0	0	0	0	0	0	0	0	0	0	0	0	0	0	0	0	0	0	0	0	0	0	0	0	0	0	0	0	0	0	0	0	0	0	0	0	0	0	0
YBR237W	0	0	0	0	0	1	0	0	0	0	0	0	0	0	0	0	0	0	0	0	0	0	0	0	0	0	0	0	0	1	0	0	0	0	0	0	0	0	0	0	0	0
YBR197C	929	0	1471	0	1159	3	1712	3	1246	0	1477	1	1439	0	1407	0	1467	0	1415	1	1417	0	1148	0	1	0	1148	1	1451	1	1582	0	1239	0	992	1	1069	0	1068	1	1331	0
YHR147C	0	0	0	0	1	0	0	0	0	0	0	0	0	0	2	0	0	0	0	0	0	0	0	0	0	0	0	0	0	0	0	0	0	0	0	0	0	0	0	0	0	0
YJL093C	899	1068	1073	674	831	1249	1345	867	1274	1251	1038	1154	1039	959	1172	761	1127	1216	1060	1095	887	1098	800	46	1	1180	1060	1123	981	1316	1180	996	859	1053	1019	1172	876	931	560	1052	1094	1160
YDR003W	137	0	144	2	110	5	218	3	130	0	201	0	144	2	183	1	189	2	149	2	165	2	109	0	1	1	142	1	211	6	130	0	151	6	101	0	138	2	125	3	150	2
YMR317W	975	1119	1531	877	1160	1760	1827	1247	1738	1785	1692	1812	1287	1354	1603	1074	1353	1382	1277	1400	1316	1315	1201	37	0	1663	1327	1248	1634	2044	1590	1423	1153	1460	1089	1212	1017	1159	1009	1593	1685	1581
YOR251C	431	252	112	42	92	165	150	74	184	196	180	161	101	80	109	81	108	78	70	65	111	98	108	5	0	144	482	380	148	142	108	123	146	153	317	455	360	301	112	143	186	127
YPR181C	0	0	0	0	0	0	0	0	0	0	0	0	0	0	0	0	0	0	0	0	0	0	0	0	0	0	0	0	0	0	0	0	0	0	0	0	0	0	0	0	0	0
YCL008C	602	686	365	186	487	878	468	428	860	886	696	683	344	325	445	308	425	354	417	452	378	322	446	28	0	806	790	878	710	784	354	274	652	771	564	753	658	712	493	622	803	763
YOR107W	671	0	1015	0	602	0	1456	0	1154	0	1021	0	1002	0	1361	0	963	0	801	0	1134	0	769	0	1	0	821	0	973	0	963	0	748	0	664	0	772	0	765	0	1164	0
YML005W	714	0	712	0	842	0	908	0	1170	0	1021	0	779	0	939	0	713	0	720	0	845	0	774	0	0	0	1046	0	1162	0	836	0	768	0	857	0	849	0	650	0	1100	0
YNL215W	376	0	144	0	112	0	117	0	172	0	130	0	91	0	104	0	127	0	106	0	115	0	103	0	0	0	474	0	137	0	131	0	117	0	409	0	343	0	63	0	144	0
YDL059C	596	674	780	408	837	1128	1049	572	1073	1245	1083	1092	784	712	931	560	822	871	845	949	803	712	805	29	0	1216	889	938	1159	1190	800	709	813	1006	694	816	653	646	699	928	1044	915
YOR204W	0	0	0	0	0	2	0	0	0	1	0	0	0	0	0	1	0	0	0	0	0	0	0	0	0	2	0	0	0	1	0	1	0	0	0	0	0	0	0	1	0	0
YEL012W	387	26	486	53	325	401	751	393	406	290	485	56	553	52	702	207	534	60	485	227	640	34	340	7	1	45	540	275	561	66	570	60	426	58	341	293	393	17	371	56	570	21
YBL040C	0	0	0	0	0	0	0	0	0	0	0	0	0	0	0	0	0	0	0	0	0	0	0	0	0	0	0	0	0	0	0	0	0	0	0	0	0	0	0	0	0	0
YPR043W	626	599	83	43	95	122	113	75	118	121	100	113	65	55	80	56	85	86	99	105	52	55	120	7	0	158	746	728	139	111	78	80	87	139	511	649	548	609	109	158	76	111
YDR382W	7	461	0	31	2	41	0	58	0	69	1	77	2	48	1	58	3	61	0	65	1	75	0	15	0	78	5	562	2	63	1	61	1	86	6	506	5	459	0	70	1	65
YDR483W	1283	865	1456	667	1196	1111	1817	703	2068	1293	1596	887	1084	679	1600	577	1221	826	1283	730	1173	718	1428	18	1	1248	1552	872	1595	1117	1727	839	1183	927	1448	807	1296	801	1041	1111	1890	1050
YER061C	267	250	103	70	83	130	93	70	148	157	135	123	143	106	77	44	123	99	115	107	94	100	91	5	0	121	294	302	131	159	102	83	80	78	256	286	225	222	70	106	160	124
YLR022C	0	0	0	0	0	0	0	0	0	0	0	0	0	0	0	0	0	0	0	0	0	0	0	0	0	0	0	0	0	0	0	0	0	0	0	0	0	0	0	0	0	0
YLR402W	737	733	298	232	463	468	415	262	572	631	511	469	350	310	320	200	255	242	337	271	358	326	336	12	0	491	936	908	586	552	403	209	430	499	807	809	842	692	368	447	606	447
YLR073C	28	0	42	0	87	0	45	0	14	0	81	0	55	0	42	0	36	0	38	0	67	0	44	0	0	0	13	0	99	0	80	0	91	0	43	0	21	0	54	0	18	0
YER183C	962	1062	1173	751	1077	1425	2071	1355	1404	1546	1229	1504	834	999	1493	1128	1169	1257	1207	1323	1023	1073	1349	43	1	1843	1173	1147	1458	1595	1282	1342	1018	1197	1062	1094	1017	958	1288	1641	1551	1437
YDL066W	467	247	1194	319	763	559	686	368	772	500	973	448	530	240	733	292	726	301	544	263	573	207	452	5	0	563	623	343	1618	515	952	397	937	524	421	264	425	234	591	540	712	496
YHR030C	0	436	0	11	0	24	0	10	0	41	0	24	0	16	0	12	0	12	0	5	0	29	0	7	0	34	0	727	0	15	0	3	0	15	0	426	0	453	0	33	0	19
YBR295W	1148	0	1768	0	1252	0	2061	0	1766	0	1842	0	1625	0	1851	0	1658	0	1354	0	1560	0	1406	0	3	0	1435	0	1867	0	2026	0	1407	0	1110	0	1258	0	1522	0	1971	0
YDR143C	615	1	819	0	644	1	961	1	794	0	864	0	736	1	828	0	775	0	674	0	765	0	633	0	1	0	906	0	871	0	824	0	717	0	636	1	658	0	706	0	914	0
YIL011W	1097	825	1089	613	1036	1354	1497	979	1255	1185	1179	994	1258	1066	1391	952	1194	988	1093	987	1210	1134	980	32	0	1360	1318	1104	1184	1238	1090	882	1083	1069	1001	1187	1005	794	1064	1088	1256	951
YEL034W	0	0	0	0	0	0	0	0	0	0	0	0	0	0	0	0	0	0	0	0	0	0	0	0	0	0	0	0	0	0	0	0	0	0	0	0	0	0	0	0	0	0
YHL015W	0	0	0	0	0	0	0	0	0	0	0	0	0	0	0	0	0	0	0	0	0	0	0	0	0	0	0	0	0	0	0	0	0	0	0	0	0	0	0	0	0	0
YNR050C	0	0	0	0	0	0	0	0	0	0	0	0	0	0	0	0	0	0	0	0	0	0	0	0	0	0	0	0	0	0	0	0	0	0	0	0	0	0	0	0	0	0
YDR134C	1094	1000	1526	854	1558	2088	1813	1211	1882	1834	1897	1721	1503	1324	1478	1156	1540	1363	1393	1520	1474	1420	1324	37	0	1880	1331	1235	2012	2032	1761	1454	1699	1642	1124	1109	1023	1012	1103	1746	1776	1749
YKL208W	0	907	0	69	0	313	0	109	0	381	0	564	0	98	0	69	0	97	0	85	0	143	0	9	0	510	0	1146	0	576	0	107	0	369	1	998	0	854	0	413	0	344
YGR004W	705	443	877	354	738	694	1162	508	1209	812	1172	773	896	475	1074	409	852	536	800	409	887	561	942	27	0	835	1014	481	1207	842	897	485	749	552	781	379	742	354	965	689	1311	547
YML110C	627	590	121	68	303	296	149	113	320	312	366	427	120	84	161	73	160	92	96	125	112	102	268	7	0	465	821	758	425	456	101	111	237	296	604	694	544	588	243	303	330	301
YGL048C	0	0	0	0	0	0	0	0	0	0	0	0	0	0	0	0	0	0	0	0	0	0	0	0	0	0	0	0	0	0	0	0	0	0	0	0	0	0	0	0	0	0
YGL243W	666	916	918	635	801	1159	1231	899	1322	1510	1177	1107	939	856	1032	718	914	853	751	886	862	840	1120	45	1	1709	1011	1157	1158	1366	991	889	819	1046	779	954	720	896	911	1317	1169	1324
YKL106W	643	320	376	171	570	910	601	404	971	802	914	860	419	289	549	314	420	303	354	359	385	273	520	21	3	817	897	680	913	852	294	286	734	685	602	697	713	359	620	477	938	721
YPR029C	1281	3	1935	4	1790	14	2445	3	1796	4	1985	4	1815	9	2132	2	1993	5	1918	3	1691	1	1555	0	0	1	1585	7	1973	8	2131	2	1759	7	1294	2	1250	1	1326	5	1692	0
YJL034W	0	0	0	0	0	0	0	0	0	0	0	0	0	0	0	0	0	0	0	0	0	0	0	0	0	0	0	0	0	0	0	0	0	0	0	0	0	0	0	0	0	0
YFL048C	1273	1313	1718	1117	1345	1600	2481	1412	2010	1847	1794	1733	2001	1443	2186	1331	1858	1593	1645	1582	1753	1761	1454	47	1	1982	1568	1487	1783	1854	1960	1614	1284	1409	1290	1405	1299	1274	1342	1884	1981	1668
YLR117C	0	0	0	0	0	0	0	0	0	0	0	0	0	0	0	0	0	0	0	0	0	0	0	0	0	0	0	0	0	0	0	0	0	0	0	0	0	0	0	0	0	0
YOR176W	0	0	0	0	0	0	0	0	0	0	0	0	0	0	0	0	0	0	0	0	0	0	0	0	0	0	0	0	0	0	0	0	0	0	0	0	0	0	0	0	0	0
YOR109W	0	702	0	524	0	1056	0	796	0	1075	0	1081	0	550	0	665	0	668	0	769	0	562	0	32	0	1063	0	810	0	1227	0	796	0	952	0	677	0	734	0	1047	0	969
YBL089W	333	125	231	54	239	170	189	61	519	179	349	186	164	67	239	37	191	81	149	55	174	34	232	5	0	161	396	120	354	178	203	82	243	114	381	125	326	155	248	104	536	113
YDL084W	0	0	0	0	0	0	0	0	0	0	0	0	0	0	1	0	0	0	0	0	0	0	0	0	0	0	0	0	1	0	0	0	0	0	0	0	0	0	0	0	0	0
YCL055W	694	786	1095	742	645	1166	1341	1005	869	1064	1029	1072	1034	1062	1261	826	1048	1095	970	1159	984	1083	647	28	0	995	716	913	998	1075	1182	899	688	989	760	953	597	835	584	1038	844	1024
YGL116W	0	0	0	0	0	0	0	0	0	0	0	0	0	0	0	0	0	0	0	0	0	0	0	0	0	0	0	0	0	0	0	0	0	0	0	0	0	0	0	0	0	0
YBL054W	608	0	901	0	577	0	975	0	939	0	854	0	807	0	962	1	1009	0	717	1	940	0	511	0	0	1	682	0	865	0	908	0	693	0	578	0	599	0	512	0	987	0
YCR024C	0	0	0	0	0	0	0	0	0	0	0	0	0	0	0	0	0	0	0	0	0	0	0	0	0	0	0	0	0	0	0	0	0	0	0	0	0	0	0	0	0	0
YMR102C	911	1019	1122	592	964	1235	1492	881	1192	1263	1336	1419	976	947	1271	748	1257	1162	1247	1261	849	970	1022	32	0	1290	1483	1243	1364	1476	1293	1161	911	1129	994	1152	922	943	698	1322	1223	1063
YCR071C	310	339	51	35	72	111	130	82	177	158	137	94	63	58	83	61	40	45	46	45	75	93	125	4	0	230	296	454	125	177	57	59	57	104	294	359	287	299	137	172	152	120
YDR175C	0	0	0	0	0	0	0	0	0	0	0	0	0	0	0	0	0	0	0	0	0	0	0	0	0	0	0	0	0	0	0	0	0	0	0	0	0	0	0	0	0	0
YOR189W	1124	279	1213	338	1137	1190	1371	720	1657	1242	1279	508	1084	319	1133	596	1215	396	1114	625	1141	221	1477	28	1	569	1386	939	1368	379	1296	403	1265	458	1279	980	1169	353	1198	548	1646	253
YOR154W	1099	0	1268	0	916	2	1674	0	1602	2	1395	0	1192	2	1441	0	1142	0	962	1	1235	1	1046	0	1	0	1226	0	1530	2	1243	0	1127	0	997	0	1138	0	1167	0	1731	2
YPR121W	1374	0	1494	0	1935	0	2407	0	1947	0	2182	0	1829	0	1983	0	1599	0	1698	0	1544	0	1620	0	3	0	1949	0	2025	0	1945	0	1585	0	1456	0	1456	0	1354	0	1843	0
YBR070C	0	0	1	0	0	0	0	0	0	0	0	0	0	0	0	0	0	0	0	1	0	0	0	0	0	0	0	0	1	0	1	0	0	0	0	0	0	0	0	0	0	0
YLL017W	777	874	550	315	661	1012	591	476	879	983	1021	1136	649	535	583	400	570	474	474	526	524	512	842	21	0	1324	1068	1178	1104	1248	576	567	608	805	829	965	823	896	829	1005	937	978
YDR351W	1084	1387	1747	1182	1307	2327	1969	1830	1849	2334	1926	2319	1614	1615	1874	1483	2000	2248	1610	2249	1843	1717	1321	51	0	2807	1415	1742	1986	2654	1728	1918	1461	2027	985	1513	1274	1395	1327	2193	2033	2018
YNL315C	215	258	33	22	44	57	51	33	71	65	92	119	41	18	48	22	35	30	15	24	59	25	76	2	0	94	286	285	81	130	45	33	76	61	247	238	202	212	52	76	56	49
YPR174C	1453	2165	2056	1696	1216	3272	3013	2556	1669	3065	2305	2883	1948	2312	2476	2161	1870	2379	1850	2264	1940	2486	1865	77	0	3506	1540	2665	2385	3262	2365	2668	1908	2901	1599	2355	1282	2037	1211	3056	1859	2739
YJR045C	0	0	0	0	0	0	0	0	0	0	0	0	0	0	0	0	0	0	0	0	0	0	0	0	0	0	0	0	0	0	0	0	0	0	1	0	0	0	0	0	0	0
YMR008C	501	0	260	0	261	0	257	0	311	0	299	0	205	0	240	0	328	0	306	0	205	0	309	0	0	0	585	0	270	0	295	0	311	0	568	0	545	0	314	0	334	0
YPL026C	897	3551	959	1412	882	3601	293	2080	404	3650	766	3497	403	2432	447	1691	666	2197	392	2372	820	2264	331	99	1	3957	950	4352	2534	3849	577	2157	931	3111	689	3841	761	3613	625	3307	338	3156
YDL171C	646	595	1005	517	740	1055	1554	814	1255	1115	1292	1002	772	624	1335	707	912	838	1006	918	819	731	836	20	0	1149	881	688	1187	1148	1121	844	736	937	697	691	683	626	735	1025	1215	1075
YKL062W	876	847	1237	813	747	1074	1679	1111	1249	1124	1108	1021	1240	940	1573	903	1118	979	1027	866	1197	1079	865	36	1	1298	1087	961	1084	1146	1320	1025	850	1060	905	857	919	769	849	1087	1208	1051
YJR010W	0	0	0	0	0	0	0	0	0	0	0	0	0	0	0	0	0	0	0	0	0	0	0	0	0	0	0	0	0	0	0	0	0	0	0	0	0	0	0	0	0	0
YJL218W	806	1175	830	665	704	1334	1116	1164	978	1564	1026	1529	855	1088	1099	929	1008	1406	892	1271	894	1214	665	50	0	1595	946	1314	1043	1694	796	969	818	1236	748	1217	857	1067	761	1383	1071	1468
YLR222C	0	0	0	0	0	1	0	0	0	0	0	0	0	0	0	1	0	0	0	1	0	0	0	0	0	0	0	0	0	0	0	0	0	0	0	0	0	0	0	0	0	0
YDR093W	358	654	634	380	391	810	200	588	225	711	491	791	256	541	347	532	542	725	309	783	419	579	124	19	0	996	359	722	830	899	391	633	434	665	283	733	286	598	280	744	169	618
YMR282C	0	0	0	0	0	0	0	0	0	0	0	0	0	0	0	0	0	1	0	0	0	0	0	0	0	0	0	0	0	0	0	1	0	0	0	0	0	0	0	0	0	0
YIL109C	0	0	0	0	0	0	0	0	0	0	0	0	0	0	0	0	0	0	0	0	0	0	0	0	0	0	0	0	0	0	0	0	0	0	0	0	0	0	0	0	0	0
YFL022C	0	0	0	0	0	0	0	0	0	0	0	0	0	0	0	0	0	0	0	0	0	0	0	0	0	0	0	0	0	0	0	0	0	0	0	0	0	0	0	0	0	0
YPL109C	588	973	645	602	668	1494	858	1035	925	1731	713	1355	523	1015	975	920	593	1067	546	974	785	1043	581	39	0	1315	885	1209	1162	1604	695	1014	800	1316	660	1085	586	981	669	1312	986	1412
YJL156C	0	0	0	0	0	0	0	0	0	0	0	0	0	0	2	0	0	0	0	0	0	0	0	0	0	0	0	0	0	0	0	0	0	0	0	0	0	0	1	0	0	0
YNL071W	95	123	166	97	114	120	159	88	53	80	84	115	133	94	154	102	110	138	100	123	120	177	69	4	0	116	138	180	84	110	176	154	63	133	139	127	127	125	66	117	71	52
YMR088C	927	1094	1342	770	993	1397	1568	1085	1612	1592	1381	1427	1169	1199	1502	928	1163	1118	1064	1191	1231	1146	946	33	0	1472	1198	1330	1454	1545	1402	1239	913	1191	953	1170	1031	1066	909	1340	1593	1399
YGR211W	0	0	0	0	0	0	0	0	0	0	0	0	0	0	0	0	0	0	0	0	0	0	0	0	0	0	0	0	2	0	0	0	0	0	0	0	0	0	0	0	0	0
YKL139W	0	0	0	0	0	0	0	0	0	0	0	0	0	0	0	0	0	0	0	0	0	0	2	0	0	0	3	0	13	0	0	0	0	0	1	0	3	0	0	0	0	0
YJL069C	0	0	0	0	0	0	0	0	0	0	0	0	0	0	0	0	0	0	0	0	0	0	0	0	0	0	0	0	0	0	0	0	0	0	0	0	0	0	0	0	0	0
YDR344C	839	0	1225	0	1279	0	1745	0	1724	0	1468	0	1145	0	1520	0	1325	0	1178	0	1106	0	1169	0	1	0	1165	0	1358	0	1214	0	1182	0	837	0	932	0	1007	0	1856	0
YJL016W	1107	1	1545	1	1167	2	1837	1	1647	2	1585	0	1490	0	1721	2	1578	0	1173	0	1694	1	1142	0	1	1	1425	1	1495	0	1675	0	1289	1	1080	3	1147	0	1152	2	1620	2
YDR444W	2191	2290	2773	1866	2803	4067	3727	2874	3772	4009	3190	3667	2705	2824	3452	2658	3029	3110	2903	3128	2722	2868	2931	90	0	4439	2905	3105	3398	3803	3091	2843	2755	3326	2223	2673	2287	2512	2670	3928	3710	3523
YER087W	76	98	15	16	40	47	21	16	43	59	24	46	17	18	14	9	10	13	10	9	9	16	27	2	0	64	80	130	77	51	18	15	35	25	83	86	81	101	19	33	40	32
YLR285W	944	1088	362	273	406	602	356	337	640	638	610	666	382	394	345	274	411	382	380	437	452	438	467	22	0	746	1254	1359	538	748	396	344	470	557	924	1130	970	1091	473	620	588	625
YLR267W	852	0	741	0	673	0	873	0	1199	0	1217	0	664	0	772	0	724	0	680	0	643	0	752	0	0	0	1005	0	1159	0	852	0	886	0	845	0	729	0	715	0	1226	0
YDL219W	135	1204	276	685	128	1795	49	1232	84	1725	178	1811	111	1255	134	1148	177	1407	103	1472	152	1279	47	36	0	2115	144	1403	956	1879	91	1095	156	1458	70	1282	91	1213	112	1724	68	1657
YCR086W	1019	467	1099	223	905	210	1648	136	1197	154	927	201	1074	453	1619	95	1306	302	1275	131	1168	141	1046	3	0	209	1296	103	931	195	1215	263	753	177	1098	134	1040	318	891	761	1230	261
YDR206W	9	1202	12	736	13	1485	1	1228	2	1806	12	1542	6	1333	6	1232	6	1319	14	1328	18	1201	0	42	0	2260	4	1573	18	1584	7	1134	7	1390	9	1373	4	1184	8	1856	3	1592
YKR024C	468	29	275	35	216	145	424	138	247	115	267	36	213	29	346	88	246	9	266	82	221	4	226	4	0	24	600	291	288	30	273	13	172	21	515	221	524	39	182	23	269	13
YBR156C	0	1404	0	718	0	1319	1	967	0	1393	0	1204	0	1182	0	857	0	1237	0	962	0	1127	0	42	0	1766	0	1728	0	1266	0	1127	0	1323	0	1651	0	1297	0	1394	0	1215
YOL013W-A	656	221	1051	228	857	432	1436	264	809	337	1220	300	992	277	1215	193	917	200	845	180	1072	278	908	8	1	360	828	237	1237	371	1058	268	862	342	744	158	754	181	636	317	917	291
YOR076C	411	1373	664	729	344	1259	114	1037	217	1396	355	1178	215	1055	258	771	396	1282	238	1234	364	1030	122	39	1	1672	433	1656	891	1263	289	1126	325	1111	283	1513	300	1411	221	1457	127	1262
YDR405W	594	545	100	61	210	236	115	78	340	276	319	224	107	48	121	65	96	80	102	78	102	52	145	9	0	216	915	586	267	244	88	60	206	245	649	492	663	452	156	200	362	219
YOL091W	880	1031	1181	725	1079	1441	1863	1139	1702	1827	1469	1652	1140	1145	1406	1000	951	961	940	981	1332	1261	1230	36	0	1732	1170	1214	1508	1820	1159	1013	890	1323	922	1156	999	1022	1077	1514	1622	1589
YCL031C	0	0	0	0	0	0	0	0	0	0	0	0	2	0	0	0	0	0	0	0	0	0	0	0	0	0	0	0	0	0	0	0	0	0	0	0	0	0	0	0	0	0
YIL027C	1257	1412	965	539	749	1141	920	733	1131	1333	1306	1407	878	838	922	594	784	726	704	824	859	831	812	41	1	1374	1526	1611	1343	1528	1025	901	754	936	1269	1593	1104	1376	494	1116	955	1197
YLR459W	0	0	0	0	0	0	0	0	0	0	0	0	0	0	0	0	0	0	0	0	0	0	0	0	0	0	0	0	0	0	0	0	0	0	0	0	0	0	0	0	0	0
YNL243W	0	0	0	0	0	0	0	0	0	0	0	0	0	0	0	0	0	0	0	0	0	0	0	0	0	0	0	0	0	0	0	0	0	0	0	0	0	0	0	0	0	0
YNR026C	0	0	0	0	0	0	0	0	0	0	0	0	0	0	0	0	0	0	0	0	0	0	0	0	0	0	0	0	0	0	0	0	0	0	0	0	0	0	0	0	0	0
YHL044W	1	66	1	49	1	123	0	63	0	70	1	41	0	60	0	40	1	63	1	44	1	46	0	1	0	54	0	59	0	73	0	53	1	99	0	49	0	38	0	65	1	69
YOR311C	545	1842	1190	1131	542	2049	208	1877	331	2060	736	2216	378	1497	499	1545	671	1903	341	1992	530	1612	177	41	1	2149	508	2066	1745	2444	569	1977	544	1738	342	1898	359	1715	311	2051	228	1900
YBR170C	1507	0	2112	0	2418	0	3253	0	2819	0	2093	0	1913	0	2812	0	1918	0	1874	0	1834	0	2168	0	1	0	1963	0	2152	0	2538	0	2137	0	1730	0	1473	0	1535	0	2698	0
YGR149W	103	683	316	631	171	1284	67	1005	88	1356	242	1370	113	948	145	926	177	894	92	934	158	974	47	25	0	1408	108	875	847	1519	155	938	192	1015	76	831	69	707	82	1150	78	1250
YPL041C	2555	2664	2744	1508	1908	2819	3213	2205	2977	2977	2986	2975	2421	1904	3129	1985	2688	2249	2456	2408	2414	2254	2110	89	1	3047	3576	3109	2849	3197	2680	2231	2271	2582	2594	2890	2751	2555	2126	2931	2927	2642
YFR024C	1211	1409	858	488	641	1149	1003	796	990	1111	1043	1001	852	815	1004	643	908	782	726	907	860	893	654	39	1	1162	1550	1603	1028	1250	868	790	872	1028	1278	1546	1351	1301	719	987	971	1000
YKL193C	0	0	0	1	0	0	0	0	0	0	0	1	0	0	0	0	0	0	0	0	0	0	0	0	0	0	0	0	0	0	0	0	0	0	0	0	0	0	0	1	0	0
YPR099C	0	0	0	0	0	0	0	0	0	0	0	0	0	0	0	0	0	0	0	0	0	0	0	0	0	0	0	0	0	0	0	0	0	0	0	0	0	0	0	0	0	0
YOR135C	290	264	45	35	124	124	146	64	199	163	253	155	115	74	125	56	93	77	82	87	94	69	153	8	0	151	423	233	199	188	70	52	167	122	292	243	276	176	101	142	194	143
YLR310C	0	0	0	0	0	0	0	0	0	0	0	0	0	0	0	0	0	0	0	0	0	0	0	0	0	0	0	0	0	0	0	0	0	0	0	0	0	0	0	0	0	0
YNR008W	703	870	1291	727	875	1255	1896	1457	1277	1461	1309	1255	1526	1504	1737	1206	1403	1394	1361	1492	1365	1469	910	22	3	1543	1076	1143	1203	1566	1306	1223	1005	1219	863	1135	925	934	884	1456	1295	1267
YJR150C	369	431	588	343	482	688	842	523	650	544	650	682	542	536	775	522	673	706	692	632	598	553	500	18	1	718	509	444	655	740	643	530	465	555	374	423	419	375	464	652	598	610
YLR003C	963	957	958	535	1170	1497	1398	958	1406	1483	1288	1273	911	807	1247	716	1023	929	955	994	802	943	1177	25	2	1619	1096	1083	1252	1391	1056	782	965	1342	1035	981	967	914	904	1364	1273	1383
YER113C	1294	1572	1560	853	1175	1898	1855	1442	1722	1875	1652	1768	1497	1488	1818	1262	1798	1837	1515	1800	1431	1617	1236	52	2	2089	1653	1663	1604	1972	1487	1367	1242	1590	1200	1684	1388	1412	1169	1644	1705	1675
YHR122W	0	0	0	0	0	0	0	0	0	0	0	0	0	0	0	0	0	0	1	0	0	0	0	0	0	0	0	0	0	1	0	0	0	0	0	0	0	0	0	0	0	0
YHL017W	782	765	393	166	491	542	675	441	745	683	394	523	421	385	707	356	447	379	372	392	401	428	359	16	0	565	1013	933	400	472	353	257	428	548	736	862	719	768	302	474	687	598
YOR305W	433	412	126	61	133	167	125	69	173	183	182	166	92	51	109	63	83	61	88	100	89	59	185	11	0	310	462	442	232	228	141	87	98	137	369	419	398	380	91	225	189	143
YIL085C	904	1094	981	622	787	1187	1477	1110	998	1058	969	1096	909	891	1245	997	894	928	852	945	936	936	783	36	1	1378	1124	1141	973	1134	1092	1021	730	986	944	1152	872	1011	647	1123	942	934
YMR190C	734	759	468	198	385	573	633	393	557	468	546	576	467	390	573	390	565	509	455	474	391	429	416	17	0	562	931	876	558	664	463	396	399	530	702	806	796	725	376	467	480	475
YCR052W	0	0	0	0	0	0	0	0	0	0	0	2	0	0	0	0	0	0	0	0	0	0	0	0	0	0	0	0	0	0	0	0	0	0	0	0	0	0	0	0	0	0
YOR272W	0	0	0	0	0	0	0	0	0	0	0	0	0	0	0	0	0	0	0	0	0	0	0	0	0	0	0	0	0	0	1	0	0	0	0	0	0	0	0	0	0	0
YOR058C	946	0	169	0	184	0	219	0	366	0	304	0	179	0	242	1	217	0	181	0	202	0	217	0	0	0	1189	0	420	0	183	0	279	0	859	0	949	0	256	0	348	0
YDR413C	0	0	0	0	0	0	0	0	0	0	0	0	0	0	0	0	0	0	0	0	0	0	0	0	0	0	0	0	0	0	0	0	1	0	0	0	0	0	0	0	0	0
YBR203W	613	1382	675	613	533	986	260	861	294	1089	532	1082	454	919	497	717	612	995	370	1080	540	1067	143	30	0	1253	682	1537	966	1226	482	857	429	874	445	1292	521	1248	312	1077	226	967
YCL032W	0	0	0	0	0	0	0	0	0	0	0	0	0	0	0	0	0	0	0	0	0	0	0	0	0	0	0	1	0	0	0	0	0	0	0	0	0	0	0	0	0	0
YAR029W	666	0	601	0	405	0	604	0	645	0	609	0	571	0	660	0	577	0	449	0	580	0	365	0	1	0	771	0	620	0	554	0	555	0	573	0	635	0	420	0	566	0
YNL238W	316	119	8	4	29	18	26	3	69	29	80	11	5	2	16	4	11	7	22	3	15	5	47	0	0	17	377	96	99	25	4	2	39	16	287	97	361	96	44	19	47	16
YJL198W	1706	1555	1890	1043	1255	1905	2079	1359	2063	1856	2212	1817	1775	1412	2115	1184	2095	1587	1613	1475	1914	1492	1230	46	3	1845	2131	1674	2042	1921	1875	1409	1539	1534	1561	1418	1821	1357	1476	1726	2083	1563
YOL135C	0	0	0	0	0	0	0	0	0	0	0	0	0	0	0	0	0	0	0	0	0	0	0	0	0	0	0	0	0	0	0	0	0	0	0	0	0	0	0	0	0	0
YOR323C	863	396	1376	449	1472	988	2091	575	1649	855	1638	698	1397	621	1806	467	1471	641	1414	618	1400	592	1442	17	1	940	1100	416	1572	887	1714	626	1366	865	921	399	827	327	1354	829	1611	702
YLL041C	672	0	420	0	545	0	454	0	955	0	784	0	480	0	415	0	323	0	304	0	551	0	622	0	0	0	885	0	864	0	325	0	669	0	535	0	635	0	714	0	1015	0
YKR074W	700	686	224	177	274	348	340	254	244	260	290	325	242	211	315	224	233	221	195	225	244	247	247	10	0	348	878	890	338	384	274	236	259	326	717	718	717	713	223	341	229	240
YOR195W	2123	2458	2665	1630	2571	3589	3657	2786	3581	4229	3137	3489	2710	2854	3305	2332	2635	2768	2418	2899	2627	3133	2511	79	4	4245	2914	2914	3259	4000	2833	2525	2455	3172	2203	2703	2206	2346	2273	3683	3658	3755
YMR201C	35	609	30	228	43	522	39	333	11	402	36	419	30	487	33	304	27	511	26	437	34	411	33	8	0	457	24	691	32	515	48	383	41	474	42	707	23	518	19	379	16	345
YLR069C	257	0	43	0	68	0	61	0	143	0	203	0	51	0	50	0	32	0	50	0	62	0	88	0	0	0	316	0	210	0	43	0	102	0	244	0	278	0	77	0	168	0
YML042W	1623	552	1837	474	1759	944	2398	492	2353	818	2224	646	1681	468	2575	479	1853	561	1697	487	1940	629	1523	15	2	956	2064	476	2813	793	1766	498	2090	743	1450	434	2034	407	1973	651	2638	745
YDR069C	0	237	0	18	0	178	0	34	0	192	0	150	0	40	0	45	0	60	0	45	0	49	0	6	0	194	0	394	0	161	0	41	0	124	0	366	0	313	0	151	0	105
YGR232W	1149	1247	1367	1029	1258	1756	2518	1588	1729	1773	1583	1780	1583	1588	2276	1520	1397	1336	1339	1422	1569	1615	1295	51	1	1894	1348	1488	1647	1778	1601	1345	1233	1540	1214	1337	1194	1295	1016	1661	1562	1612
YEL066W	758	697	1066	580	670	964	961	800	910	1000	1030	1049	826	702	1014	707	849	930	668	884	802	856	578	28	3	1101	812	843	999	1210	938	933	748	869	647	810	668	686	629	1010	896	907
YPR035W	0	0	0	0	0	0	0	0	0	0	0	0	0	0	0	0	0	0	0	0	0	0	0	0	0	0	0	0	0	0	0	0	0	0	0	0	0	0	0	0	0	0
YDR227W	0	0	0	0	0	0	0	0	0	0	0	0	0	0	0	0	0	0	0	0	0	0	0	0	0	0	0	0	0	0	0	0	0	0	0	0	0	0	0	0	0	0
YPR060C	0	0	0	0	0	0	0	0	0	0	0	0	0	0	0	0	0	0	0	0	0	0	0	0	0	0	0	0	0	0	0	0	0	0	0	0	0	0	0	0	0	0
YHL039W	0	488	0	620	0	1085	0	930	0	1238	0	809	0	773	0	882	0	786	0	1030	0	576	0	28	0	895	0	1047	0	831	0	881	0	699	0	1013	0	645	0	847	0	590
YOR157C	0	0	0	0	0	0	0	0	0	0	0	0	0	0	0	0	0	0	0	0	0	0	0	0	0	0	0	0	0	0	0	0	0	0	0	0	0	0	0	0	0	0
YCR072C	0	0	0	0	0	0	0	0	0	0	0	0	0	0	0	0	0	0	0	0	0	0	0	0	0	0	0	0	0	0	0	0	0	0	0	0	0	0	0	0	0	0
YNR030W	721	723	772	458	784	1195	1103	827	1254	1385	1258	1237	839	670	1009	700	900	923	783	855	781	840	909	32	1	1496	831	868	1245	1399	764	700	761	965	631	773	679	752	815	1194	1298	1158
YBR093C	0	0	0	0	0	0	0	0	0	0	0	0	0	0	3	0	0	0	0	0	0	0	0	0	0	0	0	0	0	0	0	0	0	0	0	0	0	0	0	0	0	0
YNL092W	1055	1099	1447	895	1110	1756	1655	1222	1458	1549	1344	1603	1182	1083	1612	1080	1170	1221	1106	1242	1052	1289	1087	35	1	1882	1286	1328	1395	1749	1431	1331	1135	1574	891	1113	1011	989	1062	1624	1496	1489
YGR045C	816	833	655	452	693	1033	976	691	948	1060	853	880	656	613	867	592	785	878	748	956	665	620	685	17	0	1144	970	968	711	789	704	627	830	903	775	925	745	828	561	932	967	952
YLR134W	899	0	1504	0	1230	0	1750	0	1727	0	1561	0	1281	0	1538	0	1312	0	1194	0	1289	0	1151	0	1	0	1242	0	1561	0	1647	0	1277	0	1079	0	993	0	1035	0	1507	0
YOR218C	0	0	0	0	0	0	0	0	0	0	0	0	0	0	0	0	0	0	0	0	0	0	0	0	0	0	0	0	0	0	0	0	0	0	0	0	0	0	0	0	0	0
YPL225W	882	269	636	113	411	266	322	170	550	296	683	215	450	125	647	124	635	158	399	160	584	168	228	5	1	301	911	231	967	293	418	127	580	248	636	206	818	182	445	209	494	233
YDL043C	0	0	0	0	0	0	0	0	0	0	0	0	0	0	0	0	0	0	0	0	0	0	0	0	0	0	0	0	0	0	0	0	0	0	0	0	0	0	0	0	0	0
YDL012C	601	797	926	602	754	1448	1006	856	1062	1243	927	1124	853	892	1056	790	823	992	845	1039	908	1038	904	24	0	1536	770	817	939	1297	869	980	942	1207	625	873	622	741	953	1197	1096	1206
YDR218C	39	935	67	756	116	2026	86	1416	41	1960	110	1915	74	1182	111	1237	76	1390	81	1409	100	1180	95	34	0	2041	36	1150	129	2152	101	1290	124	1664	41	1080	34	1110	71	1649	38	1930
YLR299W	0	0	0	0	0	0	0	0	0	0	0	0	0	0	0	2	1	0	0	0	0	2	0	0	0	2	0	0	0	0	0	0	0	0	0	0	0	0	0	0	0	0
YFL003C	433	331	531	222	425	444	588	315	611	542	688	483	469	351	594	262	480	317	469	372	542	383	381	16	0	524	488	317	635	576	595	308	502	363	430	388	332	320	475	475	627	442
YEL049W	907	236	1135	287	884	1002	1296	765	1108	794	1073	391	942	278	1174	448	1180	359	1052	722	817	207	907	21	0	325	1011	772	1086	354	1186	441	768	335	816	700	841	191	807	359	1019	150
YPL051W	39	1698	27	719	34	1776	40	915	9	1750	40	1524	21	636	21	792	19	1016	33	907	18	730	25	32	0	1759	18	2013	52	1656	30	1060	32	1425	34	1823	24	1668	25	1460	25	1587
YNL054W	84	795	204	769	81	1011	59	890	72	1102	140	1121	76	970	83	776	146	1002	50	1007	158	1136	39	30	0	1455	143	1019	132	1217	109	1146	70	855	67	934	68	836	75	1290	43	947
YDR156W	753	764	629	370	578	679	882	580	693	649	547	566	653	566	734	425	571	568	596	539	673	592	442	22	1	650	943	964	522	598	702	617	496	545	764	857	765	766	410	664	560	606
YPL062W	226	611	378	428	95	178	127	564	47	173	93	218	194	587	228	456	329	722	198	757	236	558	35	15	0	200	263	755	90	170	242	693	67	176	171	787	227	630	47	301	41	146
YPR155C	4533	5121	4034	2174	3332	4252	5004	2878	5123	4775	4628	5468	4041	3867	4746	2778	3939	3841	3547	3447	3807	3725	3921	142	4	6094	5827	4909	5040	5981	4209	3432	3860	4625	4380	5052	4644	4866	3705	5562	4919	4993
YOR137C	1052	1169	1407	831	1164	1699	2001	1303	1449	1674	1796	1814	1268	1255	1664	1105	1298	1355	1323	1388	1439	1394	1275	38	1	1749	1278	1323	1885	2150	1406	1296	1136	1514	1068	1297	1030	1158	1027	1673	1572	1470
YKL123W	679	804	724	486	569	942	980	699	965	933	844	786	831	681	982	711	768	784	728	790	817	820	653	31	1	1126	991	959	804	948	773	699	679	853	763	871	679	744	705	976	947	902
YKL172W	0	0	0	0	0	0	0	0	0	0	0	0	0	0	0	0	0	0	0	0	0	0	0	0	0	0	0	0	0	0	0	0	0	0	0	0	0	0	0	0	0	0
YNL336W	954	1208	1522	941	1041	1786	1662	1346	1229	1481	1376	1558	1277	1153	1667	1246	1391	1415	1152	1483	1209	1230	987	31	2	1852	1327	1418	1380	1576	1534	1426	1248	1344	965	1276	1092	1178	988	1770	1222	1395
YDR305C	176	134	86	47	119	226	158	103	229	185	249	198	49	71	168	98	122	128	92	115	85	97	170	6	0	240	175	147	246	245	72	59	162	175	140	158	154	126	133	183	227	177
YJL057C	906	84	1468	124	1105	467	1707	350	1391	427	1202	146	1285	95	1553	203	1215	109	1130	274	1244	38	1158	17	0	106	1142	360	1245	112	1637	134	1043	122	970	394	982	79	881	121	1313	58
YPR100W	359	451	70	44	160	283	88	84	218	260	203	213	71	93	78	45	70	48	69	67	97	101	165	13	0	199	575	575	203	239	78	61	197	185	380	559	465	487	103	146	249	215
YDR358W	41	1754	187	1186	91	2456	11	1879	53	2797	95	2661	38	1948	38	1776	76	2124	33	2241	69	2208	21	59	0	3124	49	2231	807	3198	67	1893	106	2228	25	1953	29	1814	24	2576	22	2493
YJL152W	842	1013	1002	600	713	1098	1140	772	1306	1303	1176	1265	1138	1138	1027	670	1179	1050	944	1053	1206	1206	853	20	0	1710	1105	1074	1180	1430	999	862	819	994	758	970	861	921	967	1422	1270	1231
YLR096W	705	851	1009	517	985	1312	1314	929	1353	1482	1150	1376	744	885	1206	802	986	1136	978	1098	824	927	937	33	0	1647	934	1112	1128	1532	1162	912	825	1223	863	851	702	814	823	1389	1146	1306
YKR052C	1081	1232	1655	1015	1046	1627	1809	1402	1397	1453	1351	1662	1242	1342	1751	1174	1296	1386	1248	1331	1261	1399	981	43	1	1665	1333	1564	1391	1878	1797	1580	914	1418	1091	1413	1024	1190	879	1404	1471	1551
YPR107C	0	0	0	0	0	0	0	0	0	0	0	0	0	0	0	0	0	0	0	0	0	0	0	0	0	0	0	0	0	0	0	0	0	0	0	0	0	0	0	0	0	0
YLR427W	382	902	280	252	232	657	96	428	162	722	281	656	135	368	156	371	175	395	122	369	187	359	90	22	0	730	405	1041	531	752	178	398	242	465	311	1061	255	919	158	603	107	619
YDL152W	0	0	0	0	0	0	0	0	0	0	0	0	0	0	0	0	0	0	0	0	0	0	0	0	0	0	0	0	0	0	0	0	0	0	0	0	0	0	0	0	0	0
YGL015C	536	4	793	4	1022	14	1201	4	1048	7	962	5	624	3	1114	5	883	9	1049	3	693	5	1053	0	2	5	753	3	1066	7	837	10	799	7	808	5	550	7	916	17	1077	9
YDR225W	0	1010	0	38	0	415	0	71	0	560	0	499	0	58	0	50	0	49	0	59	0	64	0	24	0	453	0	1268	0	514	0	57	0	328	0	1169	0	1013	0	368	0	409
YMR127C	3	5	7	3	5	0	84	2	1	4	3	4	9	1	10	0	2	0	2	3	1	1	95	0	0	1	3	1	0	2	9	3	5	4	6	3	1	0	2	1	1	1
YIL140W	1563	1836	736	461	535	903	849	667	893	1234	747	1050	926	923	797	613	665	723	634	861	882	994	602	53	0	1236	1743	2268	796	1026	700	774	625	934	1481	1888	1252	1704	689	1058	835	923
YOL163W	1279	1420	1544	1049	1155	1928	2149	1675	1732	1919	1899	2208	1462	1517	1839	1412	1748	1833	1420	1931	1431	1590	1265	50	2	2172	1468	1614	1992	2357	1521	1568	1254	1800	1171	1533	1228	1436	1310	2090	1737	1876
YLR197W	0	0	0	0	0	0	0	0	0	0	1	0	0	0	0	0	0	0	0	0	0	0	0	0	0	0	0	0	0	0	0	0	0	0	0	0	0	0	0	0	0	0
YBR213W	0	0	0	0	0	0	0	0	0	0	3	0	0	0	0	0	0	0	0	0	0	0	0	0	0	0	0	0	0	0	0	0	0	0	0	0	0	0	0	0	0	0
YJL204C	282	363	64	28	39	60	48	26	62	64	65	46	51	60	26	24	88	60	46	62	39	34	32	7	0	61	366	369	61	53	57	39	39	64	268	395	286	321	35	48	53	59
YLR244C	128	136	10	6	6	6	12	3	14	9	7	10	5	7	3	1	10	6	8	8	23	15	10	5	0	16	174	190	5	25	2	2	3	17	121	190	151	174	14	18	9	1
YJR084W	385	604	325	411	535	777	520	602	351	648	344	694	356	555	581	495	380	732	411	780	441	704	291	21	0	744	374	661	433	755	398	510	421	615	377	621	318	583	427	705	455	505
YLR233C	802	0	390	0	504	0	618	0	683	0	533	0	378	0	591	0	455	0	421	0	437	0	478	0	0	0	1038	0	628	0	428	0	458	0	798	0	749	0	422	0	672	0
YDL238C	0	2236	0	1389	0	3048	0	2387	0	3103	0	2933	0	1778	0	2243	0	2378	0	2470	0	1964	0	72	0	3281	0	2456	0	3010	0	2395	0	2774	0	2233	0	1983	0	2735	0	2906
YGL084C	441	469	58	29	61	91	77	37	115	77	45	77	43	38	71	51	75	63	52	57	50	71	48	8	1	80	522	581	60	73	50	82	58	61	443	533	340	460	65	73	76	84
YLR382C	444	441	76	35	148	184	105	70	169	136	148	170	58	62	72	64	78	74	71	71	67	62	138	9	1	229	521	497	183	203	39	40	140	157	473	426	385	389	98	176	117	136
YLR219W	897	1001	947	643	1233	1609	1534	965	1638	1818	1436	1486	888	869	1326	859	1109	1069	1308	1124	975	838	1164	23	0	1648	1272	1391	1330	1524	1069	882	1136	1349	1147	1165	1063	991	769	1372	1624	1475
YDR363W	415	479	164	109	183	272	244	183	338	355	252	304	187	159	244	205	251	202	159	300	194	142	175	10	0	310	549	561	301	295	193	133	205	244	355	523	467	449	177	266	333	325
YNL114C	0	0	0	0	0	0	0	0	0	0	0	0	0	0	0	0	0	0	0	0	0	0	0	0	0	0	0	0	0	0	0	0	0	0	0	0	0	0	0	0	0	0
YNL163C	0	0	0	0	0	0	0	0	0	0	0	0	0	0	0	0	0	0	0	0	0	0	0	0	0	0	0	0	0	0	0	0	0	0	0	0	0	0	0	0	0	0
YFR005C	0	0	0	0	0	0	0	0	0	0	0	0	0	0	0	0	0	0	0	0	0	0	0	0	0	0	0	0	0	0	0	0	0	0	0	0	0	0	0	0	0	0
YHR009C	1148	1360	924	643	433	794	1257	822	725	894	596	768	782	765	981	756	813	821	747	831	739	823	612	33	0	1158	1475	1496	567	742	903	776	577	692	1020	1471	1102	1175	637	921	655	702
YFR050C	0	0	0	0	0	0	0	0	0	0	0	0	0	0	0	0	0	0	0	0	0	0	0	0	0	0	0	0	0	0	0	0	0	0	0	0	0	0	0	0	0	0
YLR447C	0	0	0	0	0	0	0	0	0	0	0	0	0	0	0	0	0	0	0	0	0	0	0	0	0	0	0	0	0	0	0	0	0	0	0	0	0	0	0	0	0	0
YNR069C	586	540	647	490	809	1138	991	696	1066	1094	928	994	741	673	835	636	767	842	716	745	701	705	679	24	0	1019	692	716	1019	1276	723	683	750	917	622	670	495	598	533	852	1034	1013
YOL058W	0	0	0	0	0	0	0	0	0	0	0	0	0	0	0	0	0	0	0	0	0	0	0	0	0	0	0	0	0	0	0	0	0	0	0	0	0	0	0	0	0	0
YAR019C	0	0	0	0	0	0	0	0	0	0	0	0	0	0	0	0	0	0	0	0	0	0	0	0	0	0	0	0	0	0	0	0	0	0	0	0	0	0	0	0	0	0
YOR024W	980	550	1381	638	1092	1431	1905	1383	1533	1503	1517	1096	1575	804	1700	1094	1457	862	1282	1259	1463	538	1139	23	1	799	1280	1271	1643	1025	1451	845	1065	900	1012	1234	1107	501	1079	769	1483	485
YGL071W	0	0	1	0	0	0	0	0	0	0	0	0	0	0	0	0	0	0	0	0	0	1	0	0	0	0	0	0	0	0	0	0	0	0	0	0	0	0	0	0	0	0
YGL257C	1087	237	1409	410	1354	1132	1828	821	1675	1085	1480	886	1086	513	1663	680	1286	609	1252	815	1095	493	1413	29	0	999	1488	837	1400	777	1447	654	1234	701	1125	1037	1152	369	1206	651	1579	554
YGR020C	60	0	1	0	1	0	0	0	2	3	1	0	2	0	4	0	0	0	0	0	4	0	3	0	0	0	66	0	2	0	0	0	1	0	48	0	55	0	4	0	0	0
YOR093C	1090	0	1403	0	965	0	1713	0	1216	0	1386	0	1505	0	1635	0	1514	0	1292	0	1407	0	1044	0	2	0	1365	0	1419	0	1335	0	1102	0	908	0	1086	0	1069	0	1332	0
YAL046C	390	0	593	0	443	0	676	0	484	0	352	0	461	0	620	0	556	0	537	0	484	0	383	0	0	0	444	0	364	0	569	0	360	0	428	0	376	0	427	0	498	0
YDR198C	545	734	927	715	1005	1086	889	731	756	1223	1237	1387	600	816	898	686	911	966	676	860	694	800	628	22	0	1667	698	758	1243	1558	1061	895	864	1343	559	640	570	743	525	1418	732	1348
YAL039C	365	0	74	0	254	0	92	0	366	0	220	0	61	0	95	0	86	0	75	0	73	0	242	0	0	0	473	0	244	0	68	0	231	0	335	0	402	0	196	0	321	0
YGR100W	779	954	840	592	808	1433	1222	1056	1103	1287	1115	1383	957	925	1186	775	946	1006	878	989	952	1081	961	35	1	1677	1041	1206	1048	1548	750	883	838	1346	864	1126	877	1088	814	1487	1040	1227
YER060W	1376	1304	1716	931	1563	1566	2200	1406	1825	1763	1601	1505	1576	1188	1893	1176	1635	1431	1504	1446	1395	1253	1385	44	1	2038	1735	1559	1596	1669	1647	1438	1537	1522	1446	1498	1421	1307	1117	1660	1883	1717
YOL118C	2273	40	1861	704	1715	1827	2589	1469	2599	2232	2705	1583	1761	817	2297	1191	1757	988	1677	1420	1515	713	1716	63	0	1700	2627	2039	2219	1573	1919	1031	1629	1143	2311	2250	2285	84	1683	329	2485	1075
YDR286C	1318	754	2257	974	1635	2205	2551	1845	2579	2338	2099	1345	1764	813	2313	1266	2005	1152	1800	1616	1914	677	1708	35	0	1120	1799	1595	2214	1216	2368	1151	1759	1181	1303	1490	1381	568	1389	1179	2420	727
YPL128C	0	0	0	0	0	0	0	0	0	0	0	0	0	0	0	0	0	0	0	0	0	0	0	0	0	0	0	0	0	0	0	0	0	0	0	0	0	0	0	0	0	0
YJL091C	0	0	0	0	0	0	0	0	0	0	0	0	0	0	0	0	0	0	0	0	0	0	0	0	0	0	0	0	0	0	0	0	0	0	0	0	0	0	0	0	0	0
YBR191W	510	494	66	45	34	54	67	36	58	56	51	52	51	48	65	29	59	39	43	57	66	77	50	9	0	106	486	672	38	65	64	64	46	46	445	485	451	469	67	71	62	50
YFL035C-B	391	951	754	589	350	1123	201	766	239	1103	454	1111	337	879	325	697	516	1052	279	1132	485	994	166	25	0	1406	343	907	943	1189	388	972	446	1108	306	1037	258	853	263	1125	181	1140
YDR380W	997	717	1294	724	1164	1040	1959	834	1772	1090	1713	1048	1279	703	1778	658	1495	918	1352	782	1213	761	1212	19	1	980	1380	759	1469	1134	1380	774	1066	919	1047	601	1085	574	963	997	1812	899
YGR191W	0	0	0	0	0	0	0	0	0	0	0	0	0	0	0	0	0	0	0	0	0	0	0	0	0	0	0	0	0	0	0	0	0	0	0	0	0	0	0	0	0	0
YGL056C	1561	1925	1488	960	1284	2064	1991	1694	1843	2316	1878	2066	1396	1623	1838	1372	1633	1827	1600	1785	1467	1480	1494	67	1	2503	2230	2490	1970	2453	1531	1604	1282	1766	1758	2249	1575	1956	1346	2099	1758	1891
YDR485C	0	0	0	0	0	0	0	0	0	0	0	0	0	0	0	0	0	0	0	0	0	0	0	0	0	0	0	0	0	0	0	0	0	0	0	0	0	0	0	0	0	0
YPL239W	391	138	301	82	245	329	119	223	170	378	261	195	165	116	191	202	182	113	115	189	256	58	74	17	0	127	381	733	663	184	173	86	236	142	272	538	281	149	152	146	109	79
YPR183W	0	0	0	0	0	0	0	0	0	0	0	0	0	0	0	0	0	0	0	0	0	0	0	0	0	0	0	0	0	0	0	0	0	0	0	0	0	0	0	0	0	0
YOR206W	0	0	0	0	0	0	0	0	0	0	0	0	0	0	0	0	0	0	0	1	0	1	0	0	0	0	0	0	0	0	0	0	0	0	0	0	0	0	0	0	0	0
YBL042C	700	494	821	582	734	1035	1407	991	793	953	668	778	1061	898	1152	958	891	771	837	966	1179	694	706	32	1	892	844	998	766	788	935	664	699	626	721	924	633	586	647	841	890	472
YDR525W-A	1451	1621	1686	1032	1557	2574	1947	1565	2654	2961	2320	2573	1429	1363	1686	1288	1799	1848	1547	1833	1485	1382	1671	57	0	2852	2053	2043	2430	2631	1655	1582	1838	2114	1354	1877	1664	1737	1752	2405	2734	2489
YBR089W	0	0	0	0	0	0	0	0	0	0	0	0	0	0	0	0	0	0	0	0	0	0	0	0	0	0	0	0	0	0	0	0	0	0	0	0	0	0	0	0	0	0
YLR075W	0	0	0	0	0	0	1	0	0	0	0	0	0	0	0	0	1	0	1	0	0	0	0	0	0	0	0	0	0	0	0	0	0	0	0	0	0	0	0	0	0	0
YBR054W	860	998	1252	869	1140	1613	1836	1500	1379	1634	1323	1563	1182	1328	1595	1184	1328	1444	1267	1413	1096	1303	954	37	0	1757	1115	1260	1397	1735	1239	1364	1065	1422	869	1256	874	982	776	1463	1363	1622
YLR020C	1085	21	1406	10	1275	132	1692	68	1859	131	1633	18	1312	19	1492	33	1284	16	1245	26	1190	8	1195	2	1	27	1349	67	1720	16	1620	21	1215	17	1067	85	1149	15	878	25	1844	4
YNL217W	899	1078	1000	708	806	1409	1410	1140	930	1268	948	1268	1087	1116	1300	980	1021	1218	933	1148	991	1285	952	41	1	1646	1110	1341	1021	1270	1064	981	779	1224	852	1195	887	892	802	1485	986	1146
YLR404W	1060	891	861	412	810	1102	1227	640	1541	1209	1268	944	888	600	1079	597	943	660	916	704	898	680	982	28	1	1301	1269	977	1361	1136	843	754	1004	1013	947	1036	1081	809	957	1058	1629	1074
YIL013C	1463	1425	2039	1114	1559	2134	2196	1683	1977	2127	2023	2026	1898	1717	2054	1380	1757	1621	1568	1755	1786	1694	1341	61	1	2174	1559	1651	1958	2410	2071	1729	1417	1796	1545	1816	1346	1344	1288	1872	1713	1822
YPL206C	835	132	1218	189	968	671	1474	531	1257	607	1251	255	1113	187	1286	329	1107	250	1010	356	1213	102	917	16	0	269	1016	438	1222	259	1342	221	983	254	897	506	766	142	792	235	1205	85
YDL060W	0	0	0	0	0	0	0	0	0	0	0	0	0	0	0	0	0	0	0	0	0	0	0	0	0	0	0	0	0	0	0	0	0	0	0	0	0	0	0	0	0	0
YBR293W	0	0	0	1	0	0	0	0	0	0	0	0	0	0	0	0	0	0	0	0	0	0	0	0	0	0	0	0	0	0	0	0	0	0	0	0	0	0	0	0	0	1
YNR052C	0	0	0	0	0	0	0	0	0	0	0	0	0	0	0	0	0	0	0	0	0	0	0	0	0	0	1	0	0	0	0	0	0	0	0	0	0	0	0	0	0	0
YHR032W	874	1030	1095	704	761	1269	1453	954	1161	1328	1096	1194	1033	867	1287	926	1090	977	957	1077	989	994	908	45	1	1425	1132	1118	1029	1300	1130	1110	917	1107	903	1117	925	1005	805	1165	1090	1203
YEL032W	0	0	0	0	0	0	0	0	0	0	0	0	0	0	0	0	0	0	0	0	0	0	0	0	0	0	0	0	0	0	0	0	0	0	0	0	0	0	0	0	0	0
YOL076W	190	210	20	10	11	23	25	23	39	31	32	29	18	18	24	10	23	16	19	17	26	20	22	1	0	31	269	228	29	26	27	18	14	30	210	210	202	191	23	28	22	31
YDR136C	534	131	130	42	149	151	79	42	147	152	204	111	75	23	82	37	136	40	95	96	60	13	127	3	0	67	571	382	210	94	112	44	200	75	486	376	543	223	174	100	139	63
YHR203C	438	490	177	118	110	181	226	174	126	159	123	120	174	155	206	146	162	219	211	231	187	203	130	19	0	170	556	593	130	160	231	215	128	155	474	562	413	506	99	202	110	145
YML112W	338	375	51	23	38	91	44	27	91	125	76	92	35	34	44	48	71	42	26	41	44	42	82	7	0	115	344	429	89	85	47	24	56	60	329	357	340	345	85	106	122	93
YGL241W	109	1118	207	903	189	1460	113	1147	78	1820	238	1665	117	1434	132	1036	188	1412	181	1546	155	1537	126	41	0	2121	77	1313	214	1786	256	1430	194	1469	85	1268	57	1032	121	1900	90	1588
YDL071C	1080	1162	1103	684	1209	2042	1117	887	2132	2123	2084	2146	1073	975	1093	782	1093	1182	990	1163	1195	1044	1216	38	1	2294	1374	1359	1929	2292	971	1002	1398	1934	1074	1220	1205	1168	1233	1783	2135	1985
YPR176C	0	0	0	4	0	0	0	0	0	0	0	0	0	0	0	0	0	0	0	0	0	0	0	0	0	0	0	0	0	0	0	0	0	0	0	0	0	0	0	0	0	0
YDR057W	492	25	904	70	813	583	460	451	517	582	859	89	557	127	765	203	842	98	496	243	862	22	305	13	1	71	546	353	1408	87	778	77	635	80	363	300	409	30	464	87	375	31
YJL036W	510	689	415	307	492	727	284	516	363	652	474	568	357	504	520	433	351	374	275	421	476	456	244	13	0	796	534	814	536	638	384	362	422	622	496	720	472	621	294	736	308	545
YER009W	0	0	0	0	0	0	0	0	0	0	0	0	0	0	0	0	0	0	0	0	0	0	0	0	0	0	0	0	0	0	0	0	0	0	0	0	0	0	0	0	0	0
YLR115W	0	0	0	0	0	0	0	0	0	0	0	0	0	0	0	0	0	0	0	0	0	0	0	0	0	0	0	0	0	0	0	0	0	0	0	0	0	0	0	0	0	0
YLR140W	0	0	0	0	0	0	0	0	0	0	0	0	0	0	0	0	0	0	0	0	0	0	0	0	0	0	0	0	0	0	0	0	0	0	0	0	0	0	0	0	0	0
YGL114W	1473	1393	1797	1149	1556	2592	2525	1971	2603	2675	2426	2565	1725	1496	2398	1604	2043	1773	1785	1818	1641	1467	1657	48	0	2753	1956	2194	2465	2424	1968	1844	2013	1974	1505	1899	1757	1606	1671	2344	2662	1971
YER167W	873	888	923	559	591	854	1538	1008	947	882	1093	994	960	910	1336	803	912	871	862	854	1055	1035	702	29	0	1146	1043	1041	996	1182	939	758	726	803	886	921	920	775	668	907	928	777
YMR104C	794	729	1036	637	770	1180	1435	900	1295	1215	1207	1133	1026	984	1058	824	1036	897	941	1106	1009	861	912	30	0	1507	982	919	1135	1244	1138	972	931	1014	785	855	805	791	939	1272	1208	1214
YER185W	1139	1411	1106	807	931	1537	1632	1400	1570	1744	1446	1435	1232	1265	1610	1158	1302	1335	1154	1403	1186	1432	1088	42	0	1906	1463	1741	1415	1686	1193	992	1045	1600	1123	1405	1272	1392	1034	1672	1606	1556
YDL195W	0	0	0	0	0	0	0	0	0	0	0	0	0	0	0	0	0	0	0	0	0	0	0	0	0	0	0	0	0	0	0	0	0	0	0	0	0	0	0	0	0	0
YNL199C	553	491	408	136	134	175	394	209	228	133	238	163	299	204	464	169	304	202	231	216	362	136	167	7	0	128	709	459	321	167	371	236	199	99	526	460	652	292	141	177	235	86
YCR026C	0	1090	0	938	0	1762	0	1756	0	2049	0	1454	0	1658	0	1547	0	1545	0	1579	0	1829	0	37	0	2352	0	1116	0	1565	0	1466	0	1699	0	1122	0	960	0	1857	0	1696
YBL052C	2874	0	3662	0	2462	0	4841	0	4509	0	3764	0	3267	0	4443	0	3647	0	3245	0	3333	0	2988	0	1	0	3509	0	3978	0	3886	0	2782	0	2632	0	3037	0	2922	0	4595	0
YBR076W	1037	1229	1301	821	923	1307	1523	1226	1313	1358	1508	1598	1199	1119	1586	1075	1251	1108	1052	1216	1220	1195	868	32	0	1660	1265	1496	1504	1854	1374	1231	1012	1231	1036	1340	1116	1084	858	1377	1204	1320
YNL317W	0	0	0	0	0	0	0	0	0	0	0	0	0	0	0	0	0	0	0	0	0	0	0	0	0	0	0	0	0	0	0	0	0	0	0	0	0	0	0	0	1	0
YLL019C	557	589	246	172	406	646	278	237	647	690	642	690	276	284	237	209	282	293	230	232	311	214	480	10	0	827	826	790	678	662	281	221	475	590	493	720	598	655	476	689	653	596
YDR177W	0	0	0	0	0	0	0	0	0	0	0	0	0	0	0	0	0	0	0	0	0	0	0	0	0	0	0	0	0	0	0	0	0	0	0	0	0	0	0	0	0	0
YKR026C	1210	1157	1105	598	993	1279	1336	745	1431	1161	1176	966	1131	818	1281	620	948	856	1046	797	1133	895	1025	25	0	1235	1449	1153	1255	1083	1151	815	1041	1064	1305	977	1190	862	946	1074	1377	866
YJR043C	186	207	329	258	216	353	563	452	362	391	243	307	477	434	531	361	386	395	340	368	472	409	243	7	0	360	199	265	248	312	469	381	212	257	171	205	207	204	228	328	360	327
YJR012C	0	0	0	0	0	0	0	0	0	0	0	0	0	0	0	0	0	0	0	0	0	0	0	0	0	0	0	0	0	0	0	0	0	0	0	0	0	0	0	0	0	0
YKL060C	0	0	0	0	0	0	0	0	0	0	0	0	0	0	0	0	0	1	0	0	0	0	0	0	0	0	0	0	0	0	0	0	0	0	0	0	0	0	0	0	0	0
YKL035W	0	0	0	0	0	0	0	0	0	0	0	0	0	0	0	0	0	0	0	0	0	0	0	0	0	0	0	0	0	0	0	0	0	0	0	0	0	0	0	0	0	0
YNL073W	361	424	882	583	614	806	962	763	632	711	573	786	792	822	884	647	715	915	667	814	897	1039	499	27	1	812	486	584	537	743	905	880	547	685	393	465	363	427	416	823	586	687
YMR280C	1033	668	1144	726	1090	1376	1755	1100	1415	1446	1328	1438	1140	924	1574	978	1351	1166	1296	1185	1060	822	1210	30	1	1315	1303	1176	1457	1343	1287	836	1026	978	1198	1237	968	850	885	1170	1262	742
YFL020C	0	597	0	639	0	931	0	860	0	1092	0	895	0	788	0	840	0	962	0	850	0	898	0	17	0	1100	0	636	0	979	0	926	0	857	0	657	0	473	0	916	0	933
YNL328C	0	1063	0	667	0	1252	0	1055	0	1326	0	1259	0	1142	0	953	0	1288	0	1155	0	1302	0	25	0	1442	0	1186	0	1332	0	990	0	1205	0	1070	0	1018	0	1322	0	1281
YJL014W	0	0	0	0	0	0	0	0	0	0	0	0	0	4	0	0	0	0	0	0	0	0	0	0	0	0	0	0	0	0	0	0	0	0	0	0	0	0	0	0	0	0
YMR031C	883	0	1205	0	1087	0	1624	0	1382	0	1244	0	1125	0	1399	0	1279	0	1074	0	1180	0	1125	0	0	0	1327	0	1317	0	1173	0	1160	0	909	0	991	0	1033	0	1404	0
YOR174W	0	0	0	0	0	0	0	0	0	0	0	0	0	0	0	0	0	0	0	0	0	0	0	0	0	0	0	0	0	0	0	0	0	0	0	0	0	0	0	0	0	0
YPR149W	1651	2154	1849	1219	1623	2488	2654	1922	1973	2347	2055	2451	1725	1850	2258	1467	1708	1820	1551	1699	1710	1873	1790	62	1	2906	2286	2608	1962	2612	2140	1912	1549	2128	2084	2168	1680	2101	1490	2363	1905	2290
YNL015W	955	897	703	292	691	761	809	379	752	586	670	564	627	423	681	400	595	396	548	422	559	466	653	17	1	729	1270	985	681	651	679	411	640	653	1118	944	1079	985	559	689	733	536
YCR084C	634	750	454	258	334	583	542	429	579	668	607	629	433	454	464	369	417	374	356	510	392	418	384	26	0	636	722	848	515	662	391	414	411	510	544	888	590	731	530	652	566	537
YHR178W	2	87	1	7	0	16	1	4	0	56	1	57	0	1	0	2	1	6	0	10	0	4	1	3	0	29	2	94	21	61	0	2	0	10	0	84	2	65	0	34	0	27
YPL187W	1197	632	1769	739	1325	1288	2419	1046	1733	1165	1871	1255	1458	755	2093	801	1737	1005	1680	1020	1525	523	1407	21	2	1041	1491	796	1822	1164	1879	1061	1347	862	1220	926	1273	673	1538	1030	1834	576
YLR283W	326	17	497	49	472	366	753	241	605	262	565	76	565	59	618	120	400	43	392	124	535	23	446	6	0	45	454	137	553	70	513	47	521	65	275	144	334	34	465	78	569	23
YPL170W	653	4	784	13	701	70	1176	36	1024	54	1031	9	921	6	1019	12	846	5	795	21	971	2	786	1	1	9	955	33	1077	5	813	6	731	4	769	29	779	6	718	4	985	1
YPR001W	3408	3740	4662	2793	3423	5357	6007	4532	5772	6005	5617	6022	4580	4415	5478	4074	4849	4517	3898	4481	4342	4656	3527	132	4	6247	4358	4561	5569	6440	4656	4311	3795	4762	3079	4147	3482	3495	3441	5413	5787	5424
YDR204W	681	1	90	0	295	0	172	0	436	2	261	0	87	0	163	0	107	0	81	1	118	0	281	0	0	0	868	1	372	0	111	0	326	1	634	2	730	0	250	0	481	0
YDR251W	901	0	392	0	482	0	501	0	1096	0	985	0	383	0	485	0	394	0	364	0	442	0	648	0	0	0	1025	0	926	0	496	0	533	0	907	0	875	0	610	0	1160	0
YER089C	1022	1058	1504	782	940	1333	1582	1152	1545	1409	1289	1289	1368	1186	1670	1036	1316	1276	1270	1293	1291	1351	867	39	3	1390	1173	1117	1242	1341	1403	1227	1012	1276	890	1065	956	913	898	1278	1507	1151
YOR074C	0	0	0	0	0	0	0	0	0	0	0	0	0	0	0	0	0	0	0	0	0	0	0	0	0	0	0	0	0	0	0	0	0	0	0	0	0	0	0	0	0	0
YPL028W	0	0	0	0	0	0	0	0	0	0	0	0	0	0	0	0	0	0	0	0	0	0	0	0	0	0	0	0	0	0	0	0	0	0	0	0	0	0	0	0	0	0
YJR152W	975	912	1113	587	968	1172	1569	1005	1421	1302	1424	1174	1223	1037	1338	793	1158	927	1057	1005	1232	1059	921	22	0	1282	1250	1020	1494	1340	1153	934	972	961	946	991	926	939	774	1076	1440	1216
YKL025C	816	913	1222	726	951	1279	1355	1060	1185	1342	1232	1334	1156	1097	1399	866	943	920	871	994	1031	1075	911	25	2	1342	1084	1116	1266	1463	1260	1023	931	1080	833	1029	873	843	787	1218	1182	1110
YFR014C	1490	1173	2298	1093	1653	1648	2881	1298	2514	1804	2559	1844	2121	1350	2637	1057	2316	1547	2147	1362	2129	1396	1742	46	2	2018	1814	1102	2533	2044	2566	1378	1668	1488	1523	954	1394	844	1631	1675	2346	1451
YOR003W	1034	0	1713	0	1121	0	1994	0	1961	0	1729	0	1479	0	1850	0	1487	0	1158	0	1630	0	1196	0	0	0	1442	0	1670	0	1729	0	1274	0	1057	0	1140	0	1343	0	1916	0
YOL097C	0	0	0	0	0	0	0	0	0	0	0	0	0	0	0	0	0	0	0	0	0	0	0	0	0	0	0	0	0	0	0	0	0	0	0	0	0	0	0	0	0	0
YOR110W	0	0	0	0	0	0	0	0	0	0	0	0	0	0	0	0	0	0	0	0	0	0	0	0	0	0	0	0	0	0	0	0	0	0	0	0	0	0	0	0	0	0
YDR407C	0	0	0	0	0	0	0	0	0	0	0	0	0	0	0	0	0	0	0	0	0	0	1	0	0	0	0	0	0	0	0	0	0	0	0	0	0	0	0	0	0	0
YNR020C	321	439	41	30	74	104	97	48	135	132	93	116	51	42	68	51	52	41	30	54	52	52	82	5	0	116	456	478	78	98	36	31	65	93	386	434	321	379	70	132	130	133
YBR258C	1243	1587	1728	1030	1348	2074	2356	1790	2103	2358	1821	2017	1503	1449	2180	1430	1840	1779	1638	1845	1610	1716	1592	42	0	2384	1720	1672	1735	2161	1820	1538	1427	1727	1427	1624	1342	1292	1393	2002	1981	1839
YNL146W	1237	0	1007	0	736	0	1297	0	1202	0	1144	0	1142	0	1330	0	958	0	892	0	1107	0	793	0	0	0	1781	0	1142	0	942	0	885	0	1204	0	1355	1	777	0	1191	0
YAL007C	0	0	0	0	0	0	0	0	0	0	1	0	0	0	1	0	0	0	0	0	0	0	0	0	0	0	0	0	0	0	0	0	0	0	1	0	0	0	0	0	0	0
YLR262C-A	0	1314	0	894	0	1802	0	1519	0	2198	0	1796	0	1477	0	1389	1	1885	0	2063	0	1373	0	37	0	2470	0	1672	2	2059	0	1534	0	1600	0	1358	0	1139	0	1901	0	1958
YBR223C	660	559	808	411	672	857	1103	586	828	888	957	907	984	799	789	499	845	717	765	806	807	855	650	16	1	948	778	781	918	1007	1031	617	666	675	701	647	633	657	610	808	898	768
YNL241C	42	79	31	19	11	7	77	41	6	6	16	2	25	12	60	53	37	36	24	29	20	11	10	1	0	12	66	64	12	20	12	11	14	22	48	57	43	50	5	17	10	8
YJL154C	339	104	252	85	591	652	358	205	726	562	698	350	334	85	343	110	284	134	287	181	343	80	581	12	0	308	489	286	705	292	301	139	562	310	374	278	333	100	523	256	688	177
YDR091C	0	0	0	0	0	0	0	0	1	0	0	0	0	0	0	0	0	0	0	0	0	0	0	0	0	0	0	0	0	0	0	0	0	0	0	0	0	0	0	0	0	0
YJL123C	1010	1109	1361	879	963	1358	1622	1142	1214	1163	1276	1449	1068	982	1557	955	1295	1321	1277	1305	1089	1177	870	29	0	1417	1234	1218	1227	1433	1478	1255	1001	1090	989	1171	1106	1053	801	1273	1127	970
YIR005W	356	509	242	146	82	127	374	232	129	161	132	185	224	258	282	238	287	312	255	324	296	322	100	12	0	184	462	516	109	191	205	253	80	123	390	524	316	482	99	186	120	162
YPL047W	0	2402	0	667	0	1174	0	1062	0	1475	1	1213	0	1055	0	1019	0	966	0	994	0	1178	1	58	0	1392	0	2561	0	1525	0	890	0	985	0	2365	0	2185	0	1297	0	1116
YER086W	592	730	462	409	369	691	605	492	437	537	479	574	554	503	535	434	458	569	345	629	553	578	364	25	0	732	642	878	505	679	453	552	373	657	474	841	623	664	393	660	420	488
YLR287C-A	501	532	212	151	203	252	208	159	189	241	192	194	166	185	209	119	226	183	160	174	200	229	174	11	0	192	610	640	163	215	263	217	162	213	483	589	502	498	141	248	183	159
YBR176W	1072	0	1571	0	1193	0	2071	0	1643	0	1486	0	1480	0	1801	0	1240	0	1289	0	1399	0	1129	0	0	0	1350	0	1498	0	1562	0	1140	0	1117	0	1057	0	1039	0	1637	0
YDR207C	624	658	205	129	132	148	214	161	236	235	191	240	93	72	156	133	209	193	154	196	86	101	157	10	0	292	742	733	193	299	275	206	131	123	598	641	588	616	170	258	200	222
YFR026C	623	509	789	406	679	755	980	616	868	891	664	727	858	700	954	593	748	640	706	620	859	684	611	24	0	788	728	650	741	713	875	638	622	665	733	716	615	459	562	657	730	605
YPL036W	814	840	1454	857	1077	1820	1725	1395	1625	1643	1568	1741	1112	1130	1619	1236	1248	1271	1159	1464	1135	1248	1094	22	1	1894	903	1063	1590	1799	1464	1389	1287	1469	647	891	738	842	1013	1705	1625	1559
YGL238W	0	0	0	0	0	0	0	0	0	0	0	0	0	0	0	0	0	0	0	0	0	0	0	0	0	0	0	0	0	0	0	0	0	0	0	0	0	0	0	0	0	0
YLR190W	1001	1138	656	441	568	862	1040	695	789	885	648	729	638	651	933	605	622	606	619	611	613	718	710	28	0	996	1410	1437	680	782	766	753	588	681	1062	1213	1041	1138	541	858	753	750
YNL128W	880	1009	1097	670	1012	1597	1302	1136	1226	1597	1272	1599	869	944	1243	964	929	1152	1019	1175	937	952	846	40	0	1519	1055	1236	1246	1645	1224	1157	1059	1346	831	1113	920	974	877	1352	1252	1428
YDR322W	591	461	105	67	341	377	163	91	364	430	368	311	113	62	151	109	105	95	118	105	106	95	287	16	0	317	838	767	325	319	115	119	269	265	583	750	618	559	294	272	405	253
YKL191W	1127	0	1240	0	919	0	1613	0	1216	0	1123	0	1293	0	1510	0	1092	0	1176	0	1245	0	804	0	1	0	1465	0	1046	0	1380	0	866	0	1195	0	1063	0	711	0	1137	0
YNR006W	0	0	0	0	0	0	0	0	0	0	0	0	0	0	0	0	0	0	0	0	0	0	0	0	0	0	0	0	0	0	0	0	0	0	0	0	0	0	0	0	0	0
YHR120W	294	246	44	20	92	85	44	31	139	147	146	131	35	30	41	40	23	35	34	39	47	43	78	4	0	120	343	331	117	111	63	51	84	114	295	368	321	256	104	94	140	111
YAR050W	595	738	699	388	426	923	509	592	563	768	667	746	598	670	607	573	722	764	503	774	645	758	369	14	0	1015	746	876	619	853	692	667	547	689	530	793	602	659	478	756	599	704
YOL137W	1091	1194	1189	800	1020	1403	1401	1077	1355	1607	1531	1585	1039	953	1412	931	1165	1126	895	1094	1138	1129	1113	34	2	2012	1330	1378	1425	1690	1191	1241	1022	1389	1000	1234	1082	1144	1091	1741	1597	1536
YDR530C	956	0	501	0	821	0	673	0	925	0	843	0	488	1	681	0	573	0	547	0	512	0	643	0	0	0	1329	1	857	0	559	0	706	0	1110	0	1055	1	526	0	897	0
YER111C	769	932	444	289	650	949	897	619	645	731	597	624	492	621	685	513	455	529	407	541	497	551	554	31	0	791	1039	1167	596	837	537	477	566	695	906	1050	762	1015	520	710	598	618
YER144C	808	0	1101	0	768	0	1718	0	959	0	875	0	1141	0	1576	0	1255	0	1171	0	1101	0	827	0	2	0	1059	0	959	0	1200	0	772	0	925	0	855	0	687	0	1004	0
YOL039W	1574	1632	1421	862	686	1027	1933	1274	1079	1128	989	1125	1330	1257	1828	1250	1371	1247	1264	1377	1371	1320	891	49	1	1192	1913	2008	939	1200	1481	1259	722	812	1504	1817	1555	1593	830	1226	1039	1015
YIL083C	0	5	0	2	0	5	0	2	0	5	0	4	0	5	0	7	0	6	0	6	0	6	0	0	0	6	0	11	0	6	0	3	0	7	0	5	0	4	0	2	0	5
YHL011C	23	383	18	54	2	39	1	67	0	62	2	79	3	47	3	90	1	84	4	73	5	70	0	10	0	49	18	395	19	50	2	65	4	40	16	422	12	314	4	78	1	55
YGL173C	354	430	23	13	17	48	18	26	40	27	30	34	8	12	28	14	13	18	11	35	8	9	36	11	0	45	374	573	25	41	10	10	22	41	349	459	376	444	36	35	23	35
YMR303C	440	1097	1131	751	507	1249	274	1167	431	1560	671	1421	361	1205	583	1051	677	1272	414	1289	577	1253	189	32	2	1556	531	1475	1205	1480	603	1266	497	1169	319	1348	374	1122	325	1532	308	1408
YDR307W	1366	1470	1767	1091	1575	2089	2162	1444	2378	2284	2522	2509	1741	1732	1931	1379	1701	1700	1613	1900	1706	1815	1348	49	1	2451	1720	1861	2388	2832	1801	1632	1425	2030	1359	1551	1450	1419	1389	2222	2097	2153
YDR411C	952	987	1132	733	915	1525	1653	1347	1471	1497	1294	1482	1139	1239	1587	1115	1231	1242	1065	1283	1378	1234	965	40	2	1721	1224	1219	1474	1736	1163	1036	1061	1210	932	1230	1095	1090	940	1393	1403	1348
YBR205W	1605	1576	2002	1258	1473	2052	2517	1716	2048	2084	1975	2219	1783	1686	2509	1397	1824	1725	2031	1735	1707	1889	1582	45	0	2439	1730	1849	2147	2303	2077	1941	1554	1806	1436	1697	1595	1596	1679	2267	2159	1874
YOR321W	469	530	305	168	357	504	257	205	373	446	420	482	216	231	233	200	211	162	161	174	245	187	382	15	1	655	606	641	523	506	312	231	398	442	472	543	557	505	309	542	368	325
YMR186W	943	50	525	56	655	124	576	50	730	125	852	77	383	38	478	27	514	59	351	31	376	31	570	2	1	95	1104	118	869	107	533	60	740	87	891	110	957	67	625	78	814	47
YMR278W	1233	1247	1352	880	1472	1871	1832	1099	1792	1786	1571	1692	1395	1482	1720	947	1552	1538	1489	1542	1397	1512	1274	25	1	2096	1463	1467	1657	1896	1398	1350	1430	1720	1264	1380	1078	1280	1046	1848	1710	1783
YLR136C	291	58	747	128	457	785	212	535	212	628	600	233	307	123	350	305	444	145	244	330	453	86	192	16	0	159	347	456	1254	203	400	136	479	186	213	438	279	62	307	153	201	91
YGL260W	962	1158	1233	747	866	1579	771	1044	1042	1621	1215	1490	771	846	1001	838	1107	1260	897	1277	844	921	697	25	0	1815	1040	1395	1318	1555	1118	1127	916	1315	869	1244	905	1084	812	1568	966	1378
YMR207C	26	37	17	29	15	7	24	18	17	15	10	9	9	14	19	13	32	35	18	20	9	6	7	0	0	20	47	33	6	18	23	29	3	3	36	21	46	30	16	26	20	15
YML015C	0	0	0	0	0	0	0	0	0	0	0	0	0	0	0	0	0	0	0	0	0	0	0	0	0	0	0	1	0	0	0	0	0	0	0	0	0	0	0	0	0	0
YOR197W	1422	1486	1644	1064	1839	2090	2658	1283	2090	1671	1983	1913	1505	1277	2107	1131	1642	1516	1982	1363	1856	1500	1888	37	1	2132	1931	1474	2296	2038	1978	1450	1850	1858	1811	1202	1505	1219	1623	1860	2281	1406
YKR089C	792	782	741	394	625	803	1317	838	778	819	842	829	685	747	1055	766	899	902	804	901	741	792	692	33	3	1132	1001	959	849	922	734	694	628	774	797	828	669	751	509	982	669	752
YDL041W	0	0	0	0	0	0	0	0	0	0	0	0	0	0	0	0	0	0	0	0	0	0	0	0	0	0	0	0	0	0	0	0	0	0	0	0	0	0	0	0	0	0
YKR072C	761	466	867	528	852	1242	1446	982	1258	1259	1128	966	990	751	1104	723	906	748	928	994	938	453	777	29	1	796	1125	1060	1148	887	996	596	855	763	895	1051	759	540	376	795	1113	424
YDL014W	0	0	0	0	0	0	0	0	0	0	0	0	0	0	1	0	0	0	0	0	0	0	0	0	0	0	0	0	0	0	0	0	0	0	2	0	0	0	0	0	0	0
YPL114W	902	1146	1124	749	1021	1550	1107	1291	1160	1751	1453	1668	976	1298	1406	1113	1194	1246	993	1292	1219	1326	768	33	2	1920	1127	1406	1521	1832	1141	1195	1048	1370	944	1258	875	1189	968	1765	1004	1648
YER079W	730	767	855	457	738	1119	992	633	987	1002	760	794	792	712	772	615	746	731	674	797	823	782	705	22	0	1174	875	953	776	950	797	741	690	875	707	777	647	822	630	954	979	770
YER024W	645	695	861	468	704	1038	1218	887	993	1065	739	727	722	806	1085	759	718	729	716	790	769	805	674	28	1	1001	743	763	672	814	1018	879	634	973	672	824	701	642	643	923	949	1012
YOR230W	1245	2	1544	19	1689	131	2508	81	2176	62	1924	13	1643	15	2282	14	1691	14	1642	31	1673	2	1552	2	1	7	1748	59	2139	11	1778	9	1443	17	1457	37	1293	5	1337	14	2109	5
YGR234W	892	980	1319	814	952	1348	1759	1469	1854	1915	1430	1347	1296	1196	1753	1195	1322	1236	1071	1377	1298	1074	1110	36	2	1870	1251	1277	1452	1559	1271	1086	1043	1164	917	1160	1042	936	1095	1656	1802	1601
YMR178W	1101	1276	1151	654	1227	1781	1706	1204	1557	1663	1853	1813	1550	1406	1422	1139	1436	1403	1223	1396	1312	1409	1209	45	0	2042	1371	1457	1741	2076	1276	1184	1166	1626	1253	1498	1185	1193	1213	1580	1478	1397
YPR037C	1179	1544	1827	991	1206	2195	2215	1662	1774	2007	1797	2169	1376	1392	2061	1483	1794	1813	1583	1850	1414	1513	1478	38	2	2611	1580	1675	1879	2316	1798	1808	1417	1657	1199	1475	1263	1403	1280	2089	1897	1769
YEL068C	581	654	707	540	648	933	993	734	664	860	588	875	609	838	953	625	510	766	616	667	726	839	528	21	0	906	598	791	698	1059	773	873	533	829	584	639	506	648	476	857	784	687
YNL090W	0	0	0	0	0	0	0	0	0	0	0	0	0	0	0	0	0	0	2	0	0	0	0	0	0	0	0	0	0	0	2	0	0	0	0	0	0	0	0	0	0	0
YOR307C	957	1043	1417	673	862	1212	1007	926	1000	1223	1368	1058	1102	975	1257	954	1304	1059	1015	1247	1195	1115	612	19	0	1611	1096	1099	1406	1299	1193	1071	959	972	862	1091	944	934	574	1441	841	1141
YMR225C	769	908	751	509	718	1025	985	747	1048	1145	989	1056	783	888	991	669	744	788	752	768	912	849	856	28	1	1442	930	1112	1036	1170	922	777	882	998	683	891	787	847	862	1071	1038	943
YBR095C	1048	1219	174	117	498	800	261	200	613	641	571	620	194	153	206	138	173	179	180	219	190	225	502	25	0	890	1452	1435	564	779	219	171	529	623	1003	1302	1079	1146	470	663	603	601
YDR036C	571	688	1086	638	1141	1488	1756	1219	1391	1515	1318	1392	1270	1013	1499	1055	1150	1165	1111	1188	1046	1115	927	23	1	1548	771	822	1239	1546	1183	1034	1249	1512	693	688	690	791	899	1240	1443	1362
YGR043C	1	575	7	456	0	948	1	877	3	1249	3	1006	1	693	2	656	4	742	2	701	2	812	0	23	0	1040	2	1107	63	1025	0	791	4	782	0	1098	4	714	3	793	1	878
YPL223C	0	1468	0	1116	1	2267	1	1644	0	2220	0	2086	0	1319	0	1317	0	1801	0	1812	0	1510	1	58	0	2322	0	1877	0	2305	0	1559	0	1802	0	1703	0	1408	0	2011	0	1718
YPL272C	0	1377	0	921	0	1819	0	1313	0	1697	0	2016	0	1652	0	1117	0	1262	0	1391	0	1646	0	60	0	2034	0	1556	0	2188	0	1510	0	1591	0	1514	0	1334	0	1664	0	1479
YOL002C	2091	2130	1906	1083	1996	2636	3258	2111	2438	2452	2334	2466	1912	1808	2613	1777	2145	2173	2136	2265	1809	1942	1880	67	1	2971	2624	2622	2279	2714	2065	1782	1868	2425	2000	2289	2089	2140	1767	2398	2347	2457
YFL005W	0	0	0	0	0	0	0	0	0	0	0	0	0	0	0	0	0	0	0	0	0	0	0	0	0	0	0	0	0	0	0	0	0	0	0	0	0	0	0	0	0	0
YCR010C	604	213	750	316	452	771	955	599	797	748	643	427	620	238	785	449	768	363	749	578	671	170	729	18	2	438	669	655	693	343	806	368	638	419	575	675	576	241	470	414	718	149
YCL046W	1058	1097	412	254	484	1006	554	420	810	902	694	811	384	382	440	366	358	391	382	452	278	378	535	21	0	1045	1176	1315	758	887	401	390	633	764	838	1224	987	1089	533	791	745	802
YMR152W	670	1086	529	494	596	1217	759	748	570	1039	764	1144	653	796	685	677	669	860	634	921	667	800	637	33	1	1222	740	1241	782	1249	641	751	582	1011	751	1214	637	965	499	1037	662	916
YDR154C	751	0	1132	0	1135	0	1787	0	1490	0	1389	0	1247	0	1528	0	1231	0	1200	0	1088	0	1129	0	1	0	897	0	1271	0	1195	0	994	0	763	0	772	0	882	0	1332	0
YMR125W	0	0	0	0	0	0	0	0	0	0	0	0	0	0	0	0	0	0	0	0	0	0	0	0	0	0	0	0	0	0	0	0	0	0	0	0	0	0	0	0	0	0
YJR031C	900	949	720	576	597	1221	1014	883	892	1045	1012	1167	843	972	977	747	933	1053	854	1034	906	1010	642	23	2	1180	997	1135	930	1489	704	878	627	1135	688	954	846	907	637	1073	1025	997
YCL026C-A	622	0	779	0	602	0	1111	0	779	0	635	0	766	0	817	0	676	0	750	0	904	0	643	0	1	0	673	0	843	0	761	0	617	0	707	0	625	0	644	0	792	0
YGL180W	913	973	1203	684	1100	1797	1640	1073	1477	1465	1636	1572	990	886	1404	920	1207	1112	1136	1201	1062	990	1124	40	0	1723	1249	1202	1552	1839	1156	1101	1161	1538	930	1156	978	916	975	1482	1358	1370
YGR118W	582	0	335	0	228	0	500	0	313	0	267	0	284	0	365	0	290	0	332	0	303	0	230	0	0	0	724	0	269	0	405	0	184	0	674	0	569	0	182	0	288	0
YJL055W	30	38	41	24	33	47	90	48	45	32	49	64	79	91	70	57	5	2	2	5	76	88	54	0	0	51	33	52	47	45	36	21	39	32	57	45	39	36	48	77	47	48
YNL334C	0	1752	0	1206	1	2116	0	1953	0	1901	0	1884	0	1776	0	1658	0	1768	0	1854	0	1788	0	50	0	2197	0	1821	0	2032	0	1775	0	1876	0	1803	0	1571	0	2194	0	1750
YGL123W	0	0	0	0	0	0	0	0	0	0	0	0	0	0	0	0	0	0	0	0	0	0	0	0	0	0	0	0	0	0	0	0	0	0	0	0	0	0	0	1	0	0
YDR303C	0	0	0	0	0	0	0	0	0	0	0	0	0	0	0	0	0	0	1	0	0	0	0	0	0	0	0	0	0	0	0	0	0	0	0	0	0	0	0	0	0	0
YPL086C	642	0	201	0	164	0	314	0	205	0	224	0	268	0	299	0	222	0	191	0	242	0	186	0	0	0	883	0	232	0	198	0	161	0	619	0	704	0	142	0	215	0
YDR238C	0	0	0	0	0	0	0	1	1	0	0	0	0	0	0	0	0	0	0	0	0	0	0	0	0	0	0	0	0	0	0	0	0	0	0	0	0	0	0	0	0	0
YPR153W	1780	4260	3191	3699	2447	6361	1717	5501	1651	7081	2755	6542	1922	5178	2474	4820	2859	5637	1973	5254	2098	5023	1132	169	3	8786	1918	4906	4537	7151	2568	5254	2214	5806	1512	4550	1500	4386	1576	7467	1318	6720
YKR066C	93	19	269	29	179	253	41	205	72	166	181	45	81	30	80	100	129	26	70	125	136	21	43	5	0	24	126	133	719	38	113	37	191	46	73	134	83	19	71	46	36	21
YLL003W	0	0	0	0	0	0	0	0	0	0	0	0	0	0	0	0	0	0	0	0	0	0	0	0	0	0	0	0	0	0	0	0	0	0	0	0	0	0	0	0	0	0
YER042W	766	800	1011	680	591	1050	1420	978	997	1111	888	945	803	821	1152	841	947	960	835	1040	867	901	719	26	0	1226	928	932	883	1094	1018	943	704	870	638	835	725	690	650	1059	1037	1066
YDR109C	772	726	876	535	764	976	1321	642	1277	1046	1129	877	966	687	1118	599	924	807	851	693	1073	709	985	18	2	1301	1021	778	1231	1050	905	709	848	868	727	634	867	639	929	1036	1378	875
YDR221W	0	603	0	670	0	1168	0	966	0	1332	0	1315	0	864	0	853	0	970	0	1077	0	839	0	26	0	1528	0	811	0	1440	0	932	0	1051	0	692	0	700	0	1250	0	1066
YLR109W	669	366	1081	600	789	1084	1182	1054	885	1080	1147	949	848	505	1063	829	1035	706	836	1078	806	444	649	30	0	768	789	911	1327	852	968	674	849	661	705	822	764	412	510	750	770	353
YKR009C	972	1145	998	579	682	1088	1165	1034	946	999	912	1096	888	953	1006	772	1000	1058	844	1002	861	996	750	42	1	1280	1272	1288	970	1078	982	948	790	871	1047	1313	1024	1148	662	1117	873	919
YMR078C	0	0	0	0	0	0	0	0	0	0	0	0	0	0	0	0	0	1	0	0	1	0	0	0	0	0	0	0	0	0	0	0	0	0	0	0	0	0	0	0	0	0
YLR094C	101	990	264	653	124	1221	31	842	105	1494	146	1381	48	1067	73	827	135	1218	74	1191	115	1137	23	42	0	1475	92	1346	662	1543	92	845	127	1157	70	987	61	1121	67	1364	52	1466
YDL154W	883	704	1482	915	1121	1488	1771	1150	2063	1860	1544	1522	1239	1073	1716	1004	1270	1194	1205	1107	1226	1190	1008	32	0	1340	1158	981	1576	1621	1691	1274	1252	1240	830	936	876	813	848	1222	1938	1620
YLR041W	825	90	936	180	777	730	1091	511	1150	688	1009	222	770	122	930	323	814	164	736	400	720	67	706	18	2	183	1084	559	998	196	917	174	796	217	759	575	901	121	710	216	1149	101
YJR060W	0	0	0	0	0	0	0	0	0	0	1	0	0	0	1	0	0	0	4	0	0	0	0	0	0	0	0	0	0	0	0	0	0	0	0	0	0	0	0	0	0	0
YNL161W	0	0	0	0	0	0	0	0	0	0	0	0	0	0	0	0	0	0	0	0	0	0	0	0	0	0	0	0	0	0	0	0	0	0	0	0	0	0	0	0	0	0
YIL146C	628	894	927	573	548	818	1316	1200	968	1124	793	903	946	1014	1304	988	768	818	731	822	892	1041	740	45	0	1453	833	1054	795	956	863	876	697	809	733	938	671	881	696	1146	957	1015
YLR195C	0	0	0	0	0	0	0	0	0	0	0	0	0	0	0	0	0	0	0	0	0	0	0	0	0	0	0	0	0	0	0	0	0	0	0	0	0	0	0	0	0	0
YJL202C	0	0	0	0	0	0	0	0	0	0	0	0	0	0	0	0	0	0	0	0	0	0	0	0	0	0	0	0	0	0	0	0	0	0	0	0	0	0	0	0	0	0
YAL066W	887	0	1033	0	576	0	883	0	1136	0	968	0	796	0	961	0	985	0	826	0	883	0	599	0	0	0	1036	0	1096	0	891	0	856	0	719	0	975	0	647	0	1191	0
YLR231C	0	0	0	0	0	0	0	0	0	0	0	0	0	0	0	0	0	0	0	0	0	0	0	0	0	0	0	0	0	0	0	0	0	0	0	0	0	0	0	0	0	0
YKL016C	0	161	0	10	0	69	0	26	0	53	0	101	0	26	0	21	0	35	0	22	0	31	0	1	0	48	0	163	0	98	0	12	0	31	0	168	0	130	0	38	0	55
YPL111W	1139	1194	1308	875	980	1646	1696	1388	1460	1649	1666	1794	1310	1329	1570	1226	1317	1355	1143	1298	1231	1363	1070	41	2	2168	1330	1389	1635	1979	1293	1361	1168	1500	890	1236	1119	1160	1160	1782	1568	1463
YKL174C	1292	55	652	49	712	417	913	299	1085	462	921	111	569	55	880	167	804	68	752	219	597	17	679	11	0	96	1642	559	969	88	731	68	767	72	1168	627	1245	77	736	72	1177	56
YKL121W	652	140	677	94	712	176	890	90	825	155	879	120	893	172	773	64	780	164	772	131	887	167	746	5	0	166	820	139	873	175	970	156	639	151	714	87	710	92	563	163	853	129
YLR380W	1608	1883	1450	1011	1490	2327	1752	1427	2419	2651	2115	2521	1534	1422	1599	1224	1386	1444	1285	1539	1359	1604	1557	53	2	2771	2206	2320	2144	2725	1456	1401	1548	2073	1662	2039	1556	1898	1472	2130	2484	2371
YMR012W	1186	0	1412	0	1201	0	1753	0	1653	0	1745	0	1564	0	1669	0	1662	0	1292	0	1302	0	1202	0	3	0	1538	0	1825	0	1670	0	1172	0	1071	0	1231	0	1217	0	1733	0
YER093C	0	0	0	0	0	0	0	0	0	0	0	0	0	0	0	0	0	0	0	0	0	0	0	0	0	0	0	0	0	0	0	0	1	0	0	0	0	0	1	0	0	0
YDL201W	512	894	641	530	570	1036	1080	1047	843	1198	798	1397	530	920	1010	922	552	1028	572	989	566	1046	633	32	0	1319	687	1058	871	1379	735	963	508	1033	532	1058	575	789	766	1096	705	1141
YDR468C	0	0	0	0	0	0	0	0	0	0	0	0	0	0	0	0	0	0	0	0	0	0	0	0	0	0	0	0	0	0	0	0	0	0	0	0	0	0	0	0	0	0
YFR003C	0	0	0	0	0	0	0	0	0	0	0	0	0	0	0	0	0	0	0	0	0	0	0	0	0	0	0	0	0	0	0	0	0	0	0	0	0	0	0	0	0	0
YIL033C	0	0	0	0	0	0	0	0	0	0	0	0	0	0	0	0	0	0	0	0	0	0	0	0	0	0	0	0	0	0	0	0	0	0	0	0	0	0	0	0	0	0
YOR368W	1028	1075	1285	725	946	1367	1720	994	1493	1360	1273	1287	1001	1136	1455	943	1359	1292	1260	1292	1138	971	1001	29	2	1512	1246	1241	1421	1578	1401	1106	935	1229	1028	1184	1046	1115	821	1436	1404	1274
YGR128C	0	0	0	0	0	0	0	0	0	0	0	0	0	0	0	0	0	0	0	0	0	0	0	0	0	0	0	0	0	0	0	0	0	0	0	0	0	0	0	0	0	0
YIL048W	0	0	0	0	0	0	0	0	0	0	0	0	0	0	0	0	0	0	0	0	0	0	0	0	0	0	0	0	0	0	0	0	0	0	0	0	0	0	0	0	0	0
YLR337C	333	405	755	526	674	994	605	632	548	969	601	818	673	826	652	485	634	733	574	752	751	910	512	19	0	1000	407	576	712	878	695	766	632	623	393	523	323	443	547	892	562	837
YOL056W	1071	1451	1621	1184	1366	2160	2144	1707	1607	2039	1486	1862	1351	1534	1739	1525	1455	1598	1442	1656	1527	1693	1290	59	0	2089	1440	1645	1545	1862	1873	1819	1395	1826	1235	1491	1142	1431	1373	1890	1746	1849
YFR052W	0	0	1	0	0	0	0	0	0	0	0	0	0	0	0	0	0	0	0	0	0	0	0	0	0	0	0	0	0	0	0	0	0	0	0	0	0	0	0	0	0	0
YOR026W	0	0	0	0	0	0	0	0	0	0	0	0	0	0	0	0	0	0	0	0	0	0	0	0	0	0	0	1	0	0	0	0	0	0	0	0	0	0	0	0	0	0
YGL073W	0	0	0	0	0	0	0	0	0	0	0	0	0	0	0	0	0	0	0	0	0	0	0	0	0	0	0	0	0	0	0	0	0	0	0	0	0	0	0	0	0	0
YGL259W	1007	658	951	440	919	1306	1389	681	1706	966	1322	946	958	591	1232	511	949	597	863	548	1033	691	1266	33	2	1060	1254	725	1303	979	1006	605	1037	890	884	582	1010	653	1176	968	1745	665
YGR022C	757	706	576	351	529	693	848	524	946	891	790	826	554	437	833	495	701	619	624	600	538	408	631	18	0	947	1040	890	809	898	607	450	562	763	761	960	842	799	615	735	992	694
YGR106C	855	2707	1755	1551	910	3703	323	2658	704	3513	1112	3287	573	2123	834	2180	1024	2448	516	2648	879	2253	269	97	0	3719	956	3218	2452	3722	746	2397	1193	3099	596	2980	689	2764	635	3292	433	3315
YIL168W	2328	2241	1948	1052	1687	2180	2707	1763	2513	2324	2222	2094	1843	1708	2416	1620	1908	1721	1720	1778	1968	1896	1740	65	1	2533	2716	2636	2059	2448	2142	1709	1522	1798	2184	2447	2257	2382	1618	2277	2183	2126
YGL086W	1051	1125	1147	655	1180	1522	1686	1120	1553	1435	1501	1381	1161	1039	1460	899	1187	1020	1126	994	1152	1015	1111	20	2	1534	1380	1302	1343	1466	1193	925	1034	1280	1152	1185	1197	1084	1086	1366	1398	1261
YAL044C	16	0	0	0	2	0	1	0	0	0	0	0	5	0	6	0	12	0	14	0	3	0	10	0	0	0	10	0	0	0	0	0	1	0	7	0	16	0	1	0	0	0
YJL206C-A	1378	853	987	506	1025	1232	1446	1001	1508	1440	1334	1191	1005	696	1424	922	1111	841	953	1077	923	533	1047	48	0	975	1644	1565	1415	1112	957	708	1019	892	1126	1502	1342	906	992	972	1507	698
YBR124W	0	0	0	0	0	0	0	0	0	0	0	0	0	0	0	0	0	0	0	0	0	0	0	0	0	0	0	0	0	0	0	0	0	0	0	0	0	0	0	0	0	0
YDR284C	0	1480	2	1961	1	3765	2	3041	0	3907	1	3610	0	2612	0	2751	1	3485	0	3739	0	3171	0	78	0	3943	2	1840	1	4082	0	3081	0	3249	0	1720	0	1515	0	3594	1	3607
YJL097W	0	0	0	0	0	0	0	0	0	0	0	0	0	0	0	0	0	0	0	0	0	0	0	0	0	0	0	0	0	0	0	0	0	0	0	0	0	0	0	0	0	0
YBR018C	1461	1571	67	52	1920	2411	109	81	2435	2478	2095	2088	85	58	85	51	61	44	69	88	82	57	2061	35	1	2773	1916	1958	1930	2307	46	71	1806	2215	1592	1702	1622	1556	1690	2076	2225	2244
YOL019W	981	881	1752	767	1160	1253	2457	1106	1563	1260	1720	1336	1725	1199	2310	1060	1529	1134	1620	1324	1749	1196	1273	36	0	1577	1361	1073	1673	1386	1799	1197	1100	1124	1116	1001	1006	906	1145	1227	1519	1222
YOR048C	0	0	0	0	0	0	0	0	0	0	0	0	0	0	0	0	0	0	0	0	0	0	0	0	0	0	0	0	0	0	0	0	0	0	0	0	0	0	0	0	0	0
YHR143W	1462	0	1255	0	1167	0	1575	0	1749	0	1436	0	1103	0	1538	0	1347	0	1312	0	1137	0	1258	0	0	0	1637	0	1391	0	1375	0	1118	0	1403	0	1332	0	1172	0	1630	0
YCL004W	0	0	0	0	0	0	0	0	0	0	1	0	0	0	0	0	0	0	0	0	0	0	0	0	0	0	0	0	0	0	0	0	0	0	0	0	0	0	0	0	0	0
YPL042C	763	916	70	34	164	256	96	71	312	316	162	207	67	80	79	81	81	73	86	77	76	63	216	11	0	307	995	1067	184	236	93	44	127	150	867	877	779	924	173	228	249	266
YBL044W	677	954	610	521	941	1436	826	776	1186	1444	962	1425	569	774	826	680	683	822	651	936	628	887	941	28	0	1654	973	1210	954	1550	654	696	718	1212	760	1046	626	896	905	1436	1095	1228
YDR430C	1811	1179	2154	1065	1464	2018	2523	1806	2563	2282	2059	1968	2081	1220	2483	1431	1905	1397	1692	1939	1978	1511	1679	58	0	1915	2350	2026	2215	1780	2194	1652	1603	1377	1851	2312	1953	1347	1427	1511	2346	1514
YGL102C	0	0	0	0	0	0	0	0	0	0	0	0	0	0	0	0	0	0	0	0	0	0	0	0	0	0	0	0	0	0	0	0	0	0	0	0	0	0	0	0	0	0
YDR487C	0	0	0	0	0	0	0	0	0	0	0	0	0	0	0	0	0	0	0	0	0	0	0	0	0	0	0	0	0	0	0	0	0	0	0	0	0	0	0	0	0	0
YPR185W	1439	1559	1402	988	1640	2581	2163	1464	2194	2308	2035	2229	1635	1704	1844	1408	1691	1659	1495	1877	1683	1881	1670	64	4	2947	1929	1918	2139	2381	1671	1459	1522	2344	1578	1740	1503	1626	1453	2305	2094	2088
YER065C	997	1246	1153	732	924	1698	1000	1024	919	1449	1136	1275	853	1035	1160	858	975	837	725	994	1026	978	663	52	1	1718	1095	1432	1190	1436	1060	1081	1040	1360	1043	1420	1032	1230	814	1390	749	1214
YLR077W	773	770	812	446	673	1040	924	673	1259	1263	897	975	638	569	851	635	755	736	688	725	612	557	740	21	3	1063	886	980	931	1111	766	657	800	982	714	826	717	780	666	1004	1119	1113
YBR056W	325	690	493	394	296	847	145	751	270	1122	378	1100	192	775	323	648	307	769	206	736	384	849	123	22	0	1430	306	894	870	1135	221	595	306	913	202	825	194	689	223	1024	192	995
YNL219C	725	50	807	46	836	109	815	39	1205	94	918	64	635	29	810	38	858	55	821	30	534	28	781	1	0	87	973	66	987	101	748	64	843	77	687	45	784	46	758	58	1228	65
YHR034C	294	279	100	76	65	41	148	65	78	46	74	65	105	57	148	65	140	115	133	94	96	92	94	0	0	75	410	265	81	73	89	77	60	32	340	245	304	297	91	82	71	46
YBL019W	904	995	1628	996	1092	1695	1619	1470	1495	1838	1538	2086	1342	1480	1594	1107	1181	1281	984	1400	1455	1534	1021	42	0	1764	1128	1220	1536	2099	1345	1532	1292	1593	873	1247	949	1021	982	1530	1507	1575
YOL070C	925	240	1255	318	1011	895	1763	768	1440	894	1358	409	1120	278	1632	578	1386	393	1223	650	1142	196	972	17	0	316	1281	567	1287	354	1262	323	1161	349	887	578	948	205	969	369	1399	161
YDL062W	0	0	0	0	0	0	0	0	0	0	0	0	0	0	0	0	0	0	0	0	0	0	0	0	0	0	0	0	0	0	0	0	0	0	0	0	0	0	0	0	0	0
YJL085W	0	0	0	0	0	0	0	0	0	0	3	0	0	0	0	0	0	0	0	0	0	0	0	0	0	0	0	0	0	0	0	0	0	0	0	0	0	0	0	0	0	0
YPL200W	1325	0	1314	0	1031	0	1180	0	1455	0	1471	0	1333	0	1185	0	1078	0	982	0	1297	0	1218	0	1	0	1752	0	1386	0	1328	0	1067	0	1152	0	1371	0	1114	0	1430	0
YNR054C	0	0	0	0	0	0	0	0	0	0	0	0	0	0	0	0	0	0	0	0	0	0	0	0	0	0	0	0	0	0	0	0	0	0	0	0	0	0	1	0	0	0
YDR130C	759	1181	1054	821	974	1563	1010	1251	921	1799	1217	1578	955	1364	1198	1169	967	1220	795	1351	1058	1476	576	50	0	2123	775	1313	1337	1786	1054	1246	946	1579	748	1257	689	1070	646	1753	759	1674
YIL015W	6	456	12	309	26	619	11	471	7	594	17	598	14	484	17	446	16	672	26	666	27	527	22	17	0	917	5	569	25	805	19	432	25	594	12	502	6	424	27	778	6	595
YEL030W	0	873	0	580	0	797	0	817	0	1087	0	884	0	968	0	712	0	901	0	873	0	981	0	25	0	1094	0	940	0	1051	0	827	0	826	0	987	0	780	0	964	0	953
YBR291C	1263	0	1287	0	802	0	1673	0	1107	0	997	0	1223	0	1526	0	1246	0	1152	0	1122	0	817	0	1	0	1578	0	939	0	1202	0	838	0	1233	0	1292	0	694	0	1094	0
YML114C	0	0	0	0	0	0	0	0	0	0	0	0	0	0	0	0	0	0	0	0	0	0	0	0	0	0	0	0	0	0	0	0	0	0	0	0	0	0	0	0	0	0
YNL299W	812	1009	1246	675	568	1479	737	1051	962	1181	1040	993	1004	950	1025	820	1197	1158	813	1150	1002	983	497	29	1	1269	905	1079	992	1279	920	1124	961	1137	598	1049	813	943	630	1192	983	1100
YGR008C	1143	2016	1278	1084	1574	2368	2179	1884	1720	2472	1368	2314	1261	1741	1568	1609	1185	1892	1334	1969	1284	1893	1535	68	3	2775	1529	2310	1518	2650	1335	1689	1228	2125	1431	2227	1169	1999	1719	2501	1730	2332
YNL311C	741	847	980	570	810	1149	1250	972	1161	1203	1047	1180	1064	956	1157	867	1015	980	813	938	1020	1016	711	29	0	1297	931	964	1120	1203	1004	900	962	980	691	898	776	738	790	1130	1282	1023
YDL215C	1143	1068	1148	634	1117	1639	1413	1053	1544	1482	1656	1586	1265	1011	1398	873	1129	1014	1031	971	1174	982	1221	29	0	1713	1542	1395	1663	1660	1160	999	1444	1515	1010	1159	1205	1060	1359	1462	1449	1295
YPR170C	1010	0	661	0	690	0	980	0	813	0	834	0	629	0	814	0	639	0	592	0	608	0	727	0	1	0	1427	0	822	0	879	0	566	0	1097	0	1113	0	563	0	758	0
YJL030W	1078	1136	583	353	428	738	695	432	670	589	585	695	473	425	571	437	532	518	460	503	577	600	495	30	0	842	1191	1347	586	662	509	530	513	672	896	1313	1084	1119	461	693	578	571
YGR248W	1107	14	990	18	1124	32	1412	20	1394	55	1269	36	764	17	1180	23	957	20	968	16	963	12	1073	1	0	35	1307	44	1546	32	1079	26	1219	28	1178	27	1169	23	920	28	1519	16
YBR074W	0	0	0	0	0	0	0	0	0	0	0	0	0	0	0	0	0	0	0	0	0	0	0	0	0	0	0	0	0	0	0	0	0	0	0	0	0	0	0	0	0	0
YOR150W	539	510	119	57	189	235	157	141	325	267	292	295	103	69	143	73	108	63	92	98	104	82	185	10	0	297	664	562	399	360	92	119	240	252	536	489	526	514	163	242	281	219
YDR055W	77	871	229	729	125	1403	41	1190	73	1593	134	1481	80	1139	110	1030	152	1170	87	1209	167	1219	31	32	0	1561	126	1133	737	1489	99	1141	122	1241	65	1024	60	899	45	1327	45	1346
YML036W	1593	1524	959	536	719	1433	1246	758	1277	1337	1343	1258	891	798	1172	800	974	811	717	918	1021	909	996	23	1	1665	1995	1936	1316	1382	937	855	987	1111	1415	1823	1636	1396	1041	1219	1324	1161
YDL088C	842	1016	1188	776	698	1308	1393	1082	856	1152	1091	1282	1035	1122	1254	971	1263	1479	1277	1507	970	1123	751	37	0	1369	1045	1312	1101	1364	1261	1300	764	1054	844	1132	871	1018	650	1237	898	988
YLR113W	891	993	633	472	657	1061	1206	669	1111	1105	820	910	817	791	933	647	823	801	728	773	700	780	689	22	0	949	1194	1156	790	997	712	629	722	706	998	1001	863	960	552	828	1071	1014
YLR142W	584	651	876	532	586	791	1214	702	844	918	820	808	737	759	1070	674	822	812	862	817	823	743	707	24	1	1113	887	803	785	907	907	759	542	704	746	759	625	703	554	955	863	799
YNL207W	0	0	0	0	0	0	0	0	0	0	0	0	0	0	0	0	0	0	0	0	0	0	0	0	0	0	0	0	0	0	0	0	0	1	0	0	0	0	0	0	0	0
YDL197C	0	718	0	646	0	1056	0	838	0	1310	0	1031	0	797	0	708	0	940	0	889	0	943	0	31	0	1267	0	857	0	1194	0	924	0	915	0	771	0	586	0	1006	0	1197
YER130C	1	670	0	407	1	998	41	673	1	933	1	939	3	539	5	559	2	775	3	728	1	538	59	17	0	1094	1	780	0	1094	7	582	1	815	4	773	1	629	0	863	1	837
YER165W	0	0	0	0	0	0	0	0	0	0	0	0	0	0	0	0	0	0	0	0	0	0	0	0	0	0	0	0	0	0	0	0	0	0	0	0	0	0	0	0	0	0
YMR106C	1771	1657	2183	1213	1675	1995	2848	1706	2532	2324	2212	2078	2384	2021	2457	1596	2386	1952	2095	2041	1890	1967	1782	55	1	2475	2248	2066	2080	2243	2338	1731	1637	1875	1793	1905	1796	1809	1469	2372	2403	2171
YER187W	1253	1459	1564	1023	1335	1758	2307	1574	1902	1920	1621	1651	1604	1807	1919	1321	1567	1628	1466	1561	1598	1686	1411	39	3	2147	1526	1633	1533	1855	1629	1525	1416	1531	1385	1586	1344	1503	1164	1736	1847	1825
YGL112C	0	0	0	0	0	0	0	0	0	0	0	0	0	0	0	0	0	0	0	0	0	0	0	0	0	0	0	0	0	0	0	0	0	0	0	0	0	0	0	0	0	0
YMR244W	909	1078	758	580	885	1365	1342	1085	985	1227	1152	1227	815	880	1227	917	872	877	727	930	701	942	714	42	3	1298	1084	1329	1042	1387	811	854	703	1164	890	1360	901	1079	710	1118	902	1136
YDL008W	0	0	0	0	0	0	0	0	0	0	0	0	0	0	0	0	0	0	0	0	0	0	0	0	0	0	0	0	0	0	0	0	0	0	0	0	0	0	0	0	0	0
YBL050W	0	0	0	0	0	0	0	0	0	0	0	0	0	0	0	0	0	0	0	0	0	0	1	0	0	0	0	0	0	0	0	0	0	0	0	0	0	0	0	0	0	0
YJR014W	281	0	385	0	248	0	579	0	400	0	338	2	393	0	513	0	350	0	345	0	382	0	289	0	0	0	299	0	385	0	460	0	280	0	299	0	260	0	261	0	370	0
YLR281C	73	326	227	458	113	1114	38	935	64	1234	147	817	56	450	56	656	118	550	50	849	97	327	28	41	0	657	92	981	663	709	73	599	127	571	60	1087	64	440	32	533	48	434
YPL018W	605	1288	1301	1126	1006	2074	387	1437	352	1806	1020	1903	576	1389	636	1301	975	1710	601	1639	874	1664	321	33	1	2278	521	1346	2093	2193	760	1505	874	1594	420	1181	355	1137	542	1950	221	1519
YPL185W	1030	1291	1574	1043	983	1386	1669	1112	1443	1928	1312	1939	1187	1542	1510	1263	1489	1611	1484	1586	1298	1912	1448	37	1	2290	1370	1535	1637	2230	1446	1346	1075	1563	1012	1131	1047	1227	1409	2369	1638	1752
YJR041C	0	0	0	0	0	0	0	0	0	0	0	0	0	0	0	0	0	0	0	0	0	0	0	0	0	0	0	0	0	0	0	0	0	0	0	0	0	0	0	0	1	0
YKR028W	1083	1200	1216	768	926	1550	1685	1005	1318	1501	1059	1487	998	1138	1430	979	1221	1429	1291	1540	1237	1327	1026	44	0	1518	1284	1238	1456	1503	1370	1218	1027	1287	1063	1320	1066	1230	991	1353	1344	1409
YKL037W	505	487	30	26	606	806	44	35	957	840	926	884	26	27	18	28	8	22	36	28	55	24	712	13	0	989	584	573	800	937	25	25	656	638	524	541	500	489	538	795	911	754
YMR286W	126	744	28	56	57	358	9	138	37	391	70	385	26	117	18	109	18	127	5	134	19	138	11	14	0	425	122	1000	218	325	17	91	64	346	86	909	90	780	33	297	14	323
YDL175C	0	628	0	500	0	1245	0	760	0	1323	0	1023	0	748	0	623	0	983	0	1054	0	919	0	36	0	1263	0	895	1	1178	0	717	0	991	0	972	0	701	0	1058	0	1038
YKL168C	29	2	42	0	23	4	4	2	13	3	24	1	20	0	17	2	30	2	12	0	46	2	7	0	0	2	25	1	204	3	13	2	30	3	15	1	14	4	12	6	14	6
YFL026W	0	0	0	0	0	0	0	0	0	0	0	0	0	0	0	0	0	0	0	0	0	0	0	0	0	0	0	0	0	0	0	0	0	0	0	0	0	0	0	0	0	0
YDL102W	0	0	0	0	0	0	0	0	0	0	0	0	0	0	0	0	0	0	0	0	0	0	0	0	0	0	0	0	0	0	0	0	0	0	0	0	0	0	0	0	0	0
YGL029W	821	1034	638	422	469	581	777	552	619	654	525	621	512	564	649	491	518	589	528	617	638	711	436	39	1	687	1146	1233	463	575	710	617	395	545	909	1027	909	1026	409	704	600	585
YDL128W	69	925	106	642	345	1526	117	943	22	1286	123	1255	95	958	122	894	119	1280	128	1272	42	869	92	29	0	1593	40	1059	93	1454	192	1090	137	1245	91	1112	49	977	85	1381	33	1190
YPL098C	664	699	585	346	383	610	684	482	680	808	661	787	499	525	581	460	601	569	433	629	532	627	328	20	0	744	751	834	720	830	552	629	517	560	541	841	697	731	482	734	687	743
YMR033W	0	0	0	0	0	0	0	0	0	0	0	0	0	0	0	0	0	0	0	0	0	0	0	0	0	0	0	0	0	0	0	0	0	0	0	0	0	0	0	0	0	0
YPR003C	1350	1569	1747	1058	1918	2374	2666	1921	2327	2462	1969	1999	1737	1705	2150	1658	2113	1992	2050	2145	1673	1788	1873	63	1	3009	1763	1842	1953	2397	1759	1755	1808	2055	1552	1644	1427	1541	1558	2285	2249	2279
YGR262C	13	99	6	10	7	63	2	19	2	31	2	26	2	13	0	10	2	7	3	18	1	20	1	1	0	49	22	129	10	28	1	22	9	30	9	112	13	116	3	33	5	40
YDR202C	715	441	1049	305	1016	641	349	260	632	647	1171	492	468	218	639	226	913	358	526	327	574	287	295	10	1	694	885	364	1796	649	741	358	990	669	634	315	689	293	603	525	509	518
YGR215W	47	368	25	41	33	221	5	71	25	285	19	251	9	81	14	60	8	86	6	77	6	66	7	6	0	286	31	437	150	226	8	94	31	176	30	427	24	326	18	219	11	259
YNL013C	811	1076	1137	688	759	1447	1232	977	1050	1399	1027	1162	1168	1021	1154	988	1017	1051	862	1057	1066	1116	754	32	0	1501	948	1089	1002	1387	1005	1098	869	1193	682	946	793	945	631	1230	1023	1149
YDR253C	781	852	1233	864	963	1580	1370	1202	1220	1560	1277	1468	1105	1128	1210	910	1125	1319	969	1329	1106	1277	948	36	1	1645	930	1055	1379	1621	1418	1270	948	1346	832	1123	850	851	924	1504	1315	1433
YCR082W	599	1	1159	0	690	0	497	0	535	0	841	0	804	3	919	1	1091	0	613	1	1229	0	269	0	0	1	676	0	1399	0	859	0	684	1	454	0	523	0	483	1	395	1
YOR001W	1079	1270	576	394	311	472	762	574	535	531	389	547	622	651	693	518	584	665	563	595	592	613	437	29	0	656	1281	1431	489	553	670	641	421	511	1117	1341	1097	1241	313	617	385	465
YKL088W	0	0	0	0	0	0	0	0	0	0	0	0	0	0	0	0	0	0	0	0	0	0	0	0	0	0	0	1	0	0	0	0	0	0	0	0	0	3	0	0	0	0
YLR276C	0	0	0	0	0	0	0	0	0	0	0	0	0	0	0	0	0	0	0	0	0	0	0	0	0	0	0	0	0	0	0	0	0	0	0	0	0	0	0	0	0	0
YDL222C	1218	1396	1918	1133	1329	2014	2173	1402	2150	2346	1954	1997	1509	1450	1882	1323	1675	1601	1447	1519	1463	1476	1377	42	0	2297	1638	1834	1697	2172	1891	1605	1382	1753	1168	1458	1380	1403	1311	2170	2211	2119
YNL140C	631	0	599	0	692	33	853	23	1238	37	973	2	745	1	787	4	760	0	620	12	817	0	807	1	1	5	841	32	1069	0	605	2	984	2	664	19	756	1	852	1	1149	1
YOL095C	0	0	0	0	0	0	0	0	0	0	0	0	0	0	0	0	0	0	0	0	0	0	0	0	0	0	0	0	0	0	0	0	0	0	0	0	0	0	0	0	0	0
YNR022C	873	908	1198	614	808	1185	1496	1083	1193	1193	1056	1072	1149	908	1366	978	1073	998	963	1037	1015	967	922	32	1	1438	1200	1118	1075	1283	1179	922	745	1095	887	1086	986	938	820	1198	1107	987
YDR409W	764	651	977	616	765	1239	1420	976	1373	1260	1300	1093	1143	763	1380	869	1249	1175	1109	1327	1063	1196	840	39	1	1049	1006	1086	1233	1268	1015	995	870	994	753	1000	850	703	670	911	1225	1119
YBR221C	0	166	0	62	0	92	0	145	0	52	0	69	0	86	0	74	0	141	0	106	0	102	0	6	0	84	0	185	0	70	0	76	0	85	0	175	0	162	0	94	0	67
YAL005C	567	0	426	0	385	0	558	0	552	0	532	0	443	0	459	0	523	0	466	0	466	0	431	0	0	0	646	0	556	0	406	0	457	0	524	0	548	0	428	0	541	0
YPL158C	27	47	58	43	51	77	63	58	49	47	33	18	25	50	59	40	34	39	24	46	23	42	22	0	0	12	53	54	39	58	68	66	48	42	50	46	46	32	12	34	41	29
YBR174C	771	747	663	609	462	817	802	723	423	770	606	765	671	698	721	669	640	719	524	728	697	706	571	27	1	818	862	1104	719	802	790	784	499	662	674	1106	769	759	390	822	492	528
YJL121C	586	68	185	31	444	286	273	73	603	336	493	128	93	20	158	48	154	34	193	87	116	12	345	10	0	107	668	362	433	124	224	37	420	129	598	420	553	114	255	78	584	89
YKL008C	682	397	852	505	809	1195	1027	744	853	881	936	898	958	684	1128	582	965	795	760	778	998	511	504	18	0	959	699	523	1051	897	751	579	867	790	532	607	627	440	682	607	712	471
YBR103W	1	1465	1	408	1	1224	1	560	0	898	0	896	1	683	0	475	0	735	0	696	1	763	0	45	0	1180	3	1817	1	1035	0	551	0	1080	0	1660	1	1409	1	987	0	839
YNR004W	948	1322	419	350	275	531	264	537	221	449	308	426	367	502	411	399	425	437	274	509	408	559	294	38	0	491	1075	1717	302	432	439	471	265	381	880	1508	869	1149	204	536	181	349
YPL032C	2191	2354	2698	1610	2733	3807	3728	2593	3925	4465	3905	3974	2761	2618	3274	2333	2568	2755	2284	2639	2685	2895	2857	92	0	4583	2638	2881	3514	4390	2958	2797	2517	3227	2266	2608	2077	2426	2395	3809	4025	4110
YHR064C	0	0	0	0	0	0	0	0	0	0	0	0	0	0	0	0	0	0	0	0	0	0	0	0	0	0	0	0	0	0	0	0	0	0	0	0	0	0	0	0	0	0
YKL197C	931	0	1064	0	629	0	1505	0	911	0	793	0	1052	0	1187	0	926	0	904	0	1115	0	635	0	2	0	1114	0	759	0	1131	0	584	0	990	0	816	0	518	0	792	0
YMR020W	885	0	1021	0	1024	0	1364	0	1442	0	1440	0	1000	0	1215	0	1045	0	995	0	1173	0	1045	0	0	0	1122	0	1417	0	1258	0	1182	0	949	0	926	0	1021	0	1556	0
YDR377W	202	288	49	33	107	110	61	30	127	111	86	122	41	48	45	40	31	50	39	47	43	28	81	3	0	108	305	305	117	122	25	27	84	99	256	284	231	188	62	85	140	121
YIR007W	674	802	683	629	535	1043	1009	1033	698	1094	660	1292	662	953	1114	929	769	1137	721	1172	758	1043	581	25	0	1426	626	1054	751	1310	613	856	786	979	562	1038	498	809	679	1177	676	1060
YPL045W	163	1	5	0	9	0	9	1	6	0	8	1	2	0	5	0	11	0	9	0	2	0	5	0	0	0	262	6	7	0	3	0	10	0	183	10	187	2	9	0	9	0
YLR314C	0	0	0	0	0	0	0	0	0	0	0	0	0	0	0	0	0	0	0	0	0	0	0	0	0	0	0	0	0	0	0	0	0	0	0	0	0	0	0	0	0	0
YFR020W	1625	1677	1737	1113	1444	2083	1906	1512	2209	2465	2046	2220	1588	1672	1860	1339	1759	1620	1411	1745	1552	1755	1292	57	1	2512	1800	1861	1915	2343	1659	1607	1574	1973	1486	1848	1515	1537	1237	1933	2286	2251
YNL126W	0	0	0	0	0	0	0	0	0	0	0	0	0	0	0	0	0	0	0	0	0	0	0	0	0	0	0	0	0	0	0	0	0	0	0	0	0	0	0	0	0	0
YOR327C	1979	2237	2138	1400	1598	2103	2988	1806	2286	2108	1811	1744	2050	1813	2335	1604	2102	2189	2108	2216	2077	1957	1484	73	0	2027	2512	2601	1727	2061	2404	1974	1426	1712	2014	2319	1903	2212	1232	2108	2032	1955
YOL139C	0	0	0	0	0	0	0	0	0	0	0	0	0	0	0	0	0	0	0	0	0	0	0	0	0	0	0	0	0	0	0	0	0	0	0	0	0	0	0	0	0	0
YBR207W	783	1068	998	692	1022	1161	1678	1117	1113	1202	1169	1345	1094	989	1298	1117	1035	1112	884	1132	889	1182	916	38	0	1271	1074	1172	1056	1481	1193	1104	834	950	976	1163	842	916	980	1155	1048	1052
YNL269W	1299	1269	1479	834	1157	1511	1822	1323	1941	1893	1373	1456	1365	1294	1790	1080	1515	1293	1319	1421	1339	1286	1317	34	1	1869	1719	1615	1324	1455	1507	1281	1312	1429	1261	1503	1594	1388	1169	1593	1938	1813
YDR532C	67	66	5	0	2	9	0	3	7	7	8	10	12	7	6	4	8	5	2	3	8	2	4	0	0	5	67	89	8	10	5	5	6	1	55	93	74	109	6	4	3	8
YKL210W	0	0	0	0	0	0	0	0	0	0	0	0	0	0	0	0	0	0	0	0	0	0	0	0	0	0	2	0	0	0	0	0	0	0	0	0	0	0	0	0	0	0
YER146W	0	1	0	0	0	0	0	0	0	0	0	0	0	0	0	0	0	0	0	0	0	0	0	0	0	0	0	0	1	0	0	0	0	0	0	0	0	0	0	0	0	0
YHR159W	0	23	0	13	0	32	1	16	0	25	0	13	1	31	0	10	0	21	0	17	0	11	0	0	0	24	1	22	0	29	0	22	0	39	0	11	0	9	0	23	0	22
YPL132W	373	468	68	70	171	301	114	85	243	303	269	282	69	56	120	55	78	85	82	56	66	52	159	6	0	262	533	566	293	310	113	112	207	304	495	402	432	441	149	229	230	209
YIL114C	726	533	573	253	513	426	1014	440	795	450	664	357	629	331	975	330	626	356	608	345	603	369	684	16	0	560	910	423	616	445	661	306	570	370	863	430	648	407	555	467	735	382
YJL089W	899	0	1158	0	678	0	1657	0	1262	0	1168	0	1067	0	1448	0	1098	0	1072	0	1063	0	972	0	2	0	1060	0	1122	0	1237	0	947	0	855	0	940	0	956	0	1238	0
YMR301C	0	0	2	0	0	0	0	0	0	0	0	0	0	0	3	0	1	0	0	0	0	0	2	0	0	0	0	0	0	0	0	0	1	0	0	0	2	0	2	0	0	0
YBL029W	415	1061	569	598	331	1178	197	865	249	1191	401	1100	251	960	443	842	459	895	276	1076	424	990	137	38	0	1357	389	1148	724	1256	310	881	411	1080	238	1090	299	1046	293	1104	188	1103
YHL028W	102	1053	124	223	45	653	26	479	33	586	70	649	34	391	32	430	80	448	42	554	55	448	23	19	0	573	137	1242	336	631	42	374	77	488	84	1040	83	1039	24	623	16	475
YGR154C	637	772	914	638	968	1415	1198	894	1037	1225	993	1134	910	937	1019	763	960	1106	901	977	820	932	939	24	0	1732	860	1009	952	1278	1024	856	879	1137	711	861	716	837	858	1562	998	1117
YLR130C	699	0	1052	0	863	0	993	0	1355	0	1237	0	1018	0	1002	0	971	0	764	0	963	0	869	0	1	0	1066	0	1230	0	996	0	884	0	687	0	787	0	744	0	1306	0
YER022W	0	0	0	2	0	0	0	0	0	0	0	0	0	0	0	0	0	0	0	0	0	0	0	0	0	0	0	0	0	0	0	0	0	0	0	0	0	0	0	0	0	0
YKR070W	1019	505	678	261	491	587	902	330	843	360	960	371	663	306	852	263	705	278	525	264	664	307	538	5	1	447	1215	475	867	433	696	291	757	440	984	384	935	362	627	391	757	274
YDL016C	0	0	0	0	0	1	0	0	0	0	0	0	0	0	0	0	0	0	0	0	0	0	0	0	0	0	0	0	0	0	0	0	0	0	0	0	0	0	0	0	0	0
YMR205C	1	0	0	0	0	0	0	0	0	0	0	0	0	0	0	0	0	0	0	0	0	0	0	0	0	0	0	0	0	0	0	0	0	0	0	0	0	0	0	0	0	0
YNL203C	0	1049	0	585	0	1313	0	914	0	1154	0	1229	0	848	0	749	0	1003	0	1064	0	890	1	39	0	1429	0	1307	0	1326	0	1069	0	955	0	1259	0	1058	0	1179	0	1005
YJL185C	1052	726	1144	555	876	1455	1334	1010	1574	1510	1310	1239	1323	929	1420	802	1154	939	1069	1146	1241	957	986	48	1	1449	1396	1092	1299	1225	1198	906	1084	1031	1035	1235	1234	811	998	1080	1585	1048
YML017W	427	0	588	0	568	0	826	0	696	0	801	0	580	0	770	0	702	0	682	0	652	0	683	0	0	0	588	0	782	0	673	0	647	0	409	0	421	0	602	0	754	0
YKR087C	251	532	350	355	375	988	194	715	175	974	291	800	200	574	320	568	340	638	214	794	320	585	119	19	1	912	256	875	494	793	262	624	333	660	238	822	195	491	238	642	173	653
YOR232W	0	0	0	0	0	0	0	0	0	0	0	0	0	0	0	0	0	0	0	0	0	0	0	0	0	0	0	0	0	0	0	0	0	0	0	0	0	0	0	0	0	0
YGR281W	840	1038	1220	741	956	1417	1321	1061	1374	1430	1428	1613	1043	928	1270	949	1048	1106	1110	1122	937	1127	1122	39	1	1686	1184	1167	1504	1790	1254	1159	868	1245	842	1068	978	936	922	1464	1432	1263
YGR236C	896	978	1227	740	1169	1548	1613	985	1697	1724	1418	1489	1087	1063	1383	930	1287	1141	1185	1309	920	1046	1194	34	1	1879	1308	1206	1415	1547	1356	1138	1158	1431	906	1046	876	1032	1059	1589	1497	1488
YKR091W	0	0	0	0	0	0	0	0	0	0	0	0	0	0	0	0	0	0	0	0	0	0	0	0	0	0	0	0	0	0	0	0	0	0	0	0	0	0	0	0	0	0
YHL013C	778	0	393	0	374	0	435	0	431	2	522	0	356	0	354	0	361	0	293	0	319	0	363	0	1	0	801	0	474	0	331	0	416	0	667	0	772	0	392	0	528	0
YOR059C	1140	1357	1602	1039	1120	1890	2070	1512	1769	1827	1459	1687	1446	1376	1894	1304	1827	1911	1508	1729	1474	1456	1090	60	1	2092	1468	1609	1519	1801	1559	1561	1240	1451	1033	1386	1168	1292	1211	1738	1741	1677
YOR309C	794	727	424	199	174	265	492	346	250	242	260	284	414	326	502	317	408	323	372	373	433	393	210	25	0	264	1013	901	295	291	439	294	185	199	753	771	778	757	219	261	305	197
YBR097W	0	0	0	0	1	0	0	0	0	0	0	0	0	0	0	0	0	0	0	0	0	0	0	0	0	0	0	0	0	0	0	0	0	0	0	0	0	0	0	0	0	0
YMR227C	0	0	0	0	0	0	0	0	0	0	0	0	0	0	0	0	0	0	0	0	0	0	0	0	0	0	0	0	0	0	0	0	0	0	0	0	0	0	0	0	0	0
YDR030C	800	724	1185	627	1244	1485	1647	1000	1690	1448	1395	1278	1093	792	1359	798	1361	1069	1226	1064	1131	874	1151	29	0	1520	1130	912	1347	1376	1394	1057	1188	1185	836	884	829	797	1001	1359	1677	1344
YPL221W	896	1111	1308	766	866	1666	1566	1294	1268	1661	1191	1541	1210	1105	1540	1146	1145	1324	979	1236	1091	1388	930	31	1	1661	1207	1338	1264	1560	1234	1261	1045	1293	794	1177	952	1047	1025	1591	1378	1329
YPL274W	1258	1526	1194	781	841	1356	1234	996	1546	1602	1404	1508	1121	1180	1217	880	1143	1109	1054	1110	1215	1171	1042	41	1	1908	1617	1780	1258	1600	1111	1173	938	1209	1098	1624	1297	1347	1117	1660	1520	1443
YEL051W	24	51	0	0	1	0	2	2	1	0	1	1	0	0	1	0	1	1	0	0	1	1	0	0	0	0	36	35	1	0	0	1	1	0	31	33	28	27	2	1	0	1
YOL004W	362	608	11	23	73	97	39	31	66	113	62	136	18	25	22	19	26	23	24	43	44	29	69	11	0	143	481	687	60	132	32	24	71	92	490	754	394	535	58	107	51	78
YGR014W	947	961	1371	764	906	1664	1546	1205	1497	1555	1523	1642	1248	1309	1599	1114	1292	1174	1082	1277	1292	1290	1019	45	0	1934	1142	1124	1545	1838	1389	1093	1149	1300	819	1131	923	881	1107	1516	1405	1288
YGR041W	0	439	0	644	0	1415	1	1005	0	1304	1	1202	1	848	2	904	0	877	0	1012	0	857	0	42	0	1378	0	950	0	1101	0	1017	0	907	0	1032	0	567	0	1091	0	870
YER179W	1253	611	462	201	457	727	433	427	678	678	693	564	550	283	561	391	536	310	396	452	481	212	465	25	0	394	1751	1468	720	486	492	336	653	530	1083	1363	1387	762	526	396	741	240
YMR150C	527	548	145	71	242	369	192	105	387	374	306	274	100	64	124	65	78	87	80	99	115	99	269	15	0	407	754	628	247	324	121	116	248	366	533	604	563	513	214	314	412	331
YFL007W	685	199	443	114	394	247	482	63	721	158	717	156	425	78	427	47	495	115	469	84	482	74	486	3	1	179	726	133	708	179	455	73	507	160	622	137	631	99	547	151	740	117
YCR012W	0	0	0	0	0	0	0	0	0	0	0	0	0	0	0	0	0	0	0	0	0	0	0	0	0	2	0	0	0	0	0	0	0	0	0	0	0	0	0	0	0	0
YLR341W	0	0	0	0	0	0	0	0	0	0	0	0	0	0	0	0	0	0	0	0	0	0	0	0	0	0	0	0	0	0	0	0	0	0	0	0	0	0	0	0	0	0
YPL084W	0	0	0	0	0	0	0	0	0	0	0	0	0	0	0	0	0	0	0	0	0	0	0	0	0	0	0	0	0	0	0	0	0	0	0	0	0	0	1	0	0	0
YDR354W	3	21	1	2	12	2	1	6	40	26	23	4	0	1	4	2	6	14	11	10	0	0	11	1	0	15	14	9	11	18	1	1	4	3	20	16	9	11	16	7	13	8
YDR301W	0	0	0	0	0	0	0	0	0	0	0	0	0	0	0	0	0	0	0	0	0	0	0	0	0	0	0	0	0	0	0	0	0	0	0	0	0	0	0	0	1	0
YJL053W	286	368	223	140	461	758	305	278	697	770	564	498	178	206	227	232	253	286	209	295	155	217	488	11	0	859	435	519	578	738	240	218	439	638	266	397	376	376	396	652	597	623
YPR104C	0	0	0	0	0	0	0	0	0	0	0	4	0	0	0	0	0	0	0	0	0	0	0	0	0	0	0	0	0	0	0	0	0	0	0	0	0	0	0	0	0	0
YPR151C	45	556	61	394	55	936	56	624	38	935	54	791	42	643	69	553	61	607	64	649	57	612	52	25	0	1021	51	710	58	838	84	587	56	823	43	651	47	602	62	794	51	821
YNL332W	911	1055	1265	728	787	1346	1479	1149	1351	1434	1254	1240	1212	1183	1306	938	1231	1225	1059	1156	1157	1206	936	41	0	1462	1271	1218	1216	1366	1397	1195	943	1128	919	1148	1067	932	925	1271	1370	1293
YML028W	733	0	872	0	657	0	1293	0	874	0	736	0	763	0	1071	0	939	0	963	0	853	0	689	0	1	0	1030	0	737	0	888	0	640	0	786	0	781	0	593	0	922	0
YLL001W	870	811	900	504	763	1096	1280	722	1250	1212	1125	1225	938	769	1179	739	926	791	765	809	986	868	844	22	1	1214	1068	973	1119	1344	966	744	827	1018	750	738	816	827	686	1124	1241	1046
YCL001W	502	456	735	277	374	547	754	396	565	466	721	581	560	461	647	346	716	488	619	595	525	509	454	11	0	708	590	558	673	663	805	480	492	506	543	582	566	480	492	542	527	386
YGL109W	169	1410	196	935	324	2070	129	1412	64	1926	214	1808	117	1321	170	1239	150	1505	128	1507	189	1436	95	36	0	2369	113	1700	245	2047	254	1363	233	1602	105	1523	78	1363	146	2076	32	1736
YDR223W	1037	1063	1476	886	1645	2232	2035	1350	1906	1816	1851	1696	1286	1193	1645	1144	1490	1419	1403	1430	1294	1467	1645	51	1	2341	1301	1291	1584	1856	1605	1371	1616	1769	1133	1153	1059	1024	1273	1873	1796	1697
YLR043C	769	76	907	51	886	174	1193	56	1098	134	1357	83	998	66	1107	43	796	81	781	68	981	88	727	3	1	85	1075	62	1246	80	1074	85	1027	117	811	50	814	47	667	104	1091	124
YJR062C	370	392	524	332	325	550	524	438	554	592	528	596	518	453	580	368	448	493	410	501	594	483	325	15	0	694	494	523	655	697	575	459	400	439	354	410	434	434	403	599	670	614
YDL156W	696	773	1122	650	1145	1741	1417	1030	1682	1743	1524	1589	1108	1108	1348	990	1048	1065	894	1128	1156	1087	1023	27	1	1835	1003	1029	1770	1770	1172	911	1240	1482	756	854	748	826	854	1471	1518	1526
YNL167C	860	1041	1346	838	820	1347	1672	1291	1328	1537	1109	1325	1212	1221	1504	1269	1237	1273	1155	1318	1124	1423	1025	33	0	1766	1216	1293	1105	1486	1501	1376	885	1265	883	1083	965	1147	896	1590	1289	1276
YAL060W	913	0	819	0	743	0	1215	0	1124	0	917	0	904	0	1159	0	977	0	791	0	763	0	851	0	0	0	1086	0	928	0	795	0	795	0	852	0	765	0	835	0	1057	0
YIL144W	0	0	0	0	0	0	0	0	0	0	0	0	0	0	0	0	0	0	0	0	0	0	0	0	0	0	0	0	0	0	0	0	0	0	0	0	0	0	0	0	0	0
YIL133C	239	238	98	45	46	68	121	105	93	100	83	87	72	109	130	78	83	63	78	83	86	121	69	5	0	105	272	239	63	82	91	72	74	39	222	251	225	231	54	86	100	87
YLR193C	871	941	888	452	1012	1353	1132	845	1279	1285	1040	1028	1005	889	1003	678	829	839	871	938	890	898	940	34	2	1350	1147	1162	1060	1184	902	855	893	1009	1050	1074	909	967	803	1111	1246	1117
YLR248W	572	1233	694	947	711	1822	759	1296	467	1820	803	1440	657	1171	766	1044	738	1309	642	1369	795	1410	597	50	1	1979	574	1396	970	1554	811	1299	720	1556	548	1371	444	1108	503	1787	556	1690
YBR148W	1170	1361	1190	762	1192	1716	1399	1190	1446	1842	1072	1422	843	957	1305	973	1070	1278	1216	1382	840	1110	1110	42	0	1774	1376	1766	996	1545	1296	1271	1201	1630	1250	1553	1228	1376	1064	1698	1436	1789
YPL113C	1836	0	1427	1	1548	3	1856	1	2523	2	2298	1	1586	0	1710	0	1488	0	1276	0	1518	0	1464	0	0	3	2246	2	2304	0	1644	2	1725	1	1687	1	1865	2	1329	3	2428	1
YKL041W	375	528	170	115	286	546	182	83	343	319	379	444	151	191	177	94	154	152	125	148	148	127	286	9	0	456	567	607	323	451	141	79	377	473	411	555	415	496	291	418	273	260
YNL067W	1177	1072	453	229	658	644	571	288	791	630	740	582	449	370	501	265	432	322	364	281	396	381	597	34	0	701	1490	1106	746	667	474	355	619	612	1265	1063	1181	1021	583	622	695	546
YDR089W	1088	18	1334	14	1019	67	1630	50	1863	78	1648	38	1280	14	1436	25	1473	30	1307	52	1085	7	1316	0	3	31	1483	53	1787	29	1464	20	1103	18	1120	38	1180	18	1280	27	1853	14
YKL014C	0	0	0	0	0	0	0	0	0	0	0	0	0	0	0	0	0	0	0	0	0	0	0	0	0	0	0	0	0	0	0	0	0	0	0	0	3	0	0	0	0	0
YLR237W	1339	1497	1779	1179	1737	2539	2721	1883	2357	2553	2130	2484	1866	1529	2470	1687	1969	1903	1738	1934	1710	1548	1777	42	2	2478	1911	2089	2182	2364	1862	1673	1710	1965	1584	1904	1615	1468	1501	2021	2054	1702
YKL176C	0	537	0	490	0	788	0	729	0	853	1	861	0	759	0	664	1	700	0	713	2	852	0	21	0	1077	0	552	4	842	0	767	0	711	0	561	0	517	0	918	0	771
YDR249C	599	815	908	717	617	1137	1172	1099	960	1252	1173	1468	1084	1160	1239	945	997	1227	962	1218	1045	1170	585	35	2	1262	861	892	1195	1516	945	909	712	899	645	800	690	787	652	1201	860	1276
YER091C	0	0	0	0	0	0	0	0	0	0	0	0	0	0	0	0	0	0	0	0	0	0	0	0	0	0	0	0	0	0	0	0	0	0	0	0	0	0	0	0	0	0
YIR024C	861	965	877	478	710	904	997	795	932	1114	806	1035	792	854	941	689	771	892	734	910	776	898	651	34	0	1253	1037	1130	991	1069	847	865	626	811	954	1115	721	1004	486	1074	874	976
YJR008W	1184	0	1628	0	1166	0	1960	0	1837	0	1612	0	1231	0	1734	0	1737	0	1370	0	1153	0	1284	0	0	0	1438	0	1506	0	1502	0	1337	0	1131	0	1111	0	1265	0	1864	0
YDL203C	755	843	780	437	574	915	1185	806	1190	1132	839	798	751	705	1046	734	841	771	751	758	745	654	652	13	0	932	1096	1069	692	948	818	609	591	718	785	1057	822	956	561	875	1091	1039
YLR087C	571	814	138	126	206	268	183	141	228	220	160	192	151	175	174	142	189	229	178	268	139	197	186	9	0	272	738	945	166	213	187	186	161	206	604	780	652	642	175	267	200	195
YLR215C	0	0	0	0	0	0	0	0	0	0	0	0	0	0	0	0	0	0	0	0	0	0	0	0	0	0	1	0	0	0	0	0	0	0	0	0	0	0	0	0	0	0
YML082W	2121	0	3743	0	3368	0	4340	0	4742	0	4518	0	3778	0	3850	0	4006	0	3575	0	3571	0	3688	0	2	0	2695	0	4461	0	3663	0	3424	0	2002	0	2183	0	3297	0	4535	0
YOL054W	605	629	685	464	629	704	905	521	790	583	805	783	523	521	779	462	713	662	651	587	585	582	610	27	0	840	806	579	879	886	698	587	617	682	540	591	610	505	712	737	751	532
YFR001W	511	467	42	35	21	36	61	37	39	37	17	38	50	45	56	35	47	32	54	38	56	42	26	12	0	28	560	477	38	19	58	43	20	19	518	527	470	391	39	30	21	25
YNL109W	563	716	479	336	391	840	474	572	602	756	617	684	548	494	512	416	456	526	373	572	550	532	370	20	2	752	693	949	677	772	484	481	541	793	541	844	658	657	441	689	608	722
YKR013W	1870	2	1959	0	1624	0	2717	0	2264	0	1956	0	1712	0	2374	0	2046	0	1780	0	1783	0	1659	0	2	0	2248	0	1832	0	2067	0	1539	0	1868	0	1932	0	1578	0	2123	0
YFR054C	911	926	1106	584	602	1139	1302	1000	992	1122	1032	1260	994	994	1273	884	826	848	686	947	957	947	718	28	1	1250	915	1063	973	1345	1022	1039	806	949	752	990	737	865	650	1046	1031	1089
YIL031W	0	0	0	0	0	0	0	0	0	0	0	0	0	0	0	0	0	0	0	0	0	0	0	0	0	0	0	0	0	0	0	0	0	0	0	0	0	0	0	0	0	0
YLR104W	0	0	0	0	0	0	0	0	0	0	0	0	0	0	0	0	1	0	2	0	0	0	0	0	0	0	0	0	0	0	0	0	0	0	0	0	0	0	0	0	0	0
YLR342W	0	0	0	0	0	0	0	0	0	0	0	0	0	0	0	0	0	0	0	0	0	0	0	0	0	0	0	0	0	0	0	0	0	0	0	0	0	1	0	0	0	0
YLR335W	854	895	821	567	789	1158	1615	987	1402	1352	1222	1197	945	962	1341	859	949	897	1021	1018	1006	1029	849	31	1	1368	1312	1219	1123	1285	863	737	779	865	895	1064	933	865	740	1108	1342	1312
YJR102C	1120	1080	616	270	1037	1462	660	355	1541	1204	1621	1283	444	345	639	317	502	470	466	415	579	397	1065	27	1	1465	1606	1110	1512	1336	530	372	1294	1287	1053	915	1320	955	1134	1069	1507	974
YOR020C	0	0	0	0	0	0	0	0	0	0	0	0	1	0	0	0	0	0	0	0	0	0	0	0	0	0	0	0	0	0	0	0	0	0	0	0	0	0	0	0	0	0
YJR088C	130	658	388	465	166	929	69	569	111	699	240	724	97	603	156	530	221	541	111	634	219	623	60	22	0	871	206	634	902	762	169	622	244	765	99	575	116	608	130	782	80	626
YGR104C	287	324	229	154	149	230	386	302	261	298	193	199	264	304	374	327	206	219	147	191	333	385	119	4	0	219	419	443	162	220	214	240	141	189	241	413	295	355	141	259	217	280
YLR368W	658	780	677	397	433	739	606	398	749	813	642	684	632	611	522	409	653	667	572	629	588	659	501	16	0	862	919	907	663	791	773	683	502	607	705	827	728	814	534	764	803	744
YBR268W	525	487	80	45	249	267	124	78	277	206	225	200	114	65	140	42	108	78	64	68	100	87	196	16	0	245	763	488	257	184	109	64	287	287	544	419	567	399	157	173	235	175
YPR083W	747	928	761	496	745	1017	1130	807	1176	1507	881	1033	838	900	947	701	747	830	761	791	878	891	645	25	0	1187	894	1196	1002	1244	832	870	597	949	848	1056	790	905	435	924	1014	1371
YGL088W	377	398	176	130	110	112	340	208	104	144	140	105	202	130	282	231	147	135	149	170	161	180	118	10	0	152	440	548	108	110	229	165	80	87	362	501	362	395	90	186	118	110
YGR173W	997	585	1085	653	1187	1186	1617	1081	1698	1398	1590	1138	1290	714	1284	903	1203	840	1255	1046	1290	613	1150	42	1	1033	1422	1071	1597	1118	1305	763	867	778	1128	1099	1033	662	1035	946	1449	550
YDR282C	0	3654	0	3359	0	8428	0	6256	0	7957	0	6892	0	4652	0	4052	0	4711	0	4404	0	3059	0	166	0	6476	0	5510	0	6540	0	5125	0	5746	0	5708	0	3830	0	5936	0	4458
YDR009W	1651	1854	292	172	1728	2903	450	349	3200	3244	2680	2779	270	283	365	288	385	356	323	429	293	303	1749	37	0	2922	1931	1975	2927	3200	299	345	2122	2370	1552	2057	1711	1833	1745	2111	3346	2958
YJL095W	584	720	29	19	64	95	67	31	90	99	56	63	49	30	38	27	40	15	26	31	36	43	68	7	0	116	1113	1017	84	67	24	25	88	129	653	738	864	905	92	96	83	97
YBR126C	1018	1031	1382	817	573	944	1742	1214	913	1024	869	897	1198	1076	1674	1076	1245	1143	1073	1131	1015	1120	749	41	0	1171	1358	1261	963	986	1321	1113	741	830	1082	1167	1115	1003	663	1118	955	844
YOL149W	0	0	0	0	0	0	0	0	0	0	0	0	0	0	0	0	0	0	0	0	0	0	0	0	0	0	0	0	0	0	0	0	0	0	0	0	0	0	0	0	0	0
YGL202W	0	0	0	0	0	0	0	0	0	0	0	0	0	0	0	0	0	0	0	0	0	1	0	0	0	0	0	0	0	0	0	0	0	0	0	0	0	0	0	0	0	0
YOR046C	0	0	0	0	0	0	0	0	0	0	0	0	0	0	0	0	0	0	0	0	0	0	0	0	0	0	0	0	0	0	0	0	0	0	0	0	0	0	0	0	0	0
YPR187W	0	0	0	0	0	0	0	0	0	0	0	0	0	0	0	0	0	0	0	0	0	0	0	0	0	0	0	0	0	0	0	0	0	0	0	0	0	0	0	0	0	0
YEL018W	0	0	0	0	0	0	0	0	0	0	3	0	0	0	0	0	0	0	0	0	0	0	0	0	0	0	0	0	0	0	0	0	0	0	0	0	0	0	0	0	0	0
YDR432W	0	35	0	13	0	24	0	10	0	21	0	29	0	22	0	13	0	19	0	9	0	13	0	0	0	28	0	36	0	29	0	17	0	18	0	27	0	32	0	23	0	17
YGR195W	0	0	0	0	0	0	0	0	0	0	0	0	0	0	0	0	0	0	0	0	0	0	0	0	0	0	0	0	0	0	0	0	0	0	0	0	0	0	0	0	0	0
YCL006C	283	430	597	436	339	890	224	848	214	982	297	685	287	630	340	707	359	563	231	669	354	514	165	23	1	860	273	748	670	660	368	606	403	596	210	838	204	497	208	720	131	541
YGL104C	0	0	0	0	0	0	0	0	0	0	0	0	0	0	0	0	0	0	0	0	0	0	0	0	0	0	0	0	0	0	0	0	0	0	0	0	0	0	0	0	0	0
YBL046W	503	909	1016	808	773	1313	1291	1335	908	1558	720	1356	823	1200	1088	1035	693	1066	655	1175	831	1283	737	44	1	1511	648	1099	818	1380	861	1249	682	1171	564	1070	522	804	921	1458	963	1321
YHR036W	0	0	0	0	0	0	0	0	0	0	0	0	0	0	0	0	0	0	0	0	0	0	0	0	0	0	0	0	0	0	0	0	0	0	0	0	0	0	0	0	0	0
YOL072W	117	0	12	0	14	0	21	0	36	0	25	0	18	0	26	2	11	0	14	0	28	0	16	0	0	0	130	7	18	0	21	0	13	0	75	3	98	1	9	3	30	0
YPL202C	933	950	956	594	728	1026	1328	962	1002	1218	1026	1306	808	946	1175	809	918	971	830	978	800	1001	946	46	0	1413	1049	1151	1107	1304	988	923	728	1022	878	1141	887	1053	806	1321	960	985
YIL017C	23	490	20	179	9	414	4	284	8	285	14	362	6	313	0	248	9	311	5	289	22	297	8	15	0	431	25	572	24	352	7	248	11	388	9	541	16	482	7	339	10	275
YOL123W	0	0	0	0	0	0	0	0	0	0	0	0	0	0	0	0	0	0	0	0	0	0	0	0	0	0	0	0	0	0	0	0	0	0	0	0	0	0	0	0	0	0
YDR132C	25	1163	26	766	36	1675	43	1322	12	1700	43	1791	32	1135	35	1069	40	1446	36	1411	53	1265	39	37	0	1861	15	1423	62	1790	49	1208	55	1407	21	1328	18	1180	43	1599	19	1497
YML116W	1306	1356	1674	1014	1406	2053	2393	1474	2026	1905	2081	1995	1658	1427	1953	1252	1767	1560	1562	1718	1579	1554	1613	53	0	2120	1824	1679	1913	2291	2012	1579	1415	1642	1473	1517	1442	1385	1305	1931	1814	1586
YNR056C	1483	1713	1298	770	876	1311	1639	1330	1488	1588	1211	1426	1304	1340	1568	1135	1277	1155	1094	1320	1388	1363	1024	49	0	1503	1936	1887	1305	1616	1326	1178	966	1149	1442	1748	1540	1591	954	1411	1433	1400
YDR185C	2025	2586	2121	1427	1917	3087	2581	2219	3060	3468	3222	3908	2227	2227	2508	2040	2423	2832	2249	2627	2115	2617	2029	67	1	3566	2706	3007	3215	4285	2130	1993	2202	2990	1883	2573	2153	2645	1900	3343	2868	3439
YBR084C-A	420	464	169	88	131	132	195	156	138	202	113	135	175	123	177	147	117	121	141	121	142	132	99	6	0	229	501	622	155	125	150	134	107	181	550	601	414	461	101	181	130	158
YHR207C	757	764	958	530	800	1271	1171	767	1165	1205	1069	1099	1079	880	1026	669	980	797	823	863	996	955	678	15	2	1218	990	889	1056	1224	979	785	870	1053	699	823	886	775	789	1111	1250	1114
YNL220W	0	0	0	0	0	0	0	0	0	1	0	0	0	0	0	0	0	0	0	0	0	0	2	0	0	0	0	0	0	0	0	0	0	0	0	1	0	0	0	0	0	0
YGR060W	0	0	0	0	0	0	0	1	0	0	0	0	0	0	0	0	0	0	0	0	0	0	0	0	0	0	0	0	0	0	0	0	0	0	0	0	0	0	0	0	0	0
YJL032W	0	0	0	0	0	0	0	0	0	0	0	0	0	0	0	0	0	0	0	0	0	0	0	0	0	0	0	0	0	0	0	0	0	0	0	0	0	0	0	0	0	0
YNL313C	0	0	0	0	0	0	0	0	0	0	0	0	0	0	0	0	0	0	0	0	0	0	0	0	0	0	0	0	0	0	0	0	0	0	0	0	0	0	0	0	0	0
YGL031C	0	0	0	0	0	0	0	0	0	0	0	0	0	0	0	0	0	0	0	0	1	0	0	0	0	0	0	0	0	0	0	0	0	0	0	0	0	0	0	0	0	0
YOR183W	0	0	0	0	0	0	0	0	0	0	0	0	0	0	0	1	0	0	0	0	0	0	0	0	0	0	0	0	0	0	0	0	0	0	0	0	0	0	3	0	0	0
YGR124W	790	860	1118	678	1145	1431	1326	736	1405	1353	1157	1162	1043	948	953	794	1051	1096	1046	1061	1009	1056	988	22	1	1434	1111	1032	1296	1361	1189	928	1107	1216	752	910	785	883	666	1295	1318	1258
YPR172W	94	1196	279	875	150	1883	51	1367	67	1672	125	1605	88	1381	84	1261	126	1536	61	1514	131	1720	32	44	0	2222	110	1497	777	1903	83	1559	156	1633	61	1434	63	1366	68	1712	43	1438
YDR053W	0	0	0	0	0	1	0	0	0	0	0	0	0	0	0	0	0	0	0	0	0	0	0	0	0	0	0	0	0	0	0	0	0	0	0	0	0	0	0	0	0	0
YIR003W	841	733	1036	544	741	1052	1278	836	1213	1149	1008	1079	1036	830	1199	763	1141	1042	920	1021	963	735	827	21	0	1133	939	947	1061	1168	974	865	802	922	808	873	776	760	738	943	1111	759
YLR111W	29	793	57	292	10	438	3	438	15	488	17	481	11	349	17	362	40	533	14	567	14	373	2	24	0	461	20	1056	181	596	12	446	15	368	21	935	15	817	7	474	7	381
YML034W	0	0	0	0	0	0	0	0	0	0	0	0	0	0	0	0	0	0	0	0	0	0	0	0	0	0	0	0	0	0	0	0	0	0	0	0	0	0	0	0	0	0
YPR023C	904	844	517	317	501	660	488	307	728	727	511	568	515	447	449	249	476	436	424	382	587	520	513	20	1	838	1110	1165	576	666	477	458	449	600	970	996	902	954	468	664	682	595
YPL126W	0	0	0	0	0	0	0	0	0	0	0	0	0	0	0	0	0	0	0	0	0	0	0	0	0	0	0	0	0	0	0	0	0	0	0	0	0	0	0	0	0	0
YLR144C	1019	1134	1313	674	1380	1932	1742	1278	1896	2027	1704	1873	1151	1174	1767	1135	1231	1219	1151	1260	1200	1201	1337	46	0	2300	1334	1330	1690	2159	1453	1208	1397	1729	1033	1311	1082	1158	1246	1855	1947	1931
YEL072W	0	0	0	0	0	0	0	0	0	2	0	0	0	0	0	0	0	0	0	0	0	0	0	0	0	0	0	0	0	0	0	0	0	0	0	0	0	0	0	0	0	0
YPR058W	1256	1482	1795	1141	1640	2347	2808	2039	2552	2463	2136	2403	1758	1602	2508	1537	2106	2076	2064	2083	1792	1707	1738	60	0	2552	1664	1629	2104	2624	2185	1745	1606	1874	1297	1505	1348	1383	1507	2213	2475	2113
YDL020C	984	1417	480	473	634	941	751	607	701	905	590	845	440	516	624	558	392	565	457	623	427	584	565	33	0	1025	1364	1785	527	894	661	675	469	865	1220	1555	1050	1445	610	924	650	885
YML061C	0	0	0	0	0	0	0	0	0	0	0	0	0	0	0	0	0	0	0	0	0	0	0	0	0	0	0	0	0	0	0	0	0	0	0	0	0	0	0	0	0	0
YBR050C	1119	1246	1410	783	1186	1661	1891	1155	1380	1366	1456	1459	1250	1177	1511	940	1440	1462	1437	1438	1225	1238	1122	39	2	1424	1404	1369	1399	1415	1641	1346	1161	1354	1264	1332	1087	1216	524	1325	1299	1180
YDL191W	142	332	273	222	185	460	71	286	111	444	130	341	112	295	149	278	175	317	83	283	155	311	58	7	0	522	128	325	295	384	153	285	208	488	97	359	87	248	86	388	67	440
YHR101C	0	0	0	0	0	0	0	0	0	0	0	0	0	0	0	0	0	0	0	0	0	0	0	0	0	0	0	0	0	0	0	0	0	0	0	0	0	0	0	0	0	0
YER163C	1135	1409	1199	783	897	1753	1679	1314	1609	1916	1320	1468	1218	1158	1579	1137	1351	1323	1059	1355	1301	1345	948	48	0	1880	1233	1540	1371	1691	1215	1234	1270	1472	965	1426	1137	1279	1035	1644	1672	1715
YPL268W	0	0	0	0	0	0	0	0	0	0	0	0	0	0	0	0	0	0	0	0	0	0	0	0	0	0	0	0	0	1	0	0	0	0	0	0	0	0	0	0	0	0
YER132C	785	1041	1056	698	969	1217	1504	1160	1134	1423	1108	1257	891	936	1203	846	1120	1174	936	1137	858	1055	1059	29	1	1767	1085	1216	1074	1380	1204	1204	809	1079	903	1162	894	998	894	1536	1153	1264
[truncated: 3,928 more rows]
